# Supplementary material for: The RNA-dependent association of phosphatidylinositol 4,5-bisphosphate with intrinsically disordered proteins contribute to nuclear compartmentalization
Source: PLoS Genet. 2024 Dec 2;20(12):e1011462. doi: 10.1371/journal.pgen.1011462 (PMC11668513; doi:10.1371/journal.pgen.1011462)
Supplement: S1 Table — (XLSX) [file pgen.1011462.s024.xlsx]

## Sheet: S1 Table
S1 Table. Quantifiable proteins from mass spectrometry analysis of RNA-dependent PIP2-associated (RDPA) nuclear proteome.
The data were processed as described in the Methods section. The statistical analysis was perfromed using a Students's t-test with a permutation-based FDR correction in Perseus v1.6.13.0 (FDR < 0.05, S0 = 0.2).
Sample	Description
3a	IP - PLC PH WT replicate 1
3b	IP - PLC PH WT replicate 2
4a	IP - PLC PH R40A replicate 1
4b	IP - PLC PH R40A replicate 2
4c	IP - PLC PH R40A replicate 3
6a	RNAse III treated PLC-PH WT replicate 1
6b	RNAse III treated PLC-PH WT replicate 2
6c	RNAse III treated PLC-PH WT replicate 3
Majority protein IDs	Protein IDs	Protein names	Gene names	Significant 3_4	Significant 6_3	Significant 6_3 + down	Log2FC 3_4	Log2FC 6_3	-Log10 p-value 3_4	-Log10 p-value 6_3	LFQ intensity 3a	LFQ intensity 3b	LFQ intensity 4a	LFQ intensity 4b	LFQ intensity 4c	LFQ intensity 6a	LFQ intensity 6b	LFQ intensity 6c	Fasta headers	GOBP name	GOMF name	GOCC name	Corum	KEGG name	SMART name	Pfam	Peptides	Razor + unique peptides	Unique peptides	Sequence coverage [%]	Unique + razor sequence coverage [%]	Unique sequence coverage [%]	Mol. weight [kDa]	Q-value	Score	Intensity	MS/MS count	q-value 3_4	q-value 6_3	Student's T-test Test statistic 3_4	Student's T-test Test statistic 6_3
P49189	P49189	4-trimethylaminobutyraldehyde dehydrogenase	ALDH9A1				-9.176	NaN	1.27853e-05	NaN	20.0317	20.6643	29.3392	29.5162	29.7166	16.4997	17.1383	16.7641	4-trimethylaminobutyraldehyde dehydrogenase OS	amine biosynthetic process;amine metabolic process;anatomical structure development;betaine biosynthetic process;betaine metabolic process;biological regulation;biosynthetic process;carboxylic acid biosynthetic process;carboxylic acid metabolic process;carnitine biosynthetic process;carnitine metabolic process;cellular aldehyde metabolic process;cellular amine metabolic process;cellular amino aci…	1-pyrroline dehydrogenase activity;3-chloroallyl aldehyde dehydrogenase activity;4-trimethylammoniobutyraldehyde dehydrogenase activity;aldehyde dehydrogenase (NAD) activity;amine binding;aminobutyraldehyde dehydrogenase activity;binding;catalytic activity;coenzyme binding;cofactor binding;NAD binding;nucleotide binding;oxidoreductase activity;oxidoreductase activity, acting on the aldehyde or ox…	cell part;cytoplasm;cytoplasmic part;cytosol;extracellular membrane-bounded organelle;extracellular organelle;extracellular region part;extracellular vesicular exosome;intracellular membrane-bounded organelle;intracellular organelle;intracellular part;membrane-bounded organelle;membrane-bounded vesicle;mitochondrion;organelle;vesicle		Arginine and proline metabolism;Ascorbate and aldarate metabolism;beta-Alanine metabolism;Fatty acid metabolism;Glycerolipid metabolism;Glycolysis / Gluconeogenesis;Histidine metabolism;Lysine degradation;Propanoate metabolism;Pyruvate metabolism;Tryptophan metabolism;Valine, leucine and isoleucine degradation		Aldedh	22	22	22	51.8	51.8	51.8	53.801	0	323.31	2865900000	92	1	NaN	-19.3364	NaN
Q9BQP7	Q9BQP7	Mitochondrial genome maintenance exonuclease 1	MGME1				-3.33532	NaN	0.000422836	NaN	19.1498	19.9525	22.9262	22.7051	23.0281	19.053	19.2724	18.0891	Mitochondrial genome maintenance exonuclease 1 OS	biosynthetic process;cellular biosynthetic process;cellular component organization;cellular component organization at cellular level;cellular component organization or biogenesis;cellular component organization or biogenesis at cellular level;cellular macromolecule biosynthetic process;cellular macromolecule metabolic process;cellular metabolic process;cellular nitrogen compound metabolic process…	catalytic activity;deoxyribonuclease activity;exodeoxyribonuclease activity;exodeoxyribonuclease activity, producing 5'-phosphomonoesters;exonuclease activity;exonuclease activity, active with either ribo- or deoxyribonucleic acids and producing 5'-phosphomonoesters;hydrolase activity;hydrolase activity, acting on ester bonds;nuclease activity;single-stranded DNA specific exodeoxyribonuclease act…	cell part;cytoplasmic part;intracellular membrane-bounded organelle;intracellular organelle;intracellular part;membrane-bounded organelle;mitochondrion;organelle					4	4	4	19.8	19.8	19.8	39.42	0	11.023	29073000	8	1	NaN	-6.37106	NaN
O43175	O43175	D-3-phosphoglycerate dehydrogenase	PHGDH				-2.47916	NaN	0.000695922	NaN	19.0662	19.1397	21.1427	21.8159	21.7877	23.1469	21.6884	22.5504	D-3-phosphoglycerate dehydrogenase OS	amine biosynthetic process;amine metabolic process;anatomical structure development;aspartate family amino acid metabolic process;biological regulation;biosynthetic process;brain development;carboxylic acid biosynthetic process;carboxylic acid metabolic process;cell cycle arrest;cell cycle process;cell development;cell projection organization;cellular amine metabolic process;cellular amino acid b…	binding;catalytic activity;coenzyme binding;cofactor binding;electron carrier activity;NAD binding;nucleotide binding;oxidoreductase activity;oxidoreductase activity, acting on CH-OH group of donors;oxidoreductase activity, acting on the CH-OH group of donors, NAD or NADP as acceptor;phosphoglycerate dehydrogenase activity	cell part;cytoplasmic part;cytosol;extracellular membrane-bounded organelle;extracellular organelle;extracellular region part;extracellular vesicular exosome;intracellular part;membrane-bounded organelle;membrane-bounded vesicle;organelle;vesicle		Glycine, serine and threonine metabolism;Methane metabolism		2-Hacid_dh;2-Hacid_dh_C	7	7	7	27.6	27.6	27.6	56.65	0	30.513	53472000	30	1	NaN	-5.11012	NaN
P11182	P11182	Lipoamide acyltransferase component of branched-chain alpha-keto acid dehydrogenase complex, mitochondrial	DBT				-1.10039	NaN	0.13871	NaN	19.4667	17.5145	17.7591	21.6396	19.3743	22.3031	21.701	22.025	Lipoamide acyltransferase component of branched-chain alpha-keto acid dehydrogenase complex, mitochondrial OS	amine catabolic process;amine metabolic process;branched chain family amino acid catabolic process;branched chain family amino acid metabolic process;carboxylic acid catabolic process;carboxylic acid metabolic process;catabolic process;cellular amine metabolic process;cellular amino acid catabolic process;cellular amino acid metabolic process;cellular catabolic process;cellular ketone metabolic p…	binding;catalytic activity;dihydrolipoyllysine-residue (2-methylpropanoyl)transferase activity;enzyme binding;protein binding;transferase activity;transferase activity, transferring acyl groups;transferase activity, transferring acyl groups other than amino-acyl groups;ubiquitin protein ligase binding	cell part;cytoplasmic part;dihydrolipoyl dehydrogenase complex;intracellular membrane-bounded organelle;intracellular non-membrane-bounded organelle;intracellular organelle;intracellular organelle lumen;intracellular organelle part;intracellular part;macromolecular complex;membrane-bounded organelle;membrane-enclosed lumen;mitochondrial alpha-ketoglutarate dehydrogenase complex;mitochondrial matr…		Valine, leucine and isoleucine degradation		2-oxoacid_dh;Biotin_lipoyl;E3_binding	4	4	4	14.9	14.9	14.9	53.486	0	8.5495	20764000	9	1	NaN	-0.602994	NaN
Q9GZR7	Q9GZR7	ATP-dependent RNA helicase DDX24	DDX24				-1.48845	NaN	0.0156383	NaN	20.3723	19.2918	21.4837	21.7031	20.7748	24.3177	24.4837	24.4319	ATP-dependent RNA helicase DDX24 OS	cellular macromolecule metabolic process;cellular metabolic process;cellular nitrogen compound metabolic process;cellular process;macromolecule metabolic process;metabolic process;nitrogen compound metabolic process;nucleic acid metabolic process;nucleobase-containing compound metabolic process;primary metabolic process;RNA metabolic process;RNA secondary structure unwinding	adenyl nucleotide binding;adenyl ribonucleotide binding;ATP binding;ATPase activity;ATPase activity, coupled;ATP-dependent helicase activity;ATP-dependent RNA helicase activity;binding;catalytic activity;helicase activity;hydrolase activity;hydrolase activity, acting on acid anhydrides;hydrolase activity, acting on acid anhydrides, in phosphorus-containing anhydrides;nucleoside-triphosphatase act…	cell part;cytoplasm;intracellular non-membrane-bounded organelle;intracellular organelle;intracellular organelle part;intracellular part;membrane;non-membrane-bounded organelle;nuclear part;nucleolus;organelle;organelle part			DEXDc;HELICc	DEAD;Helicase_C	12	12	12	19.9	19.9	19.9	96.331	0	95.516	89196000	26	1	NaN	-2.00807	NaN
P10515	P10515	Dihydrolipoyllysine-residue acetyltransferase component of pyruvate dehydrogenase complex, mitochondrial	DLAT				-1.03643	NaN	0.0961179	NaN	18.5939	18.8693	21.3896	18.9466	18.9679	22.1751	22.9186	22.5451	Dihydrolipoyllysine-residue acetyltransferase component of pyruvate dehydrogenase complex, mitochondrial OS	acetyl-CoA catabolic process;acetyl-CoA metabolic process;alcohol metabolic process;biological regulation;carbohydrate metabolic process;carboxylic acid metabolic process;catabolic process;cellular carbohydrate metabolic process;cellular catabolic process;cellular ketone metabolic process;cellular metabolic process;cellular process;coenzyme catabolic process;coenzyme metabolic process;cofactor ca…	acetyltransferase activity;catalytic activity;dihydrolipoamide S-acyltransferase activity;dihydrolipoyllysine-residue acetyltransferase activity;S-acetyltransferase activity;S-acyltransferase activity;transferase activity;transferase activity, transferring acyl groups;transferase activity, transferring acyl groups other than amino-acyl groups	cell part;cytoplasmic part;intracellular membrane-bounded organelle;intracellular organelle;intracellular organelle lumen;intracellular organelle part;intracellular part;macromolecular complex;membrane-bounded organelle;membrane-enclosed lumen;mitochondrial matrix;mitochondrial part;mitochondrial pyruvate dehydrogenase complex;mitochondrion;organelle;organelle lumen;organelle part;protein complex…		Citrate cycle (TCA cycle);Glycolysis / Gluconeogenesis;Pyruvate metabolism		2-oxoacid_dh;Biotin_lipoyl;E3_binding	5	5	5	16.8	16.8	16.8	68.996	0	18.319	27010000	11	1	NaN	-0.827969	NaN
Q5BKZ1	Q5BKZ1	DBIRD complex subunit ZNF326	ZNF326				-1.14371	NaN	0.0141167	NaN	19.4717	19.7617	20.3848	21.3466	20.5499	23.2718	24.0219	23.9804	DBIRD complex subunit ZNF326 OS	biological regulation;biosynthetic process;cellular biosynthetic process;cellular macromolecule biosynthetic process;cellular macromolecule metabolic process;cellular metabolic process;cellular nitrogen compound metabolic process;cellular process;macromolecule biosynthetic process;macromolecule metabolic process;metabolic process;mRNA metabolic process;mRNA processing;nitrogen compound metabolic …	basal RNA polymerase II transcription machinery binding;basal transcription machinery binding;binding;cation binding;DNA binding;enzyme binding;ion binding;metal ion binding;nucleic acid binding;protein binding;RNA polymerase binding;RNA polymerase core enzyme binding;RNA polymerase II core binding;transition metal ion binding;zinc ion binding	cell part;intracellular membrane-bounded organelle;intracellular organelle;intracellular organelle part;intracellular part;membrane-bounded organelle;nuclear matrix;nuclear part;nucleoplasm;organelle;organelle part			ZnF_C2H2	AKAP95	5	5	5	18.4	18.4	18.4	65.653	0	47.083	53257000	15	1	NaN	-1.91167	NaN
P55036	P55036	26S proteasome non-ATPase regulatory subunit 4	PSMD4				-1.93543	NaN	0.000408869	NaN	19.4682	19.424	21.2041	21.2755	21.6649	22.0125	22.0927	21.7621	26S proteasome non-ATPase regulatory subunit 4 OS	activation of immune response;activation of innate immune response;anaphase-promoting complex-dependent proteasomal ubiquitin-dependent protein catabolic process;antigen processing and presentation;antigen processing and presentation of exogenous antigen;antigen processing and presentation of exogenous peptide antigen;antigen processing and presentation of exogenous peptide antigen via MHC class …	binding;identical protein binding;protein binding	cell part;cytoplasm;cytoplasmic part;cytosol;intracellular organelle part;intracellular part;macromolecular complex;nuclear part;nucleoplasm;organelle part;proteasome accessory complex;proteasome complex;proteasome regulatory particle, base subcomplex;protein complex	26S proteasome;PA700 complex;PA700-20S-PA28 complex	Proteasome	UIM;VWA	UIM	3	3	3	15.4	15.4	15.4	40.736	0	46.063	28158000	11	1	NaN	-5.01936	NaN
Q9BXW9	Q9BXW9	Fanconi anemia group D2 protein	FANCD2				-1.29399	NaN	9.66832e-05	NaN	19.8802	20.0776	21.2467	21.3004	21.2716	18.3242	20.1376	18.6602	Fanconi anemia group D2 protein OS	cell cycle process;cellular component organization;cellular component organization at cellular level;cellular component organization or biogenesis;cellular component organization or biogenesis at cellular level;cellular macromolecule metabolic process;cellular metabolic process;cellular nitrogen compound metabolic process;cellular process;cellular response to stimulus;cellular response to stress;…	binding;DNA polymerase binding;enzyme binding;protein binding	cell part;chromosome;condensed chromosome;cytoplasmic part;Golgi apparatus;intracellular membrane-bounded organelle;intracellular non-membrane-bounded organelle;intracellular organelle;intracellular organelle part;intracellular part;membrane-bounded organelle;non-membrane-bounded organelle;nuclear part;nucleoplasm;organelle;organelle part	MDC1-MRN-ATM-FANCD2 complex			FancD2	3	3	3	4.8	4.8	4.8	164.13	0	13.019	10323000	8	1	NaN	-4.68458	NaN
Q9NWH9	Q9NWH9	SAFB-like transcription modulator	SLTM				-0.998189	NaN	0.0835575	NaN	19.2995	19.2234	21.2325	18.902	20.6446	25.111	24.2818	24.4591	SAFB-like transcription modulator OS	apoptosis;biological regulation;biosynthetic process;cell death;cellular biosynthetic process;cellular macromolecule biosynthetic process;cellular macromolecule metabolic process;cellular metabolic process;cellular nitrogen compound metabolic process;cellular process;death;macromolecule biosynthetic process;macromolecule metabolic process;metabolic process;nitrogen compound metabolic process;nucl…	binding;nucleotide binding	cell part;intracellular organelle part;intracellular part;nuclear part;nucleoplasm;organelle part			RRM;SAP	RRM_1;SAP	8	8	8	11.2	11.2	11.2	117.15	0	78.02	104320000	30	1	NaN	-0.904298	NaN
Q8NC51	Q8NC51	Plasminogen activator inhibitor 1 RNA-binding protein	SERBP1				-1.19389	NaN	0.0588121	NaN	18.6767	20.8831	20.9208	20.7336	21.2669	16.9	19.1101	18.2003	Plasminogen activator inhibitor 1 RNA-binding protein OS	biological regulation;cellular macromolecule metabolic process;cellular metabolic process;cellular nitrogen compound metabolic process;cellular process;macromolecule metabolic process;metabolic process;mRNA metabolic process;nitrogen compound metabolic process;nucleic acid metabolic process;nucleobase-containing compound metabolic process;posttranscriptional regulation of gene expression;primary …	binding;mRNA 3'-UTR binding;mRNA binding;nucleic acid binding;RNA binding	cell part;cytoplasm;cytoplasmic part;extracellular membrane-bounded organelle;extracellular organelle;extracellular region part;extracellular vesicular exosome;intracellular membrane-bounded organelle;intracellular organelle;intracellular part;membrane;membrane-bounded organelle;membrane-bounded vesicle;nucleus;organelle;perinuclear region of cytoplasm;plasma membrane;vesicle				HABP4_PAI-RBP1	2	2	2	8.3	8.3	8.3	44.965	0	6.0141	11474000	11	1	NaN	-1.14067	NaN
O60675;O15525;Q9ULX9	O60675;O15525;Q9ULX9	Transcription factor MafK;Transcription factor MafG;Transcription factor MafF	MAFK;MAFG;MAFF				-1.48505	NaN	0.00719416	NaN	19.2637	19.2566	20.2043	20.7683	21.2629	19.2251	18.6023	18.2217	Transcription factor MafK OS;Transcription factor MafG OS;Transcription factor MafF OS	adult behavior;anatomical structure development;behavior;biological regulation;biosynthetic process;blood coagulation;cation homeostasis;cell differentiation;cellular biosynthetic process;cellular cation homeostasis;cellular chemical homeostasis;cellular developmental process;cellular homeostasis;cellular ion homeostasis;cellular macromolecule biosynthetic process;cellular macromolecule metabolic…	binding;DNA binding;nucleic acid binding;nucleic acid binding transcription factor activity;regulatory region DNA binding;regulatory region nucleic acid binding;sequence-specific DNA binding;sequence-specific DNA binding transcription factor activity;transcription regulatory region DNA binding;transcription regulatory region sequence-specific DNA binding	cell part;intracellular organelle part;intracellular part;nuclear part;nucleoplasm;organelle part			BRLZ	bZIP_Maf	2	2	2	17.3	17.3	17.3	17.523	0	14.466	7487300	4	1	NaN	-2.49669	NaN
O43422	O43422	52 kDa repressor of the inhibitor of the protein kinase	PRKRIR				-1.30195	NaN	0.0572803	NaN	19.1907	20.359	20.2336	22.2794	20.7173	20.2097	19.5048	18.6578	52 kDa repressor of the inhibitor of the protein kinase OS	biological regulation;cellular process;cellular response to stimulus;negative regulation of biological process;negative regulation of cell proliferation;negative regulation of cellular process;regulation of biological process;regulation of cell proliferation;regulation of cellular process;response to stimulus;response to stress;signal transduction	binding;cation binding;DNA binding;ion binding;metal ion binding;nucleic acid binding	cell part;intracellular membrane-bounded organelle;intracellular organelle;intracellular part;membrane-bounded organelle;nucleus;organelle			DM3;THAP	Dimer_Tnp_hAT;DUF4371;THAP	4	4	4	10.5	10.5	10.5	87.703	0	7.3195	14288000	4	1	NaN	-1.17489	NaN
Q15853;P22415	Q15853;P22415	Upstream stimulatory factor 2;Upstream stimulatory factor 1	USF2;USF1				-1.29609	NaN	0.0230234	NaN	20.024	18.6871	20.5399	21.0339	20.3812	18.7565	20.3762	18.6473	Upstream stimulatory factor 2 OS;Upstream stimulatory factor 1 OS	alcohol metabolic process;biological regulation;biosynthetic process;body fluid secretion;carbohydrate homeostasis;carbohydrate metabolic process;carbon catabolite activation of transcription;carbon catabolite activation of transcription from RNA polymerase II promoter;carbon catabolite regulation of transcription;carbon catabolite regulation of transcription from RNA polymerase II promoter;cell …	bHLH transcription factor binding;binding;core promoter proximal region DNA binding;core promoter proximal region sequence-specific DNA binding;DNA binding;double-stranded DNA binding;enzyme binding;histone deacetylase binding;identical protein binding;kinase binding;nucleic acid binding;nucleic acid binding transcription factor activity;protein binding;protein dimerization activity;protein heter…	cell part;intracellular membrane-bounded organelle;intracellular organelle;intracellular organelle part;intracellular part;macromolecular complex;membrane-bounded organelle;nuclear part;nucleoplasm;nucleoplasm part;nucleus;organelle;organelle part;protein complex;transcription factor complex			HLH	HLH	2	2	2	8.4	8.4	8.4	36.954	0.0013432	2.6314	9013900	8	1	NaN	-1.70735	NaN
P40616	P40616	ADP-ribosylation factor-like protein 1	ARL1				0.388476	NaN	0.445247	NaN	18.9564	20.2627	20.384	19.1653	18.114	23.4753	23.4923	22.4233	ADP-ribosylation factor-like protein 1 OS	activation of phospholipase D activity;biological regulation;cellular component organization;cellular component organization at cellular level;cellular component organization or biogenesis;cellular component organization or biogenesis at cellular level;cellular localization;cellular macromolecule localization;cellular metabolic process;cellular process;cellular protein localization;cellular respo…	binding;catalytic activity;cation binding;enzyme activator activity;enzyme regulator activity;GTP binding;GTPase activity;guanyl nucleotide binding;guanyl ribonucleotide binding;hydrolase activity;hydrolase activity, acting on acid anhydrides;hydrolase activity, acting on acid anhydrides, in phosphorus-containing anhydrides;ion binding;metal ion binding;nucleoside-triphosphatase activity;nucleoti…	cell part;cytoplasm;cytoplasmic part;extracellular membrane-bounded organelle;extracellular organelle;extracellular region part;extracellular vesicular exosome;Golgi apparatus;Golgi apparatus part;Golgi membrane;intracellular membrane-bounded organelle;intracellular organelle;intracellular organelle part;intracellular part;membrane;membrane-bounded organelle;membrane-bounded vesicle;organelle;org…			ARF	Arf	3	3	3	18.8	18.8	18.8	20.417	0	4.4525	38454000	10	0.702326	NaN	0.330136	NaN
Q9Y520	Q9Y520	Protein PRRC2C	PRRC2C				-1.00557	NaN	0.0409943	NaN	20.1095	18.7931	20.0924	20.8998	20.3784	19.2071	19.1301	18.8982	Protein PRRC2C OS	cell differentiation;cellular developmental process;cellular process;developmental process;hemopoietic progenitor cell differentiation	binding;protein binding;protein C-terminus binding	cell part;membrane				BAT2_N	2	2	2	1.9	1.9	1.9	316.91	0	7.3904	7715400	6	1	NaN	-1.29291	NaN
Q12788	Q12788	Transducin beta-like protein 3	TBL3				-0.305813	NaN	0.104083	NaN	19.6555	19.6974	20.255	19.4672	20.2246	19.7634	19.6765	19.7828	Transducin beta-like protein 3 OS	biological regulation;cell surface receptor linked signaling pathway;cellular macromolecule metabolic process;cellular metabolic process;cellular nitrogen compound metabolic process;cellular process;cellular response to stimulus;cGMP-mediated signaling;cyclic-nucleotide-mediated signaling;G-protein coupled receptor protein signaling pathway;G-protein signaling, coupled to cGMP nucleotide second m…	binding;molecular transducer activity;nucleic acid binding;receptor signaling protein activity;RNA binding;signal transducer activity;snoRNA binding	cell part;intracellular membrane-bounded organelle;intracellular non-membrane-bounded organelle;intracellular organelle;intracellular organelle part;intracellular part;macromolecular complex;membrane-bounded organelle;non-membrane-bounded organelle;nuclear part;nucleolar part;nucleolus;nucleus;organelle;organelle part;preribosome;protein complex;Pwp2p-containing subcomplex of 90S preribosome;ribo…	Ubiquitin E3 ligase (AHR, ARNT, DDB1, TBL3, CUL4B, RBX1)	Ribosome biogenesis in eukaryotes	WD40	Utp13;WD40	2	2	2	5	5	5	89.034	0	4.9398	11011000	7	1	NaN	-0.573714	NaN
Q92466	Q92466	DNA damage-binding protein 2	DDB2				-0.897084	NaN	0.0874684	NaN	20.4738	18.5395	21.0576	20.219	19.9346	19.9076	20.0482	19.6538	DNA damage-binding protein 2 OS	catabolic process;cellular catabolic process;cellular component organization;cellular component organization at cellular level;cellular component organization or biogenesis;cellular component organization or biogenesis at cellular level;cellular macromolecule catabolic process;cellular macromolecule metabolic process;cellular metabolic process;cellular nitrogen compound metabolic process;cellular…	binding;damaged DNA binding;DNA binding;nucleic acid binding	cell junction;cell part;CUL4 RING ubiquitin ligase complex;Cul4B-RING ubiquitin ligase complex;cullin-RING ubiquitin ligase complex;intracellular organelle part;intracellular part;macromolecular complex;nuclear part;nucleoplasm;organelle part;protein complex;ubiquitin ligase complex	DDB complex;DDB2 complex;Ubiquitin E3 ligase (DDB1, DDB2, CUL4A, CUL4B, RBX1)	Nucleotide excision repair;p53 signaling pathway;Ubiquitin mediated proteolysis	WD40	WD40	4	4	4	12.9	12.9	12.9	47.863	0	6.5952	9983300	10	1	NaN	-0.86091	NaN
Q8NEF9	Q8NEF9	Serum response factor-binding protein 1	SRFBP1				-0.725961	NaN	0.0141711	NaN	19.2988	19.5853	20.4548	20.2069	19.8424	19.0562	18.7127	18.8676	Serum response factor-binding protein 1 OS	biological regulation;biosynthetic process;cellular biosynthetic process;cellular macromolecule biosynthetic process;cellular macromolecule metabolic process;cellular metabolic process;cellular nitrogen compound metabolic process;cellular process;macromolecule biosynthetic process;macromolecule metabolic process;maturation of SSU-rRNA;metabolic process;ncRNA metabolic process;ncRNA processing;nit…		90S preribosome;cell part;cytoplasmic part;intracellular membrane-bounded organelle;intracellular organelle;intracellular part;macromolecular complex;membrane-bounded organelle;nucleus;organelle;perinuclear region of cytoplasm;preribosome;ribonucleoprotein complex				BUD22	2	2	2	5.4	5.4	5.4	48.633	0	3.2176	6700200	3	1	NaN	-1.60181	NaN
P22670;P48378;P48380	P22670;P48378;P48380	MHC class II regulatory factor RFX1;DNA-binding protein RFX2;Transcription factor RFX3	RFX1;RFX2;RFX3				-0.90846	NaN	0.047794	NaN	18.4433	19.9265	20.2385	19.8933	20.1482	17.5357	19.1212	18.9792	MHC class II regulatory factor RFX1 OS;DNA-binding protein RFX2 OS;Transcription factor RFX3 OS	anatomical structure development;anatomical structure formation involved in morphogenesis;biological regulation;biosynthetic process;cell differentiation;cell maturation;cell motility;cell projection assembly;cell projection organization;cellular biosynthetic process;cellular component assembly;cellular component assembly at cellular level;cellular component assembly involved in morphogenesis;cel…	binding;core promoter proximal region DNA binding;core promoter proximal region sequence-specific DNA binding;DNA binding;nucleic acid binding;nucleic acid binding transcription factor activity;regulatory region DNA binding;regulatory region nucleic acid binding;RNA polymerase II core promoter proximal region sequence-specific DNA binding;RNA polymerase II regulatory region DNA binding;RNA polyme…	cell part;chromatin;chromosomal part;intracellular membrane-bounded organelle;intracellular organelle;intracellular organelle part;intracellular part;macromolecular complex;membrane-bounded organelle;nuclear chromatin;nuclear chromosome part;nuclear part;nucleoplasm;nucleoplasm part;nucleus;organelle;organelle part;protein complex;transcription factor complex				RFX_DNA_binding;RFX1_trans_act	2	2	2	3.6	3.6	3.6	104.76	0	4.486	5737700	5	1	NaN	-1.1819	NaN
Q9H7Z3	Q9H7Z3	Protein NRDE2 homolog	NRDE2				-0.620941	NaN	0.0239484	NaN	19.1226	19.8433	20.0356	20.1132	20.1629	19.3066	19.0805	18.8347	Protein NRDE2 homolog OS							NRDE-2	4	4	4	9.8	9.8	9.8	132.67	0	21.205	9353700	13	1	NaN	-1.31336	NaN
Q12888	Q12888	Tumor suppressor p53-binding protein 1	TP53BP1				-0.187308	NaN	0.0444292	NaN	19.3032	19.4141	19.694	19.5291	19.4148	21.6634	21.9791	21.5138	TP53-binding protein 1 OS	biological regulation;biosynthetic process;cellular biosynthetic process;cellular macromolecule biosynthetic process;cellular macromolecule metabolic process;cellular metabolic process;cellular nitrogen compound metabolic process;cellular process;cellular response to stimulus;cellular response to stress;DNA metabolic process;DNA recombination;DNA repair;double-strand break repair;double-strand br…	activating transcription factor binding;binding;damaged DNA binding;DNA binding;histone binding;methylated histone residue binding;nucleic acid binding;p53 binding;protein binding;protein binding transcription factor activity;RNA polymerase II activating transcription factor binding;RNA polymerase II transcription cofactor activity;RNA polymerase II transcription factor binding;RNA polymerase II …	cell part;chromosomal part;condensed chromosome kinetochore;cytoplasm;intracellular membrane-bounded organelle;intracellular non-membrane-bounded organelle;intracellular organelle;intracellular organelle part;intracellular part;kinetochore;macromolecular complex;membrane-bounded organelle;non-membrane-bounded organelle;nuclear part;nucleoplasm;nucleus;organelle;organelle part;protein complex;repl…	53BP1-containing complex;MDC1-H2AFX-TP53BP1 complex;MDC1-p53BP1-SMC1 complex;PTIP-DNA damage response complex		BRCT	53-BP1_Tudor	4	4	4	4.8	4.8	4.8	213.57	0	19.262	17756000	17	1	NaN	-0.599401	NaN
Q92541	Q92541	RNA polymerase-associated protein RTF1 homolog	RTF1	+	+	+	7.33182	-7.50432	3.60795	3.06224	27.0265	27.1559	19.2817	19.5688	20.4276	18.8832	20.3574	19.52	RNA polymerase-associated protein RTF1 homolog OS	biological regulation;biosynthetic process;cell fate commitment;cell fate commitment involved in formation of primary germ layers;cell surface receptor linked signaling pathway;cellular biosynthetic process;cellular component organization;cellular component organization at cellular level;cellular component organization or biogenesis;cellular component organization or biogenesis at cellular level;…	binding;DNA binding;nucleic acid binding;single-stranded DNA binding;structure-specific DNA binding	Cdc73/Paf1 complex;cell part;intracellular non-membrane-bounded organelle;intracellular organelle;intracellular organelle part;intracellular part;macromolecular complex;non-membrane-bounded organelle;nuclear part;nucleolus;nucleoplasm part;organelle;organelle part;protein complex;transcription elongation factor complex			Plus3	Plus-3	19	19	19	27.9	27.9	27.9	80.313	0	275.5	607480000	65	0	0	11.3314	-9.96318
O15355	O15355	Protein phosphatase 1G	PPM1G	+	+	+	7.25517	-6.71067	2.75454	2.84787	26.6653	26.8344	19.3309	20.7213	18.4318	20.6159	19.1519	20.3497	Protein phosphatase 1G OS	biological regulation;cell cycle arrest;cell cycle process;cellular macromolecule metabolic process;cellular metabolic process;cellular process;cellular protein metabolic process;dephosphorylation;macromolecule metabolic process;macromolecule modification;metabolic process;negative regulation of biological process;negative regulation of cell cycle;negative regulation of cellular process;peptidyl-…	binding;catalytic activity;cation binding;hydrolase activity;hydrolase activity, acting on ester bonds;ion binding;metal ion binding;phosphatase activity;phosphoprotein phosphatase activity;phosphoric ester hydrolase activity;protein serine/threonine phosphatase activity	cell part;cytoplasm;intracellular membrane-bounded organelle;intracellular organelle;intracellular organelle part;intracellular part;membrane-bounded organelle;nuclear part;nucleoplasm;nucleus;organelle;organelle part	Spliceosome		PP2C_SIG;PP2Cc	PP2C	19	19	19	49.6	49.6	49.6	59.271	0	235.07	721220000	81	0	0	6.83127	-8.55241
Q9BTT0	Q9BTT0	Acidic leucine-rich nuclear phosphoprotein 32 family member E	ANP32E	+	+	+	6.77682	-7.36371	5.05908	3.97705	26.4684	26.8123	19.8851	19.9071	19.7984	19.219	19.6168	18.9942	Acidic leucine-rich nuclear phosphoprotein 32 family member E OS	ATP-dependent chromatin remodeling;cellular component organization;cellular component organization at cellular level;cellular component organization or biogenesis;cellular component organization or biogenesis at cellular level;cellular macromolecular complex subunit organization;cellular process;chromatin modification;chromatin organization;chromatin remodeling;chromosome organization;histone exc…	binding;enzyme inhibitor activity;enzyme regulator activity;histone binding;phosphatase inhibitor activity;phosphatase regulator activity;protein binding	cell part;chromatin remodeling complex;chromosomal part;cytoplasmic membrane-bounded vesicle;cytoplasmic part;cytoplasmic vesicle;intracellular membrane-bounded organelle;intracellular organelle;intracellular organelle part;intracellular part;macromolecular complex;membrane-bounded organelle;membrane-bounded vesicle;nuclear chromosome part;nuclear part;nucleus;organelle;organelle part;protein com…			LRRcap	LRR_4	10	10	10	41	41	41	30.692	0	126.43	851970000	44	0	0	20.222	-15.7453
Q7Z4V5	Q7Z4V5	Hepatoma-derived growth factor-related protein 2	HDGFRP2	+	+	+	6.70927	-7.43027	3.92979	2.74189	25.646	26.1148	18.8255	19.1474	19.5405	17.5948	19.4133	18.3423	Hepatoma-derived growth factor-related protein 2 OS	biological regulation;biosynthetic process;cellular biosynthetic process;cellular macromolecule biosynthetic process;cellular macromolecule metabolic process;cellular metabolic process;cellular nitrogen compound metabolic process;cellular process;macromolecule biosynthetic process;macromolecule metabolic process;metabolic process;nitrogen compound metabolic process;nucleic acid metabolic process;…	binding;chromatin binding;DNA binding;nucleic acid binding	cell part;cytoplasmic part;intracellular membrane-bounded organelle;intracellular organelle;intracellular organelle part;intracellular part;membrane-bounded organelle;mitochondrion;nuclear part;nucleoplasm;nucleus;organelle;organelle part			PWWP	LEDGF;PWWP	7	7	7	17.7	17.7	17.7	74.316	0	167	447820000	38	0	0	12.9276	-8.22539
O00472	O00472	RNA polymerase II elongation factor ELL2	ELL2	+	+	+	6.07122	-6.2786	2.41277	2.34838	25.421	25.3921	18.3695	18.8587	20.7777	19.4329	20.0311	17.9199	RNA polymerase II elongation factor ELL2 OS	biological regulation;biosynthetic process;cellular biosynthetic process;cellular macromolecule biosynthetic process;cellular macromolecule metabolic process;cellular metabolic process;cellular nitrogen compound metabolic process;cellular process;macromolecule biosynthetic process;macromolecule metabolic process;metabolic process;nitrogen compound metabolic process;nucleic acid metabolic process;…		cell part;centrosome;cytoplasm;cytoplasmic part;cytoskeletal part;intracellular non-membrane-bounded organelle;intracellular organelle;intracellular organelle part;intracellular part;macromolecular complex;microtubule organizing center;non-membrane-bounded organelle;nuclear part;nucleoplasm;nucleoplasm part;organelle;organelle part;protein complex;transcription elongation factor complex				ELL;Occludin_ELL	12	12	12	26.9	26.9	26.9	72.324	0	129.99	223890000	43	0	0	5.28478	-6.20963
P55199	P55199	RNA polymerase II elongation factor ELL	ELL	+	+	+	5.94376	-6.69772	4.26587	3.93656	24.9743	25.263	19.0773	18.9836	19.4638	18.5744	18.0702	18.6182	RNA polymerase II elongation factor ELL OS	biological regulation;biosynthetic process;cellular biosynthetic process;cellular macromolecule biosynthetic process;cellular macromolecule metabolic process;cellular metabolic process;cellular nitrogen compound metabolic process;cellular process;chordate embryonic development;developmental process;embryo development;embryo development ending in birth or egg hatching;gene expression;in utero embr…	binding;enzyme binding;phosphatase binding;protein binding	Cajal body;cell part;chromatin;chromosomal part;histone locus body;intracellular organelle part;intracellular part;macromolecular complex;nuclear body;nuclear part;nuclear speck;nucleoplasm;nucleoplasm part;organelle part;protein complex;transcription elongation factor complex;transcriptionally active chromatin				ELL;Occludin_ELL	17	17	17	42.7	42.7	42.7	68.264	0	57.357	220710000	51	0	0	14.2161	-14.845
Q6UX04	Q6UX04	Peptidyl-prolyl cis-trans isomerase CWC27 homolog	CWC27	+	+	+	6.15734	-6.79998	3.4572	4.02164	25.1162	25.0344	19.1422	19.336	18.2756	18.5738	18.311	17.9412	Spliceosome-associated protein CWC27 homolog OS	cellular macromolecule metabolic process;cellular metabolic process;cellular nitrogen compound metabolic process;cellular process;cellular protein metabolic process;macromolecule metabolic process;macromolecule modification;metabolic process;mRNA metabolic process;mRNA processing;nitrogen compound metabolic process;nuclear mRNA splicing, via spliceosome;nucleic acid metabolic process;nucleobase-c…	catalytic activity;cis-trans isomerase activity;isomerase activity;peptidyl-prolyl cis-trans isomerase activity	catalytic step 2 spliceosome;cell part;intracellular organelle part;intracellular part;macromolecular complex;nuclear part;organelle part;ribonucleoprotein complex;spliceosomal complex	C complex spliceosome			Pro_isomerase	7	7	7	32.2	32.2	32.2	53.846	0	81.206	231270000	37	0	0	9.89983	-15.4953
Q96JC9	Q96JC9	ELL-associated factor 1	EAF1	+	+	+	5.9235	-6.88983	3.51149	2.59136	24.7933	25.3009	19.5104	18.6203	19.2401	17.0698	18.8378	18.5642	ELL-associated factor 1 OS	biological regulation;biosynthetic process;cellular biosynthetic process;cellular macromolecule biosynthetic process;cellular macromolecule metabolic process;cellular metabolic process;cellular nitrogen compound metabolic process;cellular process;macromolecule biosynthetic process;macromolecule metabolic process;metabolic process;nitrogen compound metabolic process;nucleic acid metabolic process;…		Cajal body;cell part;cytoplasm;ELL-EAF complex;intracellular organelle part;intracellular part;macromolecular complex;nuclear body;nuclear part;nuclear speck;nucleoplasm;nucleoplasm part;organelle part;protein complex;transcription elongation factor complex				EAF	5	5	5	36.9	36.9	36.9	29.042	0	48.775	213080000	36	0	0	10.0535	-7.37589
O00203	O00203;Q13367	AP-3 complex subunit beta-1	AP3B1	+	+	+	5.492	-5.39947	2.38852	3.3047	24.9842	25.0566	18.3574	20.7052	19.5226	20.1091	19.2515	19.5022	AP-3 complex subunit beta-1 OS	anterograde axon cargo transport;anterograde synaptic vesicle transport;antigen processing and presentation;antigen processing and presentation of exogenous antigen;antigen processing and presentation of lipid antigen via MHC class Ib;antigen processing and presentation via MHC class Ib;antigen processing and presentation, exogenous lipid antigen via MHC class Ib;axon cargo transport;biological r…	binding;enzyme binding;GTP-dependent protein binding;phosphatase binding;protein binding;protein phosphatase binding	AP-3 adaptor complex;AP-type membrane coat adaptor complex;cell part;clathrin coated vesicle membrane;coated vesicle membrane;cytoplasmic part;cytoplasmic vesicle membrane;cytoplasmic vesicle part;Golgi apparatus;intracellular membrane-bounded organelle;intracellular organelle;intracellular organelle part;intracellular part;lysosomal membrane;macromolecular complex;membrane;membrane part;membrane…	AP3 adapter complex;AP3-BLOC1 complex	Lysosome		Adaptin_N;AP3B1_C;SEEEED	17	17	17	19.1	19.1	19.1	121.32	0	49.814	177000000	58	0	0	5.10703	-10.1918
P29590	P29590	Protein PML	PML	+	+	+	5.43754	-6.06888	3.38213	3.20024	24.8395	25.1923	19.0425	19.6608	20.0318	18.795	18.5308	19.5153	Protein PML OS	activation of caspase activity;aging;anatomical structure morphogenesis;apoptosis;apoptosis in response to endoplasmic reticulum stress;biological regulation;biosynthetic process;branching involved in mammary gland duct morphogenesis;branching morphogenesis of a tube;calcium ion homeostasis;catabolic process;cation homeostasis;cell aging;cell cycle arrest;cell cycle process;cell death;cell differ…	binding;cation binding;cobalt ion binding;DNA binding;enzyme binding;identical protein binding;ion binding;metal ion binding;nucleic acid binding;protein binding;protein binding transcription factor activity;protein dimerization activity;protein heterodimerization activity;protein homodimerization activity;small conjugating protein binding;SUMO binding;transcription coactivator activity;transcrip…	cell part;cytoplasm;cytoplasmic part;cytosol;early endosome membrane;endoplasmic reticulum part;endosomal part;endosome membrane;extrinsic to endoplasmic reticulum membrane;extrinsic to membrane;extrinsic to organelle membrane;intracellular membrane-bounded organelle;intracellular non-membrane-bounded organelle;intracellular organelle;intracellular organelle part;intracellular part;membrane;membr…	PML-SMAD2/3-SARA complex;ZNF198-PML complex	Acute myeloid leukemia;Endocytosis;Pathways in cancer;Ubiquitin mediated proteolysis	BBOX;RING	DUF3583;zf-B_box	10	10	10	19.3	19.3	19.3	97.55	0	37.42	231960000	34	0	0	9.13854	-10.0825
O43719	O43719	HIV Tat-specific factor 1	HTATSF1	+	+	+	5.32603	-5.66842	3.94966	2.80872	24.8374	24.8979	19.8734	19.5445	19.207	18.593	19.9384	19.0663	HIV Tat-specific factor 1 OS	biological regulation;biosynthetic process;cellular biosynthetic process;cellular macromolecule biosynthetic process;cellular macromolecule metabolic process;cellular metabolic process;cellular nitrogen compound metabolic process;cellular process;macromolecule biosynthetic process;macromolecule metabolic process;metabolic process;nitrogen compound metabolic process;nucleic acid metabolic process;…	binding;nucleotide binding	cell part;intracellular membrane-bounded organelle;intracellular organelle;intracellular organelle part;intracellular part;membrane-bounded organelle;nuclear part;nucleoplasm;nucleus;organelle;organelle part	RNA pol II containing coactivator complex Tat-SF;Spliceosome		RRM	RRM_1	11	11	11	29.5	29.5	29.5	85.852	0	226.37	157580000	51	0	0	11.8522	-7.99269
Q9Y2T2	Q9Y2T2;P53677	AP-3 complex subunit mu-1	AP3M1	+	+	+	5.75657	-5.72944	3.39657	2.55832	24.8268	24.7985	19.5232	18.4431	19.2019	19.0448	19.9423	18.2626	AP-3 complex subunit mu-1 OS	anterograde axon cargo transport;anterograde synaptic vesicle transport;axon cargo transport;cellular component movement;cellular process;cytoskeleton-dependent intracellular transport;establishment of localization;establishment of localization in cell;establishment of protein localization;establishment of protein localization to organelle;establishment of protein localization to vacuole;intracel…	binding;enzyme binding;GTPase binding;protein binding;Rab GTPase binding;Ras GTPase binding;small GTPase binding	AP-type membrane coat adaptor complex;cell part;clathrin adaptor complex;cytoplasmic part;cytoplasmic vesicle membrane;cytoplasmic vesicle part;Golgi apparatus;intracellular membrane-bounded organelle;intracellular organelle;intracellular organelle part;intracellular part;lysosomal membrane;lysosome;lytic vacuole;macromolecular complex;membrane;membrane part;membrane-bounded organelle;organelle;o…	AP3 adapter complex;AP3-BLOC1 complex	Lysosome		Adap_comp_sub;Clat_adaptor_s	10	10	10	36.6	36.6	36.6	46.939	0	37.157	190200000	43	0	0	9.38286	-6.93148
Q96EB6	Q96EB6	NAD-dependent protein deacetylase sirtuin-1;SirtT1 75 kDa fragment	SIRT1	+	+	+	5.32504	-4.80984	2.28603	2.50455	24.5767	24.8143	18.7291	20.7915	18.5908	19.0907	20.0505	20.5158	NAD-dependent protein deacetylase sirtuin-1 OS	acylglycerol metabolic process;aging;anatomical structure development;anatomical structure formation involved in morphogenesis;angiogenesis;behavioral response to starvation;biological regulation;biosynthetic process;carbohydrate homeostasis;catabolic process;cell aging;cell communication;cell differentiation;cellular biosynthetic process;cellular catabolic process;cellular chemical homeostasis;c…	bHLH transcription factor binding;binding;catalytic activity;cation binding;coenzyme binding;cofactor binding;core promoter binding;core promoter sequence-specific DNA binding;deacetylase activity;DNA binding;enzyme binding;histone binding;histone deacetylase activity;histone deacetylase activity (H3-K9 specific);HLH domain binding;hydrolase activity;hydrolase activity, acting on carbon-nitrogen …	cell part;chromatin;chromatin remodeling complex;chromatin silencing complex;chromosomal part;cytoplasm;cytoplasmic part;envelope;euchromatin;heterochromatin;intracellular membrane-bounded organelle;intracellular non-membrane-bounded organelle;intracellular organelle;intracellular organelle part;intracellular part;macromolecular complex;membrane;membrane-bounded organelle;mitochondrion;non-membra…	FOXO1-FHL2-SIRT1 complex;FOXO3-SIRT1 complex, oxidative stress stimulated;hSIR2-p53 complex;Polycomb repressive complex 4 (PRC4);SIRT1 homotrimer complex			SIR2	8	8	8	22.4	22.4	22.4	81.68	0	69.525	143630000	26	0.0012	0	4.74188	-6.42298
P27105	P27105	Erythrocyte band 7 integral membrane protein	STOM	+	+	+	6.16393	-6.53484	3.36139	3.20518	24.462	24.7997	18.8031	17.7894	18.8082	18.2626	18.5468	17.4787	Erythrocyte band 7 integral membrane protein OS	biological regulation;cellular component assembly;cellular component organization;cellular component organization or biogenesis;macromolecular complex assembly;macromolecular complex subunit organization;positive regulation of defense response to virus by host;protein complex assembly;protein complex subunit organization;protein homooligomerization;protein oligomerization;regulation of biological…	binding;enzyme binding;protein binding;RNA polymerase binding	blood microparticle;cell part;cytoplasm;cytoplasmic membrane-bounded vesicle;cytoplasmic part;cytoplasmic vesicle;cytoskeleton;endoplasmic reticulum;extracellular membrane-bounded organelle;extracellular organelle;extracellular region part;extracellular space;extracellular vesicular exosome;integral to membrane;integral to plasma membrane;intracellular membrane-bounded organelle;intracellular non…			PHB	Band_7	3	3	3	21.2	21.2	21.2	31.73	0	47.493	99893000	15	0	0	9.40975	-10.3542
Q9NPA8	Q9NPA8	Transcription and mRNA export factor ENY2	ENY2	+	+	+	5.53358	-5.87518	2.86749	3.06214	24.4945	24.6935	19.1624	18.2138	19.8051	18.374	19.3797	18.4027	Transcription and mRNA export factor ENY2 OS	biological regulation;biosynthetic process;cellular biosynthetic process;cellular component organization;cellular component organization at cellular level;cellular component organization or biogenesis;cellular component organization or biogenesis at cellular level;cellular macromolecule metabolic process;cellular metabolic process;cellular nitrogen compound metabolic process;cellular process;cell…	ligand-dependent nuclear receptor transcription coactivator activity;protein binding transcription factor activity;transcription coactivator activity;transcription cofactor activity;transcription factor binding transcription factor activity	cell part;DUBm complex;histone acetyltransferase complex;intracellular organelle part;intracellular part;macromolecular complex;membrane part;nuclear part;nuclear pore;nucleoplasm part;organelle part;pore complex;protein complex;SAGA complex;SAGA-type complex;transcription export complex 2				EnY2	2	2	2	25.7	25.7	25.7	11.528	0	8.5801	106430000	5	0	0	6.90587	-9.27941
Q9H6Y2	Q9H6Y2	WD repeat-containing protein 55	WDR55	+	+	+	5.25369	-2.90572	2.47303	0.924652	24.4576	24.5386	19.102	20.3566	18.2746	19.5282	22.8328	22.4161	WD repeat-containing protein 55 OS	cellular component biogenesis;cellular component biogenesis at cellular level;cellular component organization or biogenesis;cellular component organization or biogenesis at cellular level;cellular macromolecule metabolic process;cellular metabolic process;cellular nitrogen compound metabolic process;cellular process;macromolecule metabolic process;metabolic process;ncRNA metabolic process;ncRNA p…		cell part;cytoplasm;intracellular membrane-bounded organelle;intracellular non-membrane-bounded organelle;intracellular organelle;intracellular organelle part;intracellular part;membrane-bounded organelle;non-membrane-bounded organelle;nuclear part;nucleolus;nucleus;organelle;organelle part			WD40	WD40	6	6	6	29.2	29.2	29.2	42.07	0	57.22	146320000	36	0	0.00206452	5.35033	-1.88469
Q99613;B5ME19	Q99613;B5ME19	Eukaryotic translation initiation factor 3 subunit C;Eukaryotic translation initiation factor 3 subunit C-like protein	EIF3C;EIF3CL	+	+	+	5.13768	-5.30247	3.58022	3.1729	24.2889	24.1358	19.3626	18.5896	19.2718	18.3704	19.0933	19.266	Eukaryotic translation initiation factor 3 subunit C OS;Eukaryotic translation initiation factor 3 subunit C-like protein OS	biological regulation;biosynthetic process;cellular biosynthetic process;cellular component assembly;cellular component assembly at cellular level;cellular component organization;cellular component organization at cellular level;cellular component organization or biogenesis;cellular component organization or biogenesis at cellular level;cellular macromolecular complex assembly;cellular macromolec…	binding;nucleic acid binding;RNA binding;translation factor activity, nucleic acid binding;translation initiation factor activity	cell part;cytoplasmic part;cytosol;eukaryotic 43S preinitiation complex;eukaryotic 48S preinitiation complex;eukaryotic translation initiation factor 3 complex;intracellular part;macromolecular complex;protein complex;ribonucleoprotein complex;translation preinitiation complex	EIF3 complex (EIF3A, EIF3B, EIF3G, EIF3I, EIF3C);eIF3 complex (EIF3S6, EIF3S5, EIF3S4, EIF3S3, EIF3S6IP, EIF3S2, EIF3S9, EIF3S12, EIF3S10, EIF3S8, EIF3S1, EIF3S7);eIF3 complex (EIF3S6, EIF3S5, EIF3S4, EIF3S3, EIF3S6IP, EIF3S2, EIF3S9, EIF3S12, EIF3S10, EIF3S8, EIF3S1, EIF3S7, PCID1)	RNA transport	PINT	eIF-3c_N;PCI	8	8	8	15.9	15.9	15.9	105.34	0	44.279	122310000	22	0	0	9.87911	-9.49081
Q15059	Q15059	Bromodomain-containing protein 3	BRD3	+	+	+	4.83841	-5.03236	3.24066	2.52682	24.3515	24.0305	18.927	19.2254	19.9053	20.0052	18.6365	18.8342	Bromodomain-containing protein 3 OS	biological regulation;biosynthetic process;cellular biosynthetic process;cellular component organization;cellular component organization at cellular level;cellular component organization or biogenesis;cellular component organization or biogenesis at cellular level;cellular macromolecule biosynthetic process;cellular macromolecule metabolic process;cellular metabolic process;cellular nitrogen comp…	binding;chromatin binding;histone acetyl-lysine binding;histone binding;protein binding	cell part;intracellular membrane-bounded organelle;intracellular organelle;intracellular part;membrane-bounded organelle;nucleus;organelle			BROMO	Bromodomain	14	14	11	27.5	27.5	23.4	79.541	0	47.421	121430000	55	0	0	8.16741	-6.585
Q9UKV3	Q9UKV3	Apoptotic chromatin condensation inducer in the nucleus	ACIN1	+	+	+	4.64659	-5.46821	2.73877	2.52601	24.2127	23.7932	18.5312	19.858	19.6799	17.8484	18.3487	19.4072	Apoptotic chromatin condensation inducer in the nucleus OS	apoptosis;apoptotic chromosome condensation;biological regulation;cell death;cell differentiation;cellular component disassembly;cellular component disassembly at cellular level;cellular component disassembly involved in apoptosis;cellular component organization;cellular component organization at cellular level;cellular component organization or biogenesis;cellular component organization or bioge…	ATPase activity;binding;catalytic activity;enzyme binding;hydrolase activity;hydrolase activity, acting on acid anhydrides;hydrolase activity, acting on acid anhydrides, in phosphorus-containing anhydrides;nucleic acid binding;nucleoside-triphosphatase activity;nucleotide binding;protein binding;pyrophosphatase activity	cell part;cytoplasm;cytoplasmic part;cytosol;intracellular membrane-bounded organelle;intracellular non-membrane-bounded organelle;intracellular organelle;intracellular organelle part;intracellular part;membrane;membrane-bounded organelle;non-membrane-bounded organelle;nuclear body;nuclear part;nuclear speck;nucleolus;nucleoplasm;nucleoplasm part;nucleus;organelle;organelle part;plasma membrane	Apoptosis- and splicing-associated protein complex (ASAP-L), SAP18-RNPS1-Acinus-L;Apoptosis- and splicing-associated protein complex (ASAP-S), SAP18-RNPS1-Acinus-S;Spliceosome	mRNA surveillance pathway;RNA transport;Spliceosome	RRM;SAP	SAP	15	15	15	18.9	18.9	18.9	151.86	0	49.343	88084000	36	0	0	6.12151	-6.72202
O43865;Q96HN2	O43865;Q96HN2	Putative adenosylhomocysteinase 2;Putative adenosylhomocysteinase 3	AHCYL1;AHCYL2	+	+	+	3.87032	-4.75123	3.48493	2.40051	23.6411	24.0405	20.2974	19.8422	19.7718	18.2712	19.2127	19.7849	S-adenosylhomocysteine hydrolase-like protein 1 OS;Adenosylhomocysteinase 3 OS	amine metabolic process;biological regulation;carboxylic acid metabolic process;cellular amine metabolic process;cellular amino acid metabolic process;cellular ketone metabolic process;cellular macromolecule metabolic process;cellular metabolic process;cellular modified amino acid metabolic process;cellular nitrogen compound metabolic process;cellular process;coenzyme metabolic process;cofactor m…	catalytic activity;hydrolase activity	cell part;cytoplasmic part;cytosol;endoplasmic reticulum;extracellular membrane-bounded organelle;extracellular organelle;extracellular region part;extracellular vesicular exosome;intracellular membrane-bounded organelle;intracellular organelle;intracellular part;membrane-bounded organelle;membrane-bounded vesicle;organelle;vesicle		Cysteine and methionine metabolism	AdoHcyase;AdoHcyase_NAD	AdoHcyase;AdoHcyase_NAD	4	4	4	13.2	13.2	13.2	58.951	0	23.856	51754000	20	0	0	8.42125	-6.02322
O60885	O60885	Bromodomain-containing protein 4	BRD4	+	+	+	4.69643	-5.0454	2.89997	2.7753	23.6499	23.5078	19.646	18.4457	18.5555	19.2388	18.2875	18.074	Bromodomain-containing protein 4 OS	biological regulation;biosynthetic process;cell cycle process;cell proliferation;cellular biosynthetic process;cellular component organization;cellular component organization at cellular level;cellular component organization or biogenesis;cellular component organization or biogenesis at cellular level;cellular macromolecule biosynthetic process;cellular macromolecule metabolic process;cellular me…	binding;chromatin binding;DNA binding;histone acetyl-lysine binding;histone binding;nucleic acid binding;p53 binding;protein binding	carboxy-terminal domain protein kinase complex;cell part;chromatin;chromosomal part;chromosome;condensed chromosome;condensed nuclear chromosome;cytoplasm;intracellular membrane-bounded organelle;intracellular non-membrane-bounded organelle;intracellular organelle;intracellular organelle part;intracellular part;macromolecular complex;membrane-bounded organelle;non-membrane-bounded organelle;nucle…	BRD4 complex;BRD4-P-TEFb complex;BRD4-RFC complex;P-TEFb-BRD4-TRAP220 complex		BROMO	Bromodomain	10	7	6	11	8.8	7.9	152.22	0	36.645	79367000	29	0	0	6.73405	-7.58426
O00193	O00193	Small acidic protein	SMAP	+	+	+	4.85079	-4.76577	3.09407	2.73108	23.5676	23.1472	17.8753	18.907	18.7375	18.4486	18.1037	19.2227	Small acidic protein OS							SMAP	4	4	4	25.7	25.7	25.7	20.332	0	130.23	42846000	21	0	0	7.56595	-7.27643
P11169;Q8TDB8	P11169;Q8TDB8	Solute carrier family 2, facilitated glucose transporter member 3;Solute carrier family 2, facilitated glucose transporter member 14	SLC2A3;SLC2A14	+	+	+	4.16914	-4.34511	3.26284	1.92369	23.4549	23.2369	19.676	18.9267	18.9277	17.8392	19.9068	19.2564	Solute carrier family 2, facilitated glucose transporter member 3 OS;Solute carrier family 2, facilitated glucose transporter member 14 OS	carbohydrate metabolic process;carbohydrate transmembrane transport;carbohydrate transport;carboxylic acid metabolic process;cation transport;cell differentiation;cellular developmental process;cellular ketone metabolic process;cellular metabolic process;cellular process;developmental process;establishment of localization;gamete generation;glucose import;glucose transport;hexose transmembrane tra…	active transmembrane transporter activity;carbohydrate transmembrane transporter activity;cation transmembrane transporter activity;cation:sugar symporter activity;glucose transmembrane transporter activity;hexose transmembrane transporter activity;ion transmembrane transporter activity;monosaccharide transmembrane transporter activity;secondary active transmembrane transporter activity;solute:ca…	cell part;extracellular membrane-bounded organelle;extracellular organelle;extracellular region part;extracellular vesicular exosome;integral to membrane;integral to plasma membrane;intracellular membrane-bounded organelle;intracellular organelle;intracellular part;intrinsic to membrane;intrinsic to plasma membrane;membrane;membrane part;membrane-bounded organelle;membrane-bounded vesicle;nucleus…				Sugar_tr	2	2	2	4	4	4	53.924	0	8.4633	58860000	9	0	0	7.83187	-4.37924
Q6NYC1	Q6NYC1	Bifunctional arginine demethylase and lysyl-hydroxylase JMJD6	JMJD6	+	+	+	4.44433	-4.01693	3.47538	2.66506	23.2248	23.2472	19.0396	18.327	19.0084	19.7365	18.6559	19.2648	Bifunctional arginine demethylase and lysyl-hydroxylase JMJD6 OS	anatomical structure development;anatomical structure formation involved in morphogenesis;angiogenesis;biological regulation;biosynthetic process;cell activation;cell development;cell differentiation;cell recognition;cell surface receptor linked signaling pathway;cellular biosynthetic process;cellular component organization;cellular component organization at cellular level;cellular component orga…	binding;catalytic activity;cation binding;demethylase activity;histone demethylase activity;histone demethylase activity (H3-R2 specific);histone demethylase activity (H4-R3 specific);identical protein binding;ion binding;iron ion binding;metal ion binding;nucleic acid binding;oxidoreductase activity;oxidoreductase activity, acting on paired donors, with incorporation or reduction of molecular ox…	cell part;intracellular membrane-bounded organelle;intracellular non-membrane-bounded organelle;intracellular organelle;intracellular organelle part;intracellular part;membrane;membrane-bounded organelle;non-membrane-bounded organelle;nuclear part;nucleolus;nucleoplasm;nucleus;organelle;organelle part;plasma membrane			JmjC	JmjC	4	4	4	21.1	21.1	21.1	46.461	0	37.959	51422000	16	0	0	8.88324	-6.65194
P25440	P25440	Bromodomain-containing protein 2	BRD2	+	+	+	4.14297	-5.10499	2.57156	2.76433	22.8702	23.5772	18.3111	19.3441	19.5871	18.6832	17.6319	18.041	Bromodomain-containing protein 2 OS	biological regulation;biosynthetic process;cellular biosynthetic process;cellular component assembly;cellular component assembly at cellular level;cellular component organization;cellular component organization at cellular level;cellular component organization or biogenesis;cellular component organization or biogenesis at cellular level;cellular macromolecular complex assembly;cellular macromolec…	binding;chromatin binding;histone acetyl-lysine binding;histone binding;protein binding	cell part;cytoplasm;intracellular membrane-bounded organelle;intracellular organelle;intracellular part;membrane-bounded organelle;nucleus;organelle			BROMO	Bromodomain	9	7	7	18.5	15.9	15.9	88.06	0	23.063	48292000	15	0	0	5.38323	-7.56515
P07602	P07602	Prosaposin;Saposin-A;Saposin-B-Val;Saposin-B;Saposin-C;Saposin-D	PSAP	+	+	+	4.01191	-3.79688	2.52582	1.90469	22.575	23.7101	18.7036	19.7055	18.9828	20.0592	19.4204	18.5574	Prosaposin OS	biological regulation;blood coagulation;cell activation;cell differentiation;cellular developmental process;cellular lipid metabolic process;cellular metabolic process;cellular process;cellular process involved in reproduction;cellular response to chemical stimulus;cellular response to organic substance;cellular response to stimulus;coagulation;developmental growth;developmental process;developme…	binding;enzyme activator activity;enzyme regulator activity;lipid binding	cell part;cytoplasmic part;extracellular membrane-bounded organelle;extracellular organelle;extracellular region;extracellular region part;extracellular space;extracellular vesicular exosome;Golgi apparatus;integral to membrane;intracellular membrane-bounded organelle;intracellular non-membrane-bounded organelle;intracellular organelle;intracellular organelle lumen;intracellular organelle part;in…		Lysosome	SAPA;SapB	SapA;SapB_1;SapB_2	3	3	3	7.8	7.8	7.8	58.112	0	6.7111	80925000	15	0	0	5.19519	-4.20363
Q15366;P57721	Q15366;P57721	Poly(rC)-binding protein 2;Poly(rC)-binding protein 3	PCBP2;PCBP3	+	+		2.6656	2.85539	1.33928	1.09081	22.9586	20.0728	18.9536	18.6025	18.9941	24.3645	24.0471	24.7016	Poly(rC)-binding protein 2 OS;Poly(rC)-binding protein 3 OS	biological regulation;catabolic process;cellular catabolic process;cellular macromolecule catabolic process;cellular macromolecule metabolic process;cellular metabolic process;cellular nitrogen compound metabolic process;cellular process;defense response;defense response to virus;gene expression;immune effector process;immune response;immune system process;innate immune response;macromolecule cat…	binding;DNA binding;enzyme binding;nucleic acid binding;protein binding;RNA binding;ubiquitin protein ligase binding	adherens junction;anchoring junction;cell junction;cell part;cell-substrate adherens junction;cell-substrate junction;cytoplasm;cytoplasmic part;cytosol;extracellular membrane-bounded organelle;extracellular organelle;extracellular region part;extracellular vesicular exosome;focal adhesion;intracellular membrane-bounded organelle;intracellular organelle;intracellular organelle part;intracellular …			KH	KH_1	6	4	4	28.8	20.3	20.3	38.58	0	11.079	119830000	30	0.0238802	0	2.07053	2.19171
Q86VP6	Q86VP6	Cullin-associated NEDD8-dissociated protein 1	CAND1	+	+	+	3.90667	-3.27394	3.10716	1.40216	22.6393	23.1905	19.4339	18.899	18.6918	21.0337	19.1646	18.7245	Cullin-associated NEDD8-dissociated protein 1 OS	biological regulation;cell differentiation;cellular component assembly;cellular component assembly at cellular level;cellular component organization;cellular component organization at cellular level;cellular component organization or biogenesis;cellular component organization or biogenesis at cellular level;cellular developmental process;cellular macromolecular complex assembly;cellular macromole…		cell part;cullin-RING ubiquitin ligase complex;cytoplasm;extracellular membrane-bounded organelle;extracellular organelle;extracellular region part;extracellular vesicular exosome;intracellular membrane-bounded organelle;intracellular organelle;intracellular organelle part;intracellular part;macromolecular complex;membrane;membrane-bounded organelle;membrane-bounded vesicle;nuclear part;nucleopla…	CAND1-CUL1-RBX1 complex;CAND1-CUL2-RBX1 complex;CAND1-CUL3-RBX1 complex;CAND1-CUL4A-RBX1 complex;CAND1-CUL4B-RBX1 complex			TIP120	7	7	7	9.8	9.8	9.8	136.37	0	31.132	49482000	22	0	0	7.08175	-2.88033
P54709	P54709	Sodium/potassium-transporting ATPase subunit beta-3	ATP1B3	+	+	+	3.50956	-4.24345	2.09069	1.7146	22.938	22.8912	19.4758	18.4118	20.3276	18.0608	17.858	20.0947	Sodium/potassium-transporting ATPase subunit beta-3 OS	biological regulation;blood coagulation;cation homeostasis;cation transport;cell migration;cell motility;cellular cation homeostasis;cellular chemical homeostasis;cellular component movement;cellular component organization;cellular component organization or biogenesis;cellular homeostasis;cellular ion homeostasis;cellular localization;cellular macromolecule localization;cellular membrane organiza…	active transmembrane transporter activity;ATPase activator activity;ATPase activity;ATPase activity, coupled;ATPase activity, coupled to movement of substances;ATPase activity, coupled to transmembrane movement of ions;ATPase activity, coupled to transmembrane movement of ions, phosphorylative mechanism;ATPase activity, coupled to transmembrane movement of substances;ATPase binding;ATPase regulat…	caveola;cell part;cytoplasmic membrane-bounded vesicle;cytoplasmic part;cytoplasmic vesicle;extracellular membrane-bounded organelle;extracellular organelle;extracellular region part;extracellular vesicular exosome;intracellular membrane-bounded organelle;intracellular organelle;intracellular part;macromolecular complex;melanosome;membrane;membrane part;membrane raft;membrane-bounded organelle;me…		Aldosterone-regulated sodium reabsorption;Bile secretion;Carbohydrate digestion and absorption;Cardiac muscle contraction;Endocrine and other factor-regulated calcium reabsorption;Gastric acid secretion;Mineral absorption;Pancreatic secretion;Protein digestion and absorption;Proximal tubule bicarbonate reclamation;Salivary secretion		Na_K-ATPase	5	5	5	21.1	21.1	21.1	31.512	0	12.283	47055000	15	0.00320879	0	3.83288	-3.78155
P28072	P28072	Proteasome subunit beta type-6	PSMB6	+			3.67804	NaN	1.76225	NaN	23.0512	22.7645	20.6171	17.9645	19.1079	23.0592	22.6562	22.9435	Proteasome subunit beta type-6 OS	activation of immune response;activation of innate immune response;anaphase-promoting complex-dependent proteasomal ubiquitin-dependent protein catabolic process;antigen processing and presentation;antigen processing and presentation of exogenous antigen;antigen processing and presentation of exogenous peptide antigen;antigen processing and presentation of exogenous peptide antigen via MHC class …	catalytic activity;endopeptidase activity;hydrolase activity;peptidase activity;peptidase activity, acting on L-amino acid peptides;threonine-type endopeptidase activity;threonine-type peptidase activity	cell part;cytoplasm;cytoplasmic part;cytosol;extracellular membrane-bounded organelle;extracellular organelle;extracellular region part;extracellular vesicular exosome;Golgi apparatus;intracellular membrane-bounded organelle;intracellular organelle;intracellular organelle part;intracellular part;macromolecular complex;membrane-bounded organelle;membrane-bounded vesicle;nuclear part;nucleoplasm;nu…	20S proteasome;26S proteasome;PA28-20S proteasome;PA28gamma-20S proteasome;PA700-20S-PA28 complex	Proteasome		Proteasome	2	2	2	20.5	20.5	20.5	25.357	0	13.462	72589000	14	0.00922222	NaN	3.07159	NaN
Q9BSJ8	Q9BSJ8	Extended synaptotagmin-1	ESYT1	+	+	+	3.52597	-1.39995	3.56153	2.33462	23.077	22.6035	19.4948	19.3183	19.1297	21.4232	21.3863	21.5114	Extended synaptotagmin-1 OS	establishment of localization;lipid transport;organic substance transport;transport	binding;cation binding;ion binding;lipid binding;metal ion binding;phospholipid binding	cell part;cytoplasmic part;endoplasmic reticulum part;integral to endoplasmic reticulum membrane;integral to membrane;integral to organelle membrane;intracellular organelle part;intracellular part;intrinsic to endoplasmic reticulum membrane;intrinsic to membrane;intrinsic to organelle membrane;membrane;membrane part;organelle membrane contact site;organelle part;plasma membrane			C2	C2	8	8	8	11.4	11.4	11.4	122.85	0	28.55	54916000	24	0	0	8.33844	-3.65664
O43847	O43847	Nardilysin	NRD1	+	+	+	3.23251	-3.13185	1.72187	2.14869	22.7824	22.5328	18.4723	19.0118	20.7912	18.9203	19.4883	20.1686	Nardilysin OS	biological regulation;cell migration;cell motility;cell proliferation;cellular component movement;cellular component organization;cellular component organization or biogenesis;cellular process;locomotion;macromolecule metabolic process;metabolic process;neuromuscular junction development;positive regulation of biological process;positive regulation of catabolic process;positive regulation of cell…	binding;catalytic activity;cation binding;endopeptidase activity;epidermal growth factor binding;growth factor binding;hormone binding;hydrolase activity;ion binding;metal ion binding;metalloendopeptidase activity;metallopeptidase activity;peptidase activity;peptidase activity, acting on L-amino acid peptides;protein binding	cell part;cell surface;cytoplasmic part;cytosol;intracellular part				Peptidase_M16;Peptidase_M16_C	8	8	8	8.7	8.7	8.7	131.7	0	16.049	38045000	17	0.00941593	0	2.91429	-4.63977
Q86V97;Q8WVZ9	Q86V97;Q8WVZ9	Kelch repeat and BTB domain-containing protein 6;Kelch repeat and BTB domain-containing protein 7	KBTBD6;KBTBD7	+	+	+	2.56476	-3.86222	1.74878	1.82891	22.6004	22.6827	20.3257	19.0336	20.871	18.6908	19.8422	17.8049	Kelch repeat and BTB domain-containing protein 6 OS;Kelch repeat and BTB domain-containing protein 7 OS						BACK;BTB;Kelch	BACK;BTB;Kelch_1	4	4	4	8.2	8.2	8.2	76.137	0	8.6896	36017000	12	0.00901695	0	2.83707	-4.01477
P20020	P20020;Q16720;Q01814	Plasma membrane calcium-transporting ATPase 1	ATP2B1	+	+	+	3.23069	-3.09281	2.38553	3.55141	22.4682	22.7906	18.6609	19.5545	19.9807	19.4495	19.4698	19.6905	Plasma membrane calcium-transporting ATPase 1 OS	biological regulation;blood coagulation;cellular process;coagulation;establishment of localization;hemostasis;ion transmembrane transport;ion transport;multicellular organismal process;regulation of biological quality;regulation of body fluid levels;transmembrane transport;transport	active transmembrane transporter activity;adenyl nucleotide binding;adenyl ribonucleotide binding;ATP binding;ATPase activity;ATPase activity, coupled;ATPase activity, coupled to movement of substances;ATPase activity, coupled to transmembrane movement of ions;ATPase activity, coupled to transmembrane movement of ions, phosphorylative mechanism;ATPase activity, coupled to transmembrane movement o…	cell part;extracellular membrane-bounded organelle;extracellular organelle;extracellular region part;extracellular vesicular exosome;integral to membrane;integral to plasma membrane;intracellular membrane-bounded organelle;intracellular organelle;intracellular part;intrinsic to membrane;intrinsic to plasma membrane;membrane;membrane part;membrane-bounded organelle;membrane-bounded vesicle;nucleus…		Calcium signaling pathway;Pancreatic secretion;Salivary secretion	Cation_ATPase_N	ATP_Ca_trans_C;Cation_ATPase_C;Cation_ATPase_N;E1-E2_ATPase;Hydrolase	6	6	3	9.3	9.3	4.9	134.68	0	13.916	40098000	17	0.00110526	0	4.51088	-8.6854
Q9UHB7	Q9UHB7	AF4/FMR2 family member 4	AFF4	+	+	+	2.29808	-3.15508	2.34776	1.4009	22.5133	22.7189	19.76	20.4785	20.7155	20.8399	18.5887	18.9544	AF4/FMR2 family member 4 OS	anatomical structure development;biosynthetic process;cell development;cellular biosynthetic process;cellular developmental process;cellular macromolecule biosynthetic process;cellular macromolecule metabolic process;cellular metabolic process;cellular nitrogen compound metabolic process;cellular process;cellular process involved in reproduction;developmental process;developmental process involve…	nucleic acid binding transcription factor activity;sequence-specific DNA binding transcription factor activity	cell part;chromatin;chromosomal part;cytoplasmic part;intracellular membrane-bounded organelle;intracellular non-membrane-bounded organelle;intracellular organelle;intracellular organelle part;intracellular part;macromolecular complex;membrane-bounded organelle;mitochondrion;non-membrane-bounded organelle;nuclear part;nucleolus;nucleoplasm;nucleoplasm part;nucleus;organelle;organelle part;protein…				AF-4	5	5	5	8	8	8	127.46	0	20.628	23670000	13	0.00343529	0	3.97127	-2.85866
Q8NFJ5	Q8NFJ5	Retinoic acid-induced protein 3	GPRC5A	+	+	+	2.93786	-3.41309	1.86276	1.30282	22.3945	22.8023	19.1561	19.0623	20.7632	20.7884	18.0766	18.6909	Retinoic acid-induced protein 3 OS	biological regulation;cellular process;cellular response to stimulus;regulation of biological process;regulation of cellular process;response to stimulus;signal transduction	G-protein coupled receptor activity;molecular transducer activity;receptor activity;signal transducer activity;signaling receptor activity;transmembrane signaling receptor activity	cell part;cytoplasmic part;cytoplasmic vesicle membrane;cytoplasmic vesicle part;extracellular membrane-bounded organelle;extracellular organelle;extracellular region part;extracellular vesicular exosome;integral to membrane;integral to plasma membrane;intracellular membrane-bounded organelle;intracellular organelle;intracellular organelle part;intracellular part;intrinsic to membrane;intrinsic t…				7tm_3	4	4	4	22.4	22.4	22.4	40.251	0	20.308	40693000	17	0.00726923	0	3.16352	-2.68605
Q9H2K0	Q9H2K0	Translation initiation factor IF-3, mitochondrial	MTIF3	+	+	+	3.05827	-2.57662	1.66532	1.28913	22.5943	22.5496	19.1885	20.8584	18.4942	21.0704	18.8752	20.0404	Translation initiation factor IF-3, mitochondrial OS	biosynthetic process;cellular biosynthetic process;cellular component disassembly;cellular component disassembly at cellular level;cellular component organization;cellular component organization at cellular level;cellular component organization or biogenesis;cellular component organization or biogenesis at cellular level;cellular macromolecular complex disassembly;cellular macromolecular complex …	binding;nucleic acid binding;ribonucleoprotein binding;ribosomal small subunit binding;RNA binding;translation factor activity, nucleic acid binding;translation initiation factor activity	cell part;cytoplasmic part;intracellular membrane-bounded organelle;intracellular organelle;intracellular part;membrane-bounded organelle;mitochondrion;organelle				IF3_C;IF3_N	4	4	4	29.5	29.5	29.5	31.725	0	17.429	53112000	15	0.00886667	0	2.76537	-2.52911
P29083	P29083	General transcription factor IIE subunit 1	GTF2E1	+	+	+	3.98257	-2.64484	3.70578	1.77782	22.5778	22.3941	18.2589	18.4307	18.8205	20.6761	19.4759	19.3713	General transcription factor IIE subunit 1 OS	biological regulation;biosynthetic process;cellular biosynthetic process;cellular macromolecule biosynthetic process;cellular macromolecule metabolic process;cellular metabolic process;cellular nitrogen compound metabolic process;cellular process;gene expression;macromolecule biosynthetic process;macromolecule metabolic process;metabolic process;nitrogen compound metabolic process;nucleic acid me…	binding;cation binding;DNA binding;ion binding;metal ion binding;nucleic acid binding;sequence-specific DNA binding	cell part;cytoskeleton;intermediate filament cytoskeleton;intracellular non-membrane-bounded organelle;intracellular organelle;intracellular organelle part;intracellular part;non-membrane-bounded organelle;nuclear part;nucleoplasm;organelle;organelle part	BRCA1-RNA polymerase II complex;RNA polymerase II complex, chromatin structure modifying;RNA polymerase II holoenzyme complex;TFIIE complex	Basal transcription factors	TFIIE	TF_Zn_Ribbon;TFIIE_alpha;TFIIE-A_C-term	6	6	6	23.7	23.7	23.7	49.452	0	95.301	33613000	16	0	0	9.3681	-3.55139
P12236;P12235	P12236;P12235	ADP/ATP translocase 3;ADP/ATP translocase 3, N-terminally processed;ADP/ATP translocase 1	SLC25A6;SLC25A4	+			2.67294	NaN	2.38524	NaN	22.0543	22.8872	19.3747	20.1535	19.8652	22.9307	21.6105	22.3442	ADP/ATP translocase 3 OS;ADP/ATP translocase 1 OS	active induction of host immune response by virus;adenine nucleotide transport;adenine transport;ADP transport;apoptosis;apoptotic mitochondrial changes;ATP transport;biological regulation;cell death;cellular component organization;cellular component organization at cellular level;cellular component organization or biogenesis;cellular component organization or biogenesis at cellular level;cellula…	active transmembrane transporter activity;adenine transmembrane transporter activity;antiporter activity;ATP:ADP antiporter activity;nucleobase transmembrane transporter activity;nucleobase-containing compound transmembrane transporter activity;purine base transmembrane transporter activity;secondary active transmembrane transporter activity;solute:solute antiporter activity;substrate-specific tr…	cell part;cytoplasmic part;integral to membrane;integral to plasma membrane;intracellular membrane-bounded organelle;intracellular organelle;intracellular organelle part;intracellular part;intrinsic to membrane;intrinsic to plasma membrane;macromolecular complex;membrane;membrane part;membrane-bounded organelle;mitochondrial inner membrane;mitochondrial inner membrane presequence translocase comp…		Calcium signaling pathway;Huntington's disease;Parkinson's disease		Mito_carr	6	3	3	27.9	18.8	18.8	32.866	0	49.157	78918000	27	0.00232099	NaN	4.26181	NaN
P16070	P16070	CD44 antigen	CD44	+	+	+	3.21375	-1.46528	2.29716	0.950505	22.1143	22.6967	18.4875	19.8466	19.2412	19.9858	21.3187	21.5161	CD44 antigen OS	amine metabolic process;aminoglycan catabolic process;aminoglycan metabolic process;anatomical structure development;anatomical structure morphogenesis;biological adhesion;biological regulation;blood coagulation;branching involved in prostate gland morphogenesis;branching involved in ureteric bud morphogenesis;branching morphogenesis of a tube;carbohydrate catabolic process;carbohydrate metabolic…	binding;carbohydrate binding;catalytic activity;collagen binding;glycosaminoglycan binding;hexosaminidase activity;hyaluronic acid binding;hyalurononglucosaminidase activity;hydrolase activity;hydrolase activity, acting on glycosyl bonds;hydrolase activity, hydrolyzing O-glycosyl compounds;pattern binding;polysaccharide binding;protein binding	adherens junction;anchoring junction;basolateral plasma membrane;cell junction;cell part;cell surface;cell-substrate adherens junction;cell-substrate junction;cytoplasm;cytoplasmic part;external side of plasma membrane;extracellular membrane-bounded organelle;extracellular organelle;extracellular region part;extracellular vesicular exosome;focal adhesion;Golgi apparatus;integral to membrane;integ…		ECM-receptor interaction;Hematopoietic cell lineage;Shigellosis	LINK	Xlink	2	2	2	3	3	3	81.537	0	3.9385	45120000	8	0.00235	0.00316564	4.2738	-1.7092
Q9Y4B6	Q9Y4B6	Protein VPRBP	VPRBP	+	+	+	3.43627	-3.47197	4.39782	2.87028	22.4538	22.3453	19.0912	18.9896	18.8091	18.5085	19.2932	18.9811	DDB1- and CUL4-associated factor 1 OS	B cell activation;B cell differentiation;biological regulation;biosynthetic process;cell activation;cell competition in a multicellular organism;cell differentiation;cellular biosynthetic process;cellular developmental process;cellular macromolecule biosynthetic process;cellular macromolecule metabolic process;cellular metabolic process;cellular nitrogen compound metabolic process;cellular proces…	adenyl nucleotide binding;adenyl ribonucleotide binding;ATP binding;binding;nucleotide binding;purine nucleotide binding;purine ribonucleoside triphosphate binding;purine ribonucleotide binding;ribonucleotide binding	cell part;cytoplasm;intracellular membrane-bounded organelle;intracellular non-membrane-bounded organelle;intracellular organelle;intracellular organelle part;intracellular part;membrane-bounded organelle;non-membrane-bounded organelle;nuclear part;nucleolus;nucleus;organelle;organelle part			LisH		6	6	6	8.7	8.7	8.7	169.01	0	18.302	32340000	10	0	0	10.9466	-6.98248
Q9BW71	Q9BW71	HIRA-interacting protein 3	HIRIP3	+	+	+	2.22864	-3.36437	1.7457	1.30791	22.2089	22.4572	19.6942	21.0415	19.5775	18.5456	20.5353	17.8252	HIRA-interacting protein 3 OS	cellular component organization;cellular component organization at cellular level;cellular component organization or biogenesis;cellular component organization or biogenesis at cellular level;cellular process;chromatin assembly or disassembly;chromatin organization;chromosome organization;organelle organization		cell part;intracellular membrane-bounded organelle;intracellular non-membrane-bounded organelle;intracellular organelle;intracellular organelle part;intracellular part;membrane-bounded organelle;non-membrane-bounded organelle;nuclear part;nucleolus;nucleoplasm;nucleus;organelle;organelle part			CHZ	CHZ	2	2	2	4.5	4.5	4.5	61.956	0	4.0979	22901000	5	0.00865041	0	2.73972	-2.69075
P78563	P78563	Double-stranded RNA-specific editase 1	ADARB1				1.95763	NaN	1.17947	NaN	20.6306	22.3166	18.6838	20.5689	19.2952	26.5511	26.382	26.2473	Double-stranded RNA-specific editase 1 OS	adenosine to inosine editing;base conversion or substitution editing;biological regulation;cellular macromolecule metabolic process;cellular metabolic process;cellular nitrogen compound metabolic process;cellular process;defense response;defense response to virus;gene expression;immune effector process;immune response;immune system process;innate immune response;macromolecule metabolic process;ma…	adenosine deaminase activity;binding;catalytic activity;cation binding;deaminase activity;double-stranded RNA adenosine deaminase activity;double-stranded RNA binding;hydrolase activity;hydrolase activity, acting on carbon-nitrogen (but not peptide) bonds;hydrolase activity, acting on carbon-nitrogen (but not peptide) bonds, in cyclic amidines;ion binding;metal ion binding;mRNA binding;nucleic ac…	cell part;cytoplasm;intracellular membrane-bounded organelle;intracellular non-membrane-bounded organelle;intracellular organelle;intracellular organelle part;intracellular part;membrane-bounded organelle;non-membrane-bounded organelle;nuclear part;nucleolus;nucleoplasm;nucleus;organelle;organelle part			ADEAMc;DSRM	A_deamin;dsrm	11	11	11	24	24	24	80.762	0	85.903	317710000	35	0.05584	NaN	1.6975	NaN
Q9UKJ3	Q9UKJ3	G patch domain-containing protein 8	GPATCH8	+	+	+	2.59987	-3.85746	1.1987	1.72845	21.9913	22.5726	19.013	21.5459	18.4873	18.6417	17.2597	19.3721	G patch domain-containing protein 8 OS		binding;cation binding;ion binding;metal ion binding				G_patch;ZnF_C2H2	G-patch;zf-C2H2_jaz	4	4	4	4.6	4.6	4.6	164.2	0	13.054	31206000	15	0.0404632	0	1.80791	-3.75082
Q9UHB9	Q9UHB9	Signal recognition particle subunit SRP68	SRP68				1.19315	NaN	0.702754	NaN	19.2464	22.2027	18.7676	19.8159	20.0107	23.3257	23.0525	23.1892	Signal recognition particle subunit SRP68 OS	biosynthetic process;cellular biosynthetic process;cellular macromolecule biosynthetic process;cellular macromolecule metabolic process;cellular metabolic process;cellular process;cellular protein metabolic process;cotranslational protein targeting to membrane;establishment of localization;establishment of localization in cell;establishment of protein localization;establishment of protein localiz…	7S RNA binding;binding;endoplasmic reticulum signal peptide binding;nucleic acid binding;peptide binding;ribonucleoprotein binding;RNA binding;signal recognition particle binding;signal sequence binding	adherens junction;anchoring junction;cell junction;cell part;cell-substrate adherens junction;cell-substrate junction;cytoplasm;cytoplasmic part;cytosol;endoplasmic reticulum;focal adhesion;intracellular membrane-bounded organelle;intracellular non-membrane-bounded organelle;intracellular organelle;intracellular organelle part;intracellular part;macromolecular complex;membrane-bounded organelle;n…		Protein export			5	5	5	15.5	15.5	15.5	70.729	0	25.581	46301000	20	0.331771	NaN	0.846681	NaN
Q4LE39	Q4LE39	AT-rich interactive domain-containing protein 4B	ARID4B	+	+	+	3.70134	-3.92537	2.57063	1.77479	22.183	22.1867	19.2598	17.9733	18.2175	17.4242	17.8651	19.4891	AT-rich interactive domain-containing protein 4B OS	biological regulation;biosynthetic process;cellular biosynthetic process;cellular component organization;cellular component organization at cellular level;cellular component organization or biogenesis;cellular component organization or biogenesis at cellular level;cellular macromolecule biosynthetic process;cellular macromolecule metabolic process;cellular metabolic process;cellular nitrogen comp…	binding;DNA binding;nucleic acid binding;regulatory region DNA binding;regulatory region nucleic acid binding;transcription regulatory region DNA binding	cell part;cytoplasm;intracellular membrane-bounded organelle;intracellular organelle;intracellular organelle part;intracellular part;membrane-bounded organelle;nuclear part;nucleoplasm;nucleus;organelle;organelle part	BRMS1-RBP1 complex;SAP complex (Sin3-associated protein complex);SIN3-HDAC-SAP30-ARID4 complex;SIN3-ING1b complex I;SIN3-ING1b complex II;SIN3-SAP25 complex		BRIGHT;CHROMO;TUDOR	ARID;RBB1NT;Tudor-knot	3	3	3	4.6	4.6	4.6	147.81	0	12.957	26013000	9	0	0	5.21854	-3.88442
P28070	P28070	Proteasome subunit beta type-4	PSMB4	+	+	+	2.554	-0.35925	2.78971	1.08876	22.3026	22.0153	19.8919	19.7342	19.1887	21.6657	21.8931	21.8403	Proteasome subunit beta type-4 OS	activation of immune response;activation of innate immune response;anaphase-promoting complex-dependent proteasomal ubiquitin-dependent protein catabolic process;antigen processing and presentation;antigen processing and presentation of exogenous antigen;antigen processing and presentation of exogenous peptide antigen;antigen processing and presentation of exogenous peptide antigen via MHC class …	binding;catalytic activity;endopeptidase activity;hydrolase activity;lipopolysaccharide binding;peptidase activity;peptidase activity, acting on L-amino acid peptides;threonine-type endopeptidase activity;threonine-type peptidase activity	cell part;cytoplasm;cytoplasmic part;cytosol;extracellular membrane-bounded organelle;extracellular organelle;extracellular region part;extracellular vesicular exosome;intracellular membrane-bounded organelle;intracellular organelle;intracellular organelle part;intracellular part;macromolecular complex;membrane-bounded organelle;membrane-bounded vesicle;nuclear part;nucleoplasm;nucleus;organelle;…	20S proteasome;26S proteasome;PA28-20S proteasome;PA28gamma-20S proteasome;PA700-20S-PA28 complex;SMAD1-OAZ-HsN3 complex	Proteasome		Proteasome	4	4	4	30.7	30.7	30.7	29.204	0	31.329	42740000	27	0	0.0204045	5.15833	-1.0596
Q8IXQ4	Q8IXQ4	GPALPP motifs-containing protein 1	GPALPP1	+	+	+	1.97034	-3.42307	2.1521	2.39565	21.8269	22.2176	20.3939	20.25	19.5118	18.4551	18.149	19.1934	GPALPP motifs-containing protein 1 OS							DUF3752	3	3	3	8.8	8.8	8.8	38.141	0	5.4596	21167000	5	0.006	0	3.38779	-5.46937
P51858	P51858	Hepatoma-derived growth factor	HDGF	+	+	+	2.24616	-2.64364	1.61044	1.48684	21.6301	22.3842	20.6225	18.9015	19.759	18.7737	20.3516	18.9651	Hepatoma-derived growth factor OS	biological regulation;cell proliferation;cellular macromolecule metabolic process;cellular metabolic process;cellular process;cellular protein metabolic process;cellular response to chemical stimulus;cellular response to organic substance;cellular response to stimulus;cellular response to stress;cellular response to topologically incorrect protein;cellular response to unfolded protein;endoplasmic…	binding;carbohydrate binding;DNA binding;glycosaminoglycan binding;heparin binding;nucleic acid binding;nucleotide binding;pattern binding;polysaccharide binding;protein binding transcription factor activity;RNA polymerase II transcription cofactor activity;RNA polymerase II transcription corepressor activity;RNA polymerase II transcription factor binding transcription factor activity;RNA polymer…	cell part;cytoplasm;extracellular region part;extracellular space;intracellular organelle part;intracellular part;macromolecular complex;nuclear part;nucleoplasm;nucleoplasm part;organelle part;protein complex;transcriptional repressor complex	Emerin complex 52		PWWP	PWWP	5	5	5	34.6	34.6	34.6	26.788	0	10.472	32492000	9	0.0121159	0	2.49504	-2.93526
P61019;Q8WUD1	P61019;Q8WUD1	Ras-related protein Rab-2A;Ras-related protein Rab-2B	RAB2A;RAB2B	+			2.45734	NaN	2.66232	NaN	22.0449	21.9574	19.2649	19.3406	20.026	22.0925	19.6768	21.6816	Ras-related protein Rab-2A OS;Ras-related protein Rab-2B OS	biological regulation;cell cycle;cellular component organization;cellular component organization at cellular level;cellular component organization or biogenesis;cellular component organization or biogenesis at cellular level;cellular process;cellular response to stimulus;ER to Golgi vesicle-mediated transport;establishment of localization;establishment of localization in cell;establishment of pro…	binding;catalytic activity;GDP binding;GTP binding;GTPase activity;guanyl nucleotide binding;guanyl ribonucleotide binding;hydrolase activity;hydrolase activity, acting on acid anhydrides;hydrolase activity, acting on acid anhydrides, in phosphorus-containing anhydrides;nucleoside-triphosphatase activity;nucleotide binding;purine nucleotide binding;purine ribonucleoside triphosphate binding;purin…	cell part;cytoplasmic membrane-bounded vesicle;cytoplasmic part;cytoplasmic vesicle;endoplasmic reticulum membrane;endoplasmic reticulum part;endoplasmic reticulum-Golgi intermediate compartment membrane;extracellular membrane-bounded organelle;extracellular organelle;extracellular region part;extracellular vesicular exosome;Golgi apparatus part;Golgi membrane;intracellular membrane-bounded organ…			RAB	Ras	5	5	5	33.5	33.5	33.5	23.545	0	12.578	43139000	13	0.00121739	NaN	4.77896	NaN
O43823	O43823	A-kinase anchor protein 8	AKAP8				0.771965	NaN	0.558111	NaN	18.836	21.9012	19.8824	19.3498	19.5577	22.485	23.0019	23.4357	A-kinase anchor protein 8 OS	biological regulation;cell cycle phase;cell cycle process;cellular component organization;cellular component organization at cellular level;cellular component organization or biogenesis;cellular component organization or biogenesis at cellular level;cellular macromolecule metabolic process;cellular metabolic process;cellular nitrogen compound metabolic process;cellular process;cellular response t…	binding;cation binding;DNA binding;double-stranded DNA binding;ion binding;metal ion binding;nucleic acid binding;structure-specific DNA binding;transition metal ion binding;zinc ion binding	cell part;chromosome;condensed chromosome;cytoplasmic part;female pronucleus;Golgi apparatus;intracellular membrane-bounded organelle;intracellular non-membrane-bounded organelle;intracellular organelle;intracellular organelle part;intracellular part;membrane;membrane-bounded organelle;mitochondrion;non-membrane-bounded organelle;nuclear matrix;nuclear part;nucleoplasm;nucleus;organelle;organelle…			ZnF_C2H2	AKAP95	5	5	5	12.7	12.7	12.7	76.107	0	19.719	36083000	9	0.516175	NaN	0.567732	NaN
O43399	O43399	Tumor protein D54	TPD52L2	+	+	+	2.05847	-0.780931	3.12782	0.555937	21.7314	21.9501	19.5306	19.8891	19.9272	21.4247	20.1587	21.5961	Tumor protein D54 OS	biological regulation;regulation of biological process;regulation of cell proliferation;regulation of cellular process	binding;identical protein binding;protein binding;protein dimerization activity;protein heterodimerization activity;protein homodimerization activity	cell part;cytoplasm;cytoplasmic part;intracellular part;perinuclear region of cytoplasm				TPD52	2	2	2	21.4	21.4	21.4	22.237	0	5.0487	26573000	6	0	0.0259111	5.38415	-0.987466
P52569	P52569	Cationic amino acid transporter 2	SLC7A2	+	+	+	2.36651	-2.77625	1.52281	2.62608	22.0444	21.515	19.723	18.2503	20.2663	18.8908	19.3235	18.7961	Cationic amino acid transporter 2 OS	amine metabolic process;amine transport;amino acid transport;biological regulation;biosynthetic process;carboxylic acid metabolic process;carboxylic acid transport;cell activation;cellular amine metabolic process;cellular amino acid metabolic process;cellular biosynthetic process;cellular ketone metabolic process;cellular metabolic process;cellular nitrogen compound biosynthetic process;cellular …	active transmembrane transporter activity;amine transmembrane transporter activity;amino acid transmembrane transporter activity;antiporter activity;arginine transmembrane transporter activity;basic amino acid transmembrane transporter activity;carboxylic acid transmembrane transporter activity;high affinity arginine transmembrane transporter activity;high affinity basic amino acid transmembrane …	cell part;integral to membrane;integral to plasma membrane;intrinsic to membrane;intrinsic to plasma membrane;membrane;membrane part;plasma membrane;plasma membrane part				AA_permease_2;AA_permease_C	2	2	2	3.5	3.5	3.5	71.672	0	3.4272	23208000	9	0.0164414	0	2.36149	-5.69109
P62873	P62873	Guanine nucleotide-binding protein G(I)/G(S)/G(T) subunit beta-1	GNB1	+	+	+	2.03836	-2.56949	1.70832	1.64468	21.9987	21.4481	19.9471	20.2462	18.8618	19.3467	19.7849	18.3301	Guanine nucleotide-binding protein G(I)/G(S)/G(T) subunit beta-1 OS	activation of adenylate cyclase activity;activation of adenylate cyclase activity by dopamine receptor signaling pathway;activation of adenylate cyclase activity by G-protein signaling pathway;activation of phospholipase C activity;activation of phospholipase C activity by G-protein coupled receptor protein signaling pathway coupled to IP3 second messenger;anatomical structure development;apoptos…	binding;catalytic activity;enzyme binding;GTPase activity;GTPase binding;hydrolase activity;hydrolase activity, acting on acid anhydrides;hydrolase activity, acting on acid anhydrides, in phosphorus-containing anhydrides;molecular transducer activity;nucleoside-triphosphatase activity;protein binding;protein complex binding;pyrophosphatase activity;signal transducer activity	cell body;cell part;cell projection;cell projection part;cilium part;cytoplasmic part;dendrite;extracellular membrane-bounded organelle;extracellular organelle;extracellular region part;extracellular vesicular exosome;extrinsic to internal side of plasma membrane;extrinsic to membrane;extrinsic to plasma membrane;heterotrimeric G-protein complex;intracellular;intracellular organelle part;intracel…	G protein complex (BTK, GNG1, GNG2);G protein complex (CACNA1A, GNB1, GNG2);G protein complex (HDAC4, GNB1, GNG2);G protein complex (HDAC5, GNB1, GNG2);G protein complex (MCF2, GNB1, GNG2);G protein complex (PTHR1, GNB1, GNG2);Heterotrimeric G protein complex (GNG2, GNB1, GNAS)	Chemokine signaling pathway;Phototransduction;Taste transduction	WD40	WD40	3	3	2	14.4	14.4	7.6	37.377	0	57.978	25818000	10	0.0101231	0	2.61181	-3.24061
Q3LXA3	Q3LXA3	Bifunctional ATP-dependent dihydroxyacetone kinase/FAD-AMP lyase (cyclizing);ATP-dependent dihydroxyacetone kinase;FAD-AMP lyase (cyclizing)	DAK	+	+	+	2.82607	-2.40261	2.96822	1.56007	21.5832	21.7564	18.5933	18.6685	19.2695	18.8165	20.1862	18.7989	Triokinase/FMN cyclase OS	alcohol metabolic process;alditol metabolic process;biological regulation;carbohydrate metabolic process;carbohydrate phosphorylation;cellular carbohydrate metabolic process;cellular metabolic process;cellular process;defense response;fructose metabolic process;glycerol metabolic process;hexose metabolic process;immune response;immune system process;innate immune response;metabolic process;monosa…	adenyl nucleotide binding;adenyl ribonucleotide binding;ATP binding;binding;catalytic activity;cation binding;cyclase activity;FAD-AMP lyase (cyclizing) activity;glycerone kinase activity;ion binding;kinase activity;lyase activity;metal ion binding;nucleotide binding;phosphorus-oxygen lyase activity;phosphotransferase activity, alcohol group as acceptor;purine nucleotide binding;purine ribonucleo…	cell part;cytoplasmic part;cytosol;extracellular membrane-bounded organelle;extracellular organelle;extracellular region part;extracellular vesicular exosome;intracellular membrane-bounded organelle;intracellular organelle;intracellular part;membrane-bounded organelle;membrane-bounded vesicle;nucleus;organelle;vesicle		Glycerolipid metabolism;Methane metabolism;RIG-I-like receptor signaling pathway		Dak1;Dak2	7	7	7	19.3	19.3	19.3	58.946	0	13.248	18556000	21	0	0	5.84301	-3.01541
Q92572	Q92572	AP-3 complex subunit sigma-1	AP3S1	+	+	+	2.79159	-2.03343	1.97838	1.9469	21.7476	21.5627	18.0058	19.6741	18.9107	20.0906	19.133	19.6415	AP-3 complex subunit sigma-1 OS	anterograde axon cargo transport;anterograde synaptic vesicle transport;axon cargo transport;biological regulation;cell surface receptor linked signaling pathway;cellular component movement;cellular process;cellular response to chemical stimulus;cellular response to endogenous stimulus;cellular response to hormone stimulus;cellular response to insulin stimulus;cellular response to organic substan…	protein transporter activity;substrate-specific transporter activity;transporter activity	AP-3 adaptor complex;AP-type membrane coat adaptor complex;cell part;cytoplasmic membrane-bounded vesicle;cytoplasmic part;cytoplasmic vesicle;cytoplasmic vesicle membrane;cytoplasmic vesicle part;Golgi apparatus;intracellular membrane-bounded organelle;intracellular organelle;intracellular organelle part;intracellular part;macromolecular complex;membrane;membrane part;membrane-bounded organelle;…	AP3 adapter complex;AP3-BLOC1 complex;AP3D1-AP3S1 complex	Lysosome		Clat_adaptor_s	2	2	2	13	13	13	21.732	0	6.3581	16951000	7	0.00594059	0	3.37847	-3.60735
Q9NTK5	Q9NTK5	Obg-like ATPase 1	OLA1	+	+		2.73163	0.777617	2.19676	0.781044	21.941	21.2741	18.8341	18.3009	19.4928	22.5285	22.7611	21.8659	Obg-like ATPase 1 OS		adenyl nucleotide binding;adenyl ribonucleotide binding;ATP binding;ATPase activity;binding;catalytic activity;cation binding;GTP binding;guanyl nucleotide binding;guanyl ribonucleotide binding;hydrolase activity;hydrolase activity, acting on acid anhydrides;hydrolase activity, acting on acid anhydrides, in phosphorus-containing anhydrides;ion binding;metal ion binding;nucleoside-triphosphatase a…	cell part;centrosome;cytoplasm;cytoplasmic part;cytoskeletal part;extracellular membrane-bounded organelle;extracellular organelle;extracellular region part;extracellular vesicular exosome;intracellular non-membrane-bounded organelle;intracellular organelle;intracellular organelle part;intracellular part;membrane;membrane-bounded organelle;membrane-bounded vesicle;microtubule organizing center;no…				MMR_HSR1;YchF-GTPase_C	5	5	5	19.4	19.4	19.4	44.743	0	5.9306	39799000	8	0.00324444	0.00983908	3.84888	1.24183
Q99417	Q99417	C-Myc-binding protein	MYCBP				1.58933	NaN	0.987572	NaN	21.6043	19.1218	19.0727	18.2413	19.0073	22.8287	22.9582	23.1807	c-Myc-binding protein OS	biological regulation;biosynthetic process;cellular biosynthetic process;cellular macromolecule biosynthetic process;cellular macromolecule metabolic process;cellular metabolic process;cellular nitrogen compound metabolic process;cellular process;gamete generation;macromolecule biosynthetic process;macromolecule metabolic process;male gamete generation;metabolic process;multicellular organismal p…	protein binding transcription factor activity;transcription coactivator activity;transcription cofactor activity;transcription factor binding transcription factor activity	cell part;centrosome;cytoplasm;cytoplasmic part;cytoskeletal part;intracellular membrane-bounded organelle;intracellular non-membrane-bounded organelle;intracellular organelle;intracellular organelle part;intracellular part;membrane-bounded organelle;microtubule organizing center;mitochondrion;non-membrane-bounded organelle;nucleus;organelle;organelle part	AMY-1-S-AKAP84-RII-beta complex				2	2	2	35.9	35.9	35.9	11.967	0	7.4042	45787000	11	0.114689	NaN	1.33867	NaN
P62256	P62256	Ubiquitin-conjugating enzyme E2 H	UBE2H	+	+	+	2.71377	-2.26643	3.54787	0.906044	21.4515	21.7367	18.9278	19.0356	18.6775	19.586	20.6079	17.7891	Ubiquitin-conjugating enzyme E2 H OS	catabolic process;cellular catabolic process;cellular macromolecule catabolic process;cellular macromolecule metabolic process;cellular metabolic process;cellular process;cellular protein metabolic process;macromolecule catabolic process;macromolecule metabolic process;macromolecule modification;metabolic process;modification-dependent macromolecule catabolic process;modification-dependent protei…	acid-amino acid ligase activity;adenyl nucleotide binding;adenyl ribonucleotide binding;ATP binding;binding;catalytic activity;enzyme binding;ligase activity;ligase activity, forming carbon-nitrogen bonds;nucleotide binding;protein binding;purine nucleotide binding;purine ribonucleoside triphosphate binding;purine ribonucleotide binding;ribonucleotide binding;small conjugating protein ligase acti…	cell part;cytoplasm;intracellular part		Ubiquitin mediated proteolysis		UQ_con	3	3	3	21.9	21.9	21.9	20.655	0	12.901	18959000	12	0	0.003225	7.26876	-1.78608
Q01085	Q01085	Nucleolysin TIAR	TIAL1				1.3007	NaN	1.0018	NaN	20.063	21.5619	19.1529	19.0045	20.3778	22.0044	22.1277	21.9858	Nucleolysin TIAR OS	anatomical structure development;apoptosis;biological regulation;cell death;cell development;cell division;cellular developmental process;cellular process;cellular process involved in reproduction;death;defense response;developmental process;developmental process involved in reproduction;germ cell development;positive regulation of biological process;positive regulation of cell proliferation;posi…	AU-rich element binding;binding;nucleic acid binding;nucleotide binding;RNA binding	cell part;cytoplasm;cytoplasmic part;extracellular membrane-bounded organelle;extracellular organelle;extracellular region part;extracellular vesicular exosome;intracellular membrane-bounded organelle;intracellular non-membrane-bounded organelle;intracellular organelle;intracellular part;lysosome;lytic vacuole;macromolecular complex;membrane-bounded organelle;membrane-bounded vesicle;non-membrane…			RRM	RRM_1	2	2	2	10.9	10.9	10.9	41.59	0	8.8789	29883000	4	0.123532	NaN	1.31087	NaN
O43707;P12814	O43707;P12814;P35609;Q08043	Alpha-actinin-4;Alpha-actinin-1	ACTN4;ACTN1	+			2.57741	NaN	1.66601	NaN	21.4308	21.5994	19.335	19.6994	17.7786	18.232	21.6378	21.3321	Alpha-actinin-4 OS;Alpha-actinin-1 OS	actin crosslink formation;actin cytoskeleton organization;actin filament bundle assembly;actin filament organization;actin filament-based process;biological regulation;blood coagulation;cell activation;cell junction assembly;cell junction organization;cell-cell junction assembly;cell-cell junction organization;cell-substrate junction assembly;cellular component assembly;cellular component assembl…	actin binding;actin filament binding;binding;calcium ion binding;cation binding;cytoskeletal protein binding;double-stranded RNA binding;hormone receptor binding;identical protein binding;integrin binding;ion binding;ion channel binding;ligand-dependent nuclear receptor transcription coactivator activity;metal ion binding;nuclear hormone receptor binding;nucleic acid binding;nucleoside binding;pr…	actin filament bundle;actomyosin;adherens junction;anchoring junction;cell cortex part;cell junction;cell part;cell projection;cell projection part;cell-cell adherens junction;cell-cell junction;cell-substrate adherens junction;cell-substrate junction;contractile fiber part;cortical actin cytoskeleton;cortical cytoskeleton;cytoplasm;cytoplasmic membrane-bounded vesicle lumen;cytoplasmic part;cyto…	Affixin-actinin(alpha) complex;P2X7 receptor signalling complex;Polycystin-1 multiprotein complex (ACTN1, CDH1, SRC, JUP, VCL, CTNNB1, PXN, BCAR1, PKD1, PTK2, TLN1);Ternary complex (LRRC7, CAMK2a, ACTN4)	Adherens junction;Amoebiasis;Arrhythmogenic right ventricular cardiomyopathy (ARVC);Focal adhesion;Leukocyte transendothelial migration;Regulation of actin cytoskeleton;Systemic lupus erythematosus;Tight junction	CH;EFh;SPEC	CH;EF-hand_6;EFhand_Ca_insen;Spectrin	5	5	5	9.8	9.8	9.8	104.85	0	12.715	35612000	11	0.00844444	NaN	2.67646	NaN
P11166	P11166	Solute carrier family 2, facilitated glucose transporter member 1	SLC2A1	+	+	+	2.51923	-3.09459	2.64494	1.57285	21.2525	21.723	18.5416	19.1836	19.1804	17.7989	17.8419	19.5387	Solute carrier family 2, facilitated glucose transporter member 1 OS	biological regulation;biosynthetic process;carbohydrate biosynthetic process;carbohydrate metabolic process;carbohydrate transmembrane transport;carbohydrate transport;carboxylic acid metabolic process;cation transport;cell communication;cellular biosynthetic process;cellular carbohydrate biosynthetic process;cellular carbohydrate metabolic process;cellular component assembly;cellular component o…	active transmembrane transporter activity;binding;carbohydrate transmembrane transporter activity;cation transmembrane transporter activity;cation:sugar symporter activity;dehydroascorbic acid transporter activity;D-glucose transmembrane transporter activity;glucose transmembrane transporter activity;hexose transmembrane transporter activity;identical protein binding;ion transmembrane transporter…	basolateral plasma membrane;blood microparticle;caveola;cell cortex part;cell junction;cell part;cell-cell junction;cortical actin cytoskeleton;cortical cytoskeleton;cytoplasmic membrane-bounded vesicle;cytoplasmic part;cytoplasmic vesicle;cytoskeletal part;cytoskeleton;cytosol;extracellular membrane-bounded organelle;extracellular organelle;extracellular region part;extracellular vesicular exoso…		Adipocytokine signaling pathway;Bile secretion;Pathways in cancer;Renal cell carcinoma		Sugar_tr	1	1	1	3.5	3.5	3.5	54.083	0	6.3658	11091000	6	0.00123529	0	4.78384	-3.22324
O15427	O15427	Monocarboxylate transporter 4	SLC16A3				2.0551	NaN	1.19995	NaN	21.2772	21.6678	17.9432	19.9289	20.3801	20.0742	19.3707	19.6654	Monocarboxylate transporter 4 OS	anion transport;biological regulation;blood coagulation;carboxylic acid metabolic process;carboxylic acid transport;cell migration;cell motility;cellular component movement;cellular ketone metabolic process;cellular metabolic process;cellular process;coagulation;establishment of localization;hemostasis;immune system process;ion transmembrane transport;ion transport;lactate transmembrane transport…	active transmembrane transporter activity;carboxylic acid transmembrane transporter activity;lactate transmembrane transporter activity;monocarboxylic acid transmembrane transporter activity;organic acid transmembrane transporter activity;secondary active monocarboxylate transmembrane transporter activity;secondary active transmembrane transporter activity;substrate-specific transmembrane transpo…	actin cytoskeleton;cell part;cytoskeleton;integral to membrane;integral to plasma membrane;intracellular non-membrane-bounded organelle;intracellular organelle;intracellular organelle part;intracellular part;intrinsic to membrane;intrinsic to plasma membrane;membrane;membrane part;non-membrane-bounded organelle;nuclear membrane;nuclear part;organelle;organelle membrane;organelle part;plasma membr…				MFS_1	2	2	2	8.8	8.8	8.8	49.469	0	5.3423	18516000	2	0.051449	NaN	1.74571	NaN
Q14566	Q14566	DNA replication licensing factor MCM6	MCM6	+			3.15631	NaN	2.67148	NaN	21.9107	21.0141	18.0833	18.1923	18.6427	21.1335	21.5921	21.2907	DNA replication licensing factor MCM6 OS	biosynthetic process;cell cycle;cell cycle process;cellular biosynthetic process;cellular macromolecule biosynthetic process;cellular macromolecule metabolic process;cellular metabolic process;cellular nitrogen compound metabolic process;cellular process;DNA conformation change;DNA duplex unwinding;DNA geometric change;DNA metabolic process;DNA replication;DNA strand elongation;DNA strand elongat…	adenyl nucleotide binding;adenyl ribonucleotide binding;ATP binding;binding;catalytic activity;DNA binding;DNA helicase activity;helicase activity;hydrolase activity;hydrolase activity, acting on acid anhydrides;hydrolase activity, acting on acid anhydrides, in phosphorus-containing anhydrides;identical protein binding;nucleic acid binding;nucleoside-triphosphatase activity;nucleotide binding;pro…	cell part;chromosomal part;intracellular membrane-bounded organelle;intracellular organelle;intracellular organelle part;intracellular part;macromolecular complex;MCM complex;membrane-bounded organelle;nuclear chromosome part;nuclear part;nucleoplasm;nucleoplasm part;nucleus;organelle;organelle part;protein complex	Emerin complex 24;MCM complex;MCM2-MCM4-MCM6-MCM7 complex;MCM2-MCM6-MCM7 complex;MCM4-MCM6-MCM7 complex	Cell cycle;Cell cycle - yeast;DNA replication;Meiosis - yeast	MCM	MCM;MCM_N	4	4	4	9.1	9.1	9.1	92.888	0	43.728	26055000	17	0	NaN	5.25495	NaN
O00231	O00231	26S proteasome non-ATPase regulatory subunit 11	PSMD11				1.10668	NaN	0.735513	NaN	19.1499	21.4463	18.4344	20.0405	19.0994	22.7182	22.6746	22.6142	26S proteasome non-ATPase regulatory subunit 11 OS	activation of immune response;activation of innate immune response;anaphase-promoting complex-dependent proteasomal ubiquitin-dependent protein catabolic process;antigen processing and presentation;antigen processing and presentation of exogenous antigen;antigen processing and presentation of exogenous peptide antigen;antigen processing and presentation of exogenous peptide antigen via MHC class …		cell part;cytoplasmic part;cytosol;extracellular membrane-bounded organelle;extracellular organelle;extracellular region part;extracellular vesicular exosome;intracellular membrane-bounded organelle;intracellular organelle;intracellular organelle part;intracellular part;macromolecular complex;membrane;membrane-bounded organelle;membrane-bounded vesicle;nuclear part;nucleoplasm;nucleus;organelle;o…	PA700 complex;PA700-20S-PA28 complex	Proteasome	PAM;PINT	PCI	7	7	7	22	22	22	47.463	0	53.465	40474000	22	0.307007	NaN	0.888156	NaN
Q8IZL8	Q8IZL8	Proline-, glutamic acid- and leucine-rich protein 1	PELP1	+	+	+	2.74363	-2.59981	2.50742	1.41367	21.1789	21.6921	18.721	18.211	19.1436	17.882	19.7891	18.836	Proline-, glutamic acid- and leucine-rich protein 1 OS	biological regulation;biosynthetic process;cellular biosynthetic process;cellular macromolecule biosynthetic process;cellular macromolecule metabolic process;cellular metabolic process;cellular nitrogen compound metabolic process;cellular process;cellular response to chemical stimulus;cellular response to endogenous stimulus;cellular response to estrogen stimulus;cellular response to hormone stim…	binding;chromatin binding;protein binding;transcription factor binding	cell part;chromatin;chromosomal part;cytoplasm;histone methyltransferase complex;intracellular membrane-bounded organelle;intracellular non-membrane-bounded organelle;intracellular organelle;intracellular organelle part;intracellular part;macromolecular complex;membrane;membrane-bounded organelle;methyltransferase complex;MLL1 complex;non-membrane-bounded organelle;nuclear part;nucleolus;nucleopl…	MLL1-WDR5 complex			NUC202;RIX1	2	2	2	4.5	4.5	4.5	119.7	0	13.579	15619000	7	0.00113514	0	4.59435	-2.77752
P08754	P08754	Guanine nucleotide-binding protein G(k) subunit alpha	GNAI3	+	+	+	2.22256	-2.55485	1.94363	1.02168	21.5563	21.3057	18.4636	19.7891	19.3726	20.2393	17.4098	18.9793	Guanine nucleotide-binding protein G(i) subunit alpha OS	biological regulation;blood coagulation;cAMP-mediated signaling;cell activation;cell communication;cell cycle;cell division;cell surface receptor linked signaling pathway;cell-cell signaling;cellular component organization;cellular component organization at cellular level;cellular component organization or biogenesis;cellular component organization or biogenesis at cellular level;cellular membran…	binding;catalytic activity;cation binding;G-protein beta/gamma-subunit complex binding;G-protein-coupled receptor binding;GTP binding;GTPase activity;guanyl nucleotide binding;guanyl ribonucleotide binding;hydrolase activity;hydrolase activity, acting on acid anhydrides;hydrolase activity, acting on acid anhydrides, in phosphorus-containing anhydrides;ion binding;metabotropic serotonin receptor b…	cell part;centrosome;cytoplasm;cytoplasmic membrane-bounded vesicle;cytoplasmic part;cytoplasmic vesicle;cytoskeletal part;extracellular membrane-bounded organelle;extracellular organelle;extracellular region part;extracellular vesicular exosome;extrinsic to internal side of plasma membrane;extrinsic to membrane;extrinsic to plasma membrane;Golgi apparatus;heterotrimeric G-protein complex;intrace…		Axon guidance;Chagas disease (American trypanosomiasis);Chemokine signaling pathway;Gap junction;Gastric acid secretion;Leukocyte transendothelial migration;Long-term depression;Melanogenesis;Progesterone-mediated oocyte maturation;Tight junction;Toxoplasmosis	G_alpha	G-alpha	5	5	3	18.9	18.9	11.9	40.532	0	8.9882	19320000	12	0.00785047	0.00132432	3.11383	-2.02654
Q13268	Q13268	Dehydrogenase/reductase SDR family member 2, mitochondrial	DHRS2	+	+	+	2.00344	-2.09597	1.62338	1.37388	21.1152	21.7311	18.7186	20.2413	19.2992	19.0358	20.1962	18.7496	Dehydrogenase/reductase SDR family member 2, mitochondrial OS	biological regulation;C21-steroid hormone metabolic process;cell activation;cell differentiation;cellular developmental process;cellular hormone metabolic process;cellular metabolic process;cellular process;cellular response to chemical stimulus;cellular response to oxidative stress;cellular response to stimulus;cellular response to stress;developmental process;hormone metabolic process;immune sy…	carbonyl reductase (NADPH) activity;catalytic activity;oxidoreductase activity;oxidoreductase activity, acting on CH-OH group of donors;oxidoreductase activity, acting on the CH-OH group of donors, NAD or NADP as acceptor	cell part;cytoplasm;cytoplasmic part;envelope;extracellular membrane-bounded organelle;extracellular organelle;extracellular region part;extracellular vesicular exosome;intracellular membrane-bounded organelle;intracellular organelle;intracellular organelle lumen;intracellular organelle part;intracellular part;membrane-bounded organelle;membrane-bounded vesicle;membrane-enclosed lumen;mitochondri…					3	3	3	24.3	24.3	24.3	29.926	0	11.774	11073000	4	0.0126571	0	2.45204	-2.57048
P47712	P47712	Cytosolic phospholipase A2;Phospholipase A2;Lysophospholipase	PLA2G4A	+	+	+	2.45279	-2.23726	2.33821	1.54418	21.13	21.6055	18.5669	18.7001	19.4779	19.4695	18.3061	19.6159	Cytosolic phospholipase A2 OS	acid secretion;alcohol metabolic process;amine metabolic process;arachidonic acid metabolic process;arachidonic acid secretion;biological regulation;biosynthetic process;blood coagulation;carboxylic acid biosynthetic process;carboxylic acid metabolic process;carboxylic acid transport;cardiolipin acyl-chain remodeling;cardiolipin metabolic process;catabolic process;cell activation;cellular amine m…	binding;calcium ion binding;calcium-dependent phospholipase A2 activity;calcium-dependent phospholipid binding;carboxylic ester hydrolase activity;catalytic activity;cation binding;hydrolase activity;hydrolase activity, acting on ester bonds;ion binding;lipase activity;lipid binding;lysophospholipase activity;metal ion binding;phospholipase A2 activity;phospholipase activity;phospholipid binding	cell part;cytoplasm;cytoplasmic membrane-bounded vesicle;cytoplasmic part;cytoplasmic vesicle;cytosol;endoplasmic reticulum membrane;endoplasmic reticulum part;Golgi apparatus;intracellular membrane-bounded organelle;intracellular organelle;intracellular organelle part;intracellular part;membrane;membrane part;membrane-bounded organelle;membrane-bounded vesicle;mitochondrial inner membrane;mitoch…		alpha-Linolenic acid metabolism;Arachidonic acid metabolism;Ether lipid metabolism;Fat digestion and absorption;Fc epsilon RI signaling pathway;Glycerophospholipid metabolism;GnRH signaling pathway;Linoleic acid metabolism;Long-term depression;MAPK signaling pathway;Pancreatic secretion;Toxoplasmosis;Vascular smooth muscle contraction;VEGF signaling pathway	C2;PLAc	C2;PLA2_B	3	3	3	8.8	8.8	8.8	85.238	0	5.8245	16388000	9	0.00351807	0	4.03861	-2.93015
Q03111	Q03111	Protein ENL	MLLT1	+	+	+	2.08079	-2.42221	2.3937	4.10776	21.2772	21.4277	18.9988	19.7753	19.0409	18.8555	18.9281	19.0071	Protein ENL OS	biological regulation;biosynthetic process;cellular biosynthetic process;cellular macromolecule biosynthetic process;cellular macromolecule metabolic process;cellular metabolic process;cellular nitrogen compound metabolic process;cellular process;macromolecule biosynthetic process;macromolecule metabolic process;metabolic process;negative regulation of catalytic activity;negative regulation of ki…	binding;DNA binding;nucleic acid binding	cell part;cytoplasm;intracellular membrane-bounded organelle;intracellular non-membrane-bounded organelle;intracellular organelle;intracellular organelle part;intracellular part;macromolecular complex;membrane-bounded organelle;non-membrane-bounded organelle;nuclear part;nucleolus;nucleoplasm;nucleoplasm part;nucleus;organelle;organelle part;protein complex;transcription elongation factor complex	AFF1-MLLT1-CBX8 complex;EBAFa complex;EBAFb complex			YEATS	3	3	3	6.1	6.1	6.1	62.055	0	6.1739	14084000	4	0.00331818	0	3.92404	-8.66245
Q9NWA0	Q9NWA0	Mediator of RNA polymerase II transcription subunit 9	MED9	+	+	+	2.44608	-2.3765	1.41864	2.37622	21.5408	21.1523	18.233	20.3062	18.1622	18.8639	19.3639	18.6824	Mediator of RNA polymerase II transcription subunit 9 OS		protein binding transcription factor activity;RNA polymerase II transcription cofactor activity;RNA polymerase II transcription factor binding transcription factor activity;transcription cofactor activity;transcription factor binding transcription factor activity	cell part;intracellular organelle part;intracellular part;macromolecular complex;mediator complex;nuclear part;nucleoplasm part;organelle part;protein complex	Mediator complex			Med9	2	2	2	28.1	28.1	28.1	16.403	0	6.9863	16950000	9	0.0203312	0	2.18546	-4.75044
P31930	P31930	Cytochrome b-c1 complex subunit 1, mitochondrial	UQCRC1				1.64064	NaN	1.21791	NaN	19.5598	21.3464	18.8665	19.2867	18.2842	21.601	21.5513	21.602	Cytochrome b-c1 complex subunit 1, mitochondrial OS	aerobic respiration;cellular metabolic process;cellular process;cellular respiration;electron transport chain;energy derivation by oxidation of organic compounds;generation of precursor metabolites and energy;metabolic process;mitochondrial electron transport, ubiquinol to cytochrome c;oxidation-reduction process;oxidative phosphorylation;phosphate-containing compound metabolic process;phosphorus…	binding;catalytic activity;cation binding;cation transmembrane transporter activity;enzyme binding;hydrogen ion transmembrane transporter activity;inorganic cation transmembrane transporter activity;ion binding;ion transmembrane transporter activity;metal ion binding;monovalent inorganic cation transmembrane transporter activity;oxidoreductase activity;oxidoreductase activity, acting on diphenols…	cell part;cytoplasmic part;intracellular membrane-bounded organelle;intracellular organelle;intracellular organelle part;intracellular part;macromolecular complex;membrane;membrane part;membrane-bounded organelle;mitochondrial inner membrane;mitochondrial membrane;mitochondrial membrane part;mitochondrial part;mitochondrial respiratory chain;mitochondrial respiratory chain complex III;mitochondri…		Alzheimer's disease;Cardiac muscle contraction;Huntington's disease;Oxidative phosphorylation;Parkinson's disease		Peptidase_M16;Peptidase_M16_C	2	2	2	10.2	10.2	10.2	52.645	0	29.252	27447000	19	0.0561206	NaN	1.70141	NaN
Q49AM1	Q49AM1	Transcription termination factor 2, mitochondrial	MTERF2	+	+	+	2.08925	-2.38097	2.31086	1.75796	21.2303	21.3798	19.7203	19.1371	18.79	18.4429	19.6828	18.6466	Transcription termination factor 2, mitochondrial OS	biological regulation;biosynthetic process;cellular biosynthetic process;cellular macromolecule biosynthetic process;cellular macromolecule metabolic process;cellular metabolic process;cellular nitrogen compound metabolic process;cellular process;macromolecule biosynthetic process;macromolecule metabolic process;metabolic process;nitrogen compound metabolic process;nucleic acid metabolic process;…	binding;DNA binding;double-stranded DNA binding;nucleic acid binding;regulatory region DNA binding;regulatory region nucleic acid binding;structure-specific DNA binding;transcription regulatory region DNA binding	cell part;cytoplasmic part;intracellular non-membrane-bounded organelle;intracellular organelle;intracellular organelle lumen;intracellular organelle part;intracellular part;membrane-enclosed lumen;mitochondrial matrix;mitochondrial nucleoid;mitochondrial part;non-membrane-bounded organelle;nucleoid;organelle;organelle lumen;organelle part			Mterf	mTERF	2	2	2	8.3	8.3	8.3	44.413	0	12.759	14549000	9	0.00482609	0	3.76563	-3.40776
Q92576	Q92576	PHD finger protein 3	PHF3				0.595267	NaN	0.735756	NaN	19.8866	21.2825	20.2194	20.0801	19.6683	22.4449	21.713	21.9277	PHD finger protein 3 OS	biosynthetic process;cellular biosynthetic process;cellular macromolecule biosynthetic process;cellular macromolecule metabolic process;cellular metabolic process;cellular nitrogen compound metabolic process;cellular process;developmental process;macromolecule biosynthetic process;macromolecule metabolic process;metabolic process;multicellular organismal development;multicellular organismal proce…	binding;cation binding;ion binding;metal ion binding;transition metal ion binding;zinc ion binding	cell part;intracellular membrane-bounded organelle;intracellular organelle;intracellular part;membrane-bounded organelle;nucleus;organelle			PHD;TFS2M	PHD;SPOC;TFIIS_M	3	3	3	2.5	2.5	2.5	229.48	0	11.227	43177000	5	0.367915	NaN	0.780811	NaN
P13804	P13804	Electron transfer flavoprotein subunit alpha, mitochondrial	ETFA	+	+		1.44777	1.30918	1.95561	1.04104	21.1602	21.3119	19.4179	19.6754	20.2715	22.6962	21.7715	23.168	Electron transfer flavoprotein subunit alpha, mitochondrial OS	cellular metabolic process;cellular process;electron transport chain;generation of precursor metabolites and energy;metabolic process;oxidation-reduction process;respiratory electron transport chain;small molecule metabolic process	binding;catalytic activity;coenzyme binding;cofactor binding;electron carrier activity;flavin adenine dinucleotide binding;oxidoreductase activity	cell part;cytoplasmic part;extracellular membrane-bounded organelle;extracellular organelle;extracellular region part;extracellular vesicular exosome;intracellular membrane-bounded organelle;intracellular organelle;intracellular organelle lumen;intracellular organelle part;intracellular part;membrane-bounded organelle;membrane-bounded vesicle;membrane-enclosed lumen;mitochondrial matrix;mitochond…			ETF	ETF;ETF_alpha	6	6	6	31.2	31.2	31.2	35.079	0	19.598	33797000	13	0.00858065	0.00324528	2.72534	1.78728
Q5T8I3	Q5T8I3	Protein FAM102B	FAM102B	+	+	+	2.64386	-1.9266	2.25339	1.02582	20.914	21.4736	19.2005	18.281	18.1683	20.271	19.3199	18.2107	Protein FAM102B OS							NT-C2	3	3	3	14.2	14.2	14.2	39.308	0	35.109	17225000	20	0.00335632	0.00128947	3.94168	-1.93367
P54105	P54105	Methylosome subunit pICln	CLNS1A	+	+	+	3.19222	-1.79425	3.33209	1.05104	20.9231	21.4526	17.9375	17.8458	18.2036	19.4935	20.2716	18.4157	Methylosome subunit pICln OS	anion transport;biological regulation;cell volume homeostasis;cellular component assembly;cellular component assembly at cellular level;cellular component organization;cellular component organization at cellular level;cellular component organization or biogenesis;cellular component organization or biogenesis at cellular level;cellular homeostasis;cellular macromolecular complex assembly;cellular …	binding;protein binding;protein dimerization activity;protein heterodimerization activity	cell part;cytoplasm;cytoplasmic part;cytoskeleton;cytosol;intracellular membrane-bounded organelle;intracellular non-membrane-bounded organelle;intracellular organelle;intracellular organelle part;intracellular part;macromolecular complex;membrane;membrane-bounded organelle;methylosome;methyltransferase complex;non-membrane-bounded organelle;nuclear part;nucleoplasm;nucleus;organelle;organelle pa…	20S methylosome and RG-containing Sm protein complex;20S methylosome-SmD complex;20S methyltransferase complex;20S methyltransferase core complex;6S methyltransferase and RG-containing Sm proteins complex;6S methyltransferase complex;Anti-Sm protein complex;AR coactivator complex;JBP1-pICln complex	RNA transport			2	2	2	16	16	16	26.215	0	5.7045	15065000	7	0	0.00129801	7.23695	-1.9457
P59780	P59780	AP-3 complex subunit sigma-2	AP3S2	+	+	+	1.46687	-2.3355	1.86742	1.23479	21.2238	21.0471	19.169	19.7151	20.1216	18.427	17.9925	19.9803	AP-3 complex subunit sigma-2 OS	anterograde axon cargo transport;anterograde synaptic vesicle transport;axon cargo transport;cellular component movement;cellular process;cytoskeleton-dependent intracellular transport;establishment of localization;establishment of localization in cell;establishment of protein localization;intracellular protein transport;intracellular transport;microtubule-based movement;microtubule-based process…	protein transporter activity;substrate-specific transporter activity;transporter activity	AP-3 adaptor complex;AP-type membrane coat adaptor complex;cell part;cytoplasmic part;cytoplasmic vesicle membrane;cytoplasmic vesicle part;Golgi apparatus;intracellular membrane-bounded organelle;intracellular organelle;intracellular organelle part;intracellular part;macromolecular complex;membrane;membrane part;membrane-bounded organelle;organelle;organelle membrane;organelle part;protein compl…	AP3 adapter complex;AP3-BLOC1 complex;AP3D1-AP3S2 complex	Lysosome		Clat_adaptor_s	3	3	3	18.1	18.1	18.1	22.017	0	5.858	12598000	7	0.0100458	0	2.60853	-2.37902
P63241;Q6IS14;Q9GZV4	P63241;Q6IS14;Q9GZV4	Eukaryotic translation initiation factor 5A-1;Eukaryotic translation initiation factor 5A-1-like;Eukaryotic translation initiation factor 5A-2	EIF5A;EIF5AL1;EIF5A2				1.76122	NaN	0.805867	NaN	19.4118	21.1106	19.402	16.4748	19.6232	22.23	22.2758	22.4095	Eukaryotic translation initiation factor 5A-1 OS;Eukaryotic translation initiation factor 5A-1-like OS;Eukaryotic translation initiation factor 5A-2 OS	amine biosynthetic process;amine metabolic process;apoptosis;biological regulation;biosynthetic process;carboxylic acid biosynthetic process;carboxylic acid metabolic process;cell death;cellular amine metabolic process;cellular amino acid biosynthetic process;cellular amino acid metabolic process;cellular biosynthetic process;cellular ketone metabolic process;cellular macromolecule metabolic proc…	binding;nucleic acid binding;protein binding;protein N-terminus binding;ribonucleoprotein binding;ribosome binding;RNA binding;snRNA binding;translation elongation factor activity;translation factor activity, nucleic acid binding;U6 snRNA binding	annulate lamellae;cell part;cytoplasm;cytoplasmic part;cytosol;endoplasmic reticulum membrane;endoplasmic reticulum part;extracellular membrane-bounded organelle;extracellular organelle;extracellular region part;extracellular vesicular exosome;intracellular membrane-bounded organelle;intracellular organelle;intracellular organelle part;intracellular part;macromolecular complex;membrane;membrane p…				eIF-5a	4	4	4	50.6	50.6	50.6	16.832	0	31.504	27066000	16	0.226788	NaN	1.06429	NaN
Q16401	Q16401	26S proteasome non-ATPase regulatory subunit 5	PSMD5	+	+		1.55297	0.952316	1.40496	1.45921	20.9822	21.1783	19.2989	18.8788	20.4041	21.6481	22.2282	22.2214	26S proteasome non-ATPase regulatory subunit 5 OS	activation of immune response;activation of innate immune response;anaphase-promoting complex-dependent proteasomal ubiquitin-dependent protein catabolic process;antigen processing and presentation;antigen processing and presentation of exogenous antigen;antigen processing and presentation of exogenous peptide antigen;antigen processing and presentation of exogenous peptide antigen via MHC class …		cell part;cytoplasmic part;cytosol;intracellular organelle part;intracellular part;macromolecular complex;nuclear part;nucleoplasm;organelle part;proteasome accessory complex;proteasome complex;protein complex	PA700 complex;PA700-20S-PA28 complex			Proteasom_PSMB	3	3	3	7.9	7.9	7.9	56.195	0	94.733	31057000	13	0.0310227	0	1.96134	2.07602
Q99627	Q99627	COP9 signalosome complex subunit 8	COPS8				1.695	NaN	1.18759	NaN	20.8615	21.2353	19.8543	18.1129	20.0929	18.8951	17.9692	19.8901	COP9 signalosome complex subunit 8 OS	activation of NF-kappaB-inducing kinase activity;activation of protein kinase activity;biological regulation;cellular macromolecule metabolic process;cellular metabolic process;cellular process;cellular protein metabolic process;cullin deneddylation;macromolecule metabolic process;macromolecule modification;metabolic process;negative regulation of biological process;negative regulation of cell pr…		cell part;cytoplasm;cytoplasmic part;extracellular membrane-bounded organelle;extracellular organelle;extracellular region part;extracellular vesicular exosome;intracellular membrane-bounded organelle;intracellular organelle;intracellular organelle part;intracellular part;macromolecular complex;membrane-bounded organelle;membrane-bounded vesicle;nuclear part;nucleoplasm;nucleus;organelle;organell…	CNS-P53 complex;COP9 signalosome complex;CSA complex;CSA-POLIIa complex;DDB2 complex;Ubiquitin E3 ligase (CSN1, CSN8, HRT1, SKP1, SKP2, CUL1, CUL2, CUL3)				2	2	2	18.7	18.7	18.7	23.225	0	14.64	8699100	7	0.056878	NaN	1.66569	NaN
O75955	O75955	Flotillin-1	FLOT1	+	+	+	1.52986	-1.98317	2.55701	0.969929	20.7864	21.299	19.4932	19.398	19.6473	19.7937	17.7466	19.6383	Flotillin-1 OS	anatomical structure morphogenesis;axonogenesis;biological regulation;cell part morphogenesis;cell projection morphogenesis;cell projection organization;cellular component assembly;cellular component assembly at cellular level;cellular component disassembly;cellular component disassembly at cellular level;cellular component morphogenesis;cellular component organization;cellular component organiza…	binding;enzyme binding;protease binding;protein binding	adherens junction;anchoring junction;caveola;cell junction;cell part;cell-substrate adherens junction;cell-substrate junction;centriolar satellite;cytoplasmic membrane-bounded vesicle;cytoplasmic part;cytoplasmic vesicle;cytoskeletal part;endosome;extracellular membrane-bounded organelle;extracellular organelle;extracellular region part;extracellular vesicular exosome;flotillin complex;focal adhe…		Insulin signaling pathway	PHB	Band_7	3	3	3	11.5	11.5	11.5	47.355	0	18.01	15699000	11	0.00638298	0.00202532	3.706	-1.85219
Q9BX40	Q9BX40	Protein LSM14 homolog B	LSM14B				1.41103	NaN	1.01863	NaN	21.0815	20.9881	20.9218	18.9086	19.0409	18.5091	20.3677	18.8661	Protein LSM14 homolog B OS	biological regulation;developmental process;multicellular organismal development;multicellular organismal process;posttranscriptional regulation of gene expression;regulation of biological process;regulation of biosynthetic process;regulation of cellular biosynthetic process;regulation of cellular macromolecule biosynthetic process;regulation of cellular metabolic process;regulation of cellular p…		cell part;intracellular part;macromolecular complex;ribonucleoprotein complex				FDF;LSM14	3	3	3	18.4	18.4	18.4	42.07	0	4.83	19045000	5	0.11095	NaN	1.35671	NaN
P33240	P33240	Cleavage stimulation factor subunit 2	CSTF2				0.988571	NaN	0.650462	NaN	19.6027	21.0159	19.4578	17.911	20.5934	21.7328	21.4627	21.7957	Cleavage stimulation factor subunit 2 OS	biosynthetic process;cellular biosynthetic process;cellular macromolecule biosynthetic process;cellular macromolecule metabolic process;cellular metabolic process;cellular nitrogen compound metabolic process;cellular process;gene expression;macromolecule biosynthetic process;macromolecule metabolic process;metabolic process;mRNA 3'-end processing;mRNA cleavage;mRNA metabolic process;mRNA polyaden…	binding;nucleic acid binding;nucleotide binding;RNA binding	cell part;cleavage body;intracellular membrane-bounded organelle;intracellular organelle;intracellular organelle part;intracellular part;macromolecular complex;membrane-bounded organelle;mRNA cleavage and polyadenylation specificity factor complex;mRNA cleavage factor complex;nuclear body;nuclear part;nucleoplasm;nucleoplasm part;nucleus;organelle;organelle part;protein complex	BARD1-BRCA1-CSTF complex;BARD1-BRCA1-CSTF64 complex;Cleavage stimulation factor;Polyadenylation complex (CSTF1, CSTF2, CSTF3, SYMPK CPSF1, CPSF2, CPSF3)	mRNA surveillance pathway	RRM	CSTF_C;CSTF2_hinge;RRM_1	4	4	2	15.6	15.6	10.1	60.959	0	11.335	26205000	8	0.390778	NaN	0.741409	NaN
Q06587;Q99496	Q06587;Q99496	E3 ubiquitin-protein ligase RING1;E3 ubiquitin-protein ligase RING2	RING1;RNF2	+	+	+	1.74707	-1.13278	1.61049	0.651543	21.0297	20.8529	18.4196	19.3057	19.8574	19.3828	19.1045	20.9382	E3 ubiquitin-protein ligase RING1 OS;E3 ubiquitin-protein ligase RING2 OS	anatomical structure morphogenesis;anterior/posterior axis specification;anterior/posterior pattern specification;axis specification;biological regulation;biosynthetic process;camera-type eye morphogenesis;cell cycle;cellular biosynthetic process;cellular component organization;cellular component organization at cellular level;cellular component organization or biogenesis;cellular component organ…	acid-amino acid ligase activity;binding;catalytic activity;cation binding;chromatin binding;ion binding;ligase activity;ligase activity, forming carbon-nitrogen bonds;metal ion binding;protein binding;protein domain specific binding;RING-like zinc finger domain binding;small conjugating protein ligase activity;transition metal ion binding;ubiquitin-protein ligase activity;zinc ion binding	cell part;chromatin;chromosomal part;cytoplasm;euchromatin;heterochromatin;histone methyltransferase complex;intracellular membrane-bounded organelle;intracellular organelle;intracellular organelle part;intracellular part;macromolecular complex;membrane-bounded organelle;methyltransferase complex;MLL1 complex;nuclear body;nuclear chromatin;nuclear chromosome part;nuclear heterochromatin;nuclear p…	BCOR complex;CEN complex;E2F-6 complex;hPRC1L complex;MLL1-WDR5 complex;MOF complex;Polycomb repressive complex;Polycomb repressive complex 1 (PRC1, hPRC-H);RBP-Jkappa-RING1-KyoT2 complex		RING	zf-C3HC4	2	2	2	7.4	7.4	7.4	42.429	0	6.7119	11521000	5	0.0162177	0.0116343	2.34621	-1.20574
Q01813	Q01813	ATP-dependent 6-phosphofructokinase, platelet type	PFKP				0.614144	NaN	0.81347	NaN	20.8754	19.7402	19.2902	19.9767	19.8142	22.4627	22.0112	23.8481	ATP-dependent 6-phosphofructokinase, platelet type OS	alcohol metabolic process;carbohydrate metabolic process;carbohydrate phosphorylation;cellular carbohydrate metabolic process;cellular metabolic process;cellular process;fructose 6-phosphate metabolic process;fructose metabolic process;glucose metabolic process;hexose metabolic process;metabolic process;monosaccharide metabolic process;phosphate-containing compound metabolic process;phosphorus me…	6-phosphofructokinase activity;adenyl nucleotide binding;adenyl ribonucleotide binding;ATP binding;binding;carbohydrate kinase activity;catalytic activity;cation binding;ion binding;kinase activity;metal ion binding;nucleotide binding;phosphofructokinase activity;phosphotransferase activity, alcohol group as acceptor;protein binding;protein complex binding;purine nucleotide binding;purine ribonuc…	cell part;cytoplasmic part;cytosol;extracellular membrane-bounded organelle;extracellular organelle;extracellular region part;extracellular vesicular exosome;intracellular membrane-bounded organelle;intracellular organelle;intracellular part;membrane;membrane-bounded organelle;membrane-bounded vesicle;nucleus;organelle;vesicle		Fructose and mannose metabolism;Galactose metabolism;Glycolysis / Gluconeogenesis;Methane metabolism;Pentose phosphate pathway		PFK	10	10	9	19.5	19.5	17.1	85.595	0	45.309	34272000	19	0.314701	NaN	0.876745	NaN
O75396	O75396	Vesicle-trafficking protein SEC22b	SEC22B	+	+	+	2.07335	-0.98183	1.50097	0.980485	21.2876	20.4513	18.2533	18.3383	19.7967	20.1003	20.1249	19.4377	Vesicle-trafficking protein SEC22b OS	biological regulation;cellular process;ER to Golgi vesicle-mediated transport;establishment of localization;establishment of localization in cell;establishment of protein localization;Golgi vesicle transport;intracellular transport;positive regulation of biological process;positive regulation of catabolic process;positive regulation of macromolecule metabolic process;positive regulation of metabo…		cell part;cytoplasmic membrane-bounded vesicle;cytoplasmic part;cytoplasmic vesicle;endoplasmic reticulum membrane;endoplasmic reticulum part;endoplasmic reticulum-Golgi intermediate compartment;endoplasmic reticulum-Golgi intermediate compartment membrane;Golgi apparatus part;Golgi membrane;integral to membrane;intracellular membrane-bounded organelle;intracellular organelle;intracellular organe…		Phagosome;SNARE interactions in vesicular transport		Longin;Synaptobrevin	2	2	2	15.3	15.3	15.3	24.593	0	44.001	12445000	17	0.019	0.00500599	2.25889	-1.5681
O15260	O15260	Surfeit locus protein 4	SURF4				1.30715	NaN	1.27054	NaN	21.1176	20.5705	20.3198	18.9028	19.3881	19.9326	19.7889	20.5672	Surfeit locus protein 4 OS	biological regulation;cellular component organization;cellular component organization at cellular level;cellular component organization or biogenesis;cellular component organization or biogenesis at cellular level;cellular process;Golgi organization;organelle organization;positive regulation of biological process;positive regulation of cellular component organization;positive regulation of cellul…		cell part;cytoplasmic part;endoplasmic reticulum membrane;endoplasmic reticulum part;endoplasmic reticulum-Golgi intermediate compartment;endoplasmic reticulum-Golgi intermediate compartment membrane;Golgi apparatus part;Golgi membrane;integral to membrane;intracellular membrane-bounded organelle;intracellular organelle;intracellular organelle part;intracellular part;intrinsic to membrane;membran…				SURF4	1	1	1	6.7	6.7	6.7	30.394	0	11.138	17409000	12	0.0557822	NaN	1.68845	NaN
Q15910	Q15910;Q92800	Histone-lysine N-methyltransferase EZH2	EZH2	+	+	+	1.66174	-2.01278	1.51495	2.10071	21.1112	20.5672	19.1811	18.4644	19.8869	18.4685	19.1114	18.8994	Histone-lysine N-methyltransferase EZH2 OS	anatomical structure development;biological regulation;biosynthetic process;cell cycle arrest;cell cycle process;cellular biosynthetic process;cellular component organization;cellular component organization at cellular level;cellular component organization or biogenesis;cellular component organization or biogenesis at cellular level;cellular localization;cellular macromolecule biosynthetic proces…	binding;catalytic activity;chromatin binding;chromatin DNA binding;core promoter binding;DNA binding;histone methyltransferase activity;histone methyltransferase activity (H3-K27 specific);histone-lysine N-methyltransferase activity;lysine N-methyltransferase activity;methyltransferase activity;N-methyltransferase activity;nucleic acid binding;protein methyltransferase activity;protein-lysine N-m…	cell part;chromatin;chromosomal part;cytoplasm;ESC/E(Z) complex;histone methyltransferase complex;intracellular membrane-bounded organelle;intracellular organelle;intracellular organelle part;intracellular part;macromolecular complex;membrane-bounded organelle;methyltransferase complex;nuclear chromatin;nuclear chromosome part;nuclear part;nucleoplasm;nucleoplasm part;nucleus;organelle;organelle …	EED-EZH polycomb complex;EED-EZH2 complex;EED-EZH-YY1 polycomb complex;Polycomb repressive complex 2 (PRC 2);Polycomb repressive complex 2 (PRC2);Polycomb repressive complex 3 (PRC3);Polycomb repressive complex 4 (PRC4)		SANT;SET	EZH2_WD-Binding;SET	4	4	4	10.3	10.3	10.3	85.362	0	7.4891	11246000	7	0.0209	0	2.16497	-3.89026
P54819	P54819	Adenylate kinase 2, mitochondrial;Adenylate kinase 2, mitochondrial, N-terminally processed	AK2	+	+		1.78695	3.026	2.08838	2.43957	19.9311	20.79	18.4239	18.4517	18.8452	23.6467	23.2042	23.3088	Adenylate kinase 2, mitochondrial OS	2'-deoxyribonucleotide metabolic process;ADP biosynthetic process;ADP metabolic process;AMP metabolic process;anatomical structure development;biosynthetic process;brain development;cellular biosynthetic process;cellular metabolic process;cellular nitrogen compound biosynthetic process;cellular nitrogen compound metabolic process;cellular process;dATP metabolic process;deoxyribonucleoside triphos…	adenyl nucleotide binding;adenyl ribonucleotide binding;adenylate kinase activity;ATP binding;binding;catalytic activity;kinase activity;nucleobase-containing compound kinase activity;nucleotide binding;nucleotide kinase activity;phosphotransferase activity, phosphate group as acceptor;purine nucleotide binding;purine ribonucleoside triphosphate binding;purine ribonucleotide binding;ribonucleotid…	cell part;cytoplasmic part;cytosol;extracellular membrane-bounded organelle;extracellular organelle;extracellular region part;extracellular vesicular exosome;intracellular organelle part;intracellular part;membrane;membrane-bounded organelle;membrane-bounded vesicle;membrane-enclosed lumen;mitochondrial inner membrane;mitochondrial intermembrane space;mitochondrial membrane;mitochondrial part;org…	AK2-FADD-caspase-10 (AFAC10) complex	Purine metabolism		ADK_lid	4	4	4	30.5	30.5	30.5	26.477	0	71.082	44736000	17	0.0072	0	3.16221	5.36954
Q13085	Q13085;O00763	Acetyl-CoA carboxylase 1;Biotin carboxylase	ACACA				0.961175	NaN	1.02029	NaN	19.7054	20.7773	19.9025	19.0642	18.8739	22.798	23.5081	22.5498	Acetyl-CoA carboxylase 1 OS	acetyl-CoA metabolic process;acyl-CoA biosynthetic process;acyl-CoA metabolic process;acylglycerol biosynthetic process;acylglycerol metabolic process;amine transport;amino acid transmembrane transport;amino acid transport;anatomical structure homeostasis;betaine transport;biological regulation;biosynthetic process;biotin metabolic process;carboxylic acid biosynthetic process;carboxylic acid meta…	acetyl-CoA carboxylase activity;adenyl nucleotide binding;adenyl ribonucleotide binding;ATP binding;binding;biotin carboxylase activity;catalytic activity;cation binding;CoA carboxylase activity;ion binding;ligase activity;ligase activity, forming carbon-carbon bonds;ligase activity, forming carbon-nitrogen bonds;metal ion binding;nucleotide binding;purine nucleotide binding;purine ribonucleoside…	actin cytoskeleton;cell part;cytoplasm;cytoplasmic part;cytoskeleton;cytosol;extracellular membrane-bounded organelle;extracellular organelle;extracellular region part;extracellular vesicular exosome;intracellular membrane-bounded organelle;intracellular non-membrane-bounded organelle;intracellular organelle;intracellular organelle part;intracellular part;membrane-bounded organelle;membrane-bound…		Fatty acid biosynthesis;Insulin signaling pathway;Propanoate metabolism;Pyruvate metabolism	Biotin_carb_C	ACC_central;Biotin_carb_C;Biotin_lipoyl;Carboxyl_trans;CPSase_L_chain;CPSase_L_D2	14	14	14	9.4	9.4	9.4	265.55	0	43.815	37638000	27	0.145936	NaN	1.24675	NaN
P01891	P01891;P30512;P30459;P30457;P30456;P30453;P30450;P18462;P16190;P16189;P10316;P10314;P01892	HLA class I histocompatibility antigen, A-68 alpha chain	HLA-A	+	+	+	1.94671	-2.16529	2.35328	0.722533	20.4614	21.0867	19.1347	18.5514	18.7959	17.2533	20.5014	18.0716	HLA class I histocompatibility antigen, A-68 alpha chain OS	antigen processing and presentation;antigen processing and presentation of exogenous antigen;antigen processing and presentation of exogenous peptide antigen;antigen processing and presentation of exogenous peptide antigen via MHC class I;antigen processing and presentation of exogenous peptide antigen via MHC class I, TAP-dependent;antigen processing and presentation of exogenous peptide antigen…	antigen binding;beta-2-microglobulin binding;binding;peptide antigen binding;peptide binding;protein binding	cell part;cell surface;coated vesicle membrane;cytoplasmic part;cytoplasmic vesicle membrane;cytoplasmic vesicle part;early endosome membrane;endocytic vesicle membrane;endoplasmic reticulum;endoplasmic reticulum part;endosomal part;endosome membrane;ER to Golgi transport vesicle membrane;Golgi apparatus;Golgi apparatus part;Golgi membrane;integral to endoplasmic reticulum membrane;integral to lu…			IGc1	C1-set;MHC_I;MHC_I_C	3	2	2	11	7.1	7.1	40.908	0	3.9896	9309400	5	0.00645161	0.0060355	3.74849	-1.46247
Q8NBZ0	Q8NBZ0	INO80 complex subunit E	INO80E				1.16689	NaN	1.1787	NaN	20.4556	20.7776	19.2972	18.7919	20.26	19.4056	18.2397	18.6139	INO80 complex subunit E OS	biological regulation;biosynthetic process;cellular biosynthetic process;cellular macromolecule biosynthetic process;cellular macromolecule metabolic process;cellular metabolic process;cellular nitrogen compound metabolic process;cellular process;cellular response to stimulus;cellular response to stress;DNA metabolic process;DNA recombination;DNA repair;DNA replication;macromolecule biosynthetic …		cell part;chromatin remodeling complex;chromosomal part;DNA helicase complex;Ino80 complex;intracellular membrane-bounded organelle;intracellular non-membrane-bounded organelle;intracellular organelle;intracellular organelle part;intracellular part;macromolecular complex;membrane-bounded organelle;non-membrane-bounded organelle;nuclear chromosome part;nuclear part;nucleolus;nucleoplasm;nucleus;or…	INO80 chromatin remodeling complex				3	3	3	20.9	20.9	20.9	26.478	0	2.9234	11131000	4	0.0754545	NaN	1.51797	NaN
Q9UHG3	Q9UHG3	Prenylcysteine oxidase 1	PCYOX1	+	+	+	1.822	-1.77413	1.26483	1.37779	20.6269	20.5493	17.6064	18.9492	19.7427	19.1716	19.2577	18.0127	Prenylcysteine oxidase 1 OS	amine catabolic process;amine metabolic process;carboxylic acid catabolic process;carboxylic acid metabolic process;catabolic process;cellular amine metabolic process;cellular amino acid catabolic process;cellular amino acid metabolic process;cellular catabolic process;cellular ketone metabolic process;cellular macromolecule catabolic process;cellular macromolecule metabolic process;cellular meta…	active transmembrane transporter activity;anion transmembrane transporter activity;ATPase activity;ATPase activity, coupled;ATPase activity, coupled to movement of substances;ATPase activity, coupled to transmembrane movement of ions;ATPase activity, coupled to transmembrane movement of ions, phosphorylative mechanism;ATPase activity, coupled to transmembrane movement of substances;catalytic acti…	cell part;cytoplasmic part;extracellular membrane-bounded organelle;extracellular organelle;extracellular region part;extracellular vesicular exosome;intracellular membrane-bounded organelle;intracellular organelle;intracellular organelle part;intracellular part;lysosome;lytic vacuole;macromolecular complex;membrane;membrane-bounded organelle;membrane-bounded vesicle;organelle;organelle membrane;…				Prenylcys_lyase	2	2	2	10.3	10.3	10.3	56.639	0	10.193	11541000	7	0.0408936	0	1.81227	-2.4674
Q9HCK8	Q9HCK8	Chromodomain-helicase-DNA-binding protein 8	CHD8	+	+	+	1.1826	-1.44325	1.74049	0.786182	20.4055	20.7654	18.943	19.6722	19.5933	17.9741	19.4898	19.9627	Chromodomain-helicase-DNA-binding protein 8 OS	anatomical structure development;ATP-dependent chromatin remodeling;biological regulation;biosynthetic process;brain development;canonical Wnt receptor signaling pathway;cell surface receptor linked signaling pathway;cellular biosynthetic process;cellular component organization;cellular component organization at cellular level;cellular component organization or biogenesis;cellular component organ…	adenyl nucleotide binding;adenyl ribonucleotide binding;ATP binding;ATPase activity;ATPase activity, coupled;beta-catenin binding;binding;catalytic activity;chromatin binding;DNA binding;DNA helicase activity;DNA-dependent ATPase activity;helicase activity;histone binding;hydrolase activity;hydrolase activity, acting on acid anhydrides;hydrolase activity, acting on acid anhydrides, in phosphorus-…	cell part;histone methyltransferase complex;intracellular membrane-bounded organelle;intracellular organelle;intracellular organelle part;intracellular part;macromolecular complex;membrane-bounded organelle;methyltransferase complex;MLL1 complex;nuclear part;nucleoplasm;nucleoplasm part;nucleus;organelle;organelle part;protein complex	MLL1-WDR5 complex	Wnt signaling pathway	BRK;CHROMO;DEXDc;HELICc	BRK;Chromo;Helicase_C;SNF2_N	3	3	3	2.2	2.2	2.2	290.52	0	9.8526	5827500	4	0.0187532	0.00607143	2.24377	-1.46391
Q9Y639	Q9Y639	Neuroplastin	NPTN				0.660416	NaN	0.572834	NaN	20.3576	20.3696	21.1552	19.135	18.8193	18.7411	18.5606	19.8335	Neuroplastin OS	biological adhesion;biological regulation;calcium ion homeostasis;cation homeostasis;cell adhesion;cell surface receptor linked signaling pathway;cell-cell adhesion;cellular calcium ion homeostasis;cellular cation homeostasis;cellular chemical homeostasis;cellular divalent inorganic cation homeostasis;cellular homeostasis;cellular ion homeostasis;cellular metal ion homeostasis;cellular process;ce…	binding;catalytic activity;cell adhesion molecule binding;fibroblast growth factor receptor binding;growth factor receptor binding;kinase activity;molecular transducer activity;phosphotransferase activity, alcohol group as acceptor;protein binding;protein kinase activity;protein tyrosine kinase activity;receptor activity;receptor binding;signal transducer activity;signaling receptor activity;tran…	cell part;cell surface;integral to membrane;intrinsic to membrane;membrane;membrane part;presynaptic membrane;synapse part;synaptic membrane			IG;IGc2	I-set	1	1	1	4.5	4.5	4.5	44.387	0.0031289	2.0186	6789500	3	0.512776	NaN	0.576963	NaN
P09543	P09543	2,3-cyclic-nucleotide 3-phosphodiesterase	CNP				1.05276	NaN	0.813736	NaN	20.0475	20.1803	18.207	18.6096	20.3669	20.001	19.3074	19.2205	2,3-cyclic-nucleotide 3-phosphodiesterase OS	adult behavior;adult locomotory behavior;aging;anatomical structure development;anatomical structure morphogenesis;axonogenesis;behavior;biological regulation;catabolic process;cell communication;cell differentiation;cell part morphogenesis;cell projection morphogenesis;cell projection organization;cell-cell signaling;cellular catabolic process;cellular component morphogenesis;cellular component …	2',3'-cyclic-nucleotide 3'-phosphodiesterase activity;binding;catalytic activity;cyclic nucleotide binding;cyclic-nucleotide phosphodiesterase activity;hydrolase activity;hydrolase activity, acting on ester bonds;nucleic acid binding;nucleotide binding;phosphoric diester hydrolase activity;phosphoric ester hydrolase activity;RNA binding	cell part;cell projection;cytoplasm;cytoplasmic membrane-bounded vesicle;cytoplasmic part;cytoplasmic vesicle;cytoskeletal part;extracellular membrane-bounded organelle;extracellular organelle;extracellular region part;extracellular space;extracellular vesicular exosome;intracellular membrane-bounded organelle;intracellular organelle;intracellular organelle part;intracellular part;macromolecular …				CNPase	2	2	2	8.6	8.6	8.6	47.578	0	4.3762	11009000	5	0.256324	NaN	0.995501	NaN
O15091	O15091	Mitochondrial ribonuclease P protein 3	KIAA0391	+	+	+	1.50964	-1.86492	1.83823	0.893396	20.1664	19.9857	19.065	18.5796	18.0547	19.1383	16.8639	18.6312	Mitochondrial ribonuclease P catalytic subunit OS	cellular macromolecule metabolic process;cellular metabolic process;cellular nitrogen compound metabolic process;cellular process;macromolecule metabolic process;metabolic process;ncRNA metabolic process;ncRNA processing;nitrogen compound metabolic process;nucleic acid metabolic process;nucleobase-containing compound metabolic process;primary metabolic process;RNA metabolic process;RNA processing…		cell part;cytoplasmic part;intracellular membrane-bounded organelle;intracellular organelle;intracellular part;membrane-bounded organelle;mitochondrion;organelle					2	2	2	4.5	4.5	4.5	67.315	0	4.0925	7830900	5	0.0098209	0.00314634	2.59119	-1.70708
Q01650	Q01650;Q9UM01;Q92536	Large neutral amino acids transporter small subunit 1	SLC7A5				0.75955	NaN	1.08747	NaN	19.9077	20.232	18.7115	19.7215	19.4979	18.9515	19.981	18.7711	Large neutral amino acids transporter small subunit 1 OS	amine metabolic process;amine transport;amino acid transmembrane transport;amino acid transport;anatomical structure development;aromatic amino acid transport;biological regulation;blood coagulation;branched-chain aliphatic amino acid transport;carboxylic acid metabolic process;carboxylic acid transport;cell differentiation;cell migration;cell motility;cellular amine metabolic process;cellular am…	active transmembrane transporter activity;amine transmembrane transporter activity;amino acid transmembrane transporter activity;antigen binding;antiporter activity;aromatic amino acid transmembrane transporter activity;binding;carboxylic acid transmembrane transporter activity;L-amino acid transmembrane transporter activity;L-leucine transmembrane transporter activity;L-phenylalanine transmembra…	apical plasma membrane;cell part;cytoplasm;cytoplasmic part;cytosol;extracellular membrane-bounded organelle;extracellular organelle;extracellular region part;extracellular vesicular exosome;integral to membrane;integral to plasma membrane;intracellular membrane-bounded organelle;intracellular non-membrane-bounded organelle;intracellular organelle;intracellular organelle part;intracellular part;i…				AA_permease_2	3	3	3	7.7	7.7	7.7	55.01	0	7.0786	9725900	7	0.146048	NaN	1.23814	NaN
Q9NYU2	Q9NYU2	UDP-glucose:glycoprotein glucosyltransferase 1	UGGT1				0.534578	NaN	1.08842	NaN	20.0658	19.6833	19.1909	19.7289	19.1002	19.7817	20.3026	20.1135	UDP-glucose:glycoprotein glucosyltransferase 1 OS	carbohydrate metabolic process;cellular carbohydrate metabolic process;cellular macromolecule metabolic process;cellular metabolic process;cellular process;cellular protein metabolic process;'de novo' posttranslational protein folding;'de novo' protein folding;glycosylation;macromolecule glycosylation;macromolecule metabolic process;macromolecule modification;metabolic process;peptidyl-amino acid…	binding;catalytic activity;glucosyltransferase activity;protein binding;transferase activity;transferase activity, transferring glycosyl groups;transferase activity, transferring hexosyl groups;UDP-glucose:glycoprotein glucosyltransferase activity;UDP-glucosyltransferase activity;UDP-glycosyltransferase activity;unfolded protein binding	cell part;cytoplasmic part;endoplasmic reticulum;endoplasmic reticulum lumen;endoplasmic reticulum part;endoplasmic reticulum-Golgi intermediate compartment;extracellular membrane-bounded organelle;extracellular organelle;extracellular region part;extracellular vesicular exosome;intracellular membrane-bounded organelle;intracellular organelle;intracellular organelle lumen;intracellular organelle …		Protein processing in endoplasmic reticulum		UDP-g_GGTase	4	4	4	3.4	3.4	3.4	177.19	0	9.632	7951400	15	0.213007	NaN	1.08954	NaN
P15170;Q8IYD1	P15170;Q8IYD1	Eukaryotic peptide chain release factor GTP-binding subunit ERF3A;Eukaryotic peptide chain release factor GTP-binding subunit ERF3B	GSPT1;GSPT2				0.112171	NaN	0.379879	NaN	19.6278	19.7061	19.0196	20.2888	19.3559	18.9006	18.7846	19.1445	Eukaryotic peptide chain release factor GTP-binding subunit ERF3A OS;Eukaryotic peptide chain release factor GTP-binding subunit ERF3B OS	biosynthetic process;catabolic process;cell cycle;cell cycle process;cellular biosynthetic process;cellular catabolic process;cellular component disassembly;cellular component disassembly at cellular level;cellular component organization;cellular component organization at cellular level;cellular component organization or biogenesis;cellular component organization or biogenesis at cellular level;c…	binding;catalytic activity;GTP binding;GTPase activity;guanyl nucleotide binding;guanyl ribonucleotide binding;hydrolase activity;hydrolase activity, acting on acid anhydrides;hydrolase activity, acting on acid anhydrides, in phosphorus-containing anhydrides;nucleic acid binding;nucleoside-triphosphatase activity;nucleotide binding;purine nucleotide binding;purine ribonucleoside triphosphate bind…	cell part;cytoplasmic part;cytosol;intracellular;intracellular part		mRNA surveillance pathway		GTP_EFTU;GTP_EFTU_D2;GTP_EFTU_D3;PAM2	3	3	3	7	7	7	55.755	0	4.6678	4603500	6	0.846086	NaN	0.162337	NaN
Q96GJ1	Q96GJ1	tRNA (uracil(54)-C(5))-methyltransferase homolog	TRMT2B				0.21699	NaN	0.399366	NaN	19.2628	20.002	18.4925	20.4267	19.3271	18.7125	19.301	18.7859	tRNA (uracil(54)-C(5))-methyltransferase homolog OS	cellular macromolecule metabolic process;cellular metabolic process;cellular nitrogen compound metabolic process;cellular process;macromolecule metabolic process;metabolic process;nitrogen compound metabolic process;nucleic acid metabolic process;nucleobase-containing compound metabolic process;primary metabolic process;RNA metabolic process;RNA processing	catalytic activity;methyltransferase activity;RNA methyltransferase activity;S-adenosylmethionine-dependent methyltransferase activity;S-adenosylmethionine-dependent tRNA (m5U54) methyltransferase activity;transferase activity;transferase activity, transferring one-carbon groups;tRNA (m5U54) methyltransferase activity;tRNA (uracil) methyltransferase activity;tRNA methyltransferase activity	cell part;cytoplasmic part;intracellular membrane-bounded organelle;intracellular organelle;intracellular part;membrane-bounded organelle;mitochondrion;organelle				Methyltransf_31	3	3	3	8.9	8.9	8.9	56.476	0	4.1813	4443700	4	0.795432	NaN	0.22283	NaN
P61289	P61289	Proteasome activator complex subunit 3	PSME3				0.120844	NaN	0.342531	NaN	19.4858	19.0676	17.7507	20.2756	19.4413	18.7618	19.3904	20.5229	Proteasome activator complex subunit 3 OS	activation of immune response;activation of innate immune response;anaphase-promoting complex-dependent proteasomal ubiquitin-dependent protein catabolic process;antigen processing and presentation;antigen processing and presentation of exogenous antigen;antigen processing and presentation of exogenous peptide antigen;antigen processing and presentation of exogenous peptide antigen via MHC class …	binding;endopeptidase activator activity;endopeptidase regulator activity;enzyme activator activity;enzyme regulator activity;identical protein binding;p53 binding;peptidase activator activity;peptidase regulator activity;protein binding	cell part;cytoplasm;cytoplasmic part;cytosol;intracellular membrane-bounded organelle;intracellular organelle;intracellular organelle part;intracellular part;macromolecular complex;membrane;membrane-bounded organelle;nuclear part;nucleoplasm;nucleus;organelle;organelle part;proteasome activator complex;proteasome complex;protein complex	PA28gamma complex;PA28gamma-20S proteasome	Antigen processing and presentation;Hepatitis C;Proteasome		PA28_alpha;PA28_beta	2	2	2	11.4	11.4	11.4	29.506	0	3.9157	7956500	4	0.885834	NaN	0.103162	NaN
Q04837	Q04837	Single-stranded DNA-binding protein, mitochondrial	SSBP1				-4.04818	NaN	0.000372947	NaN	22.4021	23.0782	26.4475	27.1898	26.7277	19.3375	18.5313	17.1923	Single-stranded DNA-binding protein, mitochondrial OS	anatomical structure morphogenesis;biological regulation;biosynthetic process;cell part morphogenesis;cellular biosynthetic process;cellular component morphogenesis;cellular component organization;cellular component organization at cellular level;cellular component organization or biogenesis;cellular component organization or biogenesis at cellular level;cellular developmental process;cellular ma…	binding;chromatin binding;DNA binding;nucleic acid binding;single-stranded DNA binding;structure-specific DNA binding	cell part;cytoplasmic part;extracellular membrane-bounded organelle;extracellular organelle;extracellular region part;extracellular vesicular exosome;intracellular membrane-bounded organelle;intracellular non-membrane-bounded organelle;intracellular organelle;intracellular organelle lumen;intracellular organelle part;intracellular part;membrane-bounded organelle;membrane-bounded vesicle;membrane-…		DNA replication;Homologous recombination;Mismatch repair		SSB	6	6	6	41.9	41.9	41.9	17.259	0	142.71	478880000	36	1	NaN	-7.0253	NaN
Q6IA86	Q6IA86	Elongator complex protein 2	ELP2				-4.03811	NaN	0.000306799	NaN	19.4342	19.7997	23.434	24.1554	23.3757	26.6808	26.1399	25.5202	Elongator complex protein 2 OS	biological regulation;biosynthetic process;cellular biosynthetic process;cellular component organization;cellular component organization at cellular level;cellular component organization or biogenesis;cellular component organization or biogenesis at cellular level;cellular macromolecule metabolic process;cellular metabolic process;cellular nitrogen compound metabolic process;cellular process;chro…		cell part;cytoplasm;Elongator holoenzyme complex;histone acetyltransferase complex;intracellular organelle part;intracellular part;macromolecular complex;nuclear part;nucleoplasm part;organelle part;protein complex;transcription elongation factor complex	Elongator core complex;Elongator holo complex		WD40	WD40	17	17	17	40	40	40	92.499	0	81.221	321850000	51	1	NaN	-7.32586	NaN
P20585	P20585	DNA mismatch repair protein Msh3	MSH3				-3.45037	NaN	0.000287535	NaN	20.9964	21.7688	24.7489	24.849	24.901	18.512	18.5849	18.9532	DNA mismatch repair protein Msh3 OS	biological regulation;cell cycle process;cellular component organization;cellular component organization at cellular level;cellular component organization or biogenesis;cellular component organization or biogenesis at cellular level;cellular macromolecule metabolic process;cellular metabolic process;cellular nitrogen compound metabolic process;cellular process;cellular response to stimulus;cellul…	adenyl nucleotide binding;adenyl ribonucleotide binding;ATP binding;ATPase activity;ATPase activity, coupled;binding;catalytic activity;centromeric DNA binding;damaged DNA binding;DNA binding;DNA insertion or deletion binding;DNA secondary structure binding;DNA-dependent ATPase activity;double-strand/single-strand DNA junction binding;double-stranded DNA binding;enzyme binding;hydrolase activity;…	cell part;chromosome;intracellular membrane-bounded organelle;intracellular non-membrane-bounded organelle;intracellular organelle;intracellular organelle part;intracellular part;macromolecular complex;membrane;membrane-bounded organelle;mismatch repair complex;MutSbeta complex;non-membrane-bounded organelle;nuclear chromosome;nuclear part;nucleoplasm;nucleus;organelle;organelle part;protein comp…	MSH2-MSH3 complex;MutS-beta complex	Colorectal cancer;Mismatch repair;Pathways in cancer	MUTSac;MUTSd	MutS_I;MutS_II;MutS_III;MutS_IV;MutS_V	13	13	13	21.4	21.4	21.4	127.41	0	60.939	130090000	39	1	NaN	-6.99067	NaN
P43246	P43246	DNA mismatch repair protein Msh2	MSH2				-2.76317	NaN	0.000397607	NaN	22.1985	22.4283	25.219	25.3145	24.6962	19.0552	18.5803	20.2723	DNA mismatch repair protein Msh2 OS	adaptive immune response;adaptive immune response based on somatic recombination of immune receptors built from immunoglobulin superfamily domains;anatomical structure development;B cell activation;B cell activation involved in immune response;B cell differentiation;B cell mediated immunity;biological regulation;cell activation;cell activation involved in immune response;cell cycle arrest;cell cy…	adenyl nucleotide binding;adenyl ribonucleotide binding;ATP binding;ATPase activity;ATPase activity, coupled;binding;catalytic activity;centromeric DNA binding;damaged DNA binding;DNA binding;DNA insertion or deletion binding;DNA secondary structure binding;DNA-dependent ATPase activity;double-strand/single-strand DNA junction binding;double-stranded DNA binding;enzyme binding;guanine/thymine mis…	cell part;chromosome;intracellular non-membrane-bounded organelle;intracellular organelle;intracellular organelle part;intracellular part;macromolecular complex;membrane;mismatch repair complex;MutSalpha complex;MutSbeta complex;non-membrane-bounded organelle;nuclear chromosome;nuclear part;nucleoplasm;organelle;organelle part;protein complex	BASC (Ab 80) complex (BRCA1-associated genome surveillance complex);BASC complex (BRCA1-associated genome surveillance complex);ERCC1-ERCC4-MSH2 complex;GCN5-TRRAP histone acetyltransferase complex;MSH2/6-BLM-p53-RAD51 complex;MSH2-MLH1-PMS2 DNA-repair initiation complex;MSH2-MLH1-PMS2-PCNA DNA-repair initiation complex;MSH2-MSH3 complex;MSH2-MSH6 complex;MSH2-MSH6-PMS1-MLH1 complex;MSH2-MSH6-PMS…	Colorectal cancer;Mismatch repair;Pathways in cancer	MUTSac;MUTSd	MutS_I;MutS_II;MutS_III;MutS_IV;MutS_V	16	16	16	24	24	24	104.74	0	78.489	162690000	44	1	NaN	-5.97495	NaN
Q9Y3F4	Q9Y3F4	Serine-threonine kinase receptor-associated protein	STRAP				-2.69262	NaN	1.08508e-05	NaN	25.8233	25.9272	28.4676	28.6332	28.6028	25.407	25.6158	25.3012	Serine-threonine kinase receptor-associated protein OS	anatomical structure homeostasis;biological regulation;cell surface receptor linked signaling pathway;cellular component assembly;cellular component assembly at cellular level;cellular component organization;cellular component organization at cellular level;cellular component organization or biogenesis;cellular component organization or biogenesis at cellular level;cellular macromolecular complex…		cell part;cytoplasm;cytoplasmic part;cytosol;intracellular membrane-bounded organelle;intracellular organelle;intracellular organelle part;intracellular part;macromolecular complex;membrane;membrane-bounded organelle;nuclear part;nucleoplasm;nucleus;organelle;organelle part;plasma membrane;protein complex;SMN complex;SMN-Sm protein complex	SMN complex;SMN complex (GEMIN6,7, UNRIP), SMN-independent intermediate	RNA transport	WD40	WD40	19	19	19	81.4	81.4	81.4	38.438	0	323.31	1958700000	198	1	NaN	-9.74643	NaN
Q9H9T3	Q9H9T3	Elongator complex protein 3	ELP3				-2.25995	NaN	3.30902e-05	NaN	22.5104	22.3311	24.6863	24.5914	24.7644	25.9823	26.0394	25.6832	Elongator complex protein 3 OS	anatomical structure development;biological regulation;biosynthetic process;cell migration;cell motility;cellular biosynthetic process;cellular component movement;cellular component organization;cellular component organization at cellular level;cellular component organization or biogenesis;cellular component organization or biogenesis at cellular level;cellular macromolecule metabolic process;cel…	acetyltransferase activity;binding;catalytic activity;cation binding;enzyme regulator activity;H3 histone acetyltransferase activity;H4 histone acetyltransferase activity;histone acetyltransferase activity;ion binding;iron-sulfur cluster binding;kinase regulator activity;lysine N-acetyltransferase activity;metal cluster binding;metal ion binding;N-acetyltransferase activity;N-acyltransferase acti…	cell part;cytoplasm;Elongator holoenzyme complex;histone acetyltransferase complex;intracellular non-membrane-bounded organelle;intracellular organelle;intracellular organelle part;intracellular part;macromolecular complex;non-membrane-bounded organelle;nuclear part;nucleolus;nucleoplasm part;organelle;organelle part;protein complex;transcription elongation factor complex	Elongator core complex;Elongator holo complex		Elp3	Acetyltransf_1;Radical_SAM	17	17	17	42.8	42.8	42.8	62.258	0	54.752	342770000	69	1	NaN	-7.71513	NaN
P27694	P27694	Replication protein A 70 kDa DNA-binding subunit;Replication protein A 70 kDa DNA-binding subunit, N-terminally processed	RPA1				-2.16073	NaN	0.000141264	NaN	22.6745	22.8407	24.7188	24.9886	25.0476	23.593	23.7323	23.4375	Replication protein A 70 kDa DNA-binding subunit OS	anatomical structure development;anatomical structure homeostasis;base-excision repair;biological regulation;biosynthetic process;catabolic process;cell cycle;cell cycle checkpoint;cell cycle phase;cell cycle process;cellular biosynthetic process;cellular catabolic process;cellular component assembly;cellular component assembly at cellular level;cellular component organization;cellular component …	binding;cation binding;chromatin binding;damaged DNA binding;DNA binding;ion binding;metal ion binding;nucleic acid binding;single-stranded DNA binding;structure-specific DNA binding	cell part;chromosomal part;DNA replication factor A complex;germ cell nucleus;intracellular membrane-bounded organelle;intracellular organelle;intracellular organelle part;intracellular part;lateral element;macromolecular complex;male germ cell nucleus;membrane-bounded organelle;nuclear body;nuclear chromosome part;nuclear part;nucleoplasm;nucleoplasm part;nucleus;organelle;organelle part;PML bod…	53BP1-containing complex;BLM complex II;BRAFT complex;DNA synthesome complex (13 subunits);DNA synthesome complex (17 subunits);FA complex (Fanconi anemia complex);KIN17-PCNA-RPA70 complex;PCNA complex;RC complex during G2/M-phase of cell cycle;RC complex during S-phase of cell cycle;RPA complex	DNA replication;Homologous recombination;Mismatch repair;Nucleotide excision repair		Rep_fac-A_C;Rep-A_N;tRNA_anti-codon	13	13	13	33	33	33	68.137	0	63.394	209200000	64	1	NaN	-6.27028	NaN
O14773	O14773	Tripeptidyl-peptidase 1	TPP1				-2.1048	NaN	0.000254076	NaN	22.8821	23.3373	25.2472	25.2201	25.1762	23.2513	23.4024	23.3361	Tripeptidyl-peptidase 1 OS	anatomical structure development;anatomical structure homeostasis;biological regulation;bone resorption;catabolic process;cell differentiation;cellular catabolic process;cellular component organization;cellular component organization at cellular level;cellular component organization or biogenesis;cellular component organization or biogenesis at cellular level;cellular developmental process;cellul…	binding;catalytic activity;cation binding;endopeptidase activity;exopeptidase activity;hydrolase activity;ion binding;metal ion binding;peptidase activity;peptidase activity, acting on L-amino acid peptides;peptide binding;serine hydrolase activity;serine-type endopeptidase activity;serine-type peptidase activity;tripeptidyl-peptidase activity	cell part;cytoplasmic membrane-bounded vesicle;cytoplasmic part;cytoplasmic vesicle;extracellular membrane-bounded organelle;extracellular organelle;extracellular region part;extracellular vesicular exosome;intracellular membrane-bounded organelle;intracellular organelle;intracellular organelle lumen;intracellular organelle part;intracellular part;lysosomal lumen;lysosome;lytic vacuole;melanosome…		Lysosome	Pro-kuma_activ	Peptidase_S8;Pro-kuma_activ	6	6	6	22.7	22.7	22.7	61.247	0	53.4	234350000	46	1	NaN	-5.66214	NaN
O95163	O95163	Elongator complex protein 1	IKBKAP				-2.06007	NaN	1.32513e-06	NaN	23.9388	23.9468	25.9616	26.0089	26.0381	27.318	27.3748	27.4121	Elongator complex protein 1 OS	biological regulation;biosynthetic process;cellular biosynthetic process;cellular component assembly;cellular component organization;cellular component organization at cellular level;cellular component organization or biogenesis;cellular component organization or biogenesis at cellular level;cellular macromolecule metabolic process;cellular metabolic process;cellular nitrogen compound metabolic p…	enzyme regulator activity;kinase regulator activity;molecular transducer activity;phosphorylase kinase regulator activity;protein kinase regulator activity;signal transducer activity	cell part;cytoplasm;Elongator holoenzyme complex;histone acetyltransferase complex;intracellular non-membrane-bounded organelle;intracellular organelle;intracellular organelle part;intracellular part;macromolecular complex;non-membrane-bounded organelle;nuclear part;nucleolus;nucleoplasm part;organelle;organelle part;protein complex;transcription elongation factor complex	Elongator core complex;Elongator holo complex;IkappaB kinase complex (IKBKB, CHUK, IKBKAP, NFKBIA, RELA, MAP3K14)			IKI3	32	32	32	39	39	39	150.25	0	292.97	929920000	164	1	NaN	-8.99872	NaN
Q6SPF0	Q6SPF0	Atherin	SAMD1				-2.08448	NaN	0.000368164	NaN	21.3802	21.5455	23.5249	23.803	23.3141	18.4802	18.7106	18.9211	Atherin OS			cell part;cytoplasm;extracellular region;intracellular part			SAM	SAM_1	6	6	6	19	19	19	56.051	0	26.11	57771000	23	1	NaN	-5.30566	NaN
Q8N1W1	Q8N1W1	Rho guanine nucleotide exchange factor 28	ARHGEF28				-1.18848	NaN	0.0350243	NaN	28.7336	29.8823	29.8039	30.9884	30.697	28.9749	28.4123	28.9086	Rho guanine nucleotide exchange factor 28 OS	anatomical structure morphogenesis;axon guidance;axonogenesis;biological regulation;cell part morphogenesis;cell projection morphogenesis;cell projection organization;cell surface receptor linked signaling pathway;cellular component morphogenesis;cellular component organization;cellular component organization at cellular level;cellular component organization or biogenesis;cellular component organ…	binding;cation binding;enzyme regulator activity;GTPase regulator activity;guanyl-nucleotide exchange factor activity;ion binding;metal ion binding;nucleic acid binding;nucleoside-triphosphatase regulator activity;Ras guanyl-nucleotide exchange factor activity;Rho guanyl-nucleotide exchange factor activity;RNA binding;small GTPase regulator activity	cell part;cytoplasmic part;cytosol;intracellular part;membrane;plasma membrane			C1;PH;RhoGEF	C1_1;RhoGEF	1	1	1	1.2	1.2	1.2	191.89	0.0013342	2.573	13261000000	15	1	NaN	-1.43466	NaN
P15927	P15927	Replication protein A 32 kDa subunit	RPA2				-2.91345	NaN	0.00642078	NaN	19.7242	21.6914	23.4699	23.6254	23.7684	21.944	22.2753	22.4288	Replication protein A 32 kDa subunit OS	anatomical structure homeostasis;base-excision repair;biological regulation;biosynthetic process;catabolic process;cell cycle;cell cycle checkpoint;cell cycle process;cellular biosynthetic process;cellular catabolic process;cellular component assembly;cellular component assembly at cellular level;cellular component organization;cellular component organization at cellular level;cellular component …	binding;damaged DNA binding;DNA binding;enzyme binding;nucleic acid binding;phosphatase binding;protein binding;protein phosphatase binding;single-stranded DNA binding;structure-specific DNA binding;ubiquitin protein ligase binding	cell part;chromatin;chromosomal part;DNA replication factor A complex;intracellular membrane-bounded organelle;intracellular organelle;intracellular organelle part;intracellular part;macromolecular complex;membrane-bounded organelle;nuclear body;nuclear chromosome part;nuclear part;nucleoplasm;nucleoplasm part;nucleus;organelle;organelle part;PML body;protein complex	53BP1-containing complex;BLM complex II;BRAFT complex;RC complex during G2/M-phase of cell cycle;RC complex during S-phase of cell cycle;RPA complex	DNA replication;Homologous recombination;Mismatch repair;Nucleotide excision repair		RPA_C;tRNA_anti-codon	5	5	5	45.2	45.2	45.2	29.247	0	45.032	74888000	26	1	NaN	-3.09434	NaN
O76003	O76003	Glutaredoxin-3	GLRX3				-1.64373	NaN	1.61188e-05	NaN	25.0762	25.0266	26.6377	26.6792	26.7685	26.17	26.004	26.1136	Glutaredoxin-3 OS	biological regulation;cell redox homeostasis;cellular homeostasis;cellular process;homeostatic process;negative regulation of biological process;negative regulation of cardiac muscle hypertrophy;negative regulation of multicellular organismal process;negative regulation of muscle hypertrophy;regulation of biological process;regulation of biological quality;regulation of cardiac muscle hypertrophy…	binding;catalytic activity;cation binding;disulfide oxidoreductase activity;electron carrier activity;ion binding;iron-sulfur cluster binding;metal cluster binding;metal ion binding;oxidoreductase activity;oxidoreductase activity, acting on a sulfur group of donors;protein disulfide oxidoreductase activity	cell cortex;cell part;contractile fiber part;cytoplasmic part;extracellular membrane-bounded organelle;extracellular organelle;extracellular region part;extracellular vesicular exosome;intracellular part;membrane-bounded organelle;membrane-bounded vesicle;organelle;organelle part;vesicle;Z disc				Glutaredoxin;Thioredoxin	14	14	14	58.2	58.2	58.2	37.432	0	44.34	868620000	78	1	NaN	-6.49341	NaN
P10412;P16403;P16402	P10412;P16403;P16402;P22492;Q02539	Histone H1.4;Histone H1.2;Histone H1.3	HIST1H1E;HIST1H1C;HIST1H1D				-1.47553	NaN	0.064244	NaN	21.5249	21.8095	24.4744	23.4035	21.5503	25.0452	24.731	25.2574	Histone H1.4 OS;Histone H1.2 OS;Histone H1.3 OS	cellular component assembly;cellular component assembly at cellular level;cellular component organization;cellular component organization at cellular level;cellular component organization or biogenesis;cellular component organization or biogenesis at cellular level;cellular macromolecular complex assembly;cellular macromolecular complex subunit organization;cellular process;chromatin assembly;chr…	binding;chromatin binding;chromatin DNA binding;DNA binding;nucleic acid binding;structure-specific DNA binding	cell part;chromatin;chromosomal part;euchromatin;extracellular membrane-bounded organelle;extracellular organelle;extracellular region part;extracellular vesicular exosome;heterochromatin;intracellular membrane-bounded organelle;intracellular organelle;intracellular organelle part;intracellular part;macromolecular complex;membrane-bounded organelle;membrane-bounded vesicle;nuclear chromatin;nucle…	Nop56p-associated pre-rRNA complex		H15	Linker_histone	4	4	4	18.3	18.3	18.3	21.865	0	8.3033	173110000	18	1	NaN	-1.12829	NaN
Q02809	Q02809	Procollagen-lysine,2-oxoglutarate 5-dioxygenase 1	PLOD1				-1.40868	NaN	0.000139484	NaN	27.4448	27.5899	28.8072	28.9879	28.983	27.1937	27.4356	27.331	Procollagen-lysine,2-oxoglutarate 5-dioxygenase 1 OS	amine biosynthetic process;amine metabolic process;anatomical structure development;aspartate family amino acid biosynthetic process;aspartate family amino acid metabolic process;biosynthetic process;carboxylic acid biosynthetic process;carboxylic acid metabolic process;cellular amine metabolic process;cellular amino acid biosynthetic process;cellular amino acid metabolic process;cellular biosynt…	binding;carboxylic acid binding;catalytic activity;cation binding;identical protein binding;ion binding;iron ion binding;L-ascorbic acid binding;metal ion binding;oxidoreductase activity;oxidoreductase activity, acting on paired donors, with incorporation or reduction of molecular oxygen;oxidoreductase activity, acting on paired donors, with incorporation or reduction of molecular oxygen, 2-oxogl…	cell part;cytoplasmic part;endoplasmic reticulum membrane;endoplasmic reticulum part;extracellular membrane-bounded organelle;extracellular organelle;extracellular region part;extracellular vesicular exosome;intracellular organelle part;intracellular part;membrane;membrane part;membrane-bounded organelle;membrane-bounded vesicle;organelle;organelle membrane;organelle part;rough endoplasmic reticu…		Lysine degradation	P4Hc	2OG-FeII_Oxy	26	26	26	52.7	52.7	52.7	83.549	0	323.31	3584300000	354	1	NaN	-4.79358	NaN
P17275	P17275	Transcription factor jun-B	JUNB				-1.42373	NaN	0.000644427	NaN	20.8368	20.9264	22.3805	22.0689	22.4666	19.6327	20.086	20.0171	Transcription factor jun-B OS	anatomical structure development;biological regulation;biosynthetic process;blood vessel development;cell differentiation;cell proliferation;cell surface receptor linked signaling pathway;cellular biosynthetic process;cellular developmental process;cellular macromolecule biosynthetic process;cellular macromolecule metabolic process;cellular metabolic process;cellular nitrogen compound metabolic p…	binding;core promoter proximal region DNA binding;core promoter proximal region sequence-specific DNA binding;DNA binding;double-stranded DNA binding;nucleic acid binding;nucleic acid binding transcription factor activity;protein binding;protein binding transcription factor activity;regulatory region DNA binding;regulatory region nucleic acid binding;RNA polymerase II core promoter proximal regio…	cell part;chromatin;chromosomal part;intracellular organelle part;intracellular part;macromolecular complex;nuclear chromatin;nuclear chromosome part;nuclear part;nucleoplasm;nucleoplasm part;organelle part;protein complex;transcription factor complex		Osteoclast differentiation	BRLZ	bZIP_1;Jun	3	3	3	16.7	16.7	16.7	35.879	0	37.738	30989000	19	1	NaN	-3.96044	NaN
O95347	O95347	Structural maintenance of chromosomes protein 2	SMC2				-1.39055	NaN	0.00186031	NaN	21.1066	21.0029	22.1495	22.4417	22.7447	19.5977	20.6541	20.6865	Structural maintenance of chromosomes protein 2 OS	cell cycle;cell cycle process;cell division;cellular component organization;cellular component organization at cellular level;cellular component organization or biogenesis;cellular component organization or biogenesis at cellular level;cellular macromolecular complex subunit organization;cellular macromolecule metabolic process;cellular metabolic process;cellular nitrogen compound metabolic proce…	adenyl nucleotide binding;adenyl ribonucleotide binding;ATP binding;binding;nucleotide binding;protein binding;protein dimerization activity;protein heterodimerization activity;purine nucleotide binding;purine ribonucleoside triphosphate binding;purine ribonucleotide binding;ribonucleotide binding	cell part;chromosomal part;chromosome;condensed chromosome;condensin complex;cytoplasm;cytoplasmic part;cytosol;extracellular membrane-bounded organelle;extracellular organelle;extracellular region part;extracellular vesicular exosome;intracellular membrane-bounded organelle;intracellular non-membrane-bounded organelle;intracellular organelle;intracellular organelle part;intracellular part;macrom…	13S condensin complex;CAP(C)-CAP(E) complex;Condensin I complex;Condensin II;Condensin I-PARP-1-XRCC1 complex;DNA ligase IV-condensin complex;DNMT3B complex	Cell cycle - yeast	SMC_hinge	SMC_hinge;SMC_N	5	5	5	5.9	5.9	5.9	135.65	0	8.8931	35878000	13	1	NaN	-3.27056	NaN
P24534	P24534	Elongation factor 1-beta	EEF1B2				-1.24347	NaN	0.00258021	NaN	25.2882	25.6694	26.8346	26.4509	26.8813	27.3418	27.2867	27.2288	Elongation factor 1-beta OS	biosynthetic process;cellular biosynthetic process;cellular macromolecule biosynthetic process;cellular macromolecule metabolic process;cellular metabolic process;cellular process;cellular protein metabolic process;gene expression;macromolecule biosynthetic process;macromolecule metabolic process;metabolic process;primary metabolic process;protein metabolic process;translation;translational elong…	binding;nucleic acid binding;RNA binding;translation elongation factor activity;translation factor activity, nucleic acid binding	cell part;cytoplasm;cytoplasmic part;cytosol;eukaryotic translation elongation factor 1 complex;intracellular part;macromolecular complex;protein complex			EF1_GNE	EF-1_beta_acid;EF1_GNE	6	6	6	56	56	56	24.763	0	61.373	1359600000	59	1	NaN	-2.91753	NaN
Q92804	Q92804	TATA-binding protein-associated factor 2N	TAF15				-1.2631	NaN	0.00527641	NaN	24.0871	24.3065	25.0937	25.8616	25.4244	23.4352	23.7153	22.9825	TATA-binding protein-associated factor 2N OS	biological regulation;positive regulation of biological process;positive regulation of biosynthetic process;positive regulation of cellular biosynthetic process;positive regulation of cellular metabolic process;positive regulation of cellular process;positive regulation of gene expression;positive regulation of macromolecule biosynthetic process;positive regulation of macromolecule metabolic proc…	binding;cation binding;DNA binding;ion binding;metal ion binding;nucleic acid binding;nucleotide binding;transition metal ion binding;zinc ion binding	cell part;cytoplasm;intracellular membrane-bounded organelle;intracellular organelle;intracellular organelle part;intracellular part;membrane-bounded organelle;nuclear part;nucleoplasm;nucleus;organelle;organelle part	Large Drosha complex;TFIID complex	Basal transcription factors	RRM;ZnF_RBZ	RRM_1;zf-RanBP	7	5	5	11.3	9	9	61.829	0	9.0311	337940000	32	1	NaN	-2.53374	NaN
P51114	P51114	Fragile X mental retardation syndrome-related protein 1	FXR1				-1.27337	NaN	0.00215972	NaN	22.8241	23.2971	24.143	24.3872	24.4717	21.475	21.4153	21.9044	Fragile X mental retardation syndrome-related protein 1 OS	anatomical structure development;apoptosis;biological regulation;cell death;cell differentiation;cellular developmental process;cellular process;death;developmental process;muscle organ development;muscle structure development;negative regulation of biological process;negative regulation of biosynthetic process;negative regulation of cellular biosynthetic process;negative regulation of cellular m…	binding;G-quadruplex RNA binding;mRNA 3'-UTR binding;mRNA binding;nucleic acid binding;RNA binding	cell part;contractile fiber part;costamere;cytoplasm;cytoplasmic part;intracellular non-membrane-bounded organelle;intracellular organelle;intracellular organelle part;intracellular part;macromolecular complex;membrane;non-membrane-bounded organelle;nuclear part;nucleolus;organelle;organelle part;polysome;ribonucleoprotein complex	AGO2-FXR1-TNF(alpha)ARE-RNP complex		KH	Agenet;FXR1P_C;KH_1	9	9	8	25.6	25.6	24.3	69.72	0	65.333	130240000	37	1	NaN	-3.05075	NaN
P09874	P09874	Poly [ADP-ribose] polymerase 1	PARP1				-1.26428	NaN	0.000565155	NaN	21.8848	21.5715	22.8875	23.0591	23.0307	22.0575	22.2267	22.0973	Poly [ADP-ribose] polymerase 1 OS	anatomical structure homeostasis;base-excision repair;biological regulation;biosynthetic process;cell differentiation;cell surface receptor linked signaling pathway;cellular biosynthetic process;cellular component organization;cellular component organization at cellular level;cellular component organization or biogenesis;cellular component organization or biogenesis at cellular level;cellular dev…	binding;catalytic activity;cation binding;coenzyme binding;cofactor binding;DNA binding;enzyme binding;identical protein binding;ion binding;kinase binding;metal ion binding;NAD binding;NAD+ ADP-ribosyltransferase activity;nucleic acid binding;nucleotide binding;protein binding;protein kinase binding;protein N-terminus binding;transcription factor binding;transferase activity;transferase activity…	cell part;envelope;intracellular membrane-bounded organelle;intracellular non-membrane-bounded organelle;intracellular organelle;intracellular organelle part;intracellular part;macromolecular complex;membrane;membrane-bounded organelle;non-membrane-bounded organelle;nuclear envelope;nuclear part;nucleolus;nucleoplasm;nucleoplasm part;nucleus;organelle;organelle envelope;organelle part;protein com…	CAMK2-delta-MASH1 promoter-coactivator complex;CDK8-MED6-PARP1 complex;Condensin I-PARP-1-XRCC1 complex;CTCF-nucleophosmin-PARP-HIS-KPNA-LMNA-TOP complex;H2AX complex I;MASH1 promoter-coactivator complex;NCOA6-DNA-PK-Ku-PARP1 complex;Rap1 complex;RC complex during G2/M-phase of cell cycle;RC complex during S-phase of cell cycle;TLE1 corepressor complex (MASH1 promoter-corepressor complex);WRN-Ku7…	Base excision repair	BRCT;WGR	BRCT;PADR1;PARP;PARP_reg;WGR;zf-PARP	9	9	9	12.4	12.4	12.4	113.08	0	27.595	68485000	32	1	NaN	-3.7695	NaN
P07814	P07814	Bifunctional glutamate/proline--tRNA ligase;Glutamate--tRNA ligase;Proline--tRNA ligase	EPRS				-1.39311	NaN	0.0248492	NaN	20.0009	18.9963	20.1873	20.973	21.5148	24.1032	22.8479	24.1942	Bifunctional glutamate/proline--tRNA ligase OS	amine metabolic process;amino acid activation;biological regulation;carboxylic acid metabolic process;cellular amine metabolic process;cellular amino acid metabolic process;cellular component assembly;cellular component organization;cellular component organization or biogenesis;cellular ketone metabolic process;cellular macromolecule metabolic process;cellular metabolic process;cellular nitrogen …	adenyl nucleotide binding;adenyl ribonucleotide binding;aminoacyl-tRNA ligase activity;ATP binding;binding;catalytic activity;enzyme binding;glutamate-tRNA ligase activity;GTPase binding;ligase activity;ligase activity, forming aminoacyl-tRNA and related compounds;ligase activity, forming carbon-oxygen bonds;nucleic acid binding;nucleotide binding;proline-tRNA ligase activity;protein binding;puri…	aminoacyl-tRNA synthetase multienzyme complex;cell part;cytoplasm;cytoplasmic part;cytosol;intracellular part;macromolecular complex;membrane;protein complex;ribonucleoprotein complex	GAIT complex;Multisynthetase complex	Aminoacyl-tRNA biosynthesis;Porphyrin and chlorophyll metabolism	ProRS-C_1;WHEP-TRS	GST_C_3;HGTP_anticodon;ProRS-C_1;tRNA-synt_1c;tRNA-synt_1c_C;tRNA-synt_2b;WHEP-TRS	16	16	16	18.1	18.1	18.1	170.59	0	72.713	61069000	33	1	NaN	-1.69349	NaN
Q12857	Q12857;Q14938	Nuclear factor 1 A-type	NFIA				-1.06683	NaN	0.00841069	NaN	21.1248	21.0318	22.4418	21.6881	22.3055	18.1854	18.1232	20.86	Nuclear factor 1 A-type OS	biological regulation;biosynthetic process;cellular biosynthetic process;cellular macromolecule biosynthetic process;cellular macromolecule metabolic process;cellular metabolic process;cellular nitrogen compound metabolic process;cellular process;DNA metabolic process;DNA replication;macromolecule biosynthetic process;macromolecule metabolic process;metabolic process;negative regulation of biolog…	binding;core promoter proximal region DNA binding;core promoter proximal region sequence-specific DNA binding;DNA binding;nucleic acid binding;nucleic acid binding transcription factor activity;protein binding;regulatory region DNA binding;regulatory region nucleic acid binding;RNA polymerase II core promoter proximal region sequence-specific DNA binding;RNA polymerase II core promoter proximal r…	cell junction;cell part;intracellular membrane-bounded organelle;intracellular organelle;intracellular organelle part;intracellular part;membrane-bounded organelle;nuclear part;nucleoplasm;nucleus;organelle;organelle part			DWA	CTF_NFI;MH1;NfI_DNAbd_pre-N	6	6	6	28.1	28.1	28.1	55.944	0	36.313	30905000	13	1	NaN	-2.12791	NaN
Q8N9N5	Q8N9N5	Protein BANP	BANP				-2.25671	NaN	0.0116046	NaN	21.0566	19.1561	22.6008	22.2594	22.229	17.2826	19.2893	19.4217	Protein BANP OS	biological regulation;biosynthetic process;cell cycle;cellular biosynthetic process;cellular component organization;cellular component organization at cellular level;cellular component organization or biogenesis;cellular component organization or biogenesis at cellular level;cellular localization;cellular macromolecule biosynthetic process;cellular macromolecule localization;cellular macromolecul…	binding;DNA binding;nucleic acid binding	cell part;intracellular organelle part;intracellular part;nuclear part;nucleoplasm;organelle part			BEN	BEN	4	4	4	12.5	12.5	12.5	56.494	0	12.43	26759000	16	1	NaN	-2.44024	NaN
Q9BY77	Q9BY77	Polymerase delta-interacting protein 3	POLDIP3				-1.03503	NaN	0.000819636	NaN	26.4001	26.0625	27.265	27.2745	27.2595	24.0213	24.2224	24.1802	Polymerase delta-interacting protein 3 OS	biological regulation;establishment of localization;establishment of localization in cell;establishment of RNA localization;intracellular transport;mRNA export from nucleus;mRNA transport;nuclear export;nuclear transport;nucleic acid transport;nucleobase-containing compound transport;nucleocytoplasmic transport;poly(A)+ mRNA export from nucleus;positive regulation of biological process;positive r…	binding;nucleotide binding	cell part;cytoplasm;intracellular membrane-bounded organelle;intracellular organelle;intracellular organelle part;intracellular part;membrane-bounded organelle;nuclear body;nuclear part;nuclear speck;nucleoplasm;nucleoplasm part;organelle;organelle part			RRM	RRM_1	18	18	18	54.4	54.4	54.4	46.089	0	242.5	1088300000	161	1	NaN	-3.1755	NaN
Q01664	Q01664	Transcription factor AP-4	TFAP4				-1.15625	NaN	0.00751996	NaN	21.5878	22.0591	23.313	23.0058	22.6203	18.2995	20.2037	18.863	Transcription factor AP-4 OS	biological regulation;biosynthetic process;cellular biosynthetic process;cellular component assembly;cellular component organization;cellular component organization or biogenesis;cellular macromolecule biosynthetic process;cellular macromolecule metabolic process;cellular metabolic process;cellular nitrogen compound metabolic process;cellular process;cellular response to chemical stimulus;cellula…	binding;core promoter proximal region DNA binding;core promoter proximal region sequence-specific DNA binding;DNA binding;E-box binding;enzyme binding;histone deacetylase binding;identical protein binding;nucleic acid binding;nucleic acid binding transcription factor activity;protein binding;protein dimerization activity;protein homodimerization activity;regulatory region DNA binding;regulatory r…	cell part;intracellular membrane-bounded organelle;intracellular organelle;intracellular organelle part;intracellular part;macromolecular complex;membrane-bounded organelle;nuclear part;nucleoplasm part;nucleus;organelle;organelle part;protein complex;transcriptional repressor complex			HLH	HLH	4	4	4	19.5	19.5	19.5	38.725	0	56.303	48755000	10	1	NaN	-2.25524	NaN
Q7L0Y3	Q7L0Y3	Mitochondrial ribonuclease P protein 1	TRMT10C				-1.10307	NaN	0.000933968	NaN	23.9068	24.0876	24.9104	25.2119	25.1785	25.6857	25.7605	25.6478	tRNA methyltransferase 10 homolog C OS	cellular component organization;cellular component organization at cellular level;cellular component organization or biogenesis;cellular component organization or biogenesis at cellular level;cellular macromolecule metabolic process;cellular metabolic process;cellular nitrogen compound metabolic process;cellular process;macromolecule metabolic process;metabolic process;mitochondrial RNA 5'-end pr…	catalytic activity;methyltransferase activity;transferase activity;transferase activity, transferring one-carbon groups	cell part;cytoplasmic part;intracellular membrane-bounded organelle;intracellular non-membrane-bounded organelle;intracellular organelle;intracellular organelle part;intracellular part;membrane-bounded organelle;mitochondrial nucleoid;mitochondrial part;mitochondrion;non-membrane-bounded organelle;nuclear part;nucleoid;nucleoplasm;organelle;organelle part				tRNA_m1G_MT	16	16	16	47.4	47.4	47.4	47.346	0	110.17	424470000	104	1	NaN	-3.24038	NaN
Q96PK6	Q96PK6	RNA-binding protein 14	RBM14				-0.957533	NaN	0.0222757	NaN	25.4815	25.8815	27.1354	26.6614	26.1203	25.3977	24.5138	25.1418	RNA-binding protein 14 OS	biological regulation;biosynthetic process;cellular biosynthetic process;cellular component organization;cellular component organization at cellular level;cellular component organization or biogenesis;cellular component organization or biogenesis at cellular level;cellular macromolecule biosynthetic process;cellular macromolecule metabolic process;cellular metabolic process;cellular nitrogen comp…	binding;binding, bridging;ligand-dependent nuclear receptor transcription coactivator activity;nucleic acid binding;nucleotide binding;protein binding;protein binding transcription factor activity;protein binding, bridging;RNA binding;RNA polymerase II transcription cofactor activity;RNA polymerase II transcription factor binding transcription factor activity;transcription coactivator activity;tr…	cell part;intracellular non-membrane-bounded organelle;intracellular organelle;intracellular organelle part;intracellular part;macromolecular complex;mediator complex;non-membrane-bounded organelle;nuclear part;nucleolus;nucleoplasm;nucleoplasm part;organelle;organelle part;protein complex;ribonucleoprotein complex;transcription factor complex			RRM	RRM_1	19	19	19	36.9	36.9	36.9	69.491	0	144.16	717360000	110	1	NaN	-1.57781	NaN
O14776	O14776	Transcription elongation regulator 1	TCERG1				-1.15187	NaN	0.000820251	NaN	23.1765	22.9667	24.0702	24.2179	24.3823	21.8453	21.8661	22.0022	Transcription elongation regulator 1 OS	biological regulation;biosynthetic process;cellular biosynthetic process;cellular macromolecule biosynthetic process;cellular macromolecule metabolic process;cellular metabolic process;cellular nitrogen compound metabolic process;cellular process;macromolecule biosynthetic process;macromolecule metabolic process;metabolic process;negative regulation of biological process;negative regulation of bi…	binding;protein binding;protein binding transcription factor activity;repressing transcription factor binding;RNA polymerase II repressing transcription factor binding;RNA polymerase II transcription cofactor activity;RNA polymerase II transcription corepressor activity;RNA polymerase II transcription factor binding;RNA polymerase II transcription factor binding transcription factor activity;RNA …	actin cytoskeleton;cell part;cytoskeleton;intracellular membrane-bounded organelle;intracellular non-membrane-bounded organelle;intracellular organelle;intracellular organelle part;intracellular part;membrane-bounded organelle;non-membrane-bounded organelle;nuclear part;nucleolus;nucleus;organelle;organelle part	Spliceosome	Spliceosome	FF;WW	FF;WW	10	10	10	13.4	13.4	13.4	123.9	0	24.424	130670000	29	1	NaN	-3.38589	NaN
P42766	P42766	60S ribosomal protein L35	RPL35				-1.39776	NaN	0.00863375	NaN	20.5492	21.5359	22.3234	22.6799	22.3177	23.0793	22.6802	22.8551	60S ribosomal protein L35 OS	biosynthetic process;catabolic process;cellular biosynthetic process;cellular catabolic process;cellular component disassembly;cellular component disassembly at cellular level;cellular component organization;cellular component organization at cellular level;cellular component organization or biogenesis;cellular component organization or biogenesis at cellular level;cellular macromolecular complex…	binding;mRNA binding;nucleic acid binding;RNA binding;structural constituent of ribosome;structural molecule activity	cell part;cytoplasm;cytoplasmic part;cytosol;cytosolic large ribosomal subunit;intracellular non-membrane-bounded organelle;intracellular organelle;intracellular organelle part;intracellular part;large ribosomal subunit;macromolecular complex;membrane;non-membrane-bounded organelle;nuclear part;nucleolus;organelle;organelle part;ribonucleoprotein complex	60S ribosomal subunit, cytoplasmic;Nop56p-associated pre-rRNA complex;Ribosome, cytoplasmic	Ribosome		Ribosomal_L29	3	3	3	26	26	26	14.551	0	4.3322	64338000	19	1	NaN	-2.33386	NaN
Q9BYD6	Q9BYD6	39S ribosomal protein L1, mitochondrial	MRPL1				-0.228005	NaN	0.2422	NaN	19.5141	19.8077	20.8531	20.6884	18.1252	19.8428	20.1355	20.1934	39S ribosomal protein L1, mitochondrial OS	biosynthetic process;cellular biosynthetic process;cellular component disassembly;cellular component disassembly at cellular level;cellular component organization;cellular component organization at cellular level;cellular component organization or biogenesis;cellular component organization or biogenesis at cellular level;cellular macromolecular complex disassembly;cellular macromolecular complex …	structural constituent of ribosome;structural molecule activity	cell part;cytoplasmic part;intracellular membrane-bounded organelle;intracellular organelle;intracellular organelle part;intracellular part;large ribosomal subunit;macromolecular complex;membrane;membrane-bounded organelle;mitochondrial inner membrane;mitochondrial membrane;mitochondrial part;mitochondrion;nuclear part;nucleoplasm;organelle;organelle inner membrane;organelle membrane;organelle pa…	39S ribosomal subunit, mitochondrial;55S ribosome, mitochondrial			MRL1	5	5	5	24.3	24.3	24.3	36.908	0	39.982	14279000	17	1	NaN	-0.169477	NaN
P78527	P78527	DNA-dependent protein kinase catalytic subunit	PRKDC				-1.61523	NaN	0.00514341	NaN	21.1476	22.118	23.2075	23.1245	23.4121	28.1611	28.1904	27.8428	DNA-dependent protein kinase catalytic subunit OS	anatomical structure development;anatomical structure formation involved in morphogenesis;anatomical structure homeostasis;anterior/posterior pattern specification;B cell lineage commitment;biological regulation;brain development;cell activation;cell death;cell differentiation;cell fate commitment;cellular component organization;cellular component organization at cellular level;cellular component…	adenyl nucleotide binding;adenyl ribonucleotide binding;ATP binding;binding;catalytic activity;DNA binding;DNA-dependent protein kinase activity;kinase activity;nucleic acid binding;nucleotide binding;phosphotransferase activity, alcohol group as acceptor;protein binding;protein kinase activity;protein serine/threonine kinase activity;purine nucleotide binding;purine ribonucleoside triphosphate b…	cell part;cytoplasmic part;cytosol;DNA-dependent protein kinase-DNA ligase 4 complex;intracellular non-membrane-bounded organelle;intracellular organelle;intracellular organelle part;intracellular part;macromolecular complex;membrane;nonhomologous end joining complex;non-membrane-bounded organelle;nuclear part;nucleolus;nucleoplasm;nucleoplasm part;organelle;organelle part;protein complex;transcr…	Artemis-DNA-PK complex;CDC5L complex;DHX9-ADAR-vigilin-DNA-PK-Ku antigen complex;DNA-PK-Ku antigen complex;DNA-PK-Ku complex;DNA-PK-Ku-eIF2-NF90-NF45 complex;MGC1-DNA-PKcs-Ku complex;NCOA6-DNA-PK-Ku-PARP1 complex;Vigilin-DNA-PK-Ku antigen complex	Cell cycle;Non-homologous end-joining	PI3Kc	FAT;FATC;NUC194;PI3_PI4_kinase	85	85	85	27.5	27.5	27.5	469.08	0	323.31	1002300000	269	1	NaN	-2.79403	NaN
Q8WXF1	Q8WXF1	Paraspeckle component 1	PSPC1				-1.0862	NaN	0.00943395	NaN	22.5659	22.5101	23.1913	23.6305	24.0508	22.5607	22.8828	23.1371	Paraspeckle component 1 OS	biological regulation;biosynthetic process;cellular biosynthetic process;cellular macromolecule biosynthetic process;cellular macromolecule metabolic process;cellular metabolic process;cellular nitrogen compound metabolic process;cellular process;macromolecule biosynthetic process;macromolecule metabolic process;metabolic process;negative regulation of biological process;negative regulation of bi…	binding;core promoter binding;DNA binding;nucleic acid binding;nucleotide binding;regulatory region DNA binding;regulatory region nucleic acid binding;transcription regulatory region DNA binding	cell part;cytoplasm;intracellular non-membrane-bounded organelle;intracellular organelle;intracellular organelle part;intracellular part;non-membrane-bounded organelle;nuclear body;nuclear matrix;nuclear part;nuclear speck;nucleolus;nucleoplasm;nucleoplasm part;organelle;organelle part;paraspeckles			RRM	NOPS;RRM_1	5	5	5	16.3	16.3	16.3	58.743	0	24.277	108780000	27	1	NaN	-2.08477	NaN
Q92552	Q92552	28S ribosomal protein S27, mitochondrial	MRPS27				-0.842266	NaN	0.0166901	NaN	22.8334	23.1024	23.3477	24.0466	24.0362	21.997	20.7013	21.8642	28S ribosomal protein S27, mitochondrial OS	biosynthetic process;cellular biosynthetic process;cellular component disassembly;cellular component disassembly at cellular level;cellular component organization;cellular component organization at cellular level;cellular component organization or biogenesis;cellular component organization or biogenesis at cellular level;cellular macromolecular complex disassembly;cellular macromolecular complex …		cell part;cytoplasmic part;intracellular non-membrane-bounded organelle;intracellular organelle;intracellular organelle part;intracellular part;macromolecular complex;membrane;mitochondrial inner membrane;mitochondrial membrane;mitochondrial part;non-membrane-bounded organelle;organelle;organelle inner membrane;organelle membrane;organelle part;ribonucleoprotein complex;ribosome	28S ribosomal subunit, mitochondrial;55S ribosome, mitochondrial			MRP-S27	8	8	8	28.3	28.3	28.3	47.611	0	77.322	112990000	45	1	NaN	-1.6357	NaN
P17676	P17676	CCAAT/enhancer-binding protein beta	CEBPB				-1.08342	NaN	0.00151835	NaN	22.3866	22.5123	23.4874	23.3494	23.7618	20.8655	19.0388	20.9911	CCAAT/enhancer-binding protein beta OS	acute inflammatory response;acute-phase response;alpha-beta T cell activation;anatomical structure development;biological regulation;biosynthetic process;brown fat cell differentiation;CD4-positive, alpha-beta T cell activation;cell activation;cell differentiation;cell proliferation;cellular biosynthetic process;cellular developmental process;cellular macromolecule biosynthetic process;cellular m…	binding;chromatin binding;core promoter proximal region DNA binding;core promoter proximal region sequence-specific DNA binding;DNA binding;identical protein binding;nucleic acid binding;nucleic acid binding transcription factor activity;protein binding;protein dimerization activity;protein heterodimerization activity;protein homodimerization activity;regulatory region DNA binding;regulatory regi…	cell part;chromatin;chromosomal part;chromosome, centromeric region;condensed chromosome, centromeric region;cytoplasm;intracellular membrane-bounded organelle;intracellular organelle;intracellular organelle part;intracellular part;membrane-bounded organelle;nuclear chromatin;nuclear chromosome part;nuclear matrix;nuclear part;nucleoplasm;nucleus;organelle;organelle part	ESR1-CEBPB complex	ko05152	BRLZ	bZIP_2	6	6	6	33	33	33	36.105	0	35.121	86166000	33	1	NaN	-2.98189	NaN
P13010	P13010	X-ray repair cross-complementing protein 5	XRCC5				-1.04327	NaN	0.00176109	NaN	24.8905	25.2083	26.0664	25.952	26.2596	28.8131	28.9286	28.7777	X-ray repair cross-complementing protein 5 OS	anatomical structure development;anatomical structure homeostasis;biological regulation;biosynthetic process;brain development;cell differentiation;cell proliferation;cellular biosynthetic process;cellular component organization;cellular component organization at cellular level;cellular component organization or biogenesis;cellular component organization or biogenesis at cellular level;cellular d…	adenyl nucleotide binding;adenyl ribonucleotide binding;ATP binding;ATPase activity;ATPase activity, coupled;ATP-dependent DNA helicase activity;ATP-dependent helicase activity;binding;catalytic activity;damaged DNA binding;DNA binding;DNA helicase activity;DNA-dependent ATPase activity;double-stranded DNA binding;enzyme binding;helicase activity;hydrolase activity;hydrolase activity, acting on a…	cell part;chromosomal part;chromosome, telomeric region;cytoplasmic part;cytosol;intracellular membrane-bounded organelle;intracellular non-membrane-bounded organelle;intracellular organelle;intracellular organelle part;intracellular part;Ku70:Ku80 complex;macromolecular complex;membrane;membrane-bounded organelle;nonhomologous end joining complex;non-membrane-bounded organelle;nuclear chromosome…	53BP1-containing complex;DHX9-ADAR-vigilin-DNA-PK-Ku antigen complex;DNA double-strand break end-joining complex;DNA-PK-Ku antigen complex;DNA-PK-Ku complex;DNA-PK-Ku-eIF2-NF90-NF45 complex;Ku antigen complex;Ku antigen-NARG1 complex;Ku antigen-YY1-alphaMyHC promoter complex;Ku70/Ku86 complex;Ku70/Ku86/Werner complex;Ku-ORC complex;MGC1-DNA-PKcs-Ku complex;NCOA6-DNA-PK-Ku-PARP1 complex;PCNA-KU an…	Non-homologous end-joining	Ku78;VWA	Ku;Ku_C;Ku_N;Ku_PK_bind	32	32	32	59.2	59.2	59.2	82.704	0	323.31	2165200000	234	1	NaN	-2.8528	NaN
Q66K89	Q66K89	Transcription factor E4F1	E4F1				-1.7605	NaN	0.0203745	NaN	19.1761	20.7664	21.7783	21.165	22.2519	19.0615	17.9039	19.5033	Transcription factor E4F1 OS	biological regulation;biosynthetic process;cell cycle arrest;cell cycle phase;cell cycle process;cell division;cell proliferation;cellular biosynthetic process;cellular component organization;cellular component organization at cellular level;cellular component organization or biogenesis;cellular component organization or biogenesis at cellular level;cellular macromolecule biosynthetic process;cel…	binding;cAMP response element binding;catalytic activity;cation binding;DNA binding;ion binding;ligase activity;metal ion binding;nucleic acid binding;nucleic acid binding transcription factor activity;protein binding transcription factor activity;regulatory region DNA binding;regulatory region nucleic acid binding;RNA polymerase II regulatory region DNA binding;RNA polymerase II regulatory regio…	cell part;cytoplasm;cytoskeletal part;intracellular non-membrane-bounded organelle;intracellular organelle;intracellular organelle part;intracellular part;non-membrane-bounded organelle;nuclear part;nucleoplasm;organelle;organelle part;spindle			ZnF_C2H2	zf-C2H2	5	5	5	13.8	13.8	13.8	83.495	0	60.937	23828000	17	1	NaN	-1.9167	NaN
O75534	O75534	Cold shock domain-containing protein E1	CSDE1				-0.98255	NaN	0.0306481	NaN	24.1783	25.4328	25.5988	25.9486	25.8169	20.7685	19.6517	17.7337	Cold shock domain-containing protein E1 OS	anatomical structure development;biological regulation;catabolic process;cellular catabolic process;cellular macromolecule catabolic process;cellular macromolecule metabolic process;cellular metabolic process;cellular nitrogen compound metabolic process;cellular process;developmental process;developmental process involved in reproduction;gonad development;macromolecule catabolic process;macromole…	binding;DNA binding;nucleic acid binding	cell part;CRD-mediated mRNA stability complex;cytoplasm;cytoplasmic part;Golgi apparatus;intracellular membrane-bounded organelle;intracellular organelle;intracellular organelle part;intracellular part;macromolecular complex;membrane;membrane-bounded organelle;mitochondrial inner membrane;mitochondrial membrane;mitochondrial part;organelle;organelle inner membrane;organelle membrane;organelle par…	Multiprotein complex (mRNA turnover)		CSP	CSD;SUZ-C	18	18	18	37.2	37.2	37.2	88.884	0	113.9	369370000	91	1	NaN	-1.43288	NaN
Q8IYB8	Q8IYB8	ATP-dependent RNA helicase SUPV3L1, mitochondrial	SUPV3L1				-1.02223	NaN	0.00339451	NaN	21.759	21.4028	22.8187	22.3989	22.5918	19.7346	18.6436	19.2169	ATP-dependent RNA helicase SUPV3L1, mitochondrial OS	anatomical structure morphogenesis;biological regulation;catabolic process;cell part morphogenesis;cellular catabolic process;cellular component maintenance;cellular component maintenance at cellular level;cellular component morphogenesis;cellular component organization;cellular component organization at cellular level;cellular component organization or biogenesis;cellular component organization …	3'-5' RNA helicase activity;adenyl nucleotide binding;adenyl ribonucleotide binding;ATP binding;ATPase activity;ATPase activity, coupled;ATP-dependent helicase activity;ATP-dependent RNA helicase activity;binding;catalytic activity;DNA binding;DNA helicase activity;double-stranded RNA binding;helicase activity;hydrolase activity;hydrolase activity, acting on acid anhydrides;hydrolase activity, ac…	cell part;cytoplasmic exosome (RNase complex);cytoplasmic part;exosome (RNase complex);intracellular membrane-bounded organelle;intracellular non-membrane-bounded organelle;intracellular organelle;intracellular organelle lumen;intracellular organelle part;intracellular part;macromolecular complex;membrane-bounded organelle;membrane-enclosed lumen;mitochondrial degradosome;mitochondrial matrix;mit…			HELICc	Helicase_C;SUV3_C	9	9	9	16.3	16.3	16.3	87.99	0	20.769	44763000	24	1	NaN	-2.5221	NaN
Q12800	Q12800;Q9NZI6;Q9NZI7	Alpha-globin transcription factor CP2	TFCP2				-0.882833	NaN	0.0173611	NaN	21.599	21.5294	21.9478	22.8183	22.575	20.7715	19.2969	18.8488	Alpha-globin transcription factor CP2 OS	biological regulation;biosynthetic process;cellular biosynthetic process;cellular macromolecule biosynthetic process;cellular macromolecule metabolic process;cellular metabolic process;cellular nitrogen compound metabolic process;cellular process;macromolecule biosynthetic process;macromolecule metabolic process;metabolic process;nitrogen compound metabolic process;nucleic acid metabolic process;…	binding;DNA binding;nucleic acid binding;nucleic acid binding transcription factor activity;protein binding;protein C-terminus binding;sequence-specific DNA binding;sequence-specific DNA binding transcription factor activity	cell part;intracellular membrane-bounded organelle;intracellular organelle;intracellular part;membrane-bounded organelle;nucleus;organelle				CP2	4	4	4	13.1	13.1	13.1	57.255	0	41.075	43390000	13	1	NaN	-1.64778	NaN
P41091;Q2VIR3	P41091;Q2VIR3	Eukaryotic translation initiation factor 2 subunit 3;Putative eukaryotic translation initiation factor 2 subunit 3-like protein	EIF2S3;EIF2S3L				-0.738416	NaN	0.00977185	NaN	26.8201	27.2546	27.9617	27.8054	27.5602	24.098	24.1185	24.0868	Eukaryotic translation initiation factor 2 subunit 3 OS;Eukaryotic translation initiation factor 2 subunit 3B OS	biosynthetic process;cellular biosynthetic process;cellular macromolecule biosynthetic process;cellular macromolecule metabolic process;cellular metabolic process;cellular process;cellular protein metabolic process;establishment of localization;gene expression;macromolecule biosynthetic process;macromolecule metabolic process;metabolic process;primary metabolic process;protein metabolic process;t…	binding;catalytic activity;GTP binding;GTPase activity;guanyl nucleotide binding;guanyl ribonucleotide binding;hydrolase activity;hydrolase activity, acting on acid anhydrides;hydrolase activity, acting on acid anhydrides, in phosphorus-containing anhydrides;nucleic acid binding;nucleoside-triphosphatase activity;nucleotide binding;purine nucleotide binding;purine ribonucleoside triphosphate bind…	cell part;cytoplasm;cytoplasmic part;cytosol;extracellular membrane-bounded organelle;extracellular organelle;extracellular region part;extracellular vesicular exosome;intracellular part;membrane-bounded organelle;membrane-bounded vesicle;organelle;vesicle	DNA-PK-Ku-eIF2-NF90-NF45 complex	RNA transport		eIF2_C;GTP_EFTU;GTP_EFTU_D2	16	16	16	48.1	48.1	48.1	51.109	0	206.86	1497300000	137	1	NaN	-1.75269	NaN
Q9BVS5	Q9BVS5	tRNA (adenine(58)-N(1))-methyltransferase, mitochondrial	TRMT61B				-0.954167	NaN	0.0003948	NaN	22.5301	22.4435	23.54	23.4655	23.3174	21.7438	22.1345	21.8758	tRNA (adenine(58)-N(1))-methyltransferase, mitochondrial OS	adenosine metabolic process;cellular component assembly;cellular component organization;cellular component organization at cellular level;cellular component organization or biogenesis;cellular component organization or biogenesis at cellular level;cellular macromolecule metabolic process;cellular metabolic process;cellular nitrogen compound metabolic process;cellular process;heterocycle metabolic…	catalytic activity;methyltransferase activity;RNA methyltransferase activity;S-adenosylmethionine-dependent methyltransferase activity;transferase activity;transferase activity, transferring one-carbon groups;tRNA (adenine) methyltransferase activity;tRNA (adenine-N1-)-methyltransferase activity;tRNA methyltransferase activity	cell part;cytoplasmic part;intracellular membrane-bounded organelle;intracellular organelle;intracellular part;macromolecular complex;membrane-bounded organelle;methyltransferase complex;mitochondrion;organelle;protein complex;tRNA (m1A) methyltransferase complex;tRNA methyltransferase complex				GCD14	7	7	7	27.5	27.5	27.5	52.965	0	49.069	93959000	37	1	NaN	-3.28555	NaN
Q03468	Q03468;P0DP91	DNA excision repair protein ERCC-6	ERCC6				-0.880283	NaN	0.0092704	NaN	20.6403	21.0168	21.8036	21.9407	21.3822	19.3078	19.0293	19.5644	DNA excision repair protein ERCC-6 OS	activation of JNKK activity;activation of JUN kinase activity;activation of MAPK activity;activation of MAPKK activity;activation of protein kinase activity;base-excision repair;biological regulation;biosynthetic process;cellular biosynthetic process;cellular component maintenance;cellular component organization;cellular component organization or biogenesis;cellular macromolecule biosynthetic pro…	adenyl nucleotide binding;adenyl ribonucleotide binding;ATP binding;ATPase activity;ATPase activity, coupled;binding;catalytic activity;chromatin binding;DNA binding;DNA-dependent ATPase activity;enzyme activator activity;enzyme regulator activity;helicase activity;hydrolase activity;hydrolase activity, acting on acid anhydrides;hydrolase activity, acting on acid anhydrides, in phosphorus-contain…	cell part;intracellular membrane-bounded organelle;intracellular non-membrane-bounded organelle;intracellular organelle;intracellular organelle part;intracellular part;macromolecular complex;membrane-bounded organelle;non-membrane-bounded organelle;nuclear part;nucleolus;nucleoplasm;nucleoplasm part;nucleus;organelle;organelle part;protein complex;transcription elongation factor complex		Nucleotide excision repair	DEXDc;HELICc	Helicase_C;SNF2_N	8	8	8	11.7	11.7	11.7	168.41	0	23.952	22325000	18	1	NaN	-1.92049	NaN
Q99873	Q99873	Protein arginine N-methyltransferase 1	PRMT1				-1.3384	NaN	0.00302671	NaN	19.5336	20.0976	21.0117	21.0671	21.3832	19.9998	20.8398	20.4271	Protein arginine N-methyltransferase 1 OS	biological regulation;cell projection organization;cell surface receptor linked signaling pathway;cellular component organization;cellular component organization at cellular level;cellular component organization or biogenesis;cellular component organization or biogenesis at cellular level;cellular macromolecule metabolic process;cellular metabolic process;cellular process;cellular protein metabol…	arginine N-methyltransferase activity;binding;catalytic activity;histone methyltransferase activity;histone methyltransferase activity (H4-R3 specific);histone-arginine N-methyltransferase activity;identical protein binding;methyltransferase activity;N-methyltransferase activity;protein binding;protein methyltransferase activity;protein-arginine N-methyltransferase activity;protein-arginine omega…	cell part;cytoplasm;cytoplasmic part;cytosol;intracellular membrane-bounded organelle;intracellular organelle;intracellular organelle part;intracellular part;membrane-bounded organelle;nuclear part;nucleoplasm;nucleus;organelle;organelle part	FIB-associated protein complex;PRMT1 complex			Methyltransf_31	3	3	3	10.5	10.5	10.5	42.461	0	5.3525	18395000	7	1	NaN	-2.92312	NaN
Q9Y224	Q9Y224	UPF0568 protein C14orf166	C14orf166				-0.895683	NaN	0.00793652	NaN	23.8871	24.4596	25.188	24.877	25.1421	23.9396	24.1949	24.0995	RNA transcription, translation and transport factor protein OS	biological regulation;biosynthetic process;cellular biosynthetic process;cellular macromolecule biosynthetic process;cellular macromolecule metabolic process;cellular metabolic process;cellular nitrogen compound metabolic process;cellular process;establishment of localization;establishment of RNA localization;macromolecule biosynthetic process;macromolecule metabolic process;metabolic process;ncR…	basal RNA polymerase II transcription machinery binding;basal transcription machinery binding;binding;enzyme binding;identical protein binding;nucleic acid binding;protein binding;RNA binding;RNA polymerase binding;RNA polymerase core enzyme binding;RNA polymerase II core binding	cell part;cytoplasm;cytoplasmic part;cytoskeletal part;cytosol;intracellular membrane-bounded organelle;intracellular organelle;intracellular organelle part;intracellular part;macromolecular complex;membrane-bounded organelle;microtubule organizing center;nuclear part;nucleoplasm;nucleus;organelle;organelle part;perinuclear region of cytoplasm;protein complex;tRNA-splicing ligase complex				RLL	12	12	12	48.4	48.4	48.4	28.068	0	111.58	321180000	56	1	NaN	-2.00222	NaN
Q9Y3Y2	Q9Y3Y2	Chromatin target of PRMT1 protein	CHTOP				-0.591967	NaN	0.0273398	NaN	23.4759	23.8937	24.4664	24.4414	23.9225	26.4128	27.1413	27.006	Chromatin target of PRMT1 protein OS	biological regulation;biosynthetic process;cellular biosynthetic process;cellular macromolecule biosynthetic process;cellular macromolecule metabolic process;cellular metabolic process;cellular nitrogen compound metabolic process;cellular process;establishment of localization;establishment of localization in cell;establishment of RNA localization;intracellular transport;macromolecule biosynthetic…		cell part;intracellular membrane-bounded organelle;intracellular non-membrane-bounded organelle;intracellular organelle;intracellular organelle part;intracellular part;macromolecular complex;membrane-bounded organelle;non-membrane-bounded organelle;nuclear body;nuclear part;nuclear speck;nucleolus;nucleoplasm;nucleoplasm part;organelle;organelle part;protein complex;transcription export complex				FoP_duplication	5	5	5	25.8	25.8	25.8	26.396	0	278.05	587710000	87	1	NaN	-1.24151	NaN
P52739	P52739	Zinc finger protein 131	ZNF131				-1.74413	NaN	0.0214851	NaN	19.6654	21.5316	22.0067	22.5478	22.4734	18.6994	18.8906	19.9238	Zinc finger protein 131 OS	biological regulation;biosynthetic process;cellular biosynthetic process;cellular macromolecule biosynthetic process;cellular macromolecule metabolic process;cellular metabolic process;cellular nitrogen compound metabolic process;cellular process;macromolecule biosynthetic process;macromolecule metabolic process;metabolic process;nitrogen compound metabolic process;nucleic acid metabolic process;…	binding;cation binding;DNA binding;ion binding;metal ion binding;nucleic acid binding;nucleic acid binding transcription factor activity;sequence-specific DNA binding RNA polymerase II transcription factor activity;sequence-specific DNA binding transcription factor activity	cell part;intracellular membrane-bounded organelle;intracellular organelle;intracellular part;membrane-bounded organelle;nucleus;organelle			BTB;ZnF_C2H2	BTB;zf-C2H2	5	5	5	14.3	14.3	14.3	71.421	0	20.787	30453000	21	1	NaN	-1.87735	NaN
P23246	P23246	Splicing factor, proline- and glutamine-rich	SFPQ				-0.876933	NaN	0.000162513	NaN	28.8441	28.9875	29.765	29.8397	29.7735	31.0166	31.2328	31.1239	Splicing factor, proline- and glutamine-rich OS	alternative nuclear mRNA splicing, via spliceosome;biological regulation;biosynthetic process;cellular biosynthetic process;cellular component organization;cellular component organization at cellular level;cellular component organization or biogenesis;cellular component organization or biogenesis at cellular level;cellular macromolecule biosynthetic process;cellular macromolecule metabolic proces…	binding;core promoter binding;DNA binding;enzyme binding;histone deacetylase binding;nucleic acid binding;nucleotide binding;protein binding;regulatory region DNA binding;regulatory region nucleic acid binding;sequence-specific DNA binding;transcription regulatory region DNA binding;transcription regulatory region sequence-specific DNA binding	cell part;chromatin;chromosomal part;cytoplasm;intracellular membrane-bounded organelle;intracellular organelle;intracellular organelle part;intracellular part;membrane-bounded organelle;nuclear body;nuclear matrix;nuclear part;nucleoplasm;nucleoplasm part;nucleus;organelle;organelle part;paraspeckles	CDC5L complex;CF IIAm complex (Cleavage factor IIAm complex);p54(nrb)-PSF-matrin3 complex;PSF-p54(nrb) complex;snRNP-free U1A (SF-A) complex;SNW1 complex;TOP1-PSF-P54 complex		RRM	NOPS;RRM_1	32	32	30	44.1	44.1	42.7	76.149	0	323.31	15080000000	415	1	NaN	-3.35317	NaN
Q6UXN9	Q6UXN9	WD repeat-containing protein 82	WDR82				-2.75287	NaN	0.0307841	NaN	22.4938	18.9241	23.4125	23.0857	23.8873	18.8634	19.2441	21.8202	WD repeat-containing protein 82 OS	cellular component organization;cellular component organization at cellular level;cellular component organization or biogenesis;cellular component organization or biogenesis at cellular level;cellular macromolecule metabolic process;cellular metabolic process;cellular process;cellular protein metabolic process;chromatin modification;chromatin organization;chromosome organization;covalent chromati…	binding;chromatin binding	cell part;chromatin;chromatin remodeling complex;chromosomal part;histone methyltransferase complex;intracellular organelle part;intracellular part;macromolecular complex;methyltransferase complex;nuclear part;nucleoplasm part;organelle part;protein complex;protein serine/threonine phosphatase complex;PTW/PP1 phosphatase complex;Set1C/COMPASS complex	Set1A complex;Set1B complex		WD40	WD40	4	4	4	25.2	25.2	25.2	35.079	0	34.845	66499000	12	1	NaN	-1.76033	NaN
P62314	P62314	Small nuclear ribonucleoprotein Sm D1	SNRPD1				-0.666416	NaN	0.0073405	NaN	25.4628	25.9419	26.369	26.369	26.3683	24.5088	24.7251	24.6	Small nuclear ribonucleoprotein Sm D1 OS	biological regulation;cellular component assembly;cellular component assembly at cellular level;cellular component organization;cellular component organization at cellular level;cellular component organization or biogenesis;cellular component organization or biogenesis at cellular level;cellular macromolecular complex assembly;cellular macromolecular complex subunit organization;cellular macromol…	binding;nucleic acid binding;RNA binding	catalytic step 2 spliceosome;cell part;cytoplasmic part;cytosol;intracellular membrane-bounded organelle;intracellular organelle;intracellular organelle part;intracellular part;macromolecular complex;membrane-bounded organelle;methylosome;methyltransferase complex;nuclear part;nucleoplasm;nucleus;organelle;organelle part;pICln-Sm protein complex;protein complex;ribonucleoprotein complex;small nuc…	12S U11 snRNP;17S U2 snRNP;18S U11/U12 snRNP;20S methylosome and RG-containing Sm protein complex;20S methylosome-SmD complex;6S methyltransferase and RG-containing Sm proteins complex;6S methyltransferase complex;C complex spliceosome;CDC5L complex;Emerin complex 25;Emerin complex 52;SMN complex;SMN containing complex;SMN1-SIP1-SNRP complex;Spliceosome	Spliceosome;Systemic lupus erythematosus	Sm	LSM	3	3	3	37.8	37.8	37.8	13.281	0	120.5	711090000	74	1	NaN	-1.76044	NaN
Q6P161	Q6P161	39S ribosomal protein L54, mitochondrial	MRPL54				-0.742017	NaN	0.0288656	NaN	22.5005	22.739	23.5228	22.84	23.7225	23.7661	23.5504	23.2475	39S ribosomal protein L54, mitochondrial OS	biosynthetic process;cellular biosynthetic process;cellular component disassembly;cellular component disassembly at cellular level;cellular component organization;cellular component organization at cellular level;cellular component organization or biogenesis;cellular component organization or biogenesis at cellular level;cellular macromolecular complex disassembly;cellular macromolecular complex …		cell part;cytoplasmic part;intracellular non-membrane-bounded organelle;intracellular organelle;intracellular organelle part;intracellular part;macromolecular complex;membrane;mitochondrial inner membrane;mitochondrial membrane;mitochondrial part;non-membrane-bounded organelle;organelle;organelle inner membrane;organelle membrane;organelle part;ribonucleoprotein complex;ribosome	39S ribosomal subunit, mitochondrial;55S ribosome, mitochondrial			Ribosomal_L37	3	3	3	48.6	48.6	48.6	15.819	0	23.948	132710000	41	1	NaN	-1.3341	NaN
P12956	P12956	X-ray repair cross-complementing protein 6	XRCC6				-0.84855	NaN	0.000212546	NaN	24.2947	24.359	25.222	25.0815	25.2227	28.5332	28.4471	28.1923	X-ray repair cross-complementing protein 6 OS	anatomical structure development;anatomical structure homeostasis;biological regulation;biosynthetic process;brain development;cellular biosynthetic process;cellular component organization;cellular component organization at cellular level;cellular component organization or biogenesis;cellular component organization or biogenesis at cellular level;cellular hyperosmotic response;cellular hyperosmot…	5'-deoxyribose-5-phosphate lyase activity;adenyl nucleotide binding;adenyl ribonucleotide binding;ATP binding;ATPase activity;ATPase activity, coupled;ATP-dependent DNA helicase activity;ATP-dependent helicase activity;binding;carbon-oxygen lyase activity;catalytic activity;damaged DNA binding;DNA binding;DNA helicase activity;DNA-dependent ATPase activity;double-stranded DNA binding;helicase act…	cell part;chromosomal part;cytoplasmic part;cytosol;intracellular membrane-bounded organelle;intracellular non-membrane-bounded organelle;intracellular organelle;intracellular organelle part;intracellular part;Ku70:Ku80 complex;macromolecular complex;membrane;membrane-bounded organelle;nonhomologous end joining complex;non-membrane-bounded organelle;nuclear chromosome part;nuclear part;nuclear te…	53BP1-containing complex;DHX9-ADAR-vigilin-DNA-PK-Ku antigen complex;DNA double-strand break end-joining complex;DNA-PK-Ku antigen complex;DNA-PK-Ku complex;DNA-PK-Ku-eIF2-NF90-NF45 complex;GammaH2AFX-NDHII-Ku70-DNA complex;Ku antigen complex;Ku antigen-NARG1 complex;Ku antigen-YY1-alphaMyHC promoter complex;Ku70/Ku86 complex;Ku70/Ku86/Werner complex;Ku-ORC complex;MGC1-DNA-PKcs-Ku complex;NCOA6-…	Non-homologous end-joining	Ku78;SAP	Ku;Ku_C;Ku_N;SAP	28	28	28	54	54	54	69.842	0	201.19	1467100000	156	1	NaN	-3.19993	NaN
Q99714	Q99714	3-hydroxyacyl-CoA dehydrogenase type-2	HSD17B10				-0.990733	NaN	0.00288797	NaN	25.2194	25.3922	26.2008	26.1229	26.5659	24.2002	24.6252	24.6251	3-hydroxyacyl-CoA dehydrogenase type-2 OS	amine catabolic process;amine metabolic process;branched chain family amino acid catabolic process;branched chain family amino acid metabolic process;carboxylic acid catabolic process;carboxylic acid metabolic process;catabolic process;cellular amine metabolic process;cellular amino acid catabolic process;cellular amino acid metabolic process;cellular catabolic process;cellular ketone metabolic p…	3-hydroxy-2-methylbutyryl-CoA dehydrogenase activity;3-hydroxyacyl-CoA dehydrogenase activity;catalytic activity;cholate 7-alpha-dehydrogenase activity;oxidoreductase activity;oxidoreductase activity, acting on CH-OH group of donors;oxidoreductase activity, acting on the CH-OH group of donors, NAD or NADP as acceptor;steroid dehydrogenase activity;steroid dehydrogenase activity, acting on the CH-…	cell part;cytoplasm;cytoplasmic part;endoplasmic reticulum;intracellular membrane-bounded organelle;intracellular organelle;intracellular organelle lumen;intracellular organelle part;intracellular part;membrane;membrane-bounded organelle;membrane-enclosed lumen;mitochondrial inner membrane;mitochondrial matrix;mitochondrial membrane;mitochondrial part;mitochondrion;organelle;organelle inner membr…		Alzheimer's disease;Valine, leucine and isoleucine degradation		adh_short	11	11	11	67	67	67	26.923	0	263.1	659520000	60	1	NaN	-2.55556	NaN
P08047	P08047	Transcription factor Sp1	SP1				-0.968001	NaN	0.019964	NaN	20.0274	20.9706	21.7261	21.2816	21.3933	18.1026	18.5965	19.6181	Transcription factor Sp1 OS	anatomical structure development;anatomical structure morphogenesis;biological regulation;biosynthetic process;cell differentiation;cell surface receptor linked signaling pathway;cellular biosynthetic process;cellular developmental process;cellular macromolecule biosynthetic process;cellular macromolecule metabolic process;cellular metabolic process;cellular nitrogen compound metabolic process;ce…	bHLH transcription factor binding;binding;cation binding;core promoter binding;core promoter proximal region DNA binding;core promoter proximal region sequence-specific DNA binding;core promoter sequence-specific DNA binding;DNA binding;double-stranded DNA binding;enhancer binding;enzyme binding;histone deacetylase binding;HMG box domain binding;identical protein binding;ion binding;metal ion bin…	cell part;cytoplasm;intracellular membrane-bounded organelle;intracellular organelle;intracellular organelle part;intracellular part;macromolecular complex;membrane-bounded organelle;nuclear part;nucleoplasm;nucleus;organelle;organelle part;protein-DNA complex	ESR1-SP1 complex;HCF-1 complex;p53-SP1 complex;SMAD3-SMAD4-SP1 complex;SP1-E2F2 complex;SP1-E2F3 complex;SP1-MCAF2 complex	Huntington's disease;TGF-beta signaling pathway	ZnF_C2H2	zf-C2H2	4	4	4	8	8	8	80.692	0	23.965	16799000	18	1	NaN	-1.63655	NaN
Q08211	Q08211	ATP-dependent RNA helicase A	DHX9				-0.744717	NaN	0.00433849	NaN	28.9446	28.5773	29.4105	29.4656	29.6409	30.4198	30.429	30.346	ATP-dependent RNA helicase A OS	biological regulation;cell differentiation;cellular developmental process;cellular macromolecule metabolic process;cellular metabolic process;cellular nitrogen compound metabolic process;cellular process;cellular response to heat;cellular response to stimulus;cellular response to stress;circadian rhythm;CRD-mediated mRNA stabilization;defense response;developmental process;DNA conformation change…	adenyl nucleotide binding;adenyl ribonucleotide binding;ATP binding;ATPase activity;ATPase activity, coupled;ATP-dependent DNA helicase activity;ATP-dependent helicase activity;ATP-dependent RNA helicase activity;binding;catalytic activity;DNA binding;DNA helicase activity;DNA-dependent ATPase activity;helicase activity;hydrolase activity;hydrolase activity, acting on acid anhydrides;hydrolase ac…	cell part;centrosome;CRD-mediated mRNA stability complex;cytoplasm;cytoplasmic part;cytoskeletal part;cytosol;intracellular membrane-bounded organelle;intracellular non-membrane-bounded organelle;intracellular organelle;intracellular organelle part;intracellular part;macromolecular complex;membrane;membrane-bounded organelle;microtubule organizing center;non-membrane-bounded organelle;nuclear par…	DGCR8 multiprotein complex;DHX9-ADAR-vigilin-DNA-PK-Ku antigen complex;GammaH2AFX-NDHII-Ku70-DNA complex;Nop56p-associated pre-rRNA complex;PCNA complex;SMN-PolII-RHA complex;Spliceosome;STAT6-p100-RHA complex;Toposome		DEXDc;DSRM;HA2;HELICc	DEAD;dsrm;HA2;Helicase_C;OB_NTP_bind	48	48	48	50.6	50.6	50.6	140.96	0	323.31	10517000000	664	1	NaN	-2.04793	NaN
P19388	P19388	DNA-directed RNA polymerases I, II, and III subunit RPABC1	POLR2E				-0.650151	NaN	0.0630804	NaN	21.4933	22.23	21.9026	22.8845	22.7483	22.4575	21.1683	21.9479	DNA-directed RNA polymerases I, II, and III subunit RPABC1 OS	biological regulation;biosynthetic process;cellular biosynthetic process;cellular macromolecule biosynthetic process;cellular macromolecule metabolic process;cellular metabolic process;cellular nitrogen compound metabolic process;cellular process;cellular response to stimulus;cellular response to stress;defense response;developmental process;DNA metabolic process;DNA repair;gene expression;immune…	binding;catalytic activity;DNA binding;DNA-directed RNA polymerase activity;nucleic acid binding;nucleotidyltransferase activity;RNA polymerase activity;transferase activity;transferase activity, transferring phosphorus-containing groups	cell part;cytoplasmic part;cytosol;DNA-directed RNA polymerase complex;DNA-directed RNA polymerase I complex;DNA-directed RNA polymerase II, core complex;DNA-directed RNA polymerase III complex;intracellular membrane-bounded organelle;intracellular organelle;intracellular organelle part;intracellular part;macromolecular complex;membrane-bounded organelle;nuclear DNA-directed RNA polymerase comple…	BRCA1-core RNA polymerase II complex;BRCA1-RNA polymerase II complex;RNA polymerase II (RNAPII);RNA polymerase II core complex;RNA polymerase II holoenzyme complex;URI complex (Unconventional prefoldin RPB5 Interactor)	Cytosolic DNA-sensing pathway;Huntington's disease;Purine metabolism;Pyrimidine metabolism;RNA polymerase		RNA_pol_Rpb5_C;RNA_pol_Rpb5_N	4	4	4	32.9	32.9	32.9	24.551	0	37.235	64385000	23	1	NaN	-0.952913	NaN
Q08J23	Q08J23	tRNA (cytosine(34)-C(5))-methyltransferase	NSUN2				-0.925599	NaN	0.0210071	NaN	23.9016	22.9692	24.3189	24.595	24.1691	24.6195	24.7443	24.6131	tRNA (cytosine(34)-C(5))-methyltransferase OS	cell cycle phase;cell cycle process;cell division;cellular component organization;cellular component organization at cellular level;cellular component organization or biogenesis;cellular component organization or biogenesis at cellular level;cellular macromolecule metabolic process;cellular metabolic process;cellular nitrogen compound metabolic process;cellular process;macromolecule metabolic pro…	binding;catalytic activity;methyltransferase activity;nucleic acid binding;RNA binding;RNA methyltransferase activity;S-adenosylmethionine-dependent methyltransferase activity;transferase activity;transferase activity, transferring one-carbon groups;tRNA (cytosine) methyltransferase activity;tRNA (cytosine-5-)-methyltransferase activity;tRNA binding;tRNA methyltransferase activity	cell part;cytoplasm;cytoskeletal part;intracellular membrane-bounded organelle;intracellular non-membrane-bounded organelle;intracellular organelle;intracellular organelle part;intracellular part;membrane-bounded organelle;non-membrane-bounded organelle;nuclear part;nucleolus;nucleus;organelle;organelle part;spindle				Nol1_Nop2_Fmu	16	16	16	35.1	35.1	35.1	86.47	0	92.63	233620000	67	1	NaN	-1.58769	NaN
Q8NBJ5	Q8NBJ5	Procollagen galactosyltransferase 1	COLGALT1				-0.966934	NaN	0.0069825	NaN	23.178	23.754	24.6431	24.3411	24.3146	23.9933	23.886	23.7181	Procollagen galactosyltransferase 1 OS	cellular component organization;cellular component organization at cellular level;cellular component organization or biogenesis;cellular component organization or biogenesis at cellular level;cellular process;extracellular matrix organization;extracellular structure organization	catalytic activity;galactosyltransferase activity;procollagen galactosyltransferase activity;transferase activity;transferase activity, transferring glycosyl groups;transferase activity, transferring hexosyl groups;UDP-galactosyltransferase activity;UDP-glycosyltransferase activity	cell part;cytoplasmic part;endoplasmic reticulum lumen;endoplasmic reticulum part;intracellular organelle lumen;intracellular organelle part;intracellular part;membrane;membrane-enclosed lumen;organelle lumen;organelle part		Lysine degradation;Other types of O-glycan biosynthesis		Glyco_transf_25	13	13	13	26.8	26.8	26.8	71.635	0	108.67	205180000	47	1	NaN	-2.1292	NaN
O94776	O94776;Q9BTC8;Q13330	Metastasis-associated protein MTA2	MTA2				-0.888517	NaN	0.00816604	NaN	22.8044	23.1835	23.867	24.1635	23.6169	22.1098	22.2988	22.2238	Metastasis-associated protein MTA2 OS	ATP-dependent chromatin remodeling;biological regulation;cellular component organization;cellular component organization at cellular level;cellular component organization or biogenesis;cellular component organization or biogenesis at cellular level;cellular macromolecule metabolic process;cellular metabolic process;cellular nitrogen compound metabolic process;cellular process;chromatin assembly o…	binding;catalytic activity;cation binding;chromatin binding;deacetylase activity;DNA binding;histone deacetylase activity;hydrolase activity;hydrolase activity, acting on carbon-nitrogen (but not peptide) bonds;hydrolase activity, acting on carbon-nitrogen (but not peptide) bonds, in linear amides;ion binding;metal ion binding;nucleic acid binding;nucleic acid binding transcription factor activit…	cell part;chromatin;chromatin remodeling complex;chromosomal part;histone deacetylase complex;intracellular organelle part;intracellular part;macromolecular complex;membrane;nuclear chromatin;nuclear chromosome part;nuclear part;nucleoplasm;nucleoplasm part;NuRD complex;organelle part;protein complex;transcription factor complex;transcriptional repressor complex	ALL-1 supercomplex;Anti-HDAC2 complex;HDAC1-associated core complex cII;HDAC1-associated protein complex;HDAC2-asscociated core complex;LARC complex (LCR-associated remodeling complex);MeCP1 complex;Mi2/NuRD complex;Mi-2/NuRD-MTA2 complex;MTA2 complex;PID complex;SNF2h-cohesin-NuRD complex		BAH;SANT;ZnF_GATA	BAH;ELM2;GATA	11	11	11	22.9	22.9	22.9	75.022	0	20.266	120770000	31	1	NaN	-1.98283	NaN
O94913	O94913	Pre-mRNA cleavage complex 2 protein Pcf11	PCF11				-0.887383	NaN	0.00310917	NaN	22.4643	22.7348	23.3166	23.4555	23.6887	21.456	18.9061	21.393	Pre-mRNA cleavage complex 2 protein Pcf11 OS	biosynthetic process;cellular biosynthetic process;cellular macromolecule biosynthetic process;cellular macromolecule metabolic process;cellular metabolic process;cellular nitrogen compound metabolic process;cellular process;gene expression;macromolecule biosynthetic process;macromolecule metabolic process;metabolic process;mRNA 3'-end processing;mRNA cleavage;mRNA metabolic process;mRNA polyaden…	basal RNA polymerase II transcription machinery binding;basal transcription machinery binding;binding;enzyme binding;mRNA binding;nucleic acid binding;protein binding;RNA binding;RNA polymerase binding;RNA polymerase core enzyme binding;RNA polymerase II core binding	cell part;cytoplasm;intracellular organelle part;intracellular part;macromolecular complex;mRNA cleavage factor complex;nuclear part;nucleoplasm;nucleoplasm part;organelle part;protein complex	CF IIAm complex (Cleavage factor IIAm complex)	mRNA surveillance pathway	RPR	CTD_bind	9	9	9	11.7	11.7	11.7	173.05	0	30.524	84215000	30	1	NaN	-2.38134	NaN
Q9Y294	Q9Y294	Histone chaperone ASF1A	ASF1A				-1.29752	NaN	0.00960789	NaN	21.1878	20.3803	21.7828	22.0345	22.4274	19.6619	18.4407	18.1569	Histone chaperone ASF1A OS	biological regulation;biosynthetic process;cell differentiation;cellular biosynthetic process;cellular component assembly;cellular component assembly at cellular level;cellular component organization;cellular component organization at cellular level;cellular component organization or biogenesis;cellular component organization or biogenesis at cellular level;cellular developmental process;cellular…	binding;chromatin binding;histone binding;protein binding	cell part;chromatin;chromosomal part;intracellular membrane-bounded organelle;intracellular organelle;intracellular organelle part;intracellular part;macromolecular complex;membrane-bounded organelle;nuclear chromatin;nuclear chromosome part;nuclear part;nucleoplasm;nucleus;organelle;organelle part;protein complex	ASF1-histone containing complex;ASF1-interacting protein complex;Histone H3.1 complex;Histone H3.3 complex			ASF1_hist_chap	2	2	2	21.1	21.1	21.1	22.968	0	44.427	29078000	11	1	NaN	-2.21321	NaN
Q92499	Q92499	ATP-dependent RNA helicase DDX1	DDX1				-0.894067	NaN	0.00103892	NaN	26.1778	26.2764	27.0253	27.0435	27.2947	26.0519	25.956	25.8975	ATP-dependent RNA helicase DDX1 OS	biological regulation;biosynthetic process;cellular biosynthetic process;cellular component assembly;cellular component assembly at cellular level;cellular component organization;cellular component organization at cellular level;cellular component organization or biogenesis;cellular component organization or biogenesis at cellular level;cellular macromolecular complex assembly;cellular macromolec…	adenyl nucleotide binding;adenyl ribonucleotide binding;ATP binding;ATPase activity;ATPase activity, coupled;ATP-dependent helicase activity;ATP-dependent RNA helicase activity;binding;catalytic activity;chromatin binding;DNA binding;DNA/RNA helicase activity;double-stranded RNA binding;exonuclease activity;helicase activity;hydrolase activity;hydrolase activity, acting on acid anhydrides;hydrola…	cell part;cleavage body;cytoplasm;cytoplasmic part;intracellular membrane-bounded organelle;intracellular non-membrane-bounded organelle;intracellular organelle;intracellular organelle part;intracellular part;macromolecular complex;membrane;membrane-bounded organelle;non-membrane-bounded organelle;nuclear body;nuclear part;nucleolus;nucleoplasm;nucleoplasm part;nucleus;organelle;organelle part;pr…	Large Drosha complex		DEXDc;HELICc;SPRY	DEAD;Helicase_C;SPRY	30	30	30	48.2	48.2	48.2	82.431	0	244.28	1290700000	199	1	NaN	-2.81079	NaN
P62750	P62750	60S ribosomal protein L23a	RPL23A				-0.521766	NaN	0.052211	NaN	24.8554	25.205	25.9096	25.6672	25.0791	25.6217	25.4856	25.3331	60S ribosomal protein L23a OS	biosynthetic process;catabolic process;cell proliferation;cellular biosynthetic process;cellular catabolic process;cellular component disassembly;cellular component disassembly at cellular level;cellular component organization;cellular component organization at cellular level;cellular component organization or biogenesis;cellular component organization or biogenesis at cellular level;cellular mac…	binding;nucleic acid binding;nucleotide binding;RNA binding;rRNA binding;structural constituent of ribosome;structural molecule activity	cell part;cytoplasm;cytoplasmic part;cytosol;cytosolic large ribosomal subunit;extracellular membrane-bounded organelle;extracellular organelle;extracellular region part;extracellular vesicular exosome;intracellular membrane-bounded organelle;intracellular non-membrane-bounded organelle;intracellular organelle;intracellular organelle part;intracellular part;large ribosomal subunit;macromolecular …	60S ribosomal subunit, cytoplasmic;Nop56p-associated pre-rRNA complex;Ribosome, cytoplasmic	Ribosome		Ribosomal_L23;Ribosomal_L23eN	9	9	9	46.2	46.2	46.2	17.695	0	31.045	496010000	61	1	NaN	-0.959212	NaN
Q9ULJ3	Q9ULJ3	Zinc finger and BTB domain-containing protein 21	ZBTB21				-0.7677	NaN	0.00303206	NaN	21.5652	21.9362	22.4366	22.558	22.5606	18.687	18.3667	20.2483	Zinc finger and BTB domain-containing protein 21 OS	biological regulation;biosynthetic process;cellular biosynthetic process;cellular macromolecule biosynthetic process;cellular macromolecule metabolic process;cellular metabolic process;cellular nitrogen compound metabolic process;cellular process;macromolecule biosynthetic process;macromolecule metabolic process;metabolic process;negative regulation of biological process;negative regulation of bi…	binding;cation binding;DNA binding;ion binding;metal ion binding;methyl-CpG binding;nucleic acid binding;nucleotide binding;regulatory region DNA binding;regulatory region nucleic acid binding;RNA polymerase II regulatory region DNA binding;RNA polymerase II regulatory region sequence-specific DNA binding;sequence-specific DNA binding;transcription regulatory region DNA binding;transcription regu…	cell part;intracellular membrane-bounded organelle;intracellular organelle;intracellular part;membrane-bounded organelle;nucleus;organelle			BTB;ZnF_C2H2	BTB;zf-C2H2	9	9	9	15.5	15.5	15.5	118.87	0	25.791	43385000	20	1	NaN	-2.206	NaN
P35637	P35637	RNA-binding protein FUS	FUS				-0.73725	NaN	0.000846982	NaN	29.8054	29.9557	30.6114	30.7166	30.5254	27.6292	27.3565	27.2837	RNA-binding protein FUS OS	cellular macromolecule metabolic process;cellular metabolic process;cellular nitrogen compound metabolic process;cellular process;gene expression;macromolecule metabolic process;metabolic process;mRNA metabolic process;mRNA processing;nitrogen compound metabolic process;nuclear mRNA splicing, via spliceosome;nucleic acid metabolic process;nucleobase-containing compound metabolic process;primary m…	binding;cation binding;DNA binding;identical protein binding;ion binding;metal ion binding;nucleic acid binding;nucleotide binding;protein binding;protein binding transcription factor activity;RNA binding;transcription coactivator activity;transcription cofactor activity;transcription factor binding transcription factor activity;transition metal ion binding;zinc ion binding	cell part;cytoplasm;intracellular membrane-bounded organelle;intracellular organelle;intracellular organelle part;intracellular part;membrane-bounded organelle;nuclear part;nucleoplasm;nucleus;organelle;organelle part	DGCR8 multiprotein complex;Large Drosha complex		RRM;ZnF_RBZ	RRM_1;zf-RanBP	15	15	13	26.2	26.2	26.2	53.425	0	186.34	12785000000	211	1	NaN	-2.53586	NaN
Q9Y3D9	Q9Y3D9	28S ribosomal protein S23, mitochondrial	MRPS23				-1.03285	NaN	0.0118033	NaN	21.8405	21.4372	23.1338	22.4366	22.4447	20.9222	20.0345	20.806	28S ribosomal protein S23, mitochondrial OS	biosynthetic process;cellular biosynthetic process;cellular component disassembly;cellular component disassembly at cellular level;cellular component organization;cellular component organization at cellular level;cellular component organization or biogenesis;cellular component organization or biogenesis at cellular level;cellular macromolecular complex disassembly;cellular macromolecular complex …	structural constituent of ribosome;structural molecule activity	cell part;cytoplasmic part;cytoskeleton;intermediate filament cytoskeleton;intracellular membrane-bounded organelle;intracellular non-membrane-bounded organelle;intracellular organelle;intracellular organelle part;intracellular part;macromolecular complex;membrane;membrane-bounded organelle;mitochondrial inner membrane;mitochondrial membrane;mitochondrial part;mitochondrion;non-membrane-bounded o…	28S ribosomal subunit, mitochondrial;55S ribosome, mitochondrial			MRP-S23	3	3	3	23.7	23.7	23.7	21.77	0	5.3668	48542000	14	1	NaN	-1.93408	NaN
Q92917	Q92917	G patch domain and KOW motifs-containing protein	GPKOW				-0.529066	NaN	0.0832887	NaN	21.1058	21.0998	21.9084	22.0883	20.8989	18.6923	19.6437	20.5147	G-patch domain and KOW motifs-containing protein OS		binding;nucleic acid binding	cell part;intracellular organelle part;intracellular part;nuclear part;nucleoplasm;organelle part			G_patch;KOW	G-patch_2;KOW	4	4	4	19.3	19.3	19.3	52.228	0	8.1171	30863000	9	1	NaN	-0.780494	NaN
Q6PCB5	Q6PCB5	Round spermatid basic protein 1-like protein	RSBN1L				-0.856683	NaN	0.000598511	NaN	22.4577	22.4606	23.4594	23.2613	23.2268	25.2571	25.5022	25.4441	Lysine-specific demethylase RSBN1L OS			cell part;intracellular membrane-bounded organelle;intracellular organelle;intracellular part;membrane-bounded organelle;nucleus;organelle					19	19	18	32.9	32.9	32	94.868	0	156.38	208660000	62	1	NaN	-2.9182	NaN
P31942	P31942	Heterogeneous nuclear ribonucleoprotein H3	HNRNPH3				-0.536683	NaN	0.0213113	NaN	26.436	25.8421	26.7239	26.6506	26.6527	29.5869	30.1482	29.9609	Heterogeneous nuclear ribonucleoprotein H3 OS	cell differentiation;cellular developmental process;cellular macromolecule metabolic process;cellular metabolic process;cellular nitrogen compound metabolic process;cellular process;developmental process;epithelial cell differentiation;macromolecule metabolic process;metabolic process;mRNA metabolic process;mRNA processing;nitrogen compound metabolic process;nuclear mRNA splicing, via spliceosome…	binding;nucleic acid binding;nucleotide binding;RNA binding	cell part;intracellular membrane-bounded organelle;intracellular organelle;intracellular organelle part;intracellular part;macromolecular complex;membrane-bounded organelle;nuclear part;nucleoplasm;nucleus;organelle;organelle part;ribonucleoprotein complex;spliceosomal complex			RRM		14	13	13	60.4	58.1	58.1	36.926	0	323.31	4621000000	223	1	NaN	-1.26723	NaN
Q05519	Q05519	Serine/arginine-rich splicing factor 11	SRSF11				-0.51395	NaN	0.108074	NaN	22.2057	23.1576	23.4689	22.4912	23.6267	20.5613	20.7158	20.2078	Serine/arginine-rich splicing factor 11 OS	biosynthetic process;cellular biosynthetic process;cellular macromolecule biosynthetic process;cellular macromolecule metabolic process;cellular metabolic process;cellular nitrogen compound metabolic process;cellular process;establishment of localization;establishment of localization in cell;establishment of RNA localization;gene expression;intracellular transport;macromolecule biosynthetic proce…	binding;nucleotide binding	cell part;intracellular membrane-bounded organelle;intracellular organelle;intracellular organelle part;intracellular part;membrane-bounded organelle;nuclear part;nucleoplasm;nucleus;organelle;organelle part	Spliceosome		RRM	RRM_1	4	4	4	11	11	11	53.542	0	12.068	88889000	23	1	NaN	-0.659165	NaN
P42704	P42704	Leucine-rich PPR motif-containing protein, mitochondrial	LRPPRC				-0.754517	NaN	0.00136625	NaN	25.4755	25.2632	26.0123	26.2117	26.1476	24.8382	24.6551	24.9015	Leucine-rich PPR motif-containing protein, mitochondrial OS	biological regulation;biosynthetic process;cellular biosynthetic process;cellular component movement;cellular macromolecule biosynthetic process;cellular macromolecule metabolic process;cellular metabolic process;cellular nitrogen compound metabolic process;cellular process;cytoskeleton-dependent intracellular transport;establishment of localization;establishment of localization in cell;establish…	beta-tubulin binding;binding;cytoskeletal protein binding;DNA binding;enzyme binding;microtubule binding;nucleic acid binding;protein binding;RNA binding;single-stranded DNA binding;structure-specific DNA binding;tubulin binding;ubiquitin protein ligase binding	cell part;chromosome;condensed chromosome;condensed nuclear chromosome;cytoplasmic part;cytoskeletal part;cytoskeleton;intracellular membrane-bounded organelle;intracellular non-membrane-bounded organelle;intracellular organelle;intracellular organelle part;intracellular part;macromolecular complex;membrane;membrane part;membrane-bounded organelle;microtubule;mitochondrial nucleoid;mitochondrial …	TNF-alpha/NF-kappa B signaling complex 5			PPR	29	29	29	31.3	31.3	31.3	157.9	0	118.9	644140000	154	1	NaN	-2.4369	NaN
Q9BVC5	Q9BVC5	Ashwin	C2orf49				-0.793066	NaN	0.000829971	NaN	22.6662	22.8498	23.5302	23.6518	23.4712	20.3627	21.227	19.4576	Ashwin OS	anatomical structure morphogenesis;developmental process;embryonic morphogenesis		cell part;intracellular part;macromolecular complex;protein complex;tRNA-splicing ligase complex				Ashwin	7	7	7	32.3	32.3	32.3	25.858	0	27.703	85905000	31	1	NaN	-2.67099	NaN
Q9Y3I0	Q9Y3I0	tRNA-splicing ligase RtcB homolog	RTCB				-0.78695	NaN	0.00127768	NaN	26.1051	26.3422	26.9906	27.1106	26.9306	25.8344	26.0025	25.8022	tRNA-splicing ligase RtcB homolog OS	anatomical structure development;cellular macromolecule metabolic process;cellular metabolic process;cellular nitrogen compound metabolic process;cellular process;chordate embryonic development;developmental process;embryo development;embryo development ending in birth or egg hatching;in utero embryonic development;macromolecule metabolic process;metabolic process;ncRNA metabolic process;ncRNA pr…	adenyl nucleotide binding;adenyl ribonucleotide binding;ATP binding;binding;catalytic activity;cation binding;cytoskeletal protein binding;ion binding;ligase activity;ligase activity, forming phosphoric ester bonds;metal ion binding;nucleotide binding;protein binding;purine nucleotide binding;purine ribonucleoside triphosphate binding;purine ribonucleotide binding;ribonucleotide binding;RNA ligas…	cell part;cytoplasm;cytoplasmic part;endoplasmic reticulum membrane;endoplasmic reticulum part;envelope;intracellular membrane-bounded organelle;intracellular organelle;intracellular organelle part;intracellular part;macromolecular complex;membrane;membrane part;membrane-bounded organelle;nuclear envelope;nuclear part;nucleus;organelle;organelle envelope;organelle membrane;organelle part;protein …				RtcB	19	19	19	53.7	53.7	53.7	55.21	0	141.16	1142200000	155	1	NaN	-2.52479	NaN
Q9NTJ3	Q9NTJ3	Structural maintenance of chromosomes protein 4	SMC4				-0.6858	NaN	0.0337092	NaN	21.2913	21.1895	21.9989	21.4197	22.36	21.0205	18.6125	21.1816	Structural maintenance of chromosomes protein 4 OS	cell cycle;cell cycle process;cell division;cellular component organization;cellular component organization at cellular level;cellular component organization or biogenesis;cellular component organization or biogenesis at cellular level;cellular macromolecular complex subunit organization;cellular macromolecule metabolic process;cellular metabolic process;cellular nitrogen compound metabolic proce…	adenyl nucleotide binding;adenyl ribonucleotide binding;ATP binding;binding;nucleotide binding;protein binding;protein dimerization activity;protein heterodimerization activity;purine nucleotide binding;purine ribonucleoside triphosphate binding;purine ribonucleotide binding;ribonucleotide binding	cell part;chromosomal part;condensin complex;cytoplasm;cytoplasmic part;cytosol;intracellular membrane-bounded organelle;intracellular organelle;intracellular organelle part;intracellular part;macromolecular complex;membrane-bounded organelle;nuclear part;nucleoplasm;nucleus;organelle;organelle part;protein complex	13S condensin complex;CAP(C)-CAP(E) complex;Condensin I complex;Condensin II;Condensin I-PARP-1-XRCC1 complex;DNA ligase IV-condensin complex;DNMT3B complex	Cell cycle - yeast	SMC_hinge	SMC_hinge;SMC_N	6	6	6	8.2	8.2	8.2	147.18	0	8.6523	36163000	11	1	NaN	-1.23437	NaN
O43813	O43813	LanC-like protein 1	LANCL1				-0.589333	NaN	0.0342071	NaN	26.5294	27.0538	27.0131	27.5455	27.5842	27.1824	27.2451	27.0953	Glutathione S-transferase LANCL1 OS	biological regulation;cell surface receptor linked signaling pathway;cellular process;cellular response to stimulus;G-protein coupled receptor protein signaling pathway;regulation of biological process;regulation of cellular process;response to stimulus;signal transduction	amine binding;amino acid binding;binding;carboxylic acid binding;catalytic activity;cation binding;glutathione binding;G-protein coupled receptor activity;ion binding;lipoprotein particle receptor binding;low-density lipoprotein particle receptor binding;metal ion binding;modified amino acid binding;molecular transducer activity;peptide binding;protein binding;protein domain specific binding;rece…	cell part;cytoplasm;extracellular membrane-bounded organelle;extracellular organelle;extracellular region part;extracellular vesicular exosome;integral to membrane;integral to plasma membrane;intracellular membrane-bounded organelle;intracellular organelle;intracellular part;intrinsic to membrane;intrinsic to plasma membrane;membrane part;membrane-bounded organelle;membrane-bounded vesicle;nucleu…				LANC_like	15	15	15	54.1	54.1	54.1	45.283	0	148.48	1972800000	135	1	NaN	-1.16042	NaN
O75934	O75934	Pre-mRNA-splicing factor SPF27	BCAS2				-0.787483	NaN	0.000515651	NaN	22.9575	22.9576	23.7097	23.868	23.6574	22.823	23.0868	22.9426	Pre-mRNA-splicing factor SPF27 OS	cellular macromolecule metabolic process;cellular metabolic process;cellular nitrogen compound metabolic process;cellular process;gene expression;macromolecule metabolic process;metabolic process;mRNA metabolic process;mRNA processing;nitrogen compound metabolic process;nuclear mRNA splicing, via spliceosome;nucleic acid metabolic process;nucleobase-containing compound metabolic process;primary m…		cell junction;cell part;intracellular membrane-bounded organelle;intracellular non-membrane-bounded organelle;intracellular organelle;intracellular organelle part;intracellular part;macromolecular complex;membrane-bounded organelle;non-membrane-bounded organelle;nuclear part;nucleolus;nucleoplasm;nucleus;organelle;organelle part;ribonucleoprotein complex;spliceosomal complex	CDC5L complex;CDC5L core complex;Spliceosome	Spliceosome		BCAS2	7	7	7	41.3	41.3	41.3	26.131	0	24.714	123760000	35	1	NaN	-2.79514	NaN
Q15046	Q15046	Lysine--tRNA ligase	KARS				-1.33837	NaN	0.0138421	NaN	20.2917	19.5068	21.0427	20.8855	21.7846	23.1134	22.861	23.1515	Lysine--tRNA ligase OS	amine metabolic process;amino acid activation;biosynthetic process;bis(5'-nucleosidyl) oligophosphate biosynthetic process;bis(5'-nucleosidyl) oligophosphate metabolic process;carboxylic acid metabolic process;cellular amine metabolic process;cellular amino acid metabolic process;cellular biosynthetic process;cellular ketone metabolic process;cellular macromolecule metabolic process;cellular meta…	adenyl nucleotide binding;adenyl ribonucleotide binding;amine binding;amino acid binding;aminoacyl-tRNA ligase activity;ATP binding;binding;carboxylic acid binding;catalytic activity;cation binding;ion binding;ligase activity;ligase activity, forming aminoacyl-tRNA and related compounds;ligase activity, forming carbon-oxygen bonds;lysine-tRNA ligase activity;metal ion binding;nucleic acid binding…	aminoacyl-tRNA synthetase multienzyme complex;cell part;cytoplasm;cytoplasmic part;cytoskeleton;cytosol;extracellular region;intracellular membrane-bounded organelle;intracellular non-membrane-bounded organelle;intracellular organelle;intracellular organelle lumen;intracellular organelle part;intracellular part;macromolecular complex;membrane;membrane-bounded organelle;membrane-enclosed lumen;mic…	Multisynthetase complex	Aminoacyl-tRNA biosynthesis		tRNA_anti-codon;tRNA-synt_2	6	6	6	17.9	17.9	17.9	68.047	0	15.568	44983000	13	1	NaN	-2.02094	NaN
Q52LJ0	Q52LJ0	Protein FAM98B	FAM98B				-0.765649	NaN	7.78608e-05	NaN	24.5967	24.5168	25.3065	25.2932	25.3675	22.7648	22.6778	22.7164	Protein FAM98B OS			cell part;cytoplasm;intracellular membrane-bounded organelle;intracellular organelle;intracellular part;macromolecular complex;membrane-bounded organelle;nucleus;organelle;protein complex;tRNA-splicing ligase complex				DUF2465	13	13	11	43.4	43.4	35.8	45.547	0	162.19	319870000	118	1	NaN	-3.16465	NaN
P60660	P60660;P14649	Myosin light polypeptide 6	MYL6				-0.551433	NaN	0.0433138	NaN	21.7945	21.7869	22.6474	22.5388	21.8402	22.1356	21.5772	21.9358	Myosin light polypeptide 6 OS	actin filament-based movement;actin filament-based process;actin-mediated cell contraction;actin-myosin filament sliding;anatomical structure development;axon guidance;biological regulation;cell surface receptor linked signaling pathway;cellular component movement;cellular process;cellular response to stimulus;chemotaxis;developmental process;enzyme linked receptor protein signaling pathway;ephri…	actin-dependent ATPase activity;ATPase activity;ATPase activity, coupled;binding;calcium ion binding;catalytic activity;cation binding;hydrolase activity;hydrolase activity, acting on acid anhydrides;hydrolase activity, acting on acid anhydrides, in phosphorus-containing anhydrides;ion binding;metal ion binding;motor activity;nucleoside-triphosphatase activity;pyrophosphatase activity;structural …	brush border;cell part;cell projection;cytoplasmic part;cytoskeletal part;cytosol;extracellular membrane-bounded organelle;extracellular organelle;extracellular region part;extracellular vesicular exosome;intracellular organelle part;intracellular part;macromolecular complex;membrane;membrane-bounded organelle;membrane-bounded vesicle;myosin complex;organelle;organelle part;protein complex;unconv…	WIP-WASp-actin-myosin-IIa complex	Vascular smooth muscle contraction	EFh	EF-hand_6	5	5	5	41.7	41.7	41.7	16.93	0	24.621	52118000	11	1	NaN	-1.0473	NaN
Q92522	Q92522	Histone H1x	H1FX				-0.718733	NaN	3.50789e-05	NaN	25.3599	25.3279	26.0738	26.0212	26.0929	26.8336	27.2552	26.9522	Histone H1x OS	cellular component assembly;cellular component assembly at cellular level;cellular component organization;cellular component organization at cellular level;cellular component organization or biogenesis;cellular component organization or biogenesis at cellular level;cellular macromolecular complex assembly;cellular macromolecular complex subunit organization;cellular process;chromatin organization…	binding;DNA binding;nucleic acid binding	cell part;chromosomal part;intracellular membrane-bounded organelle;intracellular non-membrane-bounded organelle;intracellular organelle;intracellular organelle part;intracellular part;macromolecular complex;membrane-bounded organelle;non-membrane-bounded organelle;nuclear part;nucleolus;nucleosome;nucleus;organelle;organelle part;protein-DNA complex	Nop56p-associated pre-rRNA complex		H15	Linker_histone	6	6	6	36.2	36.2	36.2	22.487	0	47.87	960120000	50	1	NaN	-3.12308	NaN
Q9GZT3	Q9GZT3	SRA stem-loop-interacting RNA-binding protein, mitochondrial	SLIRP				-0.606501	NaN	0.0217176	NaN	22.6792	22.7258	22.9206	23.5592	23.4472	22.0044	22.1329	22.0969	SRA stem-loop-interacting RNA-binding protein, mitochondrial OS	anatomical structure development;anatomical structure morphogenesis;biological regulation;biosynthetic process;cell development;cell motility;cell part morphogenesis;cellular biosynthetic process;cellular component morphogenesis;cellular component movement;cellular component organization;cellular component organization at cellular level;cellular component organization or biogenesis;cellular compo…	binding;nucleotide binding	acrosomal vesicle;cell part;cytoplasmic membrane-bounded vesicle;cytoplasmic part;cytoplasmic vesicle;intracellular membrane-bounded organelle;intracellular organelle;intracellular part;macromolecular complex;membrane-bounded organelle;membrane-bounded vesicle;mitochondrion;nucleus;organelle;perinuclear region of cytoplasm;ribonucleoprotein complex;stored secretory granule;vesicle			RRM	RRM_1	7	7	7	53.2	53.2	53.2	12.349	0	14.77	87729000	36	1	NaN	-1.33369	NaN
Q14244	Q14244	Ensconsin	MAP7				-0.753584	NaN	0.00104662	NaN	23.5909	23.767	24.4199	24.3386	24.5391	23.211	23.6903	24.0316	Ensconsin OS	cellular component organization;cellular component organization at cellular level;cellular component organization or biogenesis;cellular component organization or biogenesis at cellular level;cellular localization;cellular macromolecule localization;cellular membrane organization;cellular process;cellular protein localization;cytoskeleton organization;establishment or maintenance of cell polarity…	binding;protein binding;receptor binding;structural molecule activity	basolateral plasma membrane;cell part;cytoplasm;cytoplasmic part;cytoskeletal part;cytoskeleton;intracellular non-membrane-bounded organelle;intracellular organelle;intracellular organelle part;intracellular part;macromolecular complex;membrane part;microtubule;microtubule associated complex;microtubule cytoskeleton;non-membrane-bounded organelle;organelle;organelle part;perinuclear region of cyt…				MAP7	7	7	7	13.2	13.2	13.2	84.051	0	53.214	214960000	35	1	NaN	-2.51375	NaN
P26641	P26641	Elongation factor 1-gamma	EEF1G				-0.656317	NaN	0.00719676	NaN	27.2911	27.5234	27.8813	28.2828	28.0266	28.5475	28.5707	28.389	Elongation factor 1-gamma OS	biosynthetic process;cellular biosynthetic process;cellular macromolecule biosynthetic process;cellular macromolecule metabolic process;cellular metabolic process;cellular process;cellular protein metabolic process;gene expression;macromolecule biosynthetic process;macromolecule metabolic process;metabolic process;multi-organism process;primary metabolic process;protein metabolic process;response…	binding;nucleic acid binding;RNA binding;translation elongation factor activity;translation factor activity, nucleic acid binding	cell part;cytoplasm;cytoplasmic part;cytosol;extracellular membrane-bounded organelle;extracellular organelle;extracellular region part;extracellular vesicular exosome;intracellular membrane-bounded organelle;intracellular organelle;intracellular part;membrane;membrane-bounded organelle;membrane-bounded vesicle;nucleus;organelle;vesicle	SNW1 complex			EF1G;GST_C;GST_N	22	22	22	59.5	59.5	59.5	50.118	0	222.35	3301500000	243	1	NaN	-1.75247	NaN
Q8NFW8	Q8NFW8	N-acylneuraminate cytidylyltransferase	CMAS				-1.74001	NaN	0.0253274	NaN	19.1352	21.1592	21.8933	21.5942	22.1742	19.4476	19.6921	20.1037	N-acylneuraminate cytidylyltransferase OS	alcohol metabolic process;amino sugar metabolic process;biosynthetic process;carbohydrate biosynthetic process;carbohydrate metabolic process;carboxylic acid metabolic process;cellular carbohydrate metabolic process;cellular ketone metabolic process;cellular macromolecule metabolic process;cellular metabolic process;cellular process;cellular protein metabolic process;dolichol-linked oligosacchari…	catalytic activity;cytidylyltransferase activity;N-acylneuraminate cytidylyltransferase activity;nucleotidyltransferase activity;transferase activity;transferase activity, transferring phosphorus-containing groups	cell part;intracellular membrane-bounded organelle;intracellular organelle;intracellular organelle part;intracellular part;membrane;membrane-bounded organelle;nuclear part;nucleoplasm;nucleus;organelle;organelle part		Amino sugar and nucleotide sugar metabolism		CTP_transf_3	4	4	4	21.2	21.2	21.2	48.379	0	12.434	32851000	13	1	NaN	-1.76713	NaN
Q96KR1	Q96KR1	Zinc finger RNA-binding protein	ZFR				-0.710566	NaN	0.00622788	NaN	22.6256	22.9336	23.5136	23.6612	23.2957	26.3557	26.7234	26.7058	Zinc finger RNA-binding protein OS	developmental process;multicellular organismal development;multicellular organismal process	binding;cation binding;DNA binding;ion binding;metal ion binding;nucleic acid binding;transition metal ion binding;zinc ion binding	cell part;chromosome;cytoplasm;intracellular non-membrane-bounded organelle;intracellular organelle;intracellular organelle part;intracellular part;non-membrane-bounded organelle;nuclear part;nucleoplasm;organelle;organelle part			DZF;ZnF_C2H2;ZnF_U1	DZF	18	18	18	27.4	27.4	27.4	117.01	0	189.34	433070000	89	1	NaN	-1.87599	NaN
Q969Q0;P83881	Q969Q0;P83881	60S ribosomal protein L36a-like;60S ribosomal protein L36a	RPL36AL;RPL36A				-0.858201	NaN	0.050058	NaN	23.4821	23.5959	25.1902	24.2713	23.7301	24.0737	24.8101	24.0368	60S ribosomal protein L36a-like OS;60S ribosomal protein L36a OS	biosynthetic process;catabolic process;cellular biosynthetic process;cellular catabolic process;cellular component disassembly;cellular component disassembly at cellular level;cellular component organization;cellular component organization at cellular level;cellular component organization or biogenesis;cellular component organization or biogenesis at cellular level;cellular macromolecular complex…	structural constituent of ribosome;structural molecule activity	cell part;cytoplasmic part;cytosol;cytosolic large ribosomal subunit;intracellular non-membrane-bounded organelle;intracellular organelle;intracellular organelle part;intracellular part;large ribosomal subunit;macromolecular complex;non-membrane-bounded organelle;organelle;organelle part;ribonucleoprotein complex;ribosome	60S ribosomal subunit, cytoplasmic;Nop56p-associated pre-rRNA complex;Ribosome, cytoplasmic	Ribosome		Ribosomal_L44	3	3	3	22.6	22.6	22.6	12.469	0	6.7381	234610000	13	1	NaN	-1.14151	NaN
O60568	O60568	Procollagen-lysine,2-oxoglutarate 5-dioxygenase 3	PLOD3				-0.730183	NaN	0.00377347	NaN	24.5784	24.8899	25.5983	25.3333	25.4614	25.2999	25.4205	25.2577	Multifunctional procollagen lysine hydroxylase and glycosyltransferase LH3 OS	anatomical structure development;anatomical structure morphogenesis;basement membrane assembly;basement membrane organization;biological regulation;cell morphogenesis;cell morphogenesis involved in differentiation;cellular component assembly;cellular component assembly at cellular level;cellular component morphogenesis;cellular component organization;cellular component organization at cellular le…	binding;carboxylic acid binding;catalytic activity;cation binding;galactosyltransferase activity;glucosyltransferase activity;ion binding;iron ion binding;L-ascorbic acid binding;metal ion binding;oxidoreductase activity;oxidoreductase activity, acting on paired donors, with incorporation or reduction of molecular oxygen;oxidoreductase activity, acting on paired donors, with incorporation or redu…	cell part;cytoplasmic part;endoplasmic reticulum;endoplasmic reticulum membrane;endoplasmic reticulum part;extracellular membrane-bounded organelle;extracellular organelle;extracellular region part;extracellular vesicular exosome;intracellular membrane-bounded organelle;intracellular organelle;intracellular organelle part;intracellular part;membrane;membrane part;membrane-bounded organelle;membra…		Lysine degradation;Other types of O-glycan biosynthesis	P4Hc	2OG-FeII_Oxy	22	22	22	48.6	48.6	48.6	84.784	0	69.837	471820000	123	1	NaN	-2.07187	NaN
Q15370	Q15370	Transcription elongation factor B polypeptide 2	TCEB2				-0.910667	NaN	0.0103591	NaN	22.2669	22.6175	23.7354	23.1594	23.1638	21.862	21.7367	21.5307	Elongin-B OS	biological regulation;biosynthetic process;cellular biosynthetic process;cellular component assembly;cellular component organization;cellular component organization or biogenesis;cellular macromolecule biosynthetic process;cellular macromolecule metabolic process;cellular metabolic process;cellular nitrogen compound metabolic process;cellular process;cellular protein metabolic process;cellular re…	binding;enzyme binding;protein binding;ubiquitin protein ligase binding	cell part;Cul2-RING ubiquitin ligase complex;Cul5-RING ubiquitin ligase complex;cullin-RING ubiquitin ligase complex;cytoplasmic part;cytoplasmic ubiquitin ligase complex;cytosol;elongin complex;extracellular membrane-bounded organelle;extracellular organelle;extracellular region part;extracellular vesicular exosome;intracellular organelle part;intracellular part;macromolecular complex;membrane-b…	Ubiquitin E3 ligase (ASB1, TCEB1, TCEB2, CUL5, RNF7);Ubiquitin E3 ligase (ASB12, TCEB1, TCEB2, CUL5, RNF7);Ubiquitin E3 ligase (ASB2, TCEB1, TCEB2, CUL5, RNF7);Ubiquitin E3 ligase (ASB6, TCEB1, TCEB2, CUL5, RNF7);Ubiquitin E3 ligase (ASB7, TCEB1, TCEB2, CUL5, RNF7);Ubiquitin E3 ligase (VHL, TCEB1, TCEB2, CUL2);Ubiquitin E3 ligase (VHL, TCEB1, TCEB2, CUL2, RBX1);Ubiquitin E3 ligase (WSB1, TCEB1, T…	Pathways in cancer;Renal cell carcinoma;Ubiquitin mediated proteolysis	UBQ	ubiquitin	6	6	6	71.2	71.2	71.2	13.133	0	39.661	85119000	23	1	NaN	-1.89972	NaN
Q13263	Q13263	Transcription intermediary factor 1-beta	TRIM28				-0.838533	NaN	0.00181738	NaN	25.032	24.9736	26.0467	25.726	25.7513	25.2427	25.3454	25.2963	Transcription intermediary factor 1-beta OS	anatomical structure morphogenesis;biological regulation;biosynthetic process;cell morphogenesis;cell morphogenesis involved in differentiation;cellular biosynthetic process;cellular component assembly;cellular component morphogenesis;cellular component organization;cellular component organization or biogenesis;cellular developmental process;cellular macromolecule metabolic process;cellular metab…	acid-amino acid ligase activity;binding;catalytic activity;cation binding;chromo shadow domain binding;DNA binding;enzyme binding;ion binding;kinase activity;Krueppel-associated box domain binding;ligase activity;ligase activity, forming carbon-nitrogen bonds;metal ion binding;nucleic acid binding;nucleic acid binding transcription factor activity;phosphotransferase activity, alcohol group as acc…	cell part;chromatin;chromosomal part;euchromatin;heterochromatin;intracellular membrane-bounded organelle;intracellular organelle;intracellular organelle part;intracellular part;membrane-bounded organelle;nuclear chromatin;nuclear chromosome part;nuclear euchromatin;nuclear heterochromatin;nuclear part;nucleoplasm;nucleus;organelle;organelle part	Emerin complex 32;NCOR1 complex		BBC;BBOX;BROMO;PHD;RING	PHD;zf-B_box;zf-RING_5	23	23	23	46.5	46.5	46.5	88.549	0	287.38	584000000	169	1	NaN	-2.50556	NaN
Q8N163	Q8N163	Cell cycle and apoptosis regulator protein 2	CCAR2				-0.632833	NaN	0.00641378	NaN	22.9316	23.2182	23.5213	23.7934	23.8085	24.5144	24.4453	24.7901	Cell cycle and apoptosis regulator protein 2 OS	apoptotic mitochondrial changes;biological regulation;cell cycle;cellular component organization;cellular component organization at cellular level;cellular component organization or biogenesis;cellular component organization or biogenesis at cellular level;cellular macromolecule metabolic process;cellular metabolic process;cellular nitrogen compound metabolic process;cellular process;cellular res…	basal RNA polymerase II transcription machinery binding;basal transcription machinery binding;binding;enzyme binding;enzyme inhibitor activity;enzyme regulator activity;protein binding;RNA polymerase binding;RNA polymerase core enzyme binding;RNA polymerase II core binding	cell part;chromatin;chromosomal part;cytoplasm;cytoplasmic part;intracellular membrane-bounded organelle;intracellular organelle;intracellular organelle lumen;intracellular organelle part;intracellular part;membrane-bounded organelle;membrane-enclosed lumen;mitochondrial matrix;mitochondrial part;nuclear chromatin;nuclear chromosome part;nuclear part;nucleoplasm;nucleus;organelle;organelle lumen;…	IKBKB-CDC37-KIAA1967-HSP90AB1-HSP90AA1 complex			DBC1;S1-like	17	17	17	36	36	36	102.9	0	73.527	177880000	74	1	NaN	-1.75298	NaN
Q96GC5	Q96GC5	39S ribosomal protein L48, mitochondrial	MRPL48				-0.833467	NaN	0.0304821	NaN	17.9557	18.6687	19.4492	19.3222	18.6657	21.9068	22.41	22.0295	39S ribosomal protein L48, mitochondrial OS	biosynthetic process;cellular biosynthetic process;cellular component disassembly;cellular component disassembly at cellular level;cellular component organization;cellular component organization at cellular level;cellular component organization or biogenesis;cellular component organization or biogenesis at cellular level;cellular macromolecular complex disassembly;cellular macromolecular complex …		cell part;cytoplasmic part;intracellular non-membrane-bounded organelle;intracellular organelle;intracellular organelle part;intracellular part;macromolecular complex;membrane;mitochondrial inner membrane;mitochondrial membrane;mitochondrial part;mitochondrial ribosome;non-membrane-bounded organelle;organellar ribosome;organelle;organelle inner membrane;organelle membrane;organelle part;ribonucle…	39S ribosomal subunit, mitochondrial;55S ribosome, mitochondrial			Ribosomal_S10	2	2	2	10.8	10.8	10.8	23.934	0	5.7518	17896000	7	1	NaN	-1.3643	NaN
Q86W50	Q86W50	Methyltransferase-like protein 16	METTL16				-0.682199	NaN	0.00272895	NaN	20.8724	20.6574	21.4671	21.3067	21.5675	20.3891	20.4691	19.6326	RNA N6-adenosine-methyltransferase METTL16 OS	cellular macromolecule metabolic process;cellular metabolic process;cellular nitrogen compound metabolic process;cellular process;macromolecule metabolic process;macromolecule methylation;macromolecule modification;metabolic process;methylation;ncRNA metabolic process;ncRNA processing;nitrogen compound metabolic process;nucleic acid metabolic process;nucleobase-containing compound metabolic proce…		cell part;intracellular membrane-bounded organelle;intracellular organelle;intracellular part;membrane-bounded organelle;nucleus;organelle				Methyltransf_10	6	6	6	10.9	10.9	10.9	63.62	0	8.536	24962000	16	1	NaN	-2.08864	NaN
Q9UHX1	Q9UHX1	Poly(U)-binding-splicing factor PUF60	PUF60				-0.618666	NaN	0.00431577	NaN	24.8428	24.6508	25.1871	25.4469	25.4624	22.5156	22.4129	21.804	Poly(U)-binding-splicing factor PUF60 OS	apoptosis;biological regulation;biosynthetic process;cell death;cellular biosynthetic process;cellular macromolecule biosynthetic process;cellular macromolecule metabolic process;cellular metabolic process;cellular nitrogen compound metabolic process;cellular process;death;macromolecule biosynthetic process;macromolecule metabolic process;metabolic process;mRNA metabolic process;mRNA processing;n…	binding;DNA binding;identical protein binding;nucleic acid binding;nucleotide binding;protein binding	cell part;cytoplasmic part;Golgi apparatus;intracellular membrane-bounded organelle;intracellular organelle;intracellular organelle part;intracellular part;macromolecular complex;membrane-bounded organelle;mitochondrion;nuclear part;nucleoplasm;organelle;organelle part;ribonucleoprotein complex	17S U2 snRNP;Spliceosome	Spliceosome	RRM;RRM_1	RRM_1	13	13	13	33.3	33.3	33.3	59.875	0	45.311	378580000	66	1	NaN	-1.84301	NaN
Q13838	Q13838	Spliceosome RNA helicase DDX39B	DDX39B				-0.76805	NaN	0.00382645	NaN	26.3315	26.4726	27.1017	27.0087	27.3999	27.4168	27.8644	27.6079	Spliceosome RNA helicase DDX39B OS	biological regulation;cellular component assembly;cellular component assembly at cellular level;cellular component organization;cellular component organization at cellular level;cellular component organization or biogenesis;cellular component organization or biogenesis at cellular level;cellular macromolecular complex assembly;cellular macromolecular complex subunit organization;cellular macromol…	adenyl nucleotide binding;adenyl ribonucleotide binding;ATP binding;ATPase activity;ATPase activity, coupled;ATP-dependent helicase activity;ATP-dependent protein binding;ATP-dependent RNA helicase activity;binding;catalytic activity;helicase activity;hydrolase activity;hydrolase activity, acting on acid anhydrides;hydrolase activity, acting on acid anhydrides, in phosphorus-containing anhydrides…	cell part;cytoplasm;intracellular membrane-bounded organelle;intracellular non-membrane-bounded organelle;intracellular organelle;intracellular organelle part;intracellular part;macromolecular complex;membrane-bounded organelle;non-membrane-bounded organelle;nuclear body;nuclear part;nuclear speck;nucleolus;nucleoplasm;nucleoplasm part;nucleus;organelle;organelle part;protein complex;ribonucleopr…	Exon junction complex;Spliceosome;TREX complex	mRNA surveillance pathway;RNA transport;Spliceosome	DEXDc;HELICc	DEAD;Helicase_C	22	22	12	62.9	62.9	38.1	48.991	0	200.64	1930600000	200	1	NaN	-2.12667	NaN
Q9UMS4	Q9UMS4	Pre-mRNA-processing factor 19	PRPF19				-0.74605	NaN	0.00201745	NaN	26.4746	26.7283	27.2906	27.2795	27.4724	26.3344	26.6943	26.4566	Pre-mRNA-processing factor 19 OS	assembly of spliceosomal tri-snRNP;biological regulation;biosynthetic process;cell proliferation;cellular component assembly;cellular component assembly at cellular level;cellular component organization;cellular component organization at cellular level;cellular component organization or biogenesis;cellular component organization or biogenesis at cellular level;cellular localization;cellular macro…	acid-amino acid ligase activity;binding;catalytic activity;identical protein binding;ligase activity;ligase activity, forming carbon-nitrogen bonds;protein binding;small conjugating protein ligase activity;ubiquitin-protein ligase activity;ubiquitin-ubiquitin ligase activity	catalytic step 1 spliceosome;catalytic step 2 spliceosome;cell part;chromosomal part;cytoplasm;cytoplasmic part;cytoskeletal part;intracellular membrane-bounded organelle;intracellular non-membrane-bounded organelle;intracellular organelle;intracellular organelle part;intracellular part;lipid particle;macromolecular complex;membrane;membrane-bounded organelle;non-membrane-bounded organelle;nuclea…	C complex spliceosome;CDC5L complex;CDC5L core complex;Spliceosome	Spliceosome;Ubiquitin mediated proteolysis	Ubox;WD40	Prp19;U-box;WD40	11	11	11	41.3	41.3	41.3	55.18	0	107.98	1521300000	132	1	NaN	-2.30032	NaN
P62318	P62318	Small nuclear ribonucleoprotein Sm D3	SNRPD3				-0.516416	NaN	0.0327365	NaN	26.2216	26.6037	26.6442	26.9044	27.2386	25.0004	25.0555	25.0614	Small nuclear ribonucleoprotein Sm D3 OS	biosynthetic process;cellular biosynthetic process;cellular component assembly;cellular component assembly at cellular level;cellular component organization;cellular component organization at cellular level;cellular component organization or biogenesis;cellular component organization or biogenesis at cellular level;cellular macromolecular complex assembly;cellular macromolecular complex subunit o…	binding;enzyme binding;histone pre-mRNA DCP binding;nucleic acid binding;protein binding;RNA binding	catalytic step 2 spliceosome;cell part;cytoplasm;cytoplasmic part;cytosol;extracellular membrane-bounded organelle;extracellular organelle;extracellular region part;extracellular vesicular exosome;intracellular organelle part;intracellular part;macromolecular complex;membrane-bounded organelle;membrane-bounded vesicle;methylosome;methyltransferase complex;nuclear part;nucleoplasm;organelle;organe…	12S U11 snRNP;17S U2 snRNP;18S U11/U12 snRNP;20S methylosome and RG-containing Sm protein complex;20S methylosome-SmD complex;6S methyltransferase and RG-containing Sm proteins complex;6S methyltransferase complex;C complex spliceosome;CDC5L complex;SMN complex;SMN complex, U7 snRNA specific;SMN containing complex;SMN1-SIP1-SNRP complex;Spliceosome	Spliceosome;Systemic lupus erythematosus	Sm	LSM	5	5	5	53.2	53.2	53.2	13.916	0	108.2	1228500000	75	1	NaN	-1.11339	NaN
Q14151	Q14151	Scaffold attachment factor B2	SAFB2				-0.161301	NaN	0.239352	NaN	20.0956	19.9948	21.2255	20.2305	19.1635	24.7573	24.8903	24.5485	Scaffold attachment factor B2 OS	biological regulation;biosynthetic process;cellular biosynthetic process;cellular macromolecule biosynthetic process;cellular macromolecule metabolic process;cellular metabolic process;cellular nitrogen compound metabolic process;cellular process;macromolecule biosynthetic process;macromolecule metabolic process;metabolic process;nitrogen compound metabolic process;nucleic acid metabolic process;…	binding;DNA binding;identical protein binding;nucleic acid binding;nucleotide binding;protein binding	cell part;cytoplasm;extracellular membrane-bounded organelle;extracellular organelle;extracellular region part;extracellular vesicular exosome;intracellular membrane-bounded organelle;intracellular organelle;intracellular organelle part;intracellular part;membrane-bounded organelle;membrane-bounded vesicle;nuclear part;nucleoplasm;organelle;organelle part;vesicle			RRM;SAP	RRM_1;SAP	10	10	5	15.2	15.2	7.5	107.47	0	87.562	108470000	31	1	NaN	-0.166369	NaN
P51948	P51948	CDK-activating kinase assembly factor MAT1	MNAT1				-0.579565	NaN	0.0348501	NaN	19.7094	19.6149	20.2968	19.8096	20.6187	18.4864	19.3289	18.7635	CDK-activating kinase assembly factor MAT1 OS	adult heart development;anatomical structure development;biological regulation;biosynthetic process;catabolic process;cell cycle;cell cycle process;cell proliferation;cellular biosynthetic process;cellular catabolic process;cellular component assembly;cellular component organization;cellular component organization or biogenesis;cellular macromolecule biosynthetic process;cellular macromolecule ca…	binding;cation binding;ion binding;metal ion binding;protein binding;protein N-terminus binding;transition metal ion binding;zinc ion binding	cell part;cytoplasm;holo TFIIH complex;intracellular organelle part;intracellular part;macromolecular complex;nuclear part;nucleoplasm;nucleoplasm part;organelle part;protein complex;transcription factor complex	CAK complex (Cdk-activating kinase complex);CAK-ERCC2 complex;ERCC2/CAK complex;ESR1-CDK7-CCNH-MNAT1-MTA1-HDAC2 complex;TFIIH transcription factor complex	Basal transcription factors;Nucleotide excision repair	RING	MAT1	3	3	3	14.6	14.6	14.6	35.823	0	6.5791	7913200	9	1	NaN	-1.14616	NaN
P07910	P07910	Heterogeneous nuclear ribonucleoproteins C1/C2	HNRNPC				-0.571166	NaN	0.00643939	NaN	24.0474	24.1158	24.7656	24.4308	24.7619	23.4576	23.2628	23.6212	Heterogeneous nuclear ribonucleoproteins C1/C2 OS	3'-UTR-mediated mRNA stabilization;ATP-dependent chromatin remodeling;biological regulation;cell differentiation;cellular component organization;cellular component organization at cellular level;cellular component organization or biogenesis;cellular component organization or biogenesis at cellular level;cellular developmental process;cellular macromolecule metabolic process;cellular metabolic pro…	binding;chromatin binding;chromatin DNA binding;core promoter proximal region DNA binding;core promoter proximal region sequence-specific DNA binding;DNA binding;enhancer binding;enhancer sequence-specific DNA binding;identical protein binding;mRNA 3'-UTR binding;mRNA binding;nucleic acid binding;nucleosomal DNA binding;nucleosome binding;nucleotide binding;poly(U) RNA binding;poly-pyrimidine tra…	catalytic step 2 spliceosome;cell part;chromatin;chromosomal part;cytoplasmic part;cytosol;extracellular membrane-bounded organelle;extracellular organelle;extracellular region part;extracellular vesicular exosome;intracellular membrane-bounded organelle;intracellular organelle;intracellular organelle part;intracellular part;macromolecular complex;membrane;membrane-bounded organelle;membrane-boun…	C complex spliceosome;LARC complex (LCR-associated remodeling complex);Toposome	Spliceosome	RRM	RRM_1	6	6	3	17.6	17.6	9.8	33.67	0	25.421	263910000	39	1	NaN	-1.65299	NaN
Q9NV31	Q9NV31	U3 small nucleolar ribonucleoprotein protein IMP3	IMP3				-0.763766	NaN	0.0084112	NaN	20.8283	20.9269	21.4074	21.5576	21.9591	19.8979	18.4545	19.7587	U3 small nucleolar ribonucleoprotein protein IMP3 OS	cellular macromolecule metabolic process;cellular metabolic process;cellular nitrogen compound metabolic process;cellular process;macromolecule metabolic process;metabolic process;ncRNA metabolic process;ncRNA processing;nitrogen compound metabolic process;nucleic acid metabolic process;nucleobase-containing compound metabolic process;primary metabolic process;RNA metabolic process;RNA processing…	binding;nucleic acid binding;RNA binding;snoRNA binding	cell part;intracellular membrane-bounded organelle;intracellular non-membrane-bounded organelle;intracellular organelle;intracellular organelle part;intracellular part;macromolecular complex;membrane-bounded organelle;Mpp10 complex;non-membrane-bounded organelle;nuclear part;nucleolar part;nucleolus;nucleus;organelle;organelle part;preribosome;protein complex;ribonucleoprotein complex;small-subun…	IMP3-IMP4-MPP10 complex	Ribosome biogenesis in eukaryotes	S4	S4	3	3	3	28.3	28.3	28.3	21.85	0	6.7817	23334000	6	1	NaN	-1.83708	NaN
P54098	P54098	DNA polymerase subunit gamma-1	POLG				-0.912802	NaN	0.00485651	NaN	20.0242	19.4896	20.7333	20.5727	20.7031	20.3701	18.6335	20.1514	DNA polymerase subunit gamma-1 OS	aging;base-excision repair, gap-filling;biosynthetic process;cellular biosynthetic process;cellular macromolecule biosynthetic process;cellular macromolecule metabolic process;cellular metabolic process;cellular nitrogen compound metabolic process;cellular process;developmental process;DNA biosynthetic process;DNA metabolic process;DNA replication;DNA-dependent DNA replication;macromolecule biosy…	binding;catalytic activity;chromatin binding;DNA binding;DNA polymerase activity;DNA-directed DNA polymerase activity;enzyme binding;exonuclease activity;hydrolase activity;hydrolase activity, acting on ester bonds;nuclease activity;nucleic acid binding;nucleotidyltransferase activity;protease binding;protein binding;transferase activity;transferase activity, transferring phosphorus-containing gr…	cell part;cytoplasmic part;DNA polymerase complex;extracellular membrane-bounded organelle;extracellular organelle;extracellular region part;extracellular vesicular exosome;gamma DNA polymerase complex;intracellular membrane-bounded organelle;intracellular non-membrane-bounded organelle;intracellular organelle;intracellular organelle part;intracellular part;macromolecular complex;membrane;membran…			POLAc	DNA_pol_A	5	5	5	7.1	7.1	7.1	139.56	0	8.3593	14683000	12	1	NaN	-2.231	NaN
Q01844	Q01844	RNA-binding protein EWS	EWSR1				-0.4454	NaN	0.0204787	NaN	27.7933	27.5387	28.2458	28.2174	27.871	23.8962	23.5322	22.3511	RNA-binding protein EWS OS	biological regulation;biosynthetic process;cellular biosynthetic process;cellular macromolecule biosynthetic process;cellular macromolecule metabolic process;cellular metabolic process;cellular nitrogen compound metabolic process;cellular process;macromolecule biosynthetic process;macromolecule metabolic process;metabolic process;nitrogen compound metabolic process;nucleic acid metabolic process;…	binding;cation binding;identical protein binding;ion binding;metal ion binding;nucleic acid binding;nucleotide binding;protein binding;RNA binding;transition metal ion binding;zinc ion binding	cell part;cytoplasm;intracellular membrane-bounded organelle;intracellular non-membrane-bounded organelle;intracellular organelle;intracellular organelle part;intracellular part;membrane;membrane-bounded organelle;non-membrane-bounded organelle;nuclear part;nucleolus;nucleoplasm;nucleus;organelle;organelle part;plasma membrane	CPSF6-EWSR1-ITCH-NUDT21-POLR2A-UBAP2L complex;Large Drosha complex		RRM;ZnF_RBZ	zf-RanBP	12	12	12	20.1	20.1	20.1	68.477	0	168.59	2622800000	109	1	NaN	-1.16537	NaN
Q15233	Q15233	Non-POU domain-containing octamer-binding protein	NONO				-0.764201	NaN	0.0111166	NaN	28.4644	28.7584	29.6287	29.4363	29.0618	30.4908	30.7971	30.5668	Non-POU domain-containing octamer-binding protein OS	biological regulation;biosynthetic process;cellular biosynthetic process;cellular macromolecule biosynthetic process;cellular macromolecule metabolic process;cellular metabolic process;cellular nitrogen compound metabolic process;cellular process;cellular response to stimulus;cellular response to stress;circadian rhythm;DNA metabolic process;DNA recombination;DNA repair;macromolecule biosynthetic…	binding;core promoter binding;DNA binding;identical protein binding;nucleic acid binding;nucleotide binding;protein binding;regulatory region DNA binding;regulatory region nucleic acid binding;transcription regulatory region DNA binding	cell part;intracellular membrane-bounded organelle;intracellular non-membrane-bounded organelle;intracellular organelle;intracellular organelle part;intracellular part;membrane;membrane-bounded organelle;non-membrane-bounded organelle;nuclear body;nuclear matrix;nuclear part;nuclear speck;nucleolus;nucleoplasm;nucleoplasm part;nucleus;organelle;organelle part;paraspeckles	CAMK2-delta-MASH1 promoter-coactivator complex;MASH1 promoter-coactivator complex;p54(nrb)-PSF-matrin3 complex;PSF-p54(nrb) complex;snRNP-free U1A (SF-A) complex;TLE1 corepressor complex (MASH1 promoter-corepressor complex);TOP1-PSF-P54 complex		RRM	NOPS;RRM_1	29	27	27	62.8	60.7	60.7	54.231	0	323.31	11322000000	465	1	NaN	-1.73211	NaN
P68104;Q5VTE0	P68104;Q5VTE0	Elongation factor 1-alpha 1;Putative elongation factor 1-alpha-like 3	EEF1A1;EEF1A1P5				-0.473317	NaN	0.0114319	NaN	27.6336	27.4161	28.0924	27.8007	28.1014	28.8157	28.8001	28.7596	Elongation factor 1-alpha 1 OS;Putative elongation factor 1-alpha-like 3 OS	biological regulation;biosynthetic process;cellular biosynthetic process;cellular macromolecule biosynthetic process;cellular macromolecule metabolic process;cellular metabolic process;cellular nitrogen compound metabolic process;cellular process;cellular protein metabolic process;cellular response to chemical stimulus;cellular response to endogenous stimulus;cellular response to epidermal growth…	binding;catalytic activity;enzyme binding;GTP binding;GTPase activity;guanyl nucleotide binding;guanyl ribonucleotide binding;hydrolase activity;hydrolase activity, acting on acid anhydrides;hydrolase activity, acting on acid anhydrides, in phosphorus-containing anhydrides;kinase binding;nucleic acid binding;nucleoside-triphosphatase activity;nucleotide binding;protein binding;protein kinase bind…	cell cortex part;cell part;cell projection membrane;cell projection part;cortical actin cytoskeleton;cortical cytoskeleton;cytoplasm;cytoplasmic part;cytoskeletal part;cytoskeleton;cytosol;eukaryotic translation elongation factor 1 complex;extracellular membrane-bounded organelle;extracellular organelle;extracellular region part;extracellular space;extracellular vesicular exosome;intracellular me…	Nop56p-associated pre-rRNA complex;SNW1 complex	RNA transport		GTP_EFTU;GTP_EFTU_D2;GTP_EFTU_D3	15	15	10	49.1	49.1	37	50.14	0	115.33	3969000000	202	1	NaN	-1.34813	NaN
A0AV96	A0AV96;Q8TBY0;Q9NQ94	RNA-binding protein 47	RBM47				-0.649	NaN	0.000369871	NaN	22.8254	22.947	23.5577	23.4746	23.5733	21.5392	21.98	22.1907	RNA-binding protein 47 OS	cell differentiation;cellular developmental process;cellular process;developmental process;hemopoietic progenitor cell differentiation	binding;nucleotide binding	cell part;intracellular membrane-bounded organelle;intracellular organelle;intracellular part;membrane-bounded organelle;nucleus;organelle			RRM	RRM_1	8	8	8	22.3	22.3	22.3	64.098	0	57.112	111230000	63	1	NaN	-2.49474	NaN
P05387	P05387	60S acidic ribosomal protein P2	RPLP2				-0.690667	NaN	0.00307616	NaN	25.8965	25.7973	26.6964	26.5624	26.3539	25.07	25.3637	25.2297	60S acidic ribosomal protein P2 OS	biosynthetic process;catabolic process;cellular biosynthetic process;cellular catabolic process;cellular component disassembly;cellular component disassembly at cellular level;cellular component organization;cellular component organization at cellular level;cellular component organization or biogenesis;cellular component organization or biogenesis at cellular level;cellular macromolecular complex…	binding;nucleic acid binding;RNA binding;structural constituent of ribosome;structural molecule activity	adherens junction;anchoring junction;cell junction;cell part;cell-substrate adherens junction;cell-substrate junction;cytoplasmic part;cytosol;cytosolic large ribosomal subunit;extracellular membrane-bounded organelle;extracellular organelle;extracellular region part;extracellular vesicular exosome;focal adhesion;intracellular organelle part;intracellular part;large ribosomal subunit;macromolecul…	60S ribosomal subunit, cytoplasmic;Nop56p-associated pre-rRNA complex;Ribosome, cytoplasmic;TRBP containing complex (DICER, RPL7A, EIF6, MOV10 and subunits of the 60S ribosomal particle)	Ribosome			7	7	6	72.2	72.2	57.4	11.665	0	168.34	842170000	65	1	NaN	-2.06879	NaN
Q93009	Q93009	Ubiquitin carboxyl-terminal hydrolase 7	USP7				-0.767383	NaN	0.00444787	NaN	23.6017	23.5666	24.1951	24.6127	24.2468	24.7482	24.6533	24.651	Ubiquitin carboxyl-terminal hydrolase 7 OS	biological regulation;catabolic process;cellular catabolic process;cellular component organization;cellular component organization at cellular level;cellular component organization or biogenesis;cellular component organization or biogenesis at cellular level;cellular macromolecule catabolic process;cellular macromolecule metabolic process;cellular metabolic process;cellular nitrogen compound meta…	binding;catalytic activity;cysteine-type endopeptidase activity;cysteine-type peptidase activity;endopeptidase activity;enzyme binding;hydrolase activity;p53 binding;peptidase activity;peptidase activity, acting on L-amino acid peptides;protein binding;protein C-terminus binding;small conjugating protein-specific protease activity;transcription factor binding;ubiquitin protein ligase binding;ubiq…	cell part;cytoplasmic part;cytosol;intracellular membrane-bounded organelle;intracellular organelle;intracellular organelle part;intracellular part;membrane-bounded organelle;nuclear body;nuclear part;nucleoplasm part;nucleus;organelle;organelle part;PML body			MATH	MATH;UCH;USP7_C2;USP7_ICP0_bdg	17	17	17	28.3	28.3	28.3	128.3	0	82.276	260460000	75	1	NaN	-2.07298	NaN
Q5JVF3	Q5JVF3	PCI domain-containing protein 2	PCID2				-0.673367	NaN	0.0042007	NaN	22.2076	22.4958	22.8979	23.0139	23.1634	19.8407	21.7152	19.3027	PCI domain-containing protein 2 OS	anatomical structure development;biological regulation;cellular macromolecule metabolic process;cellular metabolic process;cellular nitrogen compound metabolic process;cellular process;developmental process;hemopoietic or lymphoid organ development;macromolecule metabolic process;metabolic process;mRNA metabolic process;negative regulation of apoptosis;negative regulation of biological process;ne…					PAM	PCI	7	7	7	23.8	23.8	23.8	46.029	0	24.517	71385000	24	1	NaN	-1.94495	NaN
P63162;P14678	P63162;P14678	Small nuclear ribonucleoprotein-associated protein N;Small nuclear ribonucleoprotein-associated proteins B and B	SNRPN;SNRPB				-0.5485	NaN	0.011317	NaN	25.0444	25.2628	25.8277	25.4633	25.8153	23.9305	23.8571	23.6889	Small nuclear ribonucleoprotein-associated protein N OS;Small nuclear ribonucleoprotein-associated proteins B and B OS	biological regulation;biosynthetic process;cellular biosynthetic process;cellular component assembly;cellular component assembly at cellular level;cellular component organization;cellular component organization at cellular level;cellular component organization or biogenesis;cellular component organization or biogenesis at cellular level;cellular macromolecular complex assembly;cellular macromolec…	binding;histone pre-mRNA DCP binding;nucleic acid binding;RNA binding	catalytic step 2 spliceosome;cell part;cytoplasm;cytoplasmic part;cytosol;extracellular membrane-bounded organelle;extracellular organelle;extracellular region part;extracellular vesicular exosome;histone pre-mRNA 3'end processing complex;intracellular organelle part;intracellular part;macromolecular complex;membrane-bounded organelle;membrane-bounded vesicle;methylosome;methyltransferase complex…	12S U11 snRNP;17S U2 snRNP;18S U11/U12 snRNP;20S methylosome and RG-containing Sm protein complex;6S methyltransferase and RG-containing Sm proteins complex;Anti-Sm protein complex;Anti-SMN protein complex;C complex spliceosome;JBP1-pICln complex;SMN complex;SMN complex, U7 snRNA specific;SMN1-SIP1-SNRP complex;SMN-PolII-RHA complex;Spliceosome	Spliceosome;Systemic lupus erythematosus	Sm	LSM	7	7	7	25.4	25.4	25.4	24.614	0	28.929	476330000	68	1	NaN	-1.46511	NaN
Q99880;Q99879;Q99877;Q93079;Q5QNW6;P62807;P58876;P57053;O60814;Q96A08	Q99880;Q99879;Q99877;Q93079;Q5QNW6;P62807;P58876;P57053;O60814;Q96A08	Histone H2B type 1-L;Histone H2B type 1-M;Histone H2B type 1-N;Histone H2B type 1-H;Histone H2B type 2-F;Histone H2B type 1-C/E/F/G/I;Histone H2B type 1-D;Histone H2B type F-S;Histone H2B type 1-K;Histone H2B type 1-A	HIST1H2BL;HIST1H2BM;HIST1H2BN;HIST1H2BH;HIST2H2BF;HIST1H2BC;HIST1H2BD;H2BFS;HIST1H2BK;HIST1H2BA				-0.687984	NaN	0.0562441	NaN	25.3611	25.6164	26.8137	26.1492	25.5673	25.3559	24.1188	24.5048	Histone H2B type 1-L OS;Histone H2B type 1-M OS;Histone H2B type 1-N OS;Histone H2B type 1-H OS;Histone H2B type 2-F OS;Histone H2B type 1-C/E/F/G/I OS;Histone H2B type 1-D OS;Histone H2B type F-S OS;Histone H2B type 1-K OS;Histone H2B type 1-A OS	anatomical structure development;antibacterial humoral response;antimicrobial humoral response;ATP-dependent chromatin remodeling;biological regulation;cell migration;cell motility;cellular component assembly;cellular component assembly at cellular level;cellular component disassembly;cellular component disassembly at cellular level;cellular component movement;cellular component organization;cell…	binding;DNA binding;nucleic acid binding	cell part;chromosomal part;extracellular membrane-bounded organelle;extracellular organelle;extracellular region part;extracellular space;extracellular vesicular exosome;extrinsic to membrane;extrinsic to plasma membrane;intracellular membrane-bounded organelle;intracellular organelle;intracellular organelle part;intracellular part;macromolecular complex;membrane part;membrane-bounded organelle;m…	H2AX complex II;Nop56p-associated pre-rRNA complex	Systemic lupus erythematosus	H2B	Histone	9	2	2	59.5	7.9	7.9	13.952	0	13.941	561100000	32	1	NaN	-1.02002	NaN
O95232	O95232	Luc7-like protein 3	LUC7L3				-0.553601	NaN	0.0713247	NaN	22.3664	22.8114	22.5484	23.2294	23.6497	18.649	19.59	18.1301	Luc7-like protein 3 OS	cellular component assembly;cellular component assembly at cellular level;cellular component organization;cellular component organization at cellular level;cellular component organization or biogenesis;cellular component organization or biogenesis at cellular level;cellular macromolecular complex assembly;cellular macromolecular complex subunit organization;cellular macromolecule metabolic proces…	binding;DNA binding;mRNA binding;nucleic acid binding;RNA binding	cell part;intracellular membrane-bounded organelle;intracellular organelle;intracellular organelle part;intracellular part;macromolecular complex;membrane-bounded organelle;nuclear body;nuclear part;nuclear speck;nucleoplasm;nucleoplasm part;nucleus;organelle;organelle part;ribonucleoprotein complex;small nuclear ribonucleoprotein complex;U1 snRNP	Spliceosome			LUC7	4	4	4	13.2	13.2	13.2	51.466	0	45.95	85300000	18	1	NaN	-0.85669	NaN
Q9ULW0	Q9ULW0	Targeting protein for Xklp2	TPX2				-0.6021	NaN	0.0364593	NaN	20.8062	19.9706	20.8509	21.092	21.0286	18.6381	19.4002	18.8771	Targeting protein for Xklp2 OS	activation of protein kinase activity;apoptosis;biological regulation;cell cycle phase;cell cycle process;cell death;cell division;cell proliferation;cellular component organization;cellular component organization at cellular level;cellular component organization or biogenesis;cellular component organization or biogenesis at cellular level;cellular process;death;mitosis;nuclear division;organelle…	adenyl nucleotide binding;adenyl ribonucleotide binding;ATP binding;binding;enzyme binding;GTP binding;guanyl nucleotide binding;guanyl ribonucleotide binding;kinase binding;nucleotide binding;protein binding;protein kinase binding;purine nucleotide binding;purine ribonucleoside triphosphate binding;purine ribonucleotide binding;ribonucleotide binding	axon hillock;axon part;cell part;cell projection part;cytoplasm;cytoskeletal part;cytoskeleton;intracellular membrane-bounded organelle;intracellular non-membrane-bounded organelle;intracellular organelle;intracellular organelle part;intracellular part;macromolecular complex;membrane-bounded organelle;microtubule;microtubule cytoskeleton;non-membrane-bounded organelle;nuclear part;nucleoplasm;nuc…	Parvulin-associated pre-rRNP complex			Aurora-A_bind;TPX2;TPX2_importin	3	3	3	8.6	8.6	8.6	85.652	0	5.614	14650000	11	1	NaN	-1.14676	NaN
Q9UL40	Q9UL40	Zinc finger protein 346	ZNF346				-0.541751	NaN	0.0108235	NaN	21.3046	21.3261	21.9538	22.0194	21.5981	23.0399	23.5692	23.259	Zinc finger protein 346 OS	biological regulation;positive regulation of apoptosis;positive regulation of biological process;positive regulation of cell death;positive regulation of cellular process;positive regulation of programmed cell death;regulation of apoptosis;regulation of biological process;regulation of cell death;regulation of cellular process;regulation of programmed cell death	binding;cation binding;double-stranded RNA binding;enzyme binding;ion binding;metal ion binding;nucleic acid binding;protein binding;RNA binding;transition metal ion binding;zinc ion binding	cell part;cytoplasm;intracellular membrane-bounded organelle;intracellular non-membrane-bounded organelle;intracellular organelle;intracellular organelle part;intracellular part;membrane-bounded organelle;non-membrane-bounded organelle;nuclear part;nucleolus;nucleoplasm;nucleus;organelle;organelle part			ZnF_C2H2;ZnF_U1		7	7	7	40.8	40.8	40.8	32.932	0	27.267	65119000	38	1	NaN	-1.46756	NaN
Q9BWF3	Q9BWF3	RNA-binding protein 4	RBM4				-0.452133	NaN	0.00921798	NaN	25.0214	25.3544	25.6898	25.6596	25.5707	24.8485	24.6916	24.8865	RNA-binding protein 4 OS	biological regulation;cap-independent translational initiation;cell differentiation;cellular developmental process;cellular macromolecule metabolic process;cellular metabolic process;cellular nitrogen compound metabolic process;cellular process;cellular response to stimulus;cellular response to stress;cytoplasmic translational initiation;developmental process;entrainment of circadian clock;entrai…	binding;cation binding;ion binding;metal ion binding;miRNA binding;mRNA 3'-UTR binding;mRNA binding;nucleic acid binding;nucleotide binding;RNA binding;transition metal ion binding;zinc ion binding	cell part;cytoplasm;cytoplasmic part;intracellular membrane-bounded organelle;intracellular non-membrane-bounded organelle;intracellular organelle;intracellular organelle part;intracellular part;macromolecular complex;membrane-bounded organelle;non-membrane-bounded organelle;nuclear body;nuclear part;nuclear speck;nucleolus;nucleoplasm;nucleoplasm part;nucleus;organelle;organelle part;ribonucleop…			RRM;ZnF_C2HC	RRM_1;zf-CCHC	15	15	6	57.4	57.4	31.9	40.313	0	136.58	473790000	112	1	NaN	-1.36019	NaN
Q8TDY2	Q8TDY2	RB1-inducible coiled-coil protein 1	RB1CC1				-1.67742	NaN	0.0348919	NaN	20.1392	17.8718	20.7772	20.9801	20.2915	19.9691	18.2704	19.0496	RB1-inducible coiled-coil protein 1 OS	anatomical structure development;autophagic vacuole assembly;biological regulation;biosynthetic process;cell cycle;cellular biosynthetic process;cellular component assembly;cellular component assembly at cellular level;cellular component organization;cellular component organization at cellular level;cellular component organization or biogenesis;cellular component organization or biogenesis at cel…	binding;enzyme binding;kinase binding;protein binding;protein kinase binding	Atg1p signaling complex;cell part;cytoplasm;cytoplasmic part;cytosol;intracellular organelle part;intracellular part;macromolecular complex;membrane;nuclear membrane;nuclear part;organelle membrane;organelle part;pre-autophagosomal structure membrane;protein complex;ULK1-ATG13-FIP200 complex				ATG11	2	2	2	1.8	1.8	1.8	183.09	0.0036742	1.8615	10384000	2	1	NaN	-1.54572	NaN
Q96SB4	Q96SB4;Q9UPE1;P78362	SRSF protein kinase 1	SRPK1				-0.635633	NaN	0.00562033	NaN	23.055	23.3024	23.9796	23.6492	23.8142	19.1699	21.5462	20.6308	SRSF protein kinase 1 OS	biological regulation;cellular component organization;cellular component organization at cellular level;cellular component organization or biogenesis;cellular component organization or biogenesis at cellular level;cellular macromolecule metabolic process;cellular metabolic process;cellular nitrogen compound metabolic process;cellular process;cellular process involved in reproduction;cellular prot…	adenyl nucleotide binding;adenyl ribonucleotide binding;ATP binding;binding;catalytic activity;cation binding;ion binding;kinase activity;magnesium ion binding;metal ion binding;nucleotide binding;phosphotransferase activity, alcohol group as acceptor;protein kinase activity;protein serine/threonine kinase activity;purine nucleotide binding;purine ribonucleoside triphosphate binding;purine ribonu…	cell part;cytoplasm;cytoplasmic part;endoplasmic reticulum;intracellular membrane-bounded organelle;intracellular organelle;intracellular organelle part;intracellular part;membrane;membrane-bounded organelle;nuclear matrix;nuclear part;nucleoplasm;nucleus;organelle;organelle part;plasma membrane	Large Drosha complex;Nop56p-associated pre-rRNA complex;Toposome			Pkinase	6	6	6	14.5	14.5	14.5	74.324	0	35.982	101170000	34	1	NaN	-1.79645	NaN
Q9BVP2	Q9BVP2	Guanine nucleotide-binding protein-like 3	GNL3				-0.619967	NaN	0.0194498	NaN	21.7863	22.0599	22.5471	22.8441	22.238	26.5822	26.8777	26.7203	Guanine nucleotide-binding protein-like 3 OS	biological regulation;cell proliferation;cellular component biogenesis;cellular component biogenesis at cellular level;cellular component organization or biogenesis;cellular component organization or biogenesis at cellular level;cellular process;metabolic process;regulation of biological process;regulation of cell proliferation;regulation of cellular process;ribonucleoprotein complex biogenesis;r…	binding;catalytic activity;GTP binding;GTPase activity;guanyl nucleotide binding;guanyl ribonucleotide binding;hydrolase activity;hydrolase activity, acting on acid anhydrides;hydrolase activity, acting on acid anhydrides, in phosphorus-containing anhydrides;nucleoside-triphosphatase activity;nucleotide binding;purine nucleotide binding;purine ribonucleoside triphosphate binding;purine ribonucleo…	cell part;extracellular region part;extracellular space;intracellular membrane-bounded organelle;intracellular non-membrane-bounded organelle;intracellular organelle;intracellular organelle part;intracellular part;membrane;membrane-bounded organelle;non-membrane-bounded organelle;nuclear part;nucleolus;nucleoplasm;nucleus;organelle;organelle part	Nop56p-associated pre-rRNA complex	Ribosome biogenesis in eukaryotes		GN3L_Grn1;MMR_HSR1	15	15	15	33.5	33.5	33.5	61.992	0	258.55	424020000	68	1	NaN	-1.38434	NaN
P16220	P16220	Cyclic AMP-responsive element-binding protein 1	CREB1				-0.616417	NaN	0.00285939	NaN	23.5841	23.327	24.1568	23.9801	24.079	18.2721	21.3932	18.2072	Cyclic AMP-responsive element-binding protein 1 OS	activation of immune response;activation of innate immune response;activation of phospholipase C activity;anatomical structure development;axon guidance;behavior;biological regulation;biosynthetic process;body fluid secretion;cell communication;cell differentiation;cell surface receptor linked signaling pathway;cell-cell signaling;cellular biosynthetic process;cellular component organization;cell…	activating transcription factor binding;binding;cAMP response element binding;core promoter proximal region DNA binding;core promoter proximal region sequence-specific DNA binding;DNA binding;enhancer binding;enhancer sequence-specific DNA binding;enzyme binding;nucleic acid binding;nucleic acid binding transcription factor activity;protein binding;protein binding transcription factor activity;re…	cell part;chromatin;chromosomal part;euchromatin;intracellular membrane-bounded organelle;intracellular organelle;intracellular organelle part;intracellular part;membrane-bounded organelle;nuclear chromatin;nuclear chromosome part;nuclear euchromatin;nuclear part;nucleoplasm;nucleus;organelle;organelle part	ACT-CREB complex;FHL2-CREB complex;FHL3-CREB complex;LMO4-CREB complex	Antigen processing and presentation;Huntington's disease;ko05152;Melanogenesis;Osteoclast differentiation;Prostate cancer;Vasopressin-regulated water reabsorption	BRLZ	bZIP_1;pKID	4	4	3	22.9	22.9	20.8	36.688	0	17.791	117070000	13	1	NaN	-1.94852	NaN
Q14258	Q14258	E3 ubiquitin/ISG15 ligase TRIM25	TRIM25				-0.637867	NaN	0.000336488	NaN	27.2546	27.2316	27.9669	27.8531	27.8229	20.3125	21.8532	21.8224	E3 ubiquitin/ISG15 ligase TRIM25 OS	biological regulation;biosynthetic process;cell surface receptor linked signaling pathway;cellular biosynthetic process;cellular macromolecule biosynthetic process;cellular macromolecule metabolic process;cellular metabolic process;cellular nitrogen compound metabolic process;cellular process;cellular protein metabolic process;cellular response to chemical stimulus;cellular response to cytokine s…	acid-amino acid ligase activity;binding;catalytic activity;cation binding;ion binding;ligase activity;ligase activity, forming carbon-nitrogen bonds;metal ion binding;nucleic acid binding transcription factor activity;sequence-specific DNA binding transcription factor activity;transition metal ion binding;zinc ion binding	cell part;cytoplasm;cytoplasmic part;cytosol;intracellular organelle part;intracellular part;nuclear part;nucleoplasm;organelle part	Ubiquitin E3 ligase (TRIM25, DDX58)	RIG-I-like receptor signaling pathway	PRY;RING;SPRY	PRY;SPRY	30	30	30	55.9	55.9	55.9	70.973	0	214.71	1735800000	199	1	NaN	-2.47961	NaN
P51991	P51991	Heterogeneous nuclear ribonucleoprotein A3	HNRNPA3				-0.460884	NaN	0.00499418	NaN	27.3867	27.622	27.8717	28.0024	28.0216	30.0177	30.0898	30.0697	Heterogeneous nuclear ribonucleoprotein A3 OS	cellular macromolecule metabolic process;cellular metabolic process;cellular nitrogen compound metabolic process;cellular process;gene expression;macromolecule metabolic process;metabolic process;mRNA metabolic process;mRNA processing;nitrogen compound metabolic process;nuclear mRNA splicing, via spliceosome;nucleic acid metabolic process;nucleobase-containing compound metabolic process;primary m…	binding;nucleic acid binding;nucleotide binding;RNA binding	catalytic step 2 spliceosome;cell part;intracellular membrane-bounded organelle;intracellular organelle;intracellular organelle part;intracellular part;macromolecular complex;membrane-bounded organelle;nuclear part;nucleoplasm;nucleus;organelle;organelle part;ribonucleoprotein complex;spliceosomal complex	C complex spliceosome	Spliceosome	RRM	RRM_1	24	24	24	52.1	52.1	52.1	39.594	0	309.11	6355400000	247	1	NaN	-1.50269	NaN
P52815	P52815	39S ribosomal protein L12, mitochondrial	MRPL12				-0.573217	NaN	0.00101445	NaN	24.4144	24.4635	25.0896	25.0445	24.9024	24.3851	24.4449	24.5369	39S ribosomal protein L12, mitochondrial OS	biological regulation;biosynthetic process;cellular biosynthetic process;cellular component disassembly;cellular component disassembly at cellular level;cellular component organization;cellular component organization at cellular level;cellular component organization or biogenesis;cellular component organization or biogenesis at cellular level;cellular macromolecular complex disassembly;cellular m…	binding;nucleic acid binding;RNA binding;structural constituent of ribosome;structural molecule activity	cell part;cytoplasmic part;intracellular membrane-bounded organelle;intracellular organelle;intracellular organelle part;intracellular part;large ribosomal subunit;macromolecular complex;membrane;membrane-bounded organelle;mitochondrial inner membrane;mitochondrial large ribosomal subunit;mitochondrial membrane;mitochondrial part;mitochondrion;organellar large ribosomal subunit;organelle;organell…	39S ribosomal subunit, mitochondrial;55S ribosome, mitochondrial			Ribosomal_L12	6	6	6	42.4	42.4	42.4	21.348	0	34.844	330830000	43	1	NaN	-2.08378	NaN
P09234	P09234	U1 small nuclear ribonucleoprotein C	SNRPC				-0.473434	NaN	0.0192917	NaN	26.6472	26.8154	26.9293	27.336	27.3489	19.1981	19.7779	18.9125	U1 small nuclear ribonucleoprotein C OS	cellular component assembly;cellular component assembly at cellular level;cellular component organization;cellular component organization at cellular level;cellular component organization or biogenesis;cellular component organization or biogenesis at cellular level;cellular macromolecular complex assembly;cellular macromolecular complex subunit organization;cellular macromolecule metabolic proces…	binding;cation binding;identical protein binding;ion binding;metal ion binding;mRNA binding;nucleic acid binding;protein binding;protein dimerization activity;protein homodimerization activity;RNA binding;single-stranded RNA binding;transition metal ion binding;zinc ion binding	Cajal body;cell part;commitment complex;intracellular organelle part;intracellular part;macromolecular complex;nuclear body;nuclear part;nucleoplasm;nucleoplasm part;organelle part;prespliceosome;ribonucleoprotein complex;small nuclear ribonucleoprotein complex;spliceosomal complex;U1 snRNP;U2-type prespliceosome;U2-type spliceosomal complex	Spliceosome	Spliceosome	ZnF_U1	zf-U1	4	4	4	20.8	20.8	20.8	17.394	0	104.43	1501600000	33	1	NaN	-1.21837	NaN
O00469	O00469	Procollagen-lysine,2-oxoglutarate 5-dioxygenase 2	PLOD2				-0.636284	NaN	0.0253434	NaN	23.2103	22.6918	23.3221	23.5517	23.8882	21.7016	21.6685	21.4067	Procollagen-lysine,2-oxoglutarate 5-dioxygenase 2 OS	cellular component organization;cellular component organization at cellular level;cellular component organization or biogenesis;cellular component organization or biogenesis at cellular level;cellular macromolecule metabolic process;cellular metabolic process;cellular process;cellular protein metabolic process;extracellular matrix organization;extracellular structure organization;macromolecule me…	binding;carboxylic acid binding;catalytic activity;cation binding;ion binding;iron ion binding;L-ascorbic acid binding;metal ion binding;oxidoreductase activity;oxidoreductase activity, acting on paired donors, with incorporation or reduction of molecular oxygen;oxidoreductase activity, acting on paired donors, with incorporation or reduction of molecular oxygen, 2-oxoglutarate as one donor, and …	cell part;cytoplasmic part;endoplasmic reticulum;endoplasmic reticulum membrane;endoplasmic reticulum part;extracellular membrane-bounded organelle;extracellular organelle;extracellular region part;extracellular vesicular exosome;intracellular membrane-bounded organelle;intracellular organelle;intracellular organelle part;intracellular part;membrane;membrane part;membrane-bounded organelle;membra…		Lysine degradation	P4Hc	2OG-FeII_Oxy	10	10	10	20.1	20.1	20.1	84.685	0	96.448	106830000	32	1	NaN	-1.30649	NaN
Q6DD87	Q6DD87	Zinc finger protein 787	ZNF787				-1.45787	NaN	0.0390075	NaN	21.4557	19.5033	22.3667	22.0483	21.3971	18.9724	21.1583	19.6926	Zinc finger protein 787 OS	biological regulation;biosynthetic process;cellular biosynthetic process;cellular macromolecule biosynthetic process;cellular macromolecule metabolic process;cellular metabolic process;cellular nitrogen compound metabolic process;cellular process;macromolecule biosynthetic process;macromolecule metabolic process;metabolic process;nitrogen compound metabolic process;nucleic acid metabolic process;…	binding;cation binding;DNA binding;ion binding;metal ion binding;nucleic acid binding	cell part;intracellular membrane-bounded organelle;intracellular organelle;intracellular part;membrane-bounded organelle;nucleus;organelle			ZnF_C2H2	zf-C2H2	5	5	5	20.9	20.9	20.9	40.428	0	20.04	29535000	11	1	NaN	-1.43554	NaN
Q96C36	Q96C36	Pyrroline-5-carboxylate reductase 2	PYCR2				-0.512368	NaN	0.0134446	NaN	22.5059	22.8807	23.289	23.0428	23.2852	21.9526	21.9796	22.3051	Pyrroline-5-carboxylate reductase 2 OS	amine biosynthetic process;amine metabolic process;biosynthetic process;carboxylic acid biosynthetic process;carboxylic acid metabolic process;cellular amine metabolic process;cellular amino acid biosynthetic process;cellular amino acid metabolic process;cellular biosynthetic process;cellular ketone metabolic process;cellular metabolic process;cellular nitrogen compound biosynthetic process;cellu…	catalytic activity;oxidoreductase activity;oxidoreductase activity, acting on the CH-NH group of donors;oxidoreductase activity, acting on the CH-NH group of donors, NAD or NADP as acceptor;pyrroline-5-carboxylate reductase activity	cell part;cytoplasm;intracellular part		Arginine and proline metabolism		F420_oxidored;P5CR_dimer	9	9	8	39.7	39.7	35.6	33.637	0	23.673	100580000	41	1	NaN	-1.36694	NaN
P49790	P49790	Nuclear pore complex protein Nup153	NUP153				0.0387672	NaN	0.318877	NaN	26.9271	25.2327	25.7669	26.5339	25.8226	25.051	25.0832	25.3032	Nuclear pore complex protein Nup153 OS	biological regulation;biosynthetic process;carbohydrate metabolic process;carbohydrate transport;cell cycle;cell cycle process;cell surface receptor linked signaling pathway;cellular biosynthetic process;cellular component assembly;cellular component assembly at cellular level;cellular component disassembly;cellular component disassembly at cellular level;cellular component organization;cellular …	binding;cation binding;DNA binding;identical protein binding;ion binding;metal ion binding;nucleic acid binding;nucleocytoplasmic transporter activity;protein anchor;protein binding;structural constituent of nuclear pore;structural molecule activity;transition metal ion binding;transporter activity;zinc ion binding	cell part;cytoplasm;inclusion body;intracellular non-membrane-bounded organelle;intracellular organelle;intracellular organelle part;intracellular part;macromolecular complex;membrane;membrane part;non-membrane-bounded organelle;nuclear inclusion body;nuclear membrane;nuclear part;nuclear periphery;nuclear pore;nucleolus;nucleoplasm;organelle;organelle membrane;organelle part;pore complex;protein…		RNA transport	ZnF_RBZ	Nup_retrotrp_bd;Nup153;zf-RanBP	30	30	30	34.3	34.3	34.3	153.94	0	309.45	769320000	178	0.936358	NaN	0.0427254	NaN
Q6IN84	Q6IN84	rRNA methyltransferase 1, mitochondrial	MRM1				-0.625117	NaN	0.0322752	NaN	22.7737	23.532	23.7413	23.606	23.9866	22.8852	23.0381	22.5014	rRNA methyltransferase 1, mitochondrial OS	cellular macromolecule metabolic process;cellular metabolic process;cellular nitrogen compound metabolic process;cellular process;macromolecule metabolic process;metabolic process;ncRNA metabolic process;ncRNA processing;nitrogen compound metabolic process;nucleic acid metabolic process;nucleobase-containing compound metabolic process;primary metabolic process;RNA metabolic process;RNA processing…	catalytic activity;methyltransferase activity;RNA methyltransferase activity;transferase activity;transferase activity, transferring one-carbon groups	cell part;cytoplasmic part;intracellular membrane-bounded organelle;intracellular organelle;intracellular part;membrane-bounded organelle;mitochondrion;organelle			SpoU_sub_bind	SpoU_methylase;SpoU_sub_bind	5	5	5	25.2	25.2	25.2	38.638	0	35.972	138140000	26	1	NaN	-1.20893	NaN
P62917	P62917	60S ribosomal protein L8	RPL8				-0.799834	NaN	0.0195718	NaN	22.5957	22.9669	23.2075	23.9822	23.5537	21.4801	21.3695	22.1395	60S ribosomal protein L8 OS	biosynthetic process;catabolic process;cellular biosynthetic process;cellular catabolic process;cellular component disassembly;cellular component disassembly at cellular level;cellular component organization;cellular component organization at cellular level;cellular component organization or biogenesis;cellular component organization or biogenesis at cellular level;cellular macromolecular complex…	binding;nucleic acid binding;RNA binding;rRNA binding;structural constituent of ribosome;structural molecule activity	adherens junction;anchoring junction;cell junction;cell part;cell-substrate adherens junction;cell-substrate junction;cytoplasm;cytoplasmic part;cytosol;cytosolic large ribosomal subunit;focal adhesion;intracellular non-membrane-bounded organelle;intracellular organelle;intracellular organelle part;intracellular part;large ribosomal subunit;macromolecular complex;membrane;non-membrane-bounded org…	60S ribosomal subunit, cytoplasmic;Nop56p-associated pre-rRNA complex;Ribosome, cytoplasmic;TNF-alpha/NF-kappa B signaling complex 6	Ribosome		Ribosomal_L2;Ribosomal_L2_C	4	4	4	22.6	22.6	22.6	28.024	0	35.013	135220000	25	1	NaN	-1.53627	NaN
Q9BQ75	Q9BQ75	Protein CMSS1	CMSS1				-0.523067	NaN	0.0277441	NaN	23.2839	23.2825	24.1021	23.8671	23.4496	21.3651	21.7315	21.1542	Protein CMSS1 OS								6	6	6	28	28	28	31.884	0	24.201	123650000	39	1	NaN	-1.17195	NaN
Q9Y230	Q9Y230	RuvB-like 2	RUVBL2				-0.589018	NaN	0.000762433	NaN	23.3377	23.3982	24.0492	23.8721	23.9496	23.9002	23.4892	23.568	RuvB-like 2 OS	biological regulation;biosynthetic process;cellular biosynthetic process;cellular component organization;cellular component organization at cellular level;cellular component organization or biogenesis;cellular component organization or biogenesis at cellular level;cellular macromolecule biosynthetic process;cellular macromolecule metabolic process;cellular metabolic process;cellular nitrogen comp…	5'-3' DNA helicase activity;adenyl nucleotide binding;adenyl ribonucleotide binding;ATP binding;ATPase activity;ATPase activity, coupled;ATP-dependent 5'-3' DNA helicase activity;ATP-dependent DNA helicase activity;ATP-dependent helicase activity;binding;catalytic activity;chromatin binding;chromatin DNA binding;core promoter binding;core promoter sequence-specific DNA binding;damaged DNA binding…	cell part;chromatin;chromatin remodeling complex;chromosomal part;cytoplasm;DNA helicase complex;euchromatin;extracellular membrane-bounded organelle;extracellular organelle;extracellular region part;extracellular vesicular exosome;H4/H2A histone acetyltransferase complex;histone acetyltransferase complex;histone methyltransferase complex;Ino80 complex;intracellular;intracellular membrane-bounded…	cMYC-ATPase-helicase complex;c-MYC-ATPase-helicase complex;DMAP1-associated complex;INO80 chromatin remodeling complex;NuA4/Tip60 HAT complex;NuA4/Tip60-HAT complex A;NuA4/Tip60-HAT complex B;p400-associated complex;SRCAP-associated chromatin remodeling complex;TIP49-TIP48-BAF53 complex;TIP60 histone acetylase complex;URI complex (Unconventional prefoldin RPB5 Interactor)		AAA	TIP49	10	10	10	33.7	33.7	33.7	51.156	0	16.879	172270000	41	1	NaN	-2.18229	NaN
O60293	O60293	Zinc finger C3H1 domain-containing protein	ZFC3H1				-0.587617	NaN	4.52584e-05	NaN	22.8046	22.7793	23.3732	23.416	23.3495	20.5912	18.1037	19.5544	Zinc finger C3H1 domain-containing protein OS	cellular macromolecule metabolic process;cellular metabolic process;cellular nitrogen compound metabolic process;cellular process;macromolecule metabolic process;metabolic process;nitrogen compound metabolic process;nucleic acid metabolic process;nucleobase-containing compound metabolic process;primary metabolic process;RNA metabolic process;RNA processing	binding;cation binding;ion binding;metal ion binding	cell part;extracellular region part;extracellular space;intracellular			HAT	zf-C3H1	15	15	15	12.4	12.4	12.4	226.35	0	140.7	85701000	50	1	NaN	-2.59053	NaN
Q09161	Q09161	Nuclear cap-binding protein subunit 1	NCBP1				-0.566818	NaN	0.000769192	NaN	22.3772	22.5437	22.9884	23.0582	23.0352	22.3331	22.6529	22.5391	Nuclear cap-binding protein subunit 1 OS	biological regulation;biosynthetic process;catabolic process;cellular biosynthetic process;cellular catabolic process;cellular component assembly;cellular component assembly at cellular level;cellular component organization;cellular component organization at cellular level;cellular component organization or biogenesis;cellular component organization or biogenesis at cellular level;cellular macrom…	binding;nucleic acid binding;RNA binding;RNA cap binding	cell part;cytoplasm;cytoplasmic part;cytosol;intracellular membrane-bounded organelle;intracellular organelle;intracellular organelle part;intracellular part;macromolecular complex;membrane-bounded organelle;mitochondrion;mRNA cap binding complex;nuclear cap binding complex;nuclear part;nucleoplasm;nucleus;organelle;organelle part;protein complex;ribonucleoprotein complex;RNA cap binding complex	CBC complex (cap binding complex);CRM1-RAN-PHAX-CBC complex (cap binding complex);NCBP-NIP1 complex;PHAX-CBC complex (cap binding complex);Spliceosome	mRNA surveillance pathway;RNA transport;Spliceosome	MIF4G	MIF4G;MIF4G_like;MIF4G_like_2	7	7	7	15.7	15.7	15.7	91.838	0	22.262	95991000	39	1	NaN	-2.11912	NaN
Q7Z417	Q7Z417	Nuclear fragile X mental retardation-interacting protein 2	NUFIP2				-0.932631	NaN	0.0196757	NaN	19.8926	19.7032	21.3003	20.4271	20.4642	19.1498	18.8849	19.7233	Nuclear fragile X mental retardation-interacting protein 2 OS		binding;nucleic acid binding;RNA binding	cell part;cytoplasm;cytoplasmic part;intracellular membrane-bounded organelle;intracellular non-membrane-bounded organelle;intracellular organelle;intracellular part;macromolecular complex;membrane;membrane-bounded organelle;non-membrane-bounded organelle;nucleus;organelle;polysomal ribosome;ribonucleoprotein complex;ribosome					2	2	2	4.7	4.7	4.7	76.12	0	22.843	11006000	9	1	NaN	-1.62267	NaN
P27144	P27144	Adenylate kinase 4, mitochondrial	AK4				0.768902	NaN	0.60211	NaN	20.3441	19.9302	19.3595	18.0401	20.7051	23.3798	22.359	23.5162	Adenylate kinase 4, mitochondrial OS	ADP biosynthetic process;ADP metabolic process;AMP metabolic process;anatomical structure development;ATP metabolic process;biosynthetic process;brain development;cellular biosynthetic process;cellular metabolic process;cellular nitrogen compound biosynthetic process;cellular nitrogen compound metabolic process;cellular process;developmental process;GTP metabolic process;heterocycle biosynthetic …	adenyl nucleotide binding;adenyl ribonucleotide binding;adenylate kinase activity;ATP binding;binding;catalytic activity;GTP binding;guanyl nucleotide binding;guanyl ribonucleotide binding;kinase activity;nucleobase-containing compound kinase activity;nucleoside diphosphate kinase activity;nucleoside triphosphate adenylate kinase activity;nucleotide binding;nucleotide kinase activity;phosphotrans…	cell part;cytoplasmic part;extracellular membrane-bounded organelle;extracellular organelle;extracellular region part;extracellular vesicular exosome;intracellular membrane-bounded organelle;intracellular organelle;intracellular organelle lumen;intracellular organelle part;intracellular part;membrane-bounded organelle;membrane-bounded vesicle;membrane-enclosed lumen;mitochondrial matrix;mitochond…		Purine metabolism		ADK_lid	6	6	6	48.9	48.9	48.9	25.268	0	13.824	39772000	16	0.464832	NaN	0.638043	NaN
P05783	P05783;CON__P05784;CON__H-INV:HIT000015463	Keratin, type I cytoskeletal 18	KRT18				-0.194251	NaN	0.181153	NaN	23.9809	23.0546	24.0932	23.618	23.4248	22.7338	22.4487	22.9991	Keratin, type I cytoskeletal 18 OS	anatomical structure morphogenesis;biological regulation;cell cycle;cell surface receptor linked signaling pathway;cellular component organization;cellular component organization at cellular level;cellular component organization or biogenesis;cellular component organization or biogenesis at cellular level;cellular process;cellular response to chemical stimulus;cellular response to cytokine stimul…	binding;protein binding;scaffold protein binding;structural molecule activity	cell part;cell periphery;centriolar satellite;cytoplasm;cytoplasmic part;cytoskeletal part;extracellular membrane-bounded organelle;extracellular organelle;extracellular region part;extracellular vesicular exosome;intermediate filament;intracellular non-membrane-bounded organelle;intracellular organelle;intracellular organelle part;intracellular part;keratin filament;macromolecular complex;membra…				Filament	14	14	13	49.3	49.3	47.2	48.057	0	94.861	151060000	57	1	NaN	-0.308333	NaN
P29372	P29372	DNA-3-methyladenine glycosylase	MPG				0.0417344	NaN	0.318338	NaN	21.7562	21.8581	22.264	22.475	20.5572	19.3356	18.77	19.3238	DNA-3-methyladenine glycosylase OS	2'-deoxyribonucleotide metabolic process;base-excision repair;base-excision repair, AP site formation;catabolic process;cellular catabolic process;cellular macromolecule catabolic process;cellular macromolecule metabolic process;cellular metabolic process;cellular nitrogen compound catabolic process;cellular nitrogen compound metabolic process;cellular process;cellular response to stimulus;cellul…	alkylbase DNA N-glycosylase activity;binding;catalytic activity;damaged DNA binding;DNA binding;DNA N-glycosylase activity;DNA-3-methyladenine glycosylase I activity;DNA-7-methylguanine glycosylase activity;hydrolase activity;hydrolase activity, acting on glycosyl bonds;hydrolase activity, hydrolyzing N-glycosyl compounds;nucleic acid binding	cell part;cytoplasmic part;intracellular non-membrane-bounded organelle;intracellular organelle;intracellular organelle part;intracellular part;mitochondrial nucleoid;mitochondrial part;non-membrane-bounded organelle;nuclear part;nucleoid;nucleoplasm;organelle;organelle part		Base excision repair		Pur_DNA_glyco	4	4	4	20.1	20.1	20.1	32.868	0	14.15	33457000	14	0.934596	NaN	0.042381	NaN
O43172	O43172	U4/U6 small nuclear ribonucleoprotein Prp4	PRPF4				-0.43725	NaN	0.0845057	NaN	22.5416	23.4645	23.5509	23.13	23.64	26.0864	26.5613	26.2927	U4/U6 small nuclear ribonucleoprotein Prp4 OS	cellular macromolecule metabolic process;cellular metabolic process;cellular nitrogen compound metabolic process;cellular process;gene expression;macromolecule metabolic process;metabolic process;mRNA metabolic process;mRNA processing;nitrogen compound metabolic process;nuclear mRNA splicing, via spliceosome;nucleic acid metabolic process;nucleobase-containing compound metabolic process;primary m…	binding;nucleic acid binding;RNA binding;snRNA binding;U4 snRNA binding;U6 snRNA binding	Cajal body;cell part;intracellular membrane-bounded organelle;intracellular organelle;intracellular organelle part;intracellular part;macromolecular complex;membrane-bounded organelle;nuclear body;nuclear part;nuclear speck;nucleoplasm;nucleoplasm part;nucleus;organelle;organelle part;ribonucleoprotein complex;small nuclear ribonucleoprotein complex;spliceosomal complex;U4/U6 snRNP;U4/U6 x U5 tri…	Spliceosome	Spliceosome	SFM;WD40	PRP4;WD40	14	14	14	48.7	48.7	48.7	58.449	0	85.817	392560000	66	1	NaN	-0.729479	NaN
Q1KMD3	Q1KMD3	Heterogeneous nuclear ribonucleoprotein U-like protein 2	HNRNPUL2				-0.5695	NaN	0.00140623	NaN	24.4008	24.5828	25.037	25.0114	25.1355	28.8202	28.7558	28.694	Heterogeneous nuclear ribonucleoprotein U-like protein 2 OS			cell part;intracellular membrane-bounded organelle;intracellular organelle;intracellular part;membrane;membrane-bounded organelle;nucleus;organelle			SAP;SPRY	SAP;SPRY	26	26	26	44	44	44	85.104	0	247.66	1867900000	159	1	NaN	-2.00825	NaN
P30048	P30048	Thioredoxin-dependent peroxide reductase, mitochondrial	PRDX3				-0.588067	NaN	0.00369964	NaN	24.4333	24.2495	25.0811	24.8213	24.886	24.3435	24.6946	24.7694	Thioredoxin-dependent peroxide reductase, mitochondrial OS	anatomical structure development;biological regulation;catabolic process;cell differentiation;cellular catabolic process;cellular chemical homeostasis;cellular component organization;cellular component organization at cellular level;cellular component organization or biogenesis;cellular component organization or biogenesis at cellular level;cellular developmental process;cellular homeostasis;cell…	alkyl hydroperoxide reductase activity;antioxidant activity;binding;caspase inhibitor activity;caspase regulator activity;catalytic activity;cysteine-type endopeptidase inhibitor activity;endopeptidase inhibitor activity;endopeptidase regulator activity;enzyme binding;enzyme inhibitor activity;enzyme regulator activity;kinase binding;oxidoreductase activity;oxidoreductase activity, acting on a su…	cell part;cytoplasm;cytoplasmic part;cytosol;early endosome;endosome;extracellular membrane-bounded organelle;extracellular organelle;extracellular region part;extracellular vesicular exosome;intracellular membrane-bounded organelle;intracellular organelle;intracellular organelle lumen;intracellular organelle part;intracellular part;membrane-bounded organelle;membrane-bounded vesicle;membrane-enc…				1-cysPrx_C;AhpC-TSA	6	6	6	36.7	36.7	36.7	27.692	0	18.406	337850000	63	1	NaN	-1.827	NaN
P62273	P62273	40S ribosomal protein S29	RPS29				-0.337701	NaN	0.144088	NaN	20.6232	21.5882	21.6473	21.82	20.8629	17.2932	18.9627	20.6125	40S ribosomal protein S29 OS	biosynthetic process;catabolic process;cellular biosynthetic process;cellular catabolic process;cellular component disassembly;cellular component disassembly at cellular level;cellular component organization;cellular component organization at cellular level;cellular component organization or biogenesis;cellular component organization or biogenesis at cellular level;cellular macromolecular complex…	binding;cation binding;ion binding;metal ion binding;structural constituent of ribosome;structural molecule activity;transition metal ion binding;zinc ion binding	adherens junction;anchoring junction;cell junction;cell part;cell-substrate adherens junction;cell-substrate junction;cytoplasm;cytoplasmic part;cytosol;cytosolic small ribosomal subunit;extracellular membrane-bounded organelle;extracellular organelle;extracellular region part;extracellular vesicular exosome;focal adhesion;intracellular organelle part;intracellular part;macromolecular complex;mem…	40S ribosomal subunit, cytoplasmic;Nop56p-associated pre-rRNA complex;Ribosome, cytoplasmic	Ribosome		Ribosomal_S14	2	2	2	32.1	32.1	32.1	6.6767	0	19.917	26675000	22	1	NaN	-0.466861	NaN
Q9Y6V7	Q9Y6V7	Probable ATP-dependent RNA helicase DDX49	DDX49				0.525355	NaN	0.438613	NaN	21.8646	22.0406	22.4717	19.2945	22.5155	18.598	18.2036	19.1201	Probable ATP-dependent RNA helicase DDX49 OS	cellular macromolecule metabolic process;cellular metabolic process;cellular nitrogen compound metabolic process;cellular process;macromolecule metabolic process;metabolic process;nitrogen compound metabolic process;nucleic acid metabolic process;nucleobase-containing compound metabolic process;primary metabolic process;RNA metabolic process;RNA secondary structure unwinding	adenyl nucleotide binding;adenyl ribonucleotide binding;ATP binding;ATPase activity;ATPase activity, coupled;ATP-dependent helicase activity;ATP-dependent RNA helicase activity;binding;catalytic activity;helicase activity;hydrolase activity;hydrolase activity, acting on acid anhydrides;hydrolase activity, acting on acid anhydrides, in phosphorus-containing anhydrides;nucleoside-triphosphatase act…	cell part;cytoplasm;intracellular non-membrane-bounded organelle;intracellular organelle;intracellular organelle part;intracellular part;non-membrane-bounded organelle;nuclear part;nucleolus;organelle;organelle part			DEXDc;HELICc	DEAD;Helicase_C	5	5	5	17.6	17.6	17.6	54.226	0	16.187	47166000	13	0.700152	NaN	0.332858	NaN
O15160	O15160	DNA-directed RNA polymerases I and III subunit RPAC1	POLR1C				-0.607183	NaN	0.00294334	NaN	22.1049	22.091	22.6388	22.5941	22.8825	18.9452	21.4717	20.9193	DNA-directed RNA polymerases I and III subunit RPAC1 OS	biological regulation;biosynthetic process;cellular biosynthetic process;cellular macromolecule biosynthetic process;cellular macromolecule metabolic process;cellular metabolic process;cellular nitrogen compound metabolic process;cellular process;defense response;gene expression;immune response;immune system process;innate immune response;macromolecule biosynthetic process;macromolecule metabolic…	binding;catalytic activity;DNA binding;DNA-directed RNA polymerase activity;nucleic acid binding;nucleotidyltransferase activity;RNA polymerase activity;transferase activity;transferase activity, transferring phosphorus-containing groups	cell part;cytoplasmic part;cytosol;DNA-directed RNA polymerase complex;DNA-directed RNA polymerase I complex;DNA-directed RNA polymerase III complex;intracellular organelle part;intracellular part;macromolecular complex;nuclear DNA-directed RNA polymerase complex;nuclear part;nucleolar part;nucleoplasm;nucleoplasm part;organelle part;protein complex;RNA polymerase complex		Cytosolic DNA-sensing pathway;Purine metabolism;Pyrimidine metabolism;RNA polymerase	RPOLD	RNA_pol_A_bac;RNA_pol_L	6	6	6	27.2	27.2	27.2	39.249	0	79.284	53594000	19	1	NaN	-1.92262	NaN
Q13405	Q13405	39S ribosomal protein L49, mitochondrial	MRPL49				-0.461467	NaN	0.00658988	NaN	23.6906	23.6164	23.9367	24.215	24.1932	25.1846	25.0128	25.1247	39S ribosomal protein L49, mitochondrial OS	biosynthetic process;cellular biosynthetic process;cellular component disassembly;cellular component disassembly at cellular level;cellular component organization;cellular component organization at cellular level;cellular component organization or biogenesis;cellular component organization or biogenesis at cellular level;cellular macromolecular complex disassembly;cellular macromolecular complex …	structural constituent of ribosome;structural molecule activity	cell part;cytoplasmic part;intracellular non-membrane-bounded organelle;intracellular organelle;intracellular organelle part;intracellular part;large ribosomal subunit;macromolecular complex;membrane;mitochondrial inner membrane;mitochondrial large ribosomal subunit;mitochondrial membrane;mitochondrial part;mitochondrial ribosome;non-membrane-bounded organelle;organellar large ribosomal subunit;o…	39S ribosomal subunit, mitochondrial;55S ribosome, mitochondrial			Img2	8	8	8	53.6	53.6	53.6	19.198	0	147.64	267220000	43	1	NaN	-1.44831	NaN
Q8IYB3	Q8IYB3	Serine/arginine repetitive matrix protein 1	SRRM1				-0.214367	NaN	0.119842	NaN	24.2008	24.5494	24.7397	24.8007	24.228	21.6823	21.4319	21.6043	Serine/arginine repetitive matrix protein 1 OS	biosynthetic process;cellular biosynthetic process;cellular macromolecule biosynthetic process;cellular macromolecule metabolic process;cellular metabolic process;cellular nitrogen compound metabolic process;cellular process;establishment of localization;establishment of localization in cell;establishment of RNA localization;gene expression;intracellular transport;macromolecule biosynthetic proce…	binding;DNA binding;nucleic acid binding	catalytic step 2 spliceosome;cell part;cytoplasmic part;cytosol;intracellular membrane-bounded organelle;intracellular organelle;intracellular organelle part;intracellular part;macromolecular complex;membrane-bounded organelle;nuclear body;nuclear matrix;nuclear part;nuclear speck;nucleoplasm;nucleoplasm part;nucleus;organelle;organelle part;ribonucleoprotein complex;spliceosomal complex	C complex spliceosome;CDC5L complex;Exon junction complex;Exon junction complex (mRNA splicing-dependent);Spliceosome;Splicing-associated factors complex;SRm160/300 complex;SRm160-SRm300 complex	mRNA surveillance pathway;RNA transport	PWI	PWI	6	6	6	9.3	9.3	9.3	102.33	0	244.22	200230000	59	1	NaN	-0.458027	NaN
O60264	O60264;P28370	SWI/SNF-related matrix-associated actin-dependent regulator of chromatin subfamily A member 5	SMARCA5				-0.293233	NaN	0.0521246	NaN	25.9445	25.6507	26.2382	26.1882	25.8461	23.6182	23.8257	23.3699	SWI/SNF-related matrix-associated actin-dependent regulator of chromatin subfamily A member 5 OS	ATP-dependent chromatin remodeling;biological regulation;biosynthetic process;cellular biosynthetic process;cellular component assembly;cellular component assembly at cellular level;cellular component organization;cellular component organization at cellular level;cellular component organization or biogenesis;cellular component organization or biogenesis at cellular level;cellular macromolecular c…	adenyl nucleotide binding;adenyl ribonucleotide binding;ATP binding;ATPase activity;binding;catalytic activity;chromatin binding;DNA binding;helicase activity;hydrolase activity;hydrolase activity, acting on acid anhydrides;hydrolase activity, acting on acid anhydrides, in phosphorus-containing anhydrides;nucleic acid binding;nucleoside-triphosphatase activity;nucleotide binding;purine nucleotide…	cell part;chromatin remodeling complex;chromatin silencing complex;chromosome;condensed chromosome;intracellular membrane-bounded organelle;intracellular non-membrane-bounded organelle;intracellular organelle;intracellular organelle part;intracellular part;ISWI complex;macromolecular complex;membrane-bounded organelle;non-membrane-bounded organelle;nuclear part;nucleolus;nucleoplasm;nucleus;NURF …	ALL-1 supercomplex;ATP-utilizing chromatin assembly and remodeling factor (hACF) complex;CEN complex;DNMT3B complex;HuCHRAC complex;Nucleolar remodeling complex (NoRC complex);Polycomb repressive complex 1 (PRC1, hPRC-H);Remodeling and spacing factor (RSF) complex;SNF2h-cohesin-NuRD complex;SNF2h-HDAC12 complex;WCRF complex;WICH complex		DEXDc;HELICc;SANT	DBINO;HAND;Helicase_C;SLIDE;SNF2_N	31	31	31	37.6	37.6	37.6	121.9	0	164.58	624590000	179	1	NaN	-0.74593	NaN
Q8WXA9	Q8WXA9	Splicing regulatory glutamine/lysine-rich protein 1	SREK1				-0.623866	NaN	0.0211044	NaN	22.0174	21.805	22.9004	22.2572	22.4476	19.6516	17.9785	18.3116	Splicing regulatory glutamine/lysine-rich protein 1 OS	cellular macromolecule metabolic process;cellular metabolic process;cellular nitrogen compound metabolic process;cellular process;macromolecule metabolic process;metabolic process;mRNA metabolic process;mRNA processing;nitrogen compound metabolic process;nucleic acid metabolic process;nucleobase-containing compound metabolic process;primary metabolic process;RNA metabolic process;RNA processing;R…	binding;nucleotide binding	cell part;intracellular organelle part;intracellular part;macromolecular complex;nuclear part;nucleoplasm;organelle part;ribonucleoprotein complex;spliceosomal complex			RRM		4	4	4	13.2	13.2	13.2	59.38	0	20.79	51223000	23	1	NaN	-1.36015	NaN
Q12905	Q12905	Interleukin enhancer-binding factor 2	ILF2				-0.410901	NaN	0.0164434	NaN	27.5665	27.6967	27.8263	28.2021	28.0991	30.6121	30.5306	30.4707	Interleukin enhancer-binding factor 2 OS	biological regulation;biosynthetic process;cellular biosynthetic process;cellular macromolecule biosynthetic process;cellular macromolecule metabolic process;cellular metabolic process;cellular nitrogen compound metabolic process;cellular process;immune response;immune system process;macromolecule biosynthetic process;macromolecule metabolic process;metabolic process;nitrogen compound metabolic p…	adenyl nucleotide binding;adenyl ribonucleotide binding;ATP binding;binding;catalytic activity;DNA binding;double-stranded RNA binding;nucleic acid binding;nucleotide binding;purine nucleotide binding;purine ribonucleoside triphosphate binding;purine ribonucleotide binding;ribonucleotide binding;RNA binding;transferase activity	cell part;cytoplasm;intracellular membrane-bounded organelle;intracellular non-membrane-bounded organelle;intracellular organelle;intracellular organelle part;intracellular part;macromolecular complex;membrane;membrane-bounded organelle;non-membrane-bounded organelle;nuclear part;nucleolus;nucleoplasm;nucleus;organelle;organelle part;ribonucleoprotein complex	CDC5L complex;DNA-PK-Ku-eIF2-NF90-NF45 complex;Large Drosha complex;Nop56p-associated pre-rRNA complex		DZF	DZF	24	24	24	87.2	87.2	87.2	43.062	0	323.31	7859300000	301	1	NaN	-1.16516	NaN
P08621	P08621	U1 small nuclear ribonucleoprotein 70 kDa	SNRNP70				-0.574316	NaN	0.0259285	NaN	26.3221	26.091	26.6202	26.56	27.1624	23.2775	23.3932	23.1458	U1 small nuclear ribonucleoprotein 70 kDa OS	biological regulation;cellular macromolecule metabolic process;cellular metabolic process;cellular nitrogen compound metabolic process;cellular process;gene expression;macromolecule metabolic process;metabolic process;mRNA metabolic process;mRNA processing;nitrogen compound metabolic process;nuclear mRNA splicing, via spliceosome;nucleic acid metabolic process;nucleobase-containing compound metab…	binding;nucleic acid binding;nucleotide binding;RNA binding	cell part;intracellular membrane-bounded organelle;intracellular organelle;intracellular organelle part;intracellular part;macromolecular complex;membrane-bounded organelle;nuclear body;nuclear part;nuclear speck;nucleoplasm;nucleoplasm part;nucleus;organelle;organelle part;ribonucleoprotein complex;small nuclear ribonucleoprotein complex;spliceosomal complex;U1 snRNP	Spliceosome;SRm160/300 complex	Spliceosome	RRM	RRM_1;U1snRNP70_N	14	14	14	34.3	34.3	34.3	51.556	0	99.01	957840000	112	1	NaN	-1.24347	NaN
P52701	P52701	DNA mismatch repair protein Msh6	MSH6				-1.12768	NaN	0.0158384	NaN	19.5352	20.5424	21.4283	21.0657	21.0054	19.5701	19.5492	18.4597	DNA mismatch repair protein Msh6 OS	B cell activation;B cell activation involved in immune response;biological regulation;cell activation;cell activation involved in immune response;cell cycle process;cellular macromolecule metabolic process;cellular metabolic process;cellular nitrogen compound metabolic process;cellular process;cellular response to stimulus;cellular response to stress;determination of adult lifespan;DNA damage res…	adenyl nucleotide binding;adenyl ribonucleotide binding;ATP binding;ATPase activity;ATPase activity, coupled;binding;catalytic activity;chromatin binding;damaged DNA binding;DNA binding;DNA-dependent ATPase activity;double-stranded DNA binding;guanine/thymine mispair binding;histone binding;hydrolase activity;hydrolase activity, acting on acid anhydrides;hydrolase activity, acting on acid anhydri…	cell part;chromatin;chromosomal part;chromosome;cytoplasm;cytoplasmic part;Golgi apparatus;intracellular membrane-bounded organelle;intracellular non-membrane-bounded organelle;intracellular organelle;intracellular organelle part;intracellular part;macromolecular complex;membrane;membrane-bounded organelle;mismatch repair complex;MutSalpha complex;non-membrane-bounded organelle;nuclear chromatin;…	BASC (Ab 80) complex (BRCA1-associated genome surveillance complex);BASC (Ab C-20) complex (BRCA1-associated genome surveillance complex);BASC complex (BRCA1-associated genome surveillance complex);BRCA1-BARD1-BACH1-DNA damage complex I;GCN5-TRRAP histone acetyltransferase complex;MSH2/6-BLM-p53-RAD51 complex;MSH2-MSH6 complex;MSH2-MSH6-PMS1-MLH1 complex;MSH2-MSH6-PMS2-MLH1 complex;MutS-alpha com…	Colorectal cancer;Mismatch repair;Pathways in cancer	MUTSac;MUTSd;PWWP	MutS_I;MutS_II;MutS_III;MutS_IV;MutS_V;PWWP	7	7	7	8.8	8.8	8.8	152.78	0	22.751	15545000	15	1	NaN	-1.84177	NaN
Q12906	Q12906	Interleukin enhancer-binding factor 3	ILF3				-0.4662	NaN	0.00448154	NaN	27.8017	28.0063	28.3233	28.4787	28.3086	30.6983	30.5926	30.6362	Interleukin enhancer-binding factor 3 OS	biological regulation;biosynthetic process;cellular biosynthetic process;cellular macromolecule biosynthetic process;cellular macromolecule metabolic process;cellular metabolic process;cellular nitrogen compound metabolic process;cellular process;cellular protein metabolic process;defense response;defense response to virus;immune effector process;immune system process;macromolecule biosynthetic p…	binding;DNA binding;double-stranded RNA binding;nucleic acid binding;RNA binding	cell part;cytoplasm;cytoplasmic part;intracellular membrane-bounded organelle;intracellular non-membrane-bounded organelle;intracellular organelle;intracellular organelle part;intracellular part;macromolecular complex;membrane;membrane-bounded organelle;mitochondrion;non-membrane-bounded organelle;nuclear part;nucleolus;nucleoplasm;nucleus;organelle;organelle part;ribonucleoprotein complex	DGCR8 multiprotein complex;DGCR8-ILF3 complex;DNA-PK-Ku-eIF2-NF90-NF45 complex;Emerin complex 52;ILF3-XPO5 complex;Large Drosha complex;Nop56p-associated pre-rRNA complex		DSRM;DZF	dsrm;DZF	42	42	38	66.6	66.6	63.4	95.337	0	323.31	8805700000	496	1	NaN	-1.53518	NaN
P05388;Q8NHW5	P05388;Q8NHW5	60S acidic ribosomal protein P0;60S acidic ribosomal protein P0-like	RPLP0;RPLP0P6				-0.524567	NaN	0.0018156	NaN	26.5901	26.7037	27.1623	27.0787	27.2734	24.103	24.1458	24.9522	60S acidic ribosomal protein P0 OS;60S acidic ribosomal protein P0-like OS	biosynthetic process;catabolic process;cellular biosynthetic process;cellular catabolic process;cellular component biogenesis;cellular component biogenesis at cellular level;cellular component disassembly;cellular component disassembly at cellular level;cellular component organization;cellular component organization at cellular level;cellular component organization or biogenesis;cellular componen…	binding;nucleic acid binding;RNA binding;structural constituent of ribosome;structural molecule activity	adherens junction;anchoring junction;cell junction;cell part;cell-substrate adherens junction;cell-substrate junction;cytoplasm;cytoplasmic part;cytosol;cytosolic large ribosomal subunit;extracellular membrane-bounded organelle;extracellular organelle;extracellular region part;extracellular vesicular exosome;focal adhesion;intracellular membrane-bounded organelle;intracellular non-membrane-bounde…	60S ribosomal subunit, cytoplasmic;Nop56p-associated pre-rRNA complex;Ribosome, cytoplasmic	Ribosome		Ribosomal_L10	13	13	13	61.8	61.8	61.8	34.273	0	190.19	1263800000	108	1	NaN	-1.84566	NaN
O75340	O75340	Programmed cell death protein 6	PDCD6				-0.394934	NaN	0.0239939	NaN	26.7655	26.8591	26.9441	27.3514	27.3262	24.0723	24.5205	24.1976	Programmed cell death protein 6 OS	activation of caspase activity;anatomical structure formation involved in morphogenesis;angiogenesis;biological regulation;cellular process;cellular response to heat;cellular response to stimulus;cellular response to stress;developmental process;establishment of localization;establishment of localization in cell;establishment of protein localization;intracellular protein transport;intracellular t…	binding;binding, bridging;calcium ion binding;calcium-dependent cysteine-type endopeptidase activity;calcium-dependent protein binding;catalytic activity;cation binding;cysteine-type endopeptidase activity;cysteine-type peptidase activity;endopeptidase activity;hydrolase activity;identical protein binding;ion binding;metal ion binding;peptidase activity;peptidase activity, acting on L-amino acid …	cell part;cytoplasm;cytoplasmic part;cytoplasmic vesicle;endoplasmic reticulum;endoplasmic reticulum exit site;endoplasmic reticulum membrane;endoplasmic reticulum part;endosome;extracellular membrane-bounded organelle;extracellular organelle;extracellular region part;extracellular vesicular exosome;intracellular membrane-bounded organelle;intracellular organelle;intracellular organelle part;intr…			EFh	EF-hand_7	10	10	10	68.1	68.1	68.1	21.868	0	64.408	1404600000	83	1	NaN	-1.05696	NaN
Q13283	Q13283	Ras GTPase-activating protein-binding protein 1	G3BP1				-0.472817	NaN	0.00710192	NaN	24.6642	24.8895	25.1102	25.2897	25.3491	22.5563	22.98	22.8021	Ras GTPase-activating protein-binding protein 1 OS	biological regulation;cellular macromolecule metabolic process;cellular metabolic process;cellular nitrogen compound metabolic process;cellular process;cellular response to stimulus;DNA conformation change;DNA duplex unwinding;DNA geometric change;DNA metabolic process;establishment of localization;intracellular signal transduction;macromolecule metabolic process;metabolic process;negative regula…	adenyl nucleotide binding;adenyl ribonucleotide binding;ATP binding;ATPase activity;ATPase activity, coupled;ATP-dependent DNA helicase activity;ATP-dependent helicase activity;ATP-dependent RNA helicase activity;binding;catalytic activity;DNA binding;DNA helicase activity;DNA-dependent ATPase activity;endonuclease activity;helicase activity;hydrolase activity;hydrolase activity, acting on acid a…	adherens junction;anchoring junction;cell junction;cell part;cell-substrate adherens junction;cell-substrate junction;cytoplasm;cytoplasmic part;cytosol;focal adhesion;intracellular membrane-bounded organelle;intracellular non-membrane-bounded organelle;intracellular organelle;intracellular part;macromolecular complex;membrane;membrane-bounded organelle;non-membrane-bounded organelle;nucleus;orga…	Emerin complex 25		RRM	NTF2;RRM_1	13	13	12	44.4	44.4	41.8	52.164	0	87.026	367540000	70	1	NaN	-1.45447	NaN
Q7Z2W4	Q7Z2W4	Zinc finger CCCH-type antiviral protein 1	ZC3HAV1				-0.4917	NaN	0.000382633	NaN	25.8551	25.9019	26.4319	26.3599	26.3188	24.7951	24.8445	24.7476	Zinc finger CCCH-type antiviral protein 1 OS	biological regulation;defense response;defense response to virus;immune effector process;immune response;immune system process;innate immune response;multi-organism process;negative regulation of biological process;negative regulation of reproductive process;negative regulation of viral genome replication;negative regulation of viral reproduction;positive regulation of biological process;positive…	binding;catalytic activity;cation binding;ion binding;metal ion binding;NAD+ ADP-ribosyltransferase activity;transferase activity;transferase activity, transferring glycosyl groups;transferase activity, transferring pentosyl groups	cell part;cytoplasm;cytoplasmic part;Golgi apparatus;intracellular membrane-bounded organelle;intracellular organelle;intracellular part;membrane-bounded organelle;nucleus;organelle				PARP	28	28	27	41	41	40.1	101.43	0	323.31	747020000	204	1	NaN	-1.99799	NaN
Q96SI9	Q96SI9	Spermatid perinuclear RNA-binding protein	STRBP				-0.542217	NaN	0.00669284	NaN	23.4285	23.748	24.0929	24.2431	24.0554	26.2363	26.4753	26.5292	Spermatid perinuclear RNA-binding protein OS	anatomical structure development;behavior;cell development;cellular developmental process;cellular process;cellular process involved in reproduction;developmental process;developmental process involved in reproduction;germ cell development;mechanosensory behavior;multicellular organismal development;multicellular organismal process;reproductive process;response to abiotic stimulus;response to ext…	binding;DNA binding;double-stranded RNA binding;nucleic acid binding;RNA binding;single-stranded RNA binding	cell part;cytoplasm;cytoskeleton;intracellular membrane-bounded organelle;intracellular non-membrane-bounded organelle;intracellular organelle;intracellular part;membrane-bounded organelle;microtubule cytoskeleton;non-membrane-bounded organelle;nucleus;organelle			DSRM;DZF	dsrm;DZF	26	22	22	47.2	43	43	73.652	0	161.63	480580000	110	1	NaN	-1.59377	NaN
O43660	O43660	Pleiotropic regulator 1	PLRG1				-0.5246	NaN	0.0134384	NaN	22.6441	22.9163	23.2835	23.5124	23.1185	22.4353	22.9084	22.2513	Pleiotropic regulator 1 OS	biological regulation;cellular localization;cellular macromolecule localization;cellular macromolecule metabolic process;cellular metabolic process;cellular nitrogen compound metabolic process;cellular process;cellular protein localization;cellular response to stimulus;gene expression;localization;macromolecule localization;macromolecule metabolic process;metabolic process;mRNA metabolic process;…	molecular transducer activity;protein binding transcription factor activity;signal transducer activity;transcription cofactor activity;transcription corepressor activity;transcription factor binding transcription factor activity	catalytic step 2 spliceosome;cell part;intracellular membrane-bounded organelle;intracellular organelle;intracellular organelle part;intracellular part;macromolecular complex;membrane-bounded organelle;nuclear body;nuclear part;nuclear speck;nucleoplasm;nucleoplasm part;nucleus;organelle;organelle part;ribonucleoprotein complex;spliceosomal complex	C complex spliceosome;CDC5L complex;CDC5L core complex;Spliceosome	Spliceosome	WD40	WD40	9	9	9	30.5	30.5	30.5	57.193	0	75.21	97939000	29	1	NaN	-1.38429	NaN
Q14527	Q14527	Helicase-like transcription factor	HLTF				-0.688511	NaN	0.0325385	NaN	20.2207	20.4614	20.6128	21.5147	20.9612	19.9871	18.0656	19.225	Helicase-like transcription factor OS	biological regulation;biosynthetic process;cellular biosynthetic process;cellular component organization;cellular component organization at cellular level;cellular component organization or biogenesis;cellular component organization or biogenesis at cellular level;cellular macromolecule biosynthetic process;cellular macromolecule metabolic process;cellular metabolic process;cellular nitrogen comp…	adenyl nucleotide binding;adenyl ribonucleotide binding;ATP binding;ATPase activity;binding;catalytic activity;cation binding;DNA binding;helicase activity;hydrolase activity;hydrolase activity, acting on acid anhydrides;hydrolase activity, acting on acid anhydrides, in phosphorus-containing anhydrides;ion binding;ligase activity;metal ion binding;nucleic acid binding;nucleoside-triphosphatase ac…	cell part;cytoplasm;intracellular membrane-bounded organelle;intracellular non-membrane-bounded organelle;intracellular organelle;intracellular organelle part;intracellular part;membrane;membrane-bounded organelle;non-membrane-bounded organelle;nuclear part;nucleolus;nucleoplasm;nucleus;organelle;organelle part			DEXDc;HELICc;HIRAN;RING	Helicase_C;HIRAN;SNF2_N;zf-RING_2	5	5	5	8.7	8.7	8.7	113.93	0	13.128	17014000	15	1	NaN	-1.25032	NaN
Q92841	Q92841	Probable ATP-dependent RNA helicase DDX17	DDX17				-0.360234	NaN	0.0158643	NaN	28.6216	28.8638	29.1145	29.2256	28.9687	29.2021	29.0616	28.9984	Probable ATP-dependent RNA helicase DDX17 OS	biological regulation;biosynthetic process;cellular biosynthetic process;cellular macromolecule biosynthetic process;cellular macromolecule metabolic process;cellular metabolic process;cellular nitrogen compound metabolic process;cellular process;macromolecule biosynthetic process;macromolecule metabolic process;metabolic process;mRNA metabolic process;mRNA processing;nitrogen compound metabolic …	adenyl nucleotide binding;adenyl ribonucleotide binding;ATP binding;ATPase activity;ATPase activity, coupled;ATP-dependent helicase activity;ATP-dependent RNA helicase activity;binding;catalytic activity;estrogen receptor binding;helicase activity;hormone receptor binding;hydrolase activity;hydrolase activity, acting on acid anhydrides;hydrolase activity, acting on acid anhydrides, in phosphorus-…	cell part;cytoplasm;intracellular membrane-bounded organelle;intracellular non-membrane-bounded organelle;intracellular organelle;intracellular organelle part;intracellular part;membrane;membrane-bounded organelle;non-membrane-bounded organelle;nuclear part;nucleolus;nucleoplasm;nucleus;organelle;organelle part	DGCR8 multiprotein complex;Large Drosha complex;Spliceosome		DEXDc;HELICc	DEAD;Helicase_C	39	32	32	52.3	44.6	44.6	80.272	0	323.31	6962000000	331	1	NaN	-1.08572	NaN
O60506	O60506	Heterogeneous nuclear ribonucleoprotein Q	SYNCRIP				-0.438033	NaN	0.00474453	NaN	28.5855	28.6251	28.8979	29.0765	29.1556	30.1146	30.8692	30.6403	Heterogeneous nuclear ribonucleoprotein Q OS	biological regulation;cell differentiation;cellular developmental process;cellular macromolecule metabolic process;cellular metabolic process;cellular nitrogen compound metabolic process;cellular process;cellular response to chemical stimulus;cellular response to cytokine stimulus;cellular response to interferon-gamma;cellular response to organic substance;cellular response to stimulus;CRD-mediat…	binding;mRNA binding;nucleic acid binding;nucleotide binding;poly(A) RNA binding;poly-purine tract binding;RNA binding;single-stranded RNA binding	catalytic step 2 spliceosome;cell part;CRD-mediated mRNA stability complex;cytoplasmic part;endoplasmic reticulum;histone pre-mRNA 3'end processing complex;intracellular membrane-bounded organelle;intracellular organelle;intracellular organelle part;intracellular part;macromolecular complex;membrane;membrane-bounded organelle;nuclear part;nucleoplasm;nucleus;organelle;organelle part;protein compl…	C complex spliceosome;GAIT complex;Multiprotein complex (mRNA turnover)		RRM	RRM_1	32	32	27	51.4	51.4	43.7	69.602	0	323.31	10396000000	428	1	NaN	-1.46256	NaN
P62424	P62424	60S ribosomal protein L7a	RPL7A				-0.304933	NaN	0.103757	NaN	24.9285	24.8675	25.5232	25.3885	24.6971	24.7444	24.7127	24.396	60S ribosomal protein L7a OS	biosynthetic process;catabolic process;cellular biosynthetic process;cellular catabolic process;cellular component biogenesis;cellular component biogenesis at cellular level;cellular component disassembly;cellular component disassembly at cellular level;cellular component organization;cellular component organization at cellular level;cellular component organization or biogenesis;cellular componen…	binding;nucleic acid binding;RNA binding;structural constituent of ribosome;structural molecule activity	adherens junction;anchoring junction;cell junction;cell part;cell-substrate adherens junction;cell-substrate junction;cytoplasm;cytoplasmic part;cytosol;cytosolic large ribosomal subunit;extracellular membrane-bounded organelle;extracellular organelle;extracellular region part;extracellular vesicular exosome;focal adhesion;intracellular membrane-bounded organelle;intracellular non-membrane-bounde…	60S ribosomal subunit, cytoplasmic;Nop56p-associated pre-rRNA complex;Ribosome, cytoplasmic;TRBP containing complex (DICER, RPL7A, EIF6, MOV10 and subunits of the 60S ribosomal particle);TRBP containing complex (DICER, TRBP, AGO2, RPL7A, EIF6, MOV10)	Ribosome		Ribosomal_L7Ae	9	9	9	30.5	30.5	30.5	29.995	0	118.18	355130000	69	1	NaN	-0.57412	NaN
P17844	P17844	Probable ATP-dependent RNA helicase DDX5	DDX5				-0.392634	NaN	0.00417937	NaN	29.8168	29.9688	30.3586	30.1919	30.3058	30.4552	30.5275	30.4223	Probable ATP-dependent RNA helicase DDX5 OS	biological regulation;biosynthetic process;cell growth;cellular biosynthetic process;cellular macromolecule biosynthetic process;cellular macromolecule metabolic process;cellular metabolic process;cellular nitrogen compound metabolic process;cellular process;cellular response to stimulus;chordate embryonic development;circadian rhythm;developmental process;embryo development;embryo development en…	adenyl nucleotide binding;adenyl ribonucleotide binding;androgen receptor binding;ATP binding;ATPase activity;ATPase activity, coupled;ATP-dependent helicase activity;ATP-dependent RNA helicase activity;binding;catalytic activity;estrogen receptor binding;helicase activity;hormone receptor binding;hydrolase activity;hydrolase activity, acting on acid anhydrides;hydrolase activity, acting on acid …	catalytic step 2 spliceosome;cell part;cytoplasm;extracellular membrane-bounded organelle;extracellular organelle;extracellular region part;extracellular vesicular exosome;intracellular membrane-bounded organelle;intracellular non-membrane-bounded organelle;intracellular organelle;intracellular organelle part;intracellular part;macromolecular complex;membrane;membrane-bounded organelle;membrane-b…	C complex spliceosome;DGCR8 multiprotein complex;Large Drosha complex;snRNP-free U1A (SF-A) complex;Spliceosome	Spliceosome	DEXDc;HELICc	DEAD;Helicase_C;P68HR	41	41	34	62.9	62.9	50.5	69.147	0	323.31	16012000000	382	1	NaN	-1.3772	NaN
Q9H8V3	Q9H8V3	Protein ECT2	ECT2				-0.467367	NaN	0.0125852	NaN	24.6792	24.525	24.8663	25.0908	25.2513	21.7685	22.437	22.7845	Protein ECT2 OS	activation of protein kinase activity;anatomical structure morphogenesis;biological regulation;cell junction assembly;cell junction organization;cell morphogenesis;cell surface receptor linked signaling pathway;cell-cell junction assembly;cell-cell junction organization;cellular component assembly;cellular component assembly at cellular level;cellular component morphogenesis;cellular component or…	binding;enzyme activator activity;enzyme regulator activity;GTPase activator activity;GTPase regulator activity;guanyl-nucleotide exchange factor activity;identical protein binding;molecular transducer activity;nucleoside-triphosphatase regulator activity;protein binding;protein dimerization activity;protein homodimerization activity;Ras guanyl-nucleotide exchange factor activity;Rho guanyl-nucle…	cell division site part;cell junction;cell part;cell-cell junction;centralspindlin complex;cleavage furrow;cytoplasm;cytoplasmic part;cytoskeletal part;cytosol;intracellular membrane-bounded organelle;intracellular non-membrane-bounded organelle;intracellular organelle;intracellular organelle part;intracellular part;macromolecular complex;membrane;membrane-bounded organelle;midbody;mitotic spindl…			BRCT;PH;RhoGEF	BRCT;PTCB-BRCT;RhoGEF	21	21	21	37	37	37	103.5	0	100.92	310950000	121	1	NaN	-1.31588	NaN
P30050	P30050	60S ribosomal protein L12	RPL12				-0.172966	NaN	0.154801	NaN	26.8234	27.1954	27.312	26.7856	27.4495	27.6369	27.301	27.2342	60S ribosomal protein L12 OS	biosynthetic process;catabolic process;cellular biosynthetic process;cellular catabolic process;cellular component disassembly;cellular component disassembly at cellular level;cellular component organization;cellular component organization at cellular level;cellular component organization or biogenesis;cellular component organization or biogenesis at cellular level;cellular macromolecular complex…	structural constituent of ribosome;structural molecule activity	adherens junction;anchoring junction;cell junction;cell part;cell-substrate adherens junction;cell-substrate junction;cytoplasmic part;cytosol;cytosolic large ribosomal subunit;extracellular membrane-bounded organelle;extracellular organelle;extracellular region part;extracellular vesicular exosome;focal adhesion;intracellular organelle part;intracellular part;large ribosomal subunit;macromolecul…	60S ribosomal subunit, cytoplasmic;Nop56p-associated pre-rRNA complex;Ribosome, cytoplasmic;TRBP containing complex (DICER, RPL7A, EIF6, MOV10 and subunits of the 60S ribosomal particle)	Ribosome	RL11	Ribosomal_L11;Ribosomal_L11_N	6	6	6	50.9	50.9	50.9	17.818	0	185.46	1970900000	104	1	NaN	-0.348933	NaN
Q9H6F5	Q9H6F5	Coiled-coil domain-containing protein 86	CCDC86				-0.49905	NaN	0.0269885	NaN	22.0427	22.6078	22.8137	22.9596	22.6996	21.4864	21.6979	20.2246	Coiled-coil domain-containing protein 86 OS	viral reproduction		cell part;intracellular membrane-bounded organelle;intracellular non-membrane-bounded organelle;intracellular organelle;intracellular organelle part;intracellular part;membrane-bounded organelle;non-membrane-bounded organelle;nuclear part;nucleolus;nucleoplasm;nucleus;organelle;organelle part					4	4	4	16.7	16.7	16.7	40.235	0	16.865	56829000	33	1	NaN	-1.15542	NaN
O60216	O60216	Double-strand-break repair protein rad21 homolog	RAD21				-0.349617	NaN	0.0796769	NaN	21.7507	21.4506	21.5201	22.2459	22.0848	21.1918	21.9883	21.7223	Double-strand-break repair protein rad21 homolog OS	apoptosis;biological regulation;cell cycle;cell cycle phase;cell cycle process;cell death;cell division;cellular component organization;cellular component organization at cellular level;cellular component organization or biogenesis;cellular component organization or biogenesis at cellular level;cellular localization;cellular macromolecule localization;cellular macromolecule metabolic process;cell…		cell part;chromatin;chromosomal part;chromosome;chromosome, centromeric region;cohesin complex;cytoplasmic part;cytosol;intracellular non-membrane-bounded organelle;intracellular organelle;intracellular organelle part;intracellular part;macromolecular complex;meiotic cohesin complex;membrane;non-membrane-bounded organelle;nuclear chromosome part;nuclear cohesin complex;nuclear meiotic cohesin com…	CDCA5-PDS5A-RAD21-SMC1A-PDS5B-SMC3 complex;Cohesin-SA1 complex;Cohesin-SA2 complex;Mitotic 14S cohesin 1 complex;Mitotic 14S cohesin 2 complex;SNF2h-cohesin-NuRD complex;Sororin-cohesin complex	Cell cycle;Cell cycle - yeast		Rad21_Rec8;Rad21_Rec8_N	5	5	5	18.7	18.7	18.7	71.689	0	16.928	47546000	22	1	NaN	-0.691885	NaN
Q8NCA5	Q8NCA5	Protein FAM98A	FAM98A				-0.376849	NaN	0.0303218	NaN	22.0066	21.7653	22.4082	22.3673	22.0129	22.443	23.0438	22.6307	Protein FAM98A OS			cell part;intracellular part;macromolecular complex;protein complex;tRNA-splicing ligase complex				DUF2465	5	3	3	14.3	7.9	7.9	55.272	0	43.468	67498000	17	1	NaN	-0.978041	NaN
Q9Y265	Q9Y265	RuvB-like 1	RUVBL1				-0.550766	NaN	0.00701783	NaN	22.8207	23.1151	23.4467	23.4437	23.6656	23.335	23.0171	23.276	RuvB-like 1 OS	ATP-dependent chromatin remodeling;biological regulation;biosynthetic process;cell cycle phase;cell cycle process;cell division;cellular biosynthetic process;cellular component assembly;cellular component assembly at cellular level;cellular component organization;cellular component organization at cellular level;cellular component organization or biogenesis;cellular component organization or biog…	adenyl nucleotide binding;adenyl ribonucleotide binding;ATP binding;binding;catalytic activity;DNA helicase activity;helicase activity;hydrolase activity;hydrolase activity, acting on acid anhydrides;hydrolase activity, acting on acid anhydrides, in phosphorus-containing anhydrides;nucleoside-triphosphatase activity;nucleotide binding;purine nucleotide binding;purine ribonucleoside triphosphate b…	cell part;chromatin remodeling complex;chromosomal part;cytoplasm;cytoplasmic part;cytoskeletal part;DNA helicase complex;extracellular membrane-bounded organelle;extracellular organelle;extracellular region part;extracellular vesicular exosome;Golgi apparatus;H4/H2A histone acetyltransferase complex;histone acetyltransferase complex;histone methyltransferase complex;Ino80 complex;intracellular m…	cMYC-ATPase-helicase complex;c-MYC-ATPase-helicase complex;DMAP1-associated complex;INO80 chromatin remodeling complex;MLL1-WDR5 complex;NuA4/Tip60 HAT complex;NuA4/Tip60-HAT complex A;NuA4/Tip60-HAT complex B;p400-associated complex;SRCAP-associated chromatin remodeling complex;TIP49-TIP48-BAF53 complex;TIP60 histone acetylase complex;URI complex (Unconventional prefoldin RPB5 Interactor)	Wnt signaling pathway	AAA	TIP49	8	8	8	28.1	28.1	28.1	50.227	0	24.398	123090000	50	1	NaN	-1.59627	NaN
Q9Y305	Q9Y305	Acyl-coenzyme A thioesterase 9, mitochondrial	ACOT9				-0.438967	NaN	0.00186405	NaN	24.747	24.6752	25.0504	25.1807	25.2191	23.5433	23.8741	23.7243	Acyl-coenzyme A thioesterase 9, mitochondrial OS	acyl-CoA metabolic process;cellular metabolic process;cellular process;coenzyme metabolic process;cofactor metabolic process;metabolic process;thioester metabolic process	acetyl-CoA hydrolase activity;carboxylic ester hydrolase activity;catalytic activity;CoA hydrolase activity;hydrolase activity;hydrolase activity, acting on ester bonds;thiolester hydrolase activity	cell part;cytoplasmic part;intracellular membrane-bounded organelle;intracellular organelle;intracellular part;membrane-bounded organelle;mitochondrion;organelle				4HBT	14	14	14	41.7	41.7	41.7	49.901	0	46.028	348540000	93	1	NaN	-1.61902	NaN
Q9UN86	Q9UN86	Ras GTPase-activating protein-binding protein 2	G3BP2				-0.4852	NaN	0.0107037	NaN	23.7219	23.9659	24.1765	24.3127	24.4981	19.8342	18.7976	20.0632	Ras GTPase-activating protein-binding protein 2 OS	biological regulation;cellular process;cellular response to stimulus;cytoplasmic sequestering of NF-kappaB;cytoplasmic sequestering of protein;cytoplasmic sequestering of transcription factor;establishment of localization;establishment of RNA localization;intracellular signal transduction;maintenance of location;maintenance of location in cell;maintenance of protein location;maintenance of protei…	binding;nucleotide binding;protein binding;protein complex scaffold;receptor signaling complex scaffold activity;structural molecule activity	cell part;cytoplasm;intracellular part			RRM	NTF2;RRM_1	7	6	6	29.5	27	27	54.12	0	45.239	187660000	32	1	NaN	-1.38306	NaN
P20042	P20042	Eukaryotic translation initiation factor 2 subunit 2	EIF2S2				-0.452234	NaN	0.000385427	NaN	26.0549	26.1079	26.4776	26.5477	26.5756	21.9865	23.1781	22.8608	Eukaryotic translation initiation factor 2 subunit 2 OS	anatomical structure development;biosynthetic process;cell proliferation;cellular biosynthetic process;cellular macromolecule biosynthetic process;cellular macromolecule metabolic process;cellular metabolic process;cellular process;cellular process involved in reproduction;cellular protein metabolic process;chordate embryonic development;developmental process;developmental process involved in rep…	binding;cation binding;ion binding;metal ion binding;nucleic acid binding;RNA binding;translation factor activity, nucleic acid binding;translation initiation factor activity	cell part;cytoplasm;cytoplasmic part;cytosol;eukaryotic translation initiation factor 2 complex;intracellular part;macromolecular complex;protein complex	DNA-PK-Ku-eIF2-NF90-NF45 complex	RNA transport	eIF2B_5	eIF-5_eIF-2B	15	15	15	52.9	52.9	52.9	38.388	0	155.48	757620000	101	1	NaN	-1.86486	NaN
Q9BQ39	Q9BQ39	ATP-dependent RNA helicase DDX50	DDX50				-0.5038	NaN	0.00917363	NaN	25.097	25.1866	25.476	25.6061	25.8547	25.8202	25.8361	25.6894	ATP-dependent RNA helicase DDX50 OS	cellular macromolecule metabolic process;cellular metabolic process;cellular nitrogen compound metabolic process;cellular process;macromolecule metabolic process;metabolic process;nitrogen compound metabolic process;nucleic acid metabolic process;nucleobase-containing compound metabolic process;primary metabolic process;RNA metabolic process;RNA secondary structure unwinding	adenyl nucleotide binding;adenyl ribonucleotide binding;ATP binding;ATPase activity;ATPase activity, coupled;ATP-dependent helicase activity;ATP-dependent RNA helicase activity;binding;catalytic activity;helicase activity;hydrolase activity;hydrolase activity, acting on acid anhydrides;hydrolase activity, acting on acid anhydrides, in phosphorus-containing anhydrides;nucleoside-triphosphatase act…	cell part;cytoplasm;intracellular non-membrane-bounded organelle;intracellular organelle;intracellular organelle part;intracellular part;membrane;non-membrane-bounded organelle;nuclear part;nucleolus;organelle;organelle part;plasma membrane			DEXDc;HELICc	DEAD;GUCT;Helicase_C	20	18	18	41.2	37.6	37.6	82.564	0	237.34	626700000	126	1	NaN	-1.45081	NaN
P50990	P50990	T-complex protein 1 subunit theta	CCT8				-0.385166	NaN	0.0145898	NaN	23.2025	23.1625	23.6983	23.6441	23.3606	23.4257	23.3008	23.4655	T-complex protein 1 subunit theta OS	binding of sperm to zona pellucida;cell recognition;cell-cell recognition;cellular component assembly;cellular component assembly at cellular level;cellular component organization;cellular component organization at cellular level;cellular component organization or biogenesis;cellular component organization or biogenesis at cellular level;cellular macromolecule metabolic process;cellular metabolic…	adenyl nucleotide binding;adenyl ribonucleotide binding;ATP binding;ATPase activity;ATPase activity, coupled;binding;catalytic activity;hydrolase activity;hydrolase activity, acting on acid anhydrides;hydrolase activity, acting on acid anhydrides, in phosphorus-containing anhydrides;nucleoside-triphosphatase activity;nucleotide binding;purine nucleotide binding;purine ribonucleoside triphosphate …	aggresome;cell body;cell part;centrosome;chaperonin-containing T-complex;cytoplasm;cytoplasmic part;cytoskeletal part;cytoskeleton;cytosol;cytosolic part;extracellular membrane-bounded organelle;extracellular organelle;extracellular region part;extracellular vesicular exosome;inclusion body;intermediate filament cytoskeleton;intracellular non-membrane-bounded organelle;intracellular organelle;int…	CCT micro-complex			Cpn60_TCP1	10	10	10	25	25	25	59.62	0	24.512	122830000	46	1	NaN	-1.14634	NaN
P05198	P05198	Eukaryotic translation initiation factor 2 subunit 1	EIF2S1				-0.409917	NaN	0.00413629	NaN	26.9887	26.9952	27.4891	27.4498	27.2667	23.1108	23.2495	23.8533	Eukaryotic translation initiation factor 2 subunit 1 OS	biological regulation;biosynthetic process;cellular biosynthetic process;cellular macromolecule biosynthetic process;cellular macromolecule metabolic process;cellular metabolic process;cellular process;cellular protein metabolic process;cellular response to chemical stimulus;cellular response to organic substance;cellular response to stimulus;cellular response to stress;cellular response to topol…	binding;nucleic acid binding;ribonucleoprotein binding;ribosome binding;RNA binding;translation factor activity, nucleic acid binding;translation initiation factor activity	cell part;cytoplasmic part;cytosol;eukaryotic 48S preinitiation complex;eukaryotic translation initiation factor 2 complex;extracellular membrane-bounded organelle;extracellular organelle;extracellular region part;extracellular vesicular exosome;intracellular membrane-bounded organelle;intracellular non-membrane-bounded organelle;intracellular organelle;intracellular part;macromolecular complex;m…	DNA-PK-Ku-eIF2-NF90-NF45 complex	Hepatitis C;Measles;Protein processing in endoplasmic reticulum;RNA transport	S1	EIF_2_alpha;S1	20	20	20	55.6	55.6	55.6	36.112	0	85.412	1382300000	135	1	NaN	-1.42084	NaN
Q99459	Q99459	Cell division cycle 5-like protein	CDC5L				-0.435	NaN	0.00243585	NaN	25.766	25.7184	26.2657	26.0668	26.1991	25.3469	25.4691	25.4695	Cell division cycle 5-like protein OS	biological regulation;biosynthetic process;cellular biosynthetic process;cellular macromolecule biosynthetic process;cellular macromolecule metabolic process;cellular metabolic process;cellular nitrogen compound metabolic process;cellular process;cellular response to stimulus;cellular response to stress;DNA metabolic process;DNA repair;gene expression;intracellular signal transduction;macromolecu…	binding;chromatin binding;DNA binding;nucleic acid binding;protein binding;protein domain specific binding;WD40-repeat domain binding	catalytic step 2 spliceosome;cell part;cytoplasm;intracellular membrane-bounded organelle;intracellular non-membrane-bounded organelle;intracellular organelle;intracellular organelle part;intracellular part;macromolecular complex;membrane;membrane-bounded organelle;non-membrane-bounded organelle;nuclear body;nuclear part;nuclear speck;nucleolus;nucleoplasm;nucleoplasm part;nucleus;organelle;organ…	C complex spliceosome;CDC5L complex;CDC5L core complex;SNW1 complex;Spliceosome	Spliceosome	SANT	Myb_Cef	19	19	19	32.4	32.4	32.4	92.25	0	202.92	743750000	180	1	NaN	-1.56746	NaN
Q8TDD1	Q8TDD1	ATP-dependent RNA helicase DDX54	DDX54				-0.4551	NaN	0.00273586	NaN	26.6925	26.8633	27.1577	27.2343	27.307	25.7035	25.571	25.4468	ATP-dependent RNA helicase DDX54 OS	biological regulation;biosynthetic process;cellular biosynthetic process;cellular macromolecule biosynthetic process;cellular macromolecule metabolic process;cellular metabolic process;cellular nitrogen compound metabolic process;cellular process;cellular response to stimulus;estrogen receptor signaling pathway;intracellular receptor mediated signaling pathway;macromolecule biosynthetic process;m…	adenyl nucleotide binding;adenyl ribonucleotide binding;ATP binding;ATPase activity;ATPase activity, coupled;ATP-dependent helicase activity;ATP-dependent RNA helicase activity;binding;catalytic activity;estrogen receptor binding;helicase activity;hormone receptor binding;hydrolase activity;hydrolase activity, acting on acid anhydrides;hydrolase activity, acting on acid anhydrides, in phosphorus-…	cell part;cytoplasm;intracellular membrane-bounded organelle;intracellular non-membrane-bounded organelle;intracellular organelle;intracellular organelle part;intracellular part;membrane;membrane-bounded organelle;non-membrane-bounded organelle;nuclear part;nucleolus;nucleus;organelle;organelle part			DEXDc;HELICc	DBP10CT;DEAD;Helicase_C	26	26	26	39.5	39.5	39.5	98.594	0	181.84	1352600000	215	1	NaN	-1.59938	NaN
P32322	P32322	Pyrroline-5-carboxylate reductase 1, mitochondrial	PYCR1				-0.598617	NaN	0.0522871	NaN	22.0655	22.6062	23.4449	22.7901	22.5684	21.5886	21.3103	21.6787	Pyrroline-5-carboxylate reductase 1, mitochondrial OS	amine biosynthetic process;amine metabolic process;biological regulation;biosynthetic process;carboxylic acid biosynthetic process;carboxylic acid metabolic process;cellular amine metabolic process;cellular amino acid biosynthetic process;cellular amino acid metabolic process;cellular biosynthetic process;cellular chemical homeostasis;cellular homeostasis;cellular ion homeostasis;cellular ketone …	binding;catalytic activity;identical protein binding;oxidoreductase activity;oxidoreductase activity, acting on the CH-NH group of donors;oxidoreductase activity, acting on the CH-NH group of donors, NAD or NADP as acceptor;protein binding;pyrroline-5-carboxylate reductase activity	cell part;cytoplasmic part;intracellular membrane-bounded organelle;intracellular organelle;intracellular organelle lumen;intracellular organelle part;intracellular part;membrane-bounded organelle;membrane-enclosed lumen;mitochondrial matrix;mitochondrial part;mitochondrion;organelle;organelle lumen;organelle part		Arginine and proline metabolism		F420_oxidored;P5CR_dimer	6	5	5	30.7	26.6	26.6	33.36	0	19.252	66223000	28	1	NaN	-1.00615	NaN
P05455	P05455	Lupus La protein	SSB				-0.309783	NaN	0.0293811	NaN	27.6909	27.4096	27.8631	28.0024	27.7146	23.277	23.0401	23.7643	Lupus La protein OS	cellular macromolecule metabolic process;cellular metabolic process;cellular nitrogen compound metabolic process;cellular process;histone mRNA metabolic process;macromolecule metabolic process;macromolecule modification;metabolic process;mRNA metabolic process;ncRNA metabolic process;ncRNA processing;nitrogen compound metabolic process;nucleic acid metabolic process;nucleobase-containing compound…	binding;mRNA binding;nucleic acid binding;nucleotide binding;RNA binding;tRNA binding	cell part;intracellular membrane-bounded organelle;intracellular organelle;intracellular part;macromolecular complex;membrane-bounded organelle;nucleus;organelle;ribonucleoprotein complex	Emerin complex 25;H2AX complex, isolated from cells without IR exposure	Systemic lupus erythematosus	LA;RRM	La;RRM_1;RRM_3	22	22	22	51.7	51.7	51.7	46.836	0	101.02	2163000000	129	1	NaN	-0.885109	NaN
Q9NXV6	Q9NXV6	CDKN2A-interacting protein	CDKN2AIP				-0.439851	NaN	0.027738	NaN	21.7193	21.9742	22.2999	22.5266	22.0333	18.6682	19.0027	20.053	CDKN2A-interacting protein OS	biological regulation;cellular process;cellular response to stimulus;cellular response to stress;negative regulation of biological process;negative regulation of cell growth;negative regulation of cellular process;negative regulation of growth;positive regulation of biological process;positive regulation of cell communication;positive regulation of cell growth;positive regulation of cellular proc…	binding;nucleic acid binding;p53 binding;protein binding;RNA binding	cell part;cytoplasm;granular component;intracellular membrane-bounded organelle;intracellular non-membrane-bounded organelle;intracellular organelle;intracellular organelle part;intracellular part;membrane-bounded organelle;non-membrane-bounded organelle;nuclear part;nucleolar part;nucleolus;nucleoplasm;nucleus;organelle;organelle part				DUF3469	4	4	4	9	9	9	61.124	0	10.427	38316000	11	1	NaN	-1.08042	NaN
Q96ST3	Q96ST3	Paired amphipathic helix protein Sin3a	SIN3A				-0.394551	NaN	0.0201221	NaN	22.7309	22.7732	23.2032	22.9102	23.3264	18.4814	20.1394	19.0897	Paired amphipathic helix protein Sin3a OS	activation of immune response;activation of innate immune response;aging;biological regulation;biosynthetic process;blood coagulation;carbohydrate homeostasis;cell differentiation;cellular biosynthetic process;cellular chemical homeostasis;cellular component organization;cellular component organization at cellular level;cellular component organization or biogenesis;cellular component organization…	activating transcription factor binding;binding;catalytic activity;chromatin binding;deacetylase activity;DNA binding;hydrolase activity;nucleic acid binding;nucleic acid binding transcription factor activity;protein binding;protein binding transcription factor activity;protein deacetylase activity;regulatory region DNA binding;regulatory region nucleic acid binding;RNA polymerase II activating t…	cell part;chromatin remodeling complex;chromosomal part;cytoplasm;extracellular region part;histone deacetylase complex;intercellular bridge;intracellular membrane-bounded organelle;intracellular non-membrane-bounded organelle;intracellular organelle;intracellular organelle part;intracellular part;kinetochore;macromolecular complex;membrane-bounded organelle;non-membrane-bounded organelle;nuclear…	ALL-1 supercomplex;BRG1-SIN3A complex;BRG1-SIN3A-HDAC containing SWI/SNF remodeling complex I;BRMS1-SIN3-HDAC complex;BRM-SIN3A complex;BRM-SIN3A-HDAC complex;DNMT3B complex;HCF-1 complex;HERP1/HEY2-NCOR-SIN3A complex;ING2 complex;MAD1-mSin3A-HDAC2 complex;MeCP2-SIN3A-HDAC complex;mSin3A complex;mSin3A-HDAC1-HDAC2 complex;NCOR2 complex;NCOR-SIN3-HDAC1 complex;NCOR-SIN3-HDAC-HESX1 complex;NCOR-SIN…	Huntington's disease	HDAC_interact	PAH;Sin3_corepress	13	13	13	18.1	18.1	18.1	145.17	0	49.259	71913000	35	1	NaN	-1.09557	NaN
P46940	P46940	Ras GTPase-activating-like protein IQGAP1	IQGAP1				-0.443851	NaN	0.00462838	NaN	23.1822	22.9805	23.435	23.5292	23.6114	22.7637	22.8831	22.9129	Ras GTPase-activating-like protein IQGAP1 OS	anatomical structure development;biological regulation;cell development;cell surface receptor linked signaling pathway;cellular developmental process;cellular metabolic process;cellular process;cellular response to calcium ion;cellular response to chemical stimulus;cellular response to endogenous stimulus;cellular response to epidermal growth factor stimulus;cellular response to fibroblast growth…	binding;calcium ion binding;calmodulin binding;cation binding;enzyme activator activity;enzyme binding;enzyme inhibitor activity;enzyme regulator activity;GTPase activator activity;GTPase inhibitor activity;GTPase regulator activity;ion binding;kinase activator activity;kinase binding;kinase regulator activity;lipid binding;metal ion binding;nucleoside-triphosphatase regulator activity;phosphatas…	actin filament;adherens junction;anchoring junction;axon;cell junction;cell leading edge;cell part;cell projection;cell projection part;cell-substrate adherens junction;cell-substrate junction;cytoplasm;cytoplasmic part;cytoskeletal part;cytosol;extracellular membrane-bounded organelle;extracellular organelle;extracellular region part;extracellular vesicular exosome;extrinsic to internal side of …	60S APC containing complex;APC-IQGAP1 complex;APC-IQGAP1-Cdc42 complex;APC-IQGAP1-CLIP-170 complex;APC-IQGAP1-Rac1 complex;Emerin complex 52	Regulation of actin cytoskeleton	CH;IQ;RasGAP;WW	CH;IQ;RasGAP;RasGAP_C	19	19	19	20.8	20.8	20.8	189.25	0	87.376	116010000	89	1	NaN	-1.48002	NaN
Q8N684	Q8N684	Cleavage and polyadenylation specificity factor subunit 7	CPSF7				0.384454	NaN	0.418811	NaN	21.0512	22.2322	22.0243	19.5933	22.1541	22.3225	22.5183	22.4093	Cleavage and polyadenylation specificity factor subunit 7 OS	biosynthetic process;cellular biosynthetic process;cellular component assembly;cellular component organization;cellular component organization or biogenesis;cellular macromolecule biosynthetic process;cellular macromolecule metabolic process;cellular metabolic process;cellular nitrogen compound metabolic process;cellular process;gene expression;macromolecular complex assembly;macromolecular compl…	binding;nucleotide binding	cell part;intracellular membrane-bounded organelle;intracellular organelle;intracellular organelle part;intracellular part;macromolecular complex;membrane;membrane-bounded organelle;mRNA cleavage factor complex;nuclear part;nucleoplasm;nucleoplasm part;nucleus;organelle;organelle part;protein complex	CF IIAm complex (Cleavage factor IIAm complex)	mRNA surveillance pathway	RRM	RRM_1	6	6	6	16.1	16.1	16.1	52.049	0	16.3	50602000	21	0.736609	NaN	0.282326	NaN
Q96G21	Q96G21	U3 small nucleolar ribonucleoprotein protein IMP4	IMP4				0.234378	NaN	0.394134	NaN	20.9082	21.0297	21.3176	21.5072	19.3789	19.6128	19.0238	18.7365	U3 small nucleolar ribonucleoprotein protein IMP4 OS	cellular macromolecule metabolic process;cellular metabolic process;cellular nitrogen compound metabolic process;cellular process;macromolecule metabolic process;metabolic process;ncRNA metabolic process;ncRNA processing;nitrogen compound metabolic process;nucleic acid metabolic process;nucleobase-containing compound metabolic process;primary metabolic process;RNA metabolic process;RNA processing…	binding;nucleic acid binding;RNA binding;rRNA binding;rRNA primary transcript binding;snoRNA binding	cell part;intracellular non-membrane-bounded organelle;intracellular organelle;intracellular organelle part;intracellular part;macromolecular complex;Mpp10 complex;non-membrane-bounded organelle;nuclear part;nucleolar part;nucleolus;organelle;organelle part;preribosome;protein complex;ribonucleoprotein complex;small-subunit processome	IMP3-IMP4-MPP10 complex	Ribosome biogenesis in eukaryotes	Brix	Brix	3	3	3	23	23	23	33.756	0	61.733	15694000	13	0.796899	NaN	0.2172	NaN
P02545	P02545	Prelamin-A/C;Lamin-A/C	LMNA				-0.102983	NaN	0.187959	NaN	26.4693	25.9302	26.3731	26.4457	26.0894	26.3113	26.2201	26.4041	Prelamin-A/C OS	anatomical structure development;apoptosis;biological regulation;cardiac cell development;cardiac muscle cell development;cell cycle;cell cycle process;cell death;cell development;cellular component disassembly;cellular component disassembly at cellular level;cellular component disassembly involved in apoptosis;cellular component organization;cellular component organization at cellular level;cell…	structural molecule activity	cell part;cytoplasm;cytoplasmic part;cytoskeletal part;cytosol;envelope;intermediate filament;intracellular membrane-bounded organelle;intracellular organelle;intracellular organelle part;intracellular part;lamin filament;macromolecular complex;membrane;membrane-bounded organelle;nuclear body;nuclear envelope;nuclear lamina;nuclear membrane;nuclear part;nuclear speck;nucleoplasm;nucleoplasm part;…	CTCF-nucleophosmin-PARP-HIS-KPNA-LMNA-TOP complex;Emerin architectural complex;Emerin complex 24	Arrhythmogenic right ventricular cardiomyopathy (ARVC);Dilated cardiomyopathy;Hypertrophic cardiomyopathy (HCM)		Filament;LTD	26	26	26	51.1	51.1	51.1	74.139	0	217.1	978900000	190	1	NaN	-0.231386	NaN
O43809	O43809	Cleavage and polyadenylation specificity factor subunit 5	NUDT21				-0.487684	NaN	0.0281885	NaN	23.9898	23.9351	24.7807	24.4019	24.1678	24.2542	24.5701	24.2096	Cleavage and polyadenylation specificity factor subunit 5 OS	biosynthetic process;cellular biosynthetic process;cellular component assembly;cellular component organization;cellular component organization or biogenesis;cellular macromolecule biosynthetic process;cellular macromolecule metabolic process;cellular metabolic process;cellular nitrogen compound metabolic process;cellular process;gene expression;macromolecular complex assembly;macromolecular compl…	AU-rich element binding;binding;catalytic activity;enzyme binding;histone deacetylase binding;hydrolase activity;identical protein binding;mRNA binding;nucleic acid binding;protein binding;protein dimerization activity;protein homodimerization activity;RNA binding	cell part;centrosome;cytoplasmic part;cytoskeletal part;intracellular membrane-bounded organelle;intracellular non-membrane-bounded organelle;intracellular organelle;intracellular organelle part;intracellular part;macromolecular complex;membrane-bounded organelle;microtubule organizing center;mRNA cleavage factor complex;non-membrane-bounded organelle;nuclear body;nuclear part;nucleoplasm;nucleop…	CF IIAm complex (Cleavage factor IIAm complex);CPSF6-EWSR1-ITCH-NUDT21-POLR2A-UBAP2L complex;CPSF6-ITCH-NUDT21-POLR2A complex;CPSF6-ITCH-NUDT21-POLR2A-UBAP2L complex;Mammalian cleavage factor I (CF Im);Spliceosome	mRNA surveillance pathway		NUDIX_2	7	7	7	42.7	42.7	42.7	26.227	0	77.248	263120000	68	1	NaN	-1.1304	NaN
P05386	P05386	60S acidic ribosomal protein P1	RPLP1				-0.46585	NaN	0.0675188	NaN	25.8598	26.2969	26.1251	26.5175	26.99	24.2482	24.753	24.6722	60S acidic ribosomal protein P1 OS	biosynthetic process;catabolic process;cellular biosynthetic process;cellular catabolic process;cellular component disassembly;cellular component disassembly at cellular level;cellular component organization;cellular component organization at cellular level;cellular component organization or biogenesis;cellular component organization or biogenesis at cellular level;cellular macromolecular complex…	binding;nucleic acid binding;RNA binding;structural constituent of ribosome;structural molecule activity	adherens junction;anchoring junction;cell junction;cell part;cell-substrate adherens junction;cell-substrate junction;cytoplasm;cytoplasmic part;cytosol;cytosolic large ribosomal subunit;extracellular membrane-bounded organelle;extracellular organelle;extracellular region part;extracellular vesicular exosome;focal adhesion;intracellular organelle part;intracellular part;large ribosomal subunit;ma…	60S ribosomal subunit, cytoplasmic;Nop56p-associated pre-rRNA complex;Ribosome, cytoplasmic;TRBP containing complex (DICER, RPL7A, EIF6, MOV10 and subunits of the 60S ribosomal particle)	Ribosome			3	2	2	66.7	51.8	51.8	11.514	0	41.531	875820000	41	1	NaN	-0.829557	NaN
Q5VWQ0	Q5VWQ0	Round spermatid basic protein 1	RSBN1				-0.346549	NaN	0.0573778	NaN	22.3409	22.0284	22.6232	22.212	22.7584	24.8132	24.5396	24.2581	Lysine-specific demethylase 9 OS			cell part;intracellular membrane-bounded organelle;intracellular organelle;intracellular part;membrane-bounded organelle;nucleus;organelle					12	11	11	21.4	20.6	20.6	90.071	0	65.347	119710000	45	1	NaN	-0.784079	NaN
[truncated: 689 more rows]
