# Supplementary material for: The RNA-dependent association of phosphatidylinositol 4,5-bisphosphate with intrinsically disordered proteins contribute to nuclear compartmentalization
Source: PLoS Genet. 2024 Dec 2;20(12):e1011462. doi: 10.1371/journal.pgen.1011462 (PMC11668513; doi:10.1371/journal.pgen.1011462)
Supplement: S2 Table — (XLSX) [file pgen.1011462.s025.xlsx]

## Sheet: S2 Table
S2 Table. Quantifiable proteins from mass spectrometry analysis of nuclear fraction and cytosolic fraction proteomes.
The data were processed as described in the Methods section. The statistical analysis was perfromed using a Students's t-test with a permutation-based FDR correction.
Sample	Description
1a	Nuclear fraction replicate 1
1b	Nuclear fraction replicate 2
1c	Nuclear fraction replicate 3
2a	Cytosolic fraction replicate 1
2b	Cytosolic fraction replicate 2
2c	Cytosolic fraction replicate 3
Protein identification				Quantification				Statistics						Identification parameters											Intensity in individual samples
				Medians		Difference	Fold change
T: Majority protein IDs	T: Protein IDs	T: Protein names	T: Gene names	N: 1	N: 2	N: 2_x-y_1	2-1	C: Student's T-test Significant 2_1	C: Student's T-test significant	N: -Log Student's T-test p-value 2_1	N: Student's T-test q-value 2_1	N: Student's T-test Difference 2_1	N: Student's T-test Test statistic 2_1	N: Peptides	N: Razor + unique peptides	N: Unique peptides	N: Sequence coverage [%]	N: Unique + razor sequence coverage [%]	N: Unique sequence coverage [%]	N: Mol. weight [kDa]	N: Q-value	N: Score	N: Intensity	N: MS/MS count	1a	1b	1c	2a	2b	2c
P17480	P17480	Nucleolar transcription factor 1	UBTF	NaN	30.6729	NaN	#VALUE!			0	1	NaN	0	5	5	5	9.9	9.9	9.9	89.405	0	10.78	6644900000	12	NaN	NaN	NaN	29.3128	30.8751	30.6729
Q92889	Q92889	DNA repair endonuclease XPF	ERCC4	NaN	25.1219	NaN	#VALUE!			0	0.969048	NaN	0	6	6	6	9.5	9.5	9.5	104.48	0	12.407	236970000	16	NaN	NaN	NaN	25.743	25.1219	25.0652
P42025	P42025	Beta-centractin	ACTR1B	NaN	24.9825	NaN	#VALUE!			0	1	NaN	0	13	6	6	46	25.3	25.3	42.293	0	32.449	194710000	24	NaN	NaN	NaN	25.141	24.9825	24.7834
Q15843	Q15843	NEDD8	NEDD8	NaN	24.7777	NaN	#VALUE!			0	0.90002	NaN	0	2	2	2	34.6	34.6	34.6	9.0714	0	8.9789	133560000	18	NaN	NaN	NaN	24.1358	24.7777	24.8207
Q96JY6	Q96JY6	PDZ and LIM domain protein 2	PDLIM2	NaN	24.7717	NaN	#VALUE!			0	0.95655	NaN	0	3	3	3	11.1	11.1	11.1	37.458	0	12.145	131890000	5	NaN	NaN	NaN	23.3688	24.7717	24.8329
Q13303	Q13303	Voltage-gated potassium channel subunit beta-2	KCNAB2	NaN	24.6673	NaN	#VALUE!			0	0.887411	NaN	0	9	9	8	45.8	45.8	40.9	41	0	35.367	163570000	25	NaN	NaN	NaN	24.9071	24.5926	24.6673
Q9NP97;Q8TF09	Q9NP97;Q8TF09	Dynein light chain roadblock-type 1;Dynein light chain roadblock-type 2	DYNLRB1;DYNLRB2	NaN	24.4985	NaN	#VALUE!			0	1	NaN	0	4	4	4	39.6	39.6	39.6	10.921	0	7.7578	70923000	8	NaN	NaN	NaN	NaN	24.4466	24.5505
Q14155	Q14155	Rho guanine nucleotide exchange factor 7	ARHGEF7	NaN	24.422	NaN	#VALUE!			0	0.879269	NaN	0	9	9	7	19.8	19.8	16.8	90.011	0	28.627	113520000	22	NaN	NaN	NaN	24.2505	24.422	24.5839
P57081	P57081	tRNA (guanine-N(7)-)-methyltransferase non-catalytic subunit WDR4	WDR4	NaN	24.4073	NaN	#VALUE!			0	1	NaN	0	9	9	9	41.3	41.3	41.3	45.489	0	22.452	124740000	20	NaN	NaN	NaN	24.5619	24.4073	24.3437
Q9Y448	Q9Y448	Small kinetochore-associated protein	KNSTRN	NaN	24.3058	NaN	#VALUE!			0	1	NaN	0	4	4	4	24.7	24.7	24.7	35.438	0	26.857	72425000	12	NaN	NaN	NaN	NaN	24.3496	24.262
P49354	P49354	Protein farnesyltransferase/geranylgeranyltransferase type-1 subunit alpha	FNTA	NaN	24.2598	NaN	#VALUE!			0	1	NaN	0	9	9	9	33.2	33.2	33.2	44.408	0	40.394	91964000	25	NaN	NaN	NaN	23.74	24.2598	24.282
Q5TDH0	Q5TDH0	Protein DDI1 homolog 2	DDI2	NaN	24.2588	NaN	#VALUE!			0	0.854568	NaN	0	8	8	8	36.3	36.3	36.3	44.522	0	22.212	116920000	24	NaN	NaN	NaN	24.1379	24.2588	24.5283
O95359	O95359	Transforming acidic coiled-coil-containing protein 2	TACC2	NaN	24.0555	NaN	#VALUE!			0	0.993361	NaN	0	5	5	5	3.8	3.8	3.8	309.42	0	36.536	50903000	10	NaN	NaN	NaN	NaN	23.9711	24.1399
O95376	O95376	E3 ubiquitin-protein ligase ARIH2	ARIH2	NaN	24.0204	NaN	#VALUE!			0	0.991021	NaN	0	7	7	7	23.3	23.3	23.3	57.818	0	32.332	93672000	13	NaN	NaN	NaN	24.0636	23.8238	24.0204
O75828	O75828	Carbonyl reductase [NADPH] 3	CBR3	NaN	24.014	NaN	#VALUE!			0	0.973846	NaN	0	6	4	4	32.5	22	22	30.85	0	8.3419	94887000	10	NaN	NaN	NaN	23.4496	24.4672	24.014
Q8TE02	Q8TE02	Elongator complex protein 5	ELP5	NaN	23.9845	NaN	#VALUE!			0	0.937214	NaN	0	6	6	6	31.3	31.3	31.3	34.841	0	9.4969	47391000	15	NaN	NaN	NaN	NaN	23.9299	24.039
Q9HCN4	Q9HCN4	GPN-loop GTPase 1	GPN1	NaN	23.9783	NaN	#VALUE!			0	1	NaN	0	7	7	7	34.5	34.5	34.5	41.74	0	29.72	90953000	13	NaN	NaN	NaN	23.9783	24.0736	23.5792
Q9H2P9	Q9H2P9	Diphthine synthase	DPH5	NaN	23.9757	NaN	#VALUE!			0	1	NaN	0	5	5	5	36.1	36.1	36.1	31.651	0	56.429	97237000	11	NaN	NaN	NaN	24.334	23.5085	23.9757
Q96BN8	Q96BN8	Ubiquitin thioesterase otulin	OTULIN	NaN	23.9684	NaN	#VALUE!			0	0.966794	NaN	0	8	8	8	39.2	39.2	39.2	40.262	0	31.574	94068000	26	NaN	NaN	NaN	24.4784	23.9684	23.9175
Q9Y315	Q9Y315	Deoxyribose-phosphate aldolase	DERA	NaN	23.96	NaN	#VALUE!			0	1	NaN	0	10	10	10	38.7	38.7	38.7	35.23	0	78.013	91212000	26	NaN	NaN	NaN	24.0972	23.96	23.9495
Q9NWV4	Q9NWV4	UPF0587 protein C1orf123	C1orf123	NaN	23.9331	NaN	#VALUE!			0	1	NaN	0	3	3	3	29.4	29.4	29.4	18.048	0	20.017	65145000	8	NaN	NaN	NaN	21.789	23.9331	24.2142
Q12802	Q12802	A-kinase anchor protein 13	AKAP13	NaN	23.9158	NaN	#VALUE!			0	0.882268	NaN	0	17	17	17	11.5	11.5	11.5	307.55	0	71.763	75996000	30	NaN	NaN	NaN	23.4761	24.234	23.9158
P52564	P52564	Dual specificity mitogen-activated protein kinase kinase 6	MAP2K6	NaN	23.9108	NaN	#VALUE!			0	1	NaN	0	7	7	6	32	32	27.2	37.492	0	29.529	84094000	22	NaN	NaN	NaN	23.8337	23.9389	23.9108
Q9BTE6	Q9BTE6	Alanyl-tRNA editing protein Aarsd1	AARSD1	NaN	23.9003	NaN	#VALUE!			0	0.907283	NaN	0	7	7	7	32	32	32	45.479	0	22.443	88262000	16	NaN	NaN	NaN	23.9003	23.8267	24.3576
Q9H7D0	Q9H7D0	Dedicator of cytokinesis protein 5	DOCK5	NaN	23.8792	NaN	#VALUE!			0	1	NaN	0	17	17	17	14.2	14.2	14.2	215.31	0	40.56	88101000	32	NaN	NaN	NaN	23.8792	24.0699	23.6593
P51808	P51808	Dynein light chain Tctex-type 3	DYNLT3	NaN	23.8409	NaN	#VALUE!			0	1	NaN	0	2	2	2	50	50	50	13.062	0	27.512	66864000	6	NaN	NaN	NaN	23.8046	23.8772	NaN
Q9NR09	Q9NR09	Baculoviral IAP repeat-containing protein 6	BIRC6	NaN	23.8304	NaN	#VALUE!			0	1	NaN	0	19	19	18	8.4	8.4	8.2	530.25	0	94.91	82536000	36	NaN	NaN	NaN	24.161	23.8304	23.7811
Q9NWS0	Q9NWS0	PIH1 domain-containing protein 1	PIH1D1	NaN	23.7838	NaN	#VALUE!			0	1	NaN	0	4	4	4	30.3	30.3	30.3	32.363	0	8.0811	41343000	12	NaN	NaN	NaN	NaN	23.7619	23.8058
Q53FA7	Q53FA7	Quinone oxidoreductase PIG3	TP53I3	NaN	23.7804	NaN	#VALUE!			0	0.894506	NaN	0	6	6	6	30.4	30.4	30.4	35.536	0	14.531	73730000	12	NaN	NaN	NaN	23.6476	23.8831	23.7804
Q9Y547	Q9Y547	Intraflagellar transport protein 25 homolog	HSPB11	NaN	23.7624	NaN	#VALUE!			0	1	NaN	0	4	4	4	52.8	52.8	52.8	16.297	0	23.246	96293000	13	NaN	NaN	NaN	23.7624	24.5517	23.7312
O95372	O95372	Acyl-protein thioesterase 2	LYPLA2	NaN	23.7098	NaN	#VALUE!			0	0.990728	NaN	0	4	4	4	37.7	37.7	37.7	24.737	0	9.2535	76150000	7	NaN	NaN	NaN	23.7826	23.5211	23.7098
Q9UPT5	Q9UPT5	Exocyst complex component 7	EXOC7	NaN	23.6706	NaN	#VALUE!			0	1	NaN	0	6	6	6	10.2	10.2	10.2	83.381	0	16.968	48896000	15	NaN	NaN	NaN	NaN	23.6704	23.6707
Q04206	Q04206	Transcription factor p65	RELA	NaN	23.6491	NaN	#VALUE!			0	0.882732	NaN	0	8	8	8	20.7	20.7	20.7	60.218	0	47.209	78719000	14	NaN	NaN	NaN	23.8286	23.6491	23.4043
O75832	O75832	26S proteasome non-ATPase regulatory subunit 10	PSMD10	NaN	23.6346	NaN	#VALUE!			0	0.972142	NaN	0	4	4	4	27.4	27.4	27.4	24.428	0	18.481	78418000	16	NaN	NaN	NaN	NaN	23.782	23.4873
Q86VS8	Q86VS8	Protein Hook homolog 3	HOOK3	NaN	23.616	NaN	#VALUE!			0	0.857207	NaN	0	8	8	8	19.2	19.2	19.2	83.125	0	15.302	39817000	11	NaN	NaN	NaN	NaN	23.7618	23.4701
Q01433	Q01433	AMP deaminase 2	AMPD2	NaN	23.5939	NaN	#VALUE!			0	1	NaN	0	8	8	8	13.8	13.8	13.8	100.69	0	29.3	70786000	15	NaN	NaN	NaN	23.4723	23.5939	23.7989
P49459	P49459;P63146	Ubiquitin-conjugating enzyme E2 A	UBE2A	NaN	23.5858	NaN	#VALUE!			0	1	NaN	0	3	3	3	63.2	63.2	63.2	17.315	0	11.256	40557000	13	NaN	NaN	NaN	NaN	23.5255	23.646
Q14161	Q14161	ARF GTPase-activating protein GIT2	GIT2	NaN	23.5783	NaN	#VALUE!			0	0.8795	NaN	0	10	8	8	22.9	19.8	19.8	84.542	0	32.942	55972000	28	NaN	NaN	NaN	22.9972	23.8173	23.5783
Q92600	Q92600	Cell differentiation protein RCD1 homolog	RQCD1	NaN	23.5652	NaN	#VALUE!			0	0.963454	NaN	0	9	9	9	43.8	43.8	43.8	33.631	0	21.578	77940000	19	NaN	NaN	NaN	24.0488	23.5652	23.1135
Q96P48	Q96P48	Arf-GAP with Rho-GAP domain, ANK repeat and PH domain-containing protein 1	ARAP1	NaN	23.56	NaN	#VALUE!			0	0.908025	NaN	0	11	11	11	12.8	12.8	12.8	162.19	0	30.498	72835000	23	NaN	NaN	NaN	23.56	23.7601	23.3615
Q9Y5P6	Q9Y5P6	Mannose-1-phosphate guanyltransferase beta	GMPPB	NaN	23.5533	NaN	#VALUE!			0	1	NaN	0	5	5	5	24.2	24.2	24.2	39.834	0	18.552	70671000	9	NaN	NaN	NaN	23.9105	23.5533	22.6853
Q9BVQ7	Q9BVQ7	Spermatogenesis-associated protein 5-like protein 1	SPATA5L1	NaN	23.536	NaN	#VALUE!			0	0.926288	NaN	0	12	12	12	29.9	29.9	29.9	80.709	0	31.101	75362000	20	NaN	NaN	NaN	24.1052	23.3035	23.536
Q13257	Q13257	Mitotic spindle assembly checkpoint protein MAD2A	MAD2L1	NaN	23.5164	NaN	#VALUE!			0	0.887174	NaN	0	4	4	4	24.9	24.9	24.9	23.51	0	6.1642	70943000	5	NaN	NaN	NaN	23.5706	23.5164	23.3069
Q9UJW0	Q9UJW0	Dynactin subunit 4	DCTN4	NaN	23.4869	NaN	#VALUE!			0	1	NaN	0	6	6	6	35	35	35	52.337	0	13.001	48552000	14	NaN	NaN	NaN	NaN	23.4767	23.4972
P27707	P27707	Deoxycytidine kinase	DCK	NaN	23.4579	NaN	#VALUE!			0	1	NaN	0	8	8	8	41.5	41.5	41.5	30.518	0	17.908	98735000	18	NaN	NaN	NaN	23.4579	23.1787	23.6141
O75935	O75935	Dynactin subunit 3	DCTN3	NaN	23.453	NaN	#VALUE!			0	0.972995	NaN	0	5	5	5	38.2	38.2	38.2	21.119	0	16.216	81429000	16	NaN	NaN	NaN	23.2447	23.6427	23.453
P50748	P50748	Kinetochore-associated protein 1	KNTC1	NaN	23.4442	NaN	#VALUE!			0	1	NaN	0	9	9	9	7	7	7	250.75	0	21.213	63095000	18	NaN	NaN	NaN	23.4442	22.9583	23.5634
O75122	O75122	CLIP-associating protein 2	CLASP2	NaN	23.4383	NaN	#VALUE!			0	0.980937	NaN	0	11	11	9	13.8	13.8	11.5	141.06	0	37.929	127730000	25	NaN	NaN	NaN	23.5419	23.2914	23.4383
Q9UM54	Q9UM54	Unconventional myosin-VI	MYO6	NaN	23.4275	NaN	#VALUE!			0	1	NaN	0	7	7	7	9.1	9.1	9.1	149.69	0	60.189	62713000	15	NaN	NaN	NaN	23.4275	23.7213	23.0445
Q96G46	Q96G46	tRNA-dihydrouridine(47) synthase [NAD(P)(+)]-like	DUS3L	NaN	23.4135	NaN	#VALUE!			0	0.951913	NaN	0	9	9	9	19.1	19.1	19.1	72.593	0	21.288	39235000	22	NaN	NaN	NaN	NaN	23.597	23.23
Q9UHW5	Q9UHW5	GPN-loop GTPase 3	GPN3	NaN	23.4118	NaN	#VALUE!			0	1	NaN	0	3	3	3	20.1	20.1	20.1	32.761	0	18.863	79894000	7	NaN	NaN	NaN	23.2728	23.4118	23.5469
O75179	O75179	Ankyrin repeat domain-containing protein 17	ANKRD17	NaN	23.4117	NaN	#VALUE!			0	0.979523	NaN	0	14	9	9	9.8	6.8	6.8	274.25	0	46.716	54324000	17	NaN	NaN	NaN	22.91	23.4117	23.5035
P51452	P51452	Dual specificity protein phosphatase 3	DUSP3	NaN	23.4116	NaN	#VALUE!			0	1	NaN	0	5	5	5	49.7	49.7	49.7	20.478	0	22.464	53663000	8	NaN	NaN	NaN	22.8487	23.701	23.4116
Q6GMV2	Q6GMV2	SET and MYND domain-containing protein 5	SMYD5	NaN	23.385	NaN	#VALUE!			0	0.844458	NaN	0	7	7	7	27.8	27.8	27.8	47.34	0	23.441	63386000	11	NaN	NaN	NaN	23.385	23.5564	23.3444
Q5XPI4	Q5XPI4	E3 ubiquitin-protein ligase RNF123	RNF123	NaN	23.3832	NaN	#VALUE!			0	0.853483	NaN	0	9	9	9	14.1	14.1	14.1	148.51	0	18.663	60775000	16	NaN	NaN	NaN	23.5688	23.3832	22.6976
Q9H4A3	Q9H4A3;Q9Y3S1;Q96J92	Serine/threonine-protein kinase WNK1	WNK1	NaN	23.3786	NaN	#VALUE!			0	1	NaN	0	10	10	9	8.6	8.6	8.1	250.79	0	18.878	34890000	12	NaN	NaN	NaN	NaN	23.4409	23.3163
P29218	P29218	Inositol monophosphatase 1	IMPA1	NaN	23.3592	NaN	#VALUE!			0	1	NaN	0	5	5	5	25.6	25.6	25.6	30.188	0	18.281	62276000	14	NaN	NaN	NaN	23.5285	23.2636	23.3592
Q8N3F8	Q8N3F8	MICAL-like protein 1	MICALL1	NaN	23.3371	NaN	#VALUE!			0	0.941986	NaN	0	5	5	4	10.5	10.5	9.3	93.44	0	9.7073	31061000	11	NaN	NaN	NaN	NaN	23.2967	23.3774
P51003	P51003;Q9NRJ5	Poly(A) polymerase alpha	PAPOLA	NaN	23.3296	NaN	#VALUE!			0	1	NaN	0	7	7	7	16.6	16.6	16.6	82.842	0	19.281	63383000	20	NaN	NaN	NaN	23.4029	23.3296	23.3277
O43665	O43665	Regulator of G-protein signaling 10	RGS10	NaN	23.3216	NaN	#VALUE!			0	1	NaN	0	4	4	4	34.3	34.3	34.3	21.21	0	11.186	38386000	8	NaN	NaN	NaN	NaN	23.1992	23.444
P0DPD7;P0DPD8	P0DPD7;P0DPD8			NaN	23.3211	NaN	#VALUE!			0	0.990145	NaN	0	2	2	2	20.8	20.8	20.8	28.306	0	17.014	54737000	10	NaN	NaN	NaN	23.0361	23.3211	23.3818
Q93100	Q93100	Phosphorylase b kinase regulatory subunit beta	PHKB	NaN	23.3131	NaN	#VALUE!			0	0.969611	NaN	0	6	6	6	11.2	11.2	11.2	124.88	0	11.855	51196000	12	NaN	NaN	NaN	22.8605	23.4576	23.3131
Q16512	Q16512	Serine/threonine-protein kinase N1	PKN1	NaN	23.2816	NaN	#VALUE!			0	0.89095	NaN	0	8	8	8	15.6	15.6	15.6	103.93	0	12.704	56539000	12	NaN	NaN	NaN	23.5624	22.8331	23.2816
Q8N5C7	Q8N5C7	DTW domain-containing protein 1	DTWD1	NaN	23.2587	NaN	#VALUE!			0	0.943321	NaN	0	5	5	5	31.6	31.6	31.6	35.248	0	10.838	44475000	11	NaN	NaN	NaN	NaN	23.2289	23.2886
Q9H6Q4	Q9H6Q4	Cytosolic Fe-S cluster assembly factor NARFL	NARFL	NaN	23.2213	NaN	#VALUE!			0	1	NaN	0	7	7	7	27.3	27.3	27.3	53.02	0	35.858	51255000	16	NaN	NaN	NaN	23.2213	23.5373	23.0303
O60888	O60888	Protein CutA	CUTA	NaN	23.2132	NaN	#VALUE!			0	1	NaN	0	2	2	2	25.1	25.1	25.1	19.116	0	10.062	55886000	2	NaN	NaN	NaN	22.9593	NaN	23.4671
P50135	P50135	Histamine N-methyltransferase	HNMT	NaN	23.2096	NaN	#VALUE!			0	1	NaN	0	7	7	7	43.5	43.5	43.5	33.295	0	15.297	50171000	15	NaN	NaN	NaN	23.2096	23.0441	23.3012
Q96I15	Q96I15	Selenocysteine lyase	SCLY	NaN	23.1982	NaN	#VALUE!			0	0.959301	NaN	0	6	6	6	22.2	22.2	22.2	48.148	0	20.057	52391000	14	NaN	NaN	NaN	23.3597	23.1065	23.1982
Q8WVJ2	Q8WVJ2	NudC domain-containing protein 2	NUDCD2	NaN	23.1814	NaN	#VALUE!			0	0.934859	NaN	0	4	4	4	40.8	40.8	40.8	17.676	0	18.169	43284000	14	NaN	NaN	NaN	22.2432	23.1814	23.4282
O75817	O75817	Ribonuclease P protein subunit p20	POP7	NaN	23.1798	NaN	#VALUE!			0	0.975261	NaN	0	2	2	2	24.3	24.3	24.3	15.651	0	8.2349	69879000	8	NaN	NaN	NaN	23.3663	23.1798	23.1075
Q8TF05	Q8TF05	Serine/threonine-protein phosphatase 4 regulatory subunit 1	PPP4R1	NaN	23.1415	NaN	#VALUE!			0	0.938537	NaN	0	10	10	10	16.1	16.1	16.1	107	0	35.708	54383000	18	NaN	NaN	NaN	23.2874	23.1415	23.133
Q9NNW5	Q9NNW5	WD repeat-containing protein 6	WDR6	NaN	23.1351	NaN	#VALUE!			0	1	NaN	0	7	7	7	12.8	12.8	12.8	121.72	0	14.065	55861000	9	NaN	NaN	NaN	23.5633	22.7662	23.1351
Q6NW29	Q6NW29	RWD domain-containing protein 4	RWDD4	NaN	23.1179	NaN	#VALUE!			0	0.846371	NaN	0	3	3	3	17.6	17.6	17.6	21.25	0	5.3873	32766000	6	NaN	NaN	NaN	NaN	23.0618	23.174
Q9BWH6	Q9BWH6	RNA polymerase II-associated protein 1	RPAP1	NaN	23.0968	NaN	#VALUE!			0	0.928352	NaN	0	14	14	14	18.4	18.4	18.4	152.75	0	39.342	59847000	31	NaN	NaN	NaN	23.8813	22.8925	23.0968
O00534	O00534	von Willebrand factor A domain-containing protein 5A	VWA5A	NaN	23.0936	NaN	#VALUE!			0	1	NaN	0	7	7	7	17.9	17.9	17.9	86.488	0	39.725	54052000	16	NaN	NaN	NaN	23.0936	23.4183	23.0719
Q96GX9	Q96GX9	Methylthioribulose-1-phosphate dehydratase	APIP	NaN	23.0657	NaN	#VALUE!			0	0.955181	NaN	0	3	3	3	17.8	17.8	17.8	27.125	0	12.213	53225000	9	NaN	NaN	NaN	22.8422	23.0657	23.3987
Q9UPU5	Q9UPU5	Ubiquitin carboxyl-terminal hydrolase 24	USP24	NaN	23.0319	NaN	#VALUE!			0	1	NaN	0	12	12	12	7.6	7.6	7.6	294.36	0	17.232	52825000	15	NaN	NaN	NaN	23.1782	23.0319	23.0087
Q08AD1	Q08AD1	Calmodulin-regulated spectrin-associated protein 2	CAMSAP2	NaN	23.028	NaN	#VALUE!			0	0.882042	NaN	0	11	11	11	14	14	14	168.09	0	35.701	43643000	22	NaN	NaN	NaN	22.2186	23.6056	23.028
Q14657	Q14657	EKC/KEOPS complex subunit LAGE3	LAGE3	NaN	23.0201	NaN	#VALUE!			0	0.875849	NaN	0	2	2	2	26.6	26.6	26.6	14.804	0	20.768	56504000	15	NaN	NaN	NaN	NaN	23.1609	22.8792
Q96LR5	Q96LR5	Ubiquitin-conjugating enzyme E2 E2	UBE2E2	NaN	23.0184	NaN	#VALUE!			0	0.928872	NaN	0	6	6	1	49.8	49.8	7.5	22.255	0	40.608	48794000	9	NaN	NaN	NaN	23.2694	23.0184	22.8728
Q16644	Q16644	MAP kinase-activated protein kinase 3	MAPKAPK3	NaN	23.0136	NaN	#VALUE!			0	0.887872	NaN	0	4	4	4	27	27	27	42.987	0	12.355	36793000	9	NaN	NaN	NaN	NaN	23.1831	22.8441
O94822	O94822	E3 ubiquitin-protein ligase listerin	LTN1	NaN	23.0002	NaN	#VALUE!			0	0.977525	NaN	0	9	9	9	8.1	8.1	8.1	200.55	0	23.937	47569000	20	NaN	NaN	NaN	23.1956	23.0002	22.9614
Q7L5Y1	Q7L5Y1	Mitochondrial enolase superfamily member 1	ENOSF1	NaN	22.9867	NaN	#VALUE!			0	0.873562	NaN	0	4	4	4	21.4	21.4	21.4	49.786	0	9.5311	31126000	8	NaN	NaN	NaN	NaN	22.9513	23.0221
P53611	P53611	Geranylgeranyl transferase type-2 subunit beta	RABGGTB	NaN	22.983	NaN	#VALUE!			0	1	NaN	0	6	6	6	24.2	24.2	24.2	36.924	0	16.739	46594000	9	NaN	NaN	NaN	22.983	23.1385	22.8367
Q9NPQ8	Q9NPQ8;Q9NVN3	Synembryn-A	RIC8A	NaN	22.9608	NaN	#VALUE!			0	1	NaN	0	10	10	10	27.3	27.3	27.3	59.709	0	30.906	46915000	23	NaN	NaN	NaN	22.9704	22.9608	22.7849
Q7L5D6	Q7L5D6	Golgi to ER traffic protein 4 homolog	GET4	NaN	22.934	NaN	#VALUE!			0	0.873111	NaN	0	5	5	5	19	19	19	36.504	0	9.7975	41838000	8	NaN	NaN	NaN	22.934	23.0931	22.4261
Q7Z460	Q7Z460	CLIP-associating protein 1	CLASP1	NaN	22.9113	NaN	#VALUE!			0	0.871968	NaN	0	8	6	6	8.4	6.4	6.4	169.45	0	31.61	46300000	14	NaN	NaN	NaN	22.773	23.1795	22.9113
Q96JJ3	Q96JJ3	Engulfment and cell motility protein 2	ELMO2	NaN	22.9012	NaN	#VALUE!			0	0.956003	NaN	0	7	7	7	16.1	16.1	16.1	82.614	0	83.83	40646000	15	NaN	NaN	NaN	22.9448	22.9012	22.5961
Q7Z6M1	Q7Z6M1	Rab9 effector protein with kelch motifs	RABEPK	NaN	22.8867	NaN	#VALUE!			0	0.867238	NaN	0	4	4	4	20.7	20.7	20.7	40.564	0	4.786	29528000	9	NaN	NaN	NaN	NaN	22.5986	23.1749
Q9Y3P9	Q9Y3P9;B7ZAP0	Rab GTPase-activating protein 1	RABGAP1	NaN	22.8286	NaN	#VALUE!			0	1	NaN	0	8	8	8	10.8	10.8	10.8	121.74	0	20.18	37905000	18	NaN	NaN	NaN	22.5186	22.8286	23.1231
Q53T59	Q53T59	HCLS1-binding protein 3	HS1BP3	NaN	22.8269	NaN	#VALUE!			0	0.893319	NaN	0	4	4	4	20.9	20.9	20.9	42.78	0	15.687	37839000	14	NaN	NaN	NaN	22.6534	23.0074	22.8269
Q5T6V5	Q5T6V5	UPF0553 protein C9orf64	C9orf64	NaN	22.826	NaN	#VALUE!			0	0.850023	NaN	0	4	4	4	17	17	17	39.028	0	14.507	46498000	13	NaN	NaN	NaN	23.0907	22.826	22.7697
Q96N21	Q96N21	AP-4 complex accessory subunit tepsin	ENTHD2	NaN	22.8013	NaN	#VALUE!			0	0.911486	NaN	0	6	6	6	26.9	26.9	26.9	55.136	0	20.944	29414000	11	NaN	NaN	NaN	NaN	22.8843	22.7182
Q7Z7E8	Q7Z7E8;Q8WVN8	Ubiquitin-conjugating enzyme E2 Q1	UBE2Q1	NaN	22.7861	NaN	#VALUE!			0	0.85942	NaN	0	6	6	6	28.9	28.9	28.9	46.126	0	11.222	37573000	12	NaN	NaN	NaN	22.9277	22.6671	22.7861
O14545	O14545	TRAF-type zinc finger domain-containing protein 1	TRAFD1	NaN	22.7721	NaN	#VALUE!			0	0.998648	NaN	0	4	4	4	14.4	14.4	14.4	64.84	0	7.7552	22000000	7	NaN	NaN	NaN	NaN	22.7352	22.809
Q9UPN7	Q9UPN7	Serine/threonine-protein phosphatase 6 regulatory subunit 1	PPP6R1	NaN	22.7622	NaN	#VALUE!			0	1	NaN	0	6	6	6	18.6	18.6	18.6	96.723	0	11.613	22981000	10	NaN	NaN	NaN	NaN	22.5776	22.9467
Q9NYL9	Q9NYL9	Tropomodulin-3	TMOD3	NaN	22.7549	NaN	#VALUE!			0	1	NaN	0	3	3	3	14.5	14.5	14.5	39.594	0	15.054	21461000	6	NaN	NaN	NaN	NaN	22.8289	22.6809
Q5VW36	Q5VW36	Focadhesin	FOCAD	NaN	22.747	NaN	#VALUE!			0	0.856113	NaN	0	7	7	7	6.2	6.2	6.2	200.07	0	9.4384	33700000	9	NaN	NaN	NaN	23.4064	21.6128	22.747
Q9UKZ1	Q9UKZ1	CCR4-NOT transcription complex subunit 11	CNOT11	NaN	22.7101	NaN	#VALUE!			0	1	NaN	0	5	5	5	20.2	20.2	20.2	55.215	0	47.492	35326000	6	NaN	NaN	NaN	22.7313	22.6505	22.7101
P63172	P63172	Dynein light chain Tctex-type 1	DYNLT1	NaN	22.6868	NaN	#VALUE!			0	1	NaN	0	3	3	3	51.3	51.3	51.3	12.452	0	30.435	39680000	12	NaN	NaN	NaN	22.4987	22.6868	22.9571
O00471	O00471	Exocyst complex component 5	EXOC5	NaN	22.6813	NaN	#VALUE!			0	1	NaN	0	9	9	9	22	22	22	81.852	0	28.749	40289000	15	NaN	NaN	NaN	22.892	22.6813	22.6044
P56945	P56945	Breast cancer anti-estrogen resistance protein 1	BCAR1	NaN	22.6771	NaN	#VALUE!			0	1	NaN	0	7	7	7	15.6	15.6	15.6	93.371	0	10.967	34635000	11	NaN	NaN	NaN	22.459	22.6771	22.8062
O95989	O95989	Diphosphoinositol polyphosphate phosphohydrolase 1	NUDT3	NaN	22.6759	NaN	#VALUE!			0	0.994242	NaN	0	3	3	3	29.7	29.7	29.7	19.471	0	6.431	38957000	5	NaN	NaN	NaN	22.6759	22.8182	22.5612
O95825	O95825	Quinone oxidoreductase-like protein 1	CRYZL1	NaN	22.659	NaN	#VALUE!			0	0.99721	NaN	0	2	2	2	13.8	13.8	13.8	38.696	0	8.0487	23734000	4	NaN	NaN	NaN	NaN	22.4541	22.864
P53384	P53384	Cytosolic Fe-S cluster assembly factor NUBP1	NUBP1	NaN	22.648	NaN	#VALUE!			0	1	NaN	0	3	3	3	13.8	13.8	13.8	34.534	0	3.677	20914000	6	NaN	NaN	NaN	NaN	22.6708	22.6253
Q6PJ69	Q6PJ69	Tripartite motif-containing protein 65	TRIM65	NaN	22.6216	NaN	#VALUE!			0	0.845954	NaN	0	5	5	5	18.6	18.6	18.6	57.353	0	8.6797	41402000	9	NaN	NaN	NaN	23.3492	22.6216	21.8994
Q96JG6	Q96JG6	Coiled-coil domain-containing protein 132	CCDC132	NaN	22.609	NaN	#VALUE!			0	0.957922	NaN	0	9	9	9	13.1	13.1	13.1	111.17	0	26.574	37312000	18	NaN	NaN	NaN	22.9511	22.609	22.5665
P32455	P32455;P32456;Q9H0R5	Interferon-induced guanylate-binding protein 1	GBP1	NaN	22.5925	NaN	#VALUE!			0	1	NaN	0	7	7	7	18.9	18.9	18.9	67.93	0	15.311	39779000	13	NaN	NaN	NaN	22.6805	22.566	22.5925
P11802	P11802	Cyclin-dependent kinase 4	CDK4	NaN	22.5872	NaN	#VALUE!			0	1	NaN	0	8	7	7	32.7	30	30	33.729	0	41.296	36756000	12	NaN	NaN	NaN	22.696	22.5872	22.2395
O15111	O15111	Inhibitor of nuclear factor kappa-B kinase subunit alpha	CHUK	NaN	22.5797	NaN	#VALUE!			0	1	NaN	0	4	4	4	9.1	9.1	9.1	84.639	0	9.6483	22103000	9	NaN	NaN	NaN	NaN	22.5954	22.564
Q8IYB5	Q8IYB5	Stromal membrane-associated protein 1	SMAP1	NaN	22.5776	NaN	#VALUE!			0	0.863871	NaN	0	3	3	3	7.7	7.7	7.7	50.386	0	4.6097	40484000	9	NaN	NaN	NaN	23.1161	22.5136	22.5776
P42574	P42574	Caspase-3;Caspase-3 subunit p17;Caspase-3 subunit p12	CASP3	NaN	22.5555	NaN	#VALUE!			0	1	NaN	0	3	3	3	20.6	20.6	20.6	31.608	0	12.781	20557000	7	NaN	NaN	NaN	NaN	22.635	22.4761
Q15814	Q15814	Tubulin-specific chaperone C	TBCC	NaN	22.5549	NaN	#VALUE!			0	0.899536	NaN	0	8	8	8	35.8	35.8	35.8	39.248	0	12.958	33989000	14	NaN	NaN	NaN	NaN	22.4192	22.6906
Q9H840	Q9H840	Gem-associated protein 7	GEMIN7	NaN	22.546	NaN	#VALUE!			0	1	NaN	0	4	4	4	70.2	70.2	70.2	14.536	0	59.981	40754000	19	NaN	NaN	NaN	23.1126	22.1821	22.546
Q9NR19	Q9NR19	Acetyl-coenzyme A synthetase, cytoplasmic	ACSS2	NaN	22.5286	NaN	#VALUE!			0	1	NaN	0	9	9	9	19	19	19	78.579	0	19.56	42467000	12	NaN	NaN	NaN	23.3588	22.4202	22.5286
Q9NVD7	Q9NVD7	Alpha-parvin	PARVA	NaN	22.519	NaN	#VALUE!			0	1	NaN	0	4	4	4	15.6	15.6	15.6	42.243	0	43.387	33859000	10	NaN	NaN	NaN	22.2825	22.519	22.8015
Q6NXE6	Q6NXE6	Armadillo repeat-containing protein 6	ARMC6	NaN	22.5067	NaN	#VALUE!			0	0.846586	NaN	0	4	4	4	17.8	17.8	17.8	54.141	0	15.313	18969000	8	NaN	NaN	NaN	NaN	22.5081	22.5052
O00244	O00244	Copper transport protein ATOX1	ATOX1	NaN	22.4967	NaN	#VALUE!			0	1	NaN	0	2	2	2	38.2	38.2	38.2	7.4016	0.00086561	2.4653	17459000	2	NaN	NaN	NaN	NaN	22.4799	22.5135
Q9UP83	Q9UP83	Conserved oligomeric Golgi complex subunit 5	COG5	NaN	22.4869	NaN	#VALUE!			0	1	NaN	0	6	6	6	13.1	13.1	13.1	92.742	0	18.264	31019000	13	NaN	NaN	NaN	22.5953	21.8453	22.4869
Q96P47	Q96P47	Arf-GAP with GTPase, ANK repeat and PH domain-containing protein 3	AGAP3	NaN	22.4639	NaN	#VALUE!			0	0.910505	NaN	0	5	5	4	8.5	8.5	6.6	95.043	0	24.036	31513000	8	NaN	NaN	NaN	21.88	22.5829	22.4639
Q03154	Q03154	Aminoacylase-1	ACY1	NaN	22.4558	NaN	#VALUE!			0	1	NaN	0	4	4	4	19.6	19.6	19.6	45.884	0	45.799	36627000	20	NaN	NaN	NaN	22.6353	22.4558	22.2544
Q96JH7	Q96JH7	Deubiquitinating protein VCIP135	VCPIP1	NaN	22.4353	NaN	#VALUE!			0	0.95573	NaN	0	10	10	10	11.5	11.5	11.5	134.32	0	22.329	47998000	13	NaN	NaN	NaN	22.3995	22.6706	22.4353
Q969F9	Q969F9	Hermansky-Pudlak syndrome 3 protein	HPS3	NaN	22.4164	NaN	#VALUE!			0	0.969895	NaN	0	8	8	8	15	15	15	113.73	0	7.5408	33412000	13	NaN	NaN	NaN	22.3231	22.4164	22.7877
Q9P270	Q9P270	SLAIN motif-containing protein 2	SLAIN2	NaN	22.4139	NaN	#VALUE!			0	1	NaN	0	3	3	3	8.3	8.3	8.3	62.543	0	9.2749	25681000	9	NaN	NaN	NaN	21.4147	22.6967	22.4139
Q6UWE0	Q6UWE0	E3 ubiquitin-protein ligase LRSAM1	LRSAM1	NaN	22.4137	NaN	#VALUE!			0	0.869485	NaN	0	6	6	6	15.1	15.1	15.1	83.593	0	12.656	34263000	9	NaN	NaN	NaN	22.4137	22.4453	22.236
O95352	O95352	Ubiquitin-like modifier-activating enzyme ATG7	ATG7	NaN	22.4083	NaN	#VALUE!			0	0.993068	NaN	0	6	6	6	14.9	14.9	14.9	77.959	0	13.559	28236000	10	NaN	NaN	NaN	22.2388	22.4612	22.4083
Q8NFW8	Q8NFW8	N-acylneuraminate cytidylyltransferase	CMAS	NaN	22.4026	NaN	#VALUE!			0	0.933553	NaN	0	4	4	4	15.2	15.2	15.2	48.379	0	6.1624	18872000	9	NaN	NaN	NaN	NaN	22.6607	22.1445
Q13572	Q13572	Inositol-tetrakisphosphate 1-kinase	ITPK1	NaN	22.3976	NaN	#VALUE!			0	0.877205	NaN	0	5	5	5	22.7	22.7	22.7	45.621	0	11.704	42126000	8	NaN	NaN	NaN	NaN	22.3835	22.4117
P35754	P35754	Glutaredoxin-1	GLRX	NaN	22.3894	NaN	#VALUE!			0	1	NaN	0	2	2	2	31.1	31.1	31.1	11.776	0	49.557	17121000	6	NaN	NaN	NaN	NaN	22.3691	22.4097
P42858	P42858	Huntingtin	HTT	NaN	22.3871	NaN	#VALUE!			0	1	NaN	0	6	6	6	3.7	3.7	3.7	347.6	0	15.203	30487000	14	NaN	NaN	NaN	22.3871	22.471	22.1069
Q9NYL2	Q9NYL2	Mitogen-activated protein kinase kinase kinase MLT	ZAK	NaN	22.3825	NaN	#VALUE!			0	1	NaN	0	7	7	7	12.8	12.8	12.8	91.154	0	16.548	34282000	10	NaN	NaN	NaN	22.2911	22.9484	22.3825
Q9UI30	Q9UI30	Multifunctional methyltransferase subunit TRM112-like protein	TRMT112	NaN	22.3766	NaN	#VALUE!			0	1	NaN	0	2	2	2	22.4	22.4	22.4	14.199	0	14.134	28903000	3	NaN	NaN	NaN	22.1702	22.6375	22.3766
Q6P3W7	Q6P3W7	SCY1-like protein 2	SCYL2	NaN	22.3748	NaN	#VALUE!			0	0.844669	NaN	0	6	6	6	9.9	9.9	9.9	103.71	0	21.754	32404000	11	NaN	NaN	NaN	22.417	NaN	22.3325
Q96EK9	Q96EK9	Protein KTI12 homolog	KTI12	NaN	22.3612	NaN	#VALUE!			0	0.950287	NaN	0	5	5	5	29.4	29.4	29.4	38.615	0	17.474	26436000	10	NaN	NaN	NaN	22.498	22.2244	NaN
Q9H467	Q9H467	CUE domain-containing protein 2	CUEDC2	NaN	22.3461	NaN	#VALUE!			0	1	NaN	0	4	4	4	24.4	24.4	24.4	32.009	0	14.209	15199000	7	NaN	NaN	NaN	NaN	22.3187	22.3734
Q9H6S0	Q9H6S0	Probable ATP-dependent RNA helicase YTHDC2	YTHDC2	NaN	22.3394	NaN	#VALUE!			0	1	NaN	0	7	7	7	9.3	9.3	9.3	160.25	0	20.85	24479000	12	NaN	NaN	NaN	22.4255	NaN	22.2533
P78318	P78318	Immunoglobulin-binding protein 1	IGBP1	NaN	22.3365	NaN	#VALUE!			0	1	NaN	0	4	4	4	20.1	20.1	20.1	39.221	0	5.3162	22300000	5	NaN	NaN	NaN	NaN	22.4986	22.1745
P05120	P05120	Plasminogen activator inhibitor 2	SERPINB2	NaN	22.3126	NaN	#VALUE!			0	0.986374	NaN	0	5	5	5	26.7	26.7	26.7	46.596	0	27.203	26819000	10	NaN	NaN	NaN	21.7645	22.4787	22.3126
Q53GG5	Q53GG5	PDZ and LIM domain protein 3	PDLIM3	NaN	22.3124	NaN	#VALUE!			0	0.894747	NaN	0	2	2	2	8.2	8.2	8.2	39.232	0	5.7291	16542000	2	NaN	NaN	NaN	NaN	22.1745	22.4503
Q5T5Y3	Q5T5Y3	Calmodulin-regulated spectrin-associated protein 1	CAMSAP1	NaN	22.2972	NaN	#VALUE!			0	0.849588	NaN	0	6	6	6	7.4	7.4	7.4	177.97	0	17.275	27017000	13	NaN	NaN	NaN	NaN	22.3128	22.2815
Q9BUK6	Q9BUK6	Protein misato homolog 1	MSTO1	NaN	22.2901	NaN	#VALUE!			0	0.916226	NaN	0	5	5	5	15.4	15.4	15.4	61.835	0	12.428	28237000	7	NaN	NaN	NaN	22.1317	22.2901	22.3563
Q15796	Q15796;O15198	Mothers against decapentaplegic homolog 2	SMAD2	NaN	22.2839	NaN	#VALUE!			0	0.899292	NaN	0	3	3	1	7.7	7.7	2.6	52.306	0	9.3643	21185000	11	NaN	NaN	NaN	NaN	21.8949	22.6729
Q13459	Q13459	Unconventional myosin-IXb	MYO9B	NaN	22.2789	NaN	#VALUE!			0	0.884603	NaN	0	9	9	9	6.9	6.9	6.9	243.4	0	18.909	37158000	18	NaN	NaN	NaN	23.1147	22.2789	22.0835
Q460N5	Q460N5	Poly [ADP-ribose] polymerase 14	PARP14	NaN	22.2773	NaN	#VALUE!			0	0.890242	NaN	0	11	11	11	9.2	9.2	9.2	202.8	0	17.147	27225000	15	NaN	NaN	NaN	22.2773	22.0348	22.4534
Q96BK5	Q96BK5	PIN2/TERF1-interacting telomerase inhibitor 1	PINX1	NaN	22.2727	NaN	#VALUE!			0	0.966513	NaN	0	4	4	4	24.4	24.4	24.4	37.034	0	9.9397	30908000	10	NaN	NaN	NaN	22.0139	22.2727	22.7818
Q9UBK9	Q9UBK9	Protein UXT	UXT	NaN	22.2322	NaN	#VALUE!			0	1	NaN	0	2	2	2	14	14	14	18.246	0.00043375	2.4881	30582000	4	NaN	NaN	NaN	22.6196	22.2322	22.2297
P40123	P40123	Adenylyl cyclase-associated protein 2	CAP2	NaN	22.2194	NaN	#VALUE!			0	1	NaN	0	5	4	4	13.8	12.2	12.2	52.823	0	5.3548	23623000	5	NaN	NaN	NaN	22.3843	22.0545	NaN
Q9Y4P1	Q9Y4P1	Cysteine protease ATG4B	ATG4B	NaN	22.2026	NaN	#VALUE!			0	1	NaN	0	3	3	3	12.5	12.5	12.5	44.294	0	11.96	19342000	4	NaN	NaN	NaN	NaN	22.2344	22.1707
P36639	P36639	7,8-dihydro-8-oxoguanine triphosphatase	NUDT1	NaN	22.1988	NaN	#VALUE!			0	1	NaN	0	3	3	3	21.8	21.8	21.8	22.519	0	14.144	27451000	4	NaN	NaN	NaN	21.9522	22.1988	22.4707
Q9UGJ1	Q9UGJ1	Gamma-tubulin complex component 4	TUBGCP4	NaN	22.1962	NaN	#VALUE!			0	1	NaN	0	3	3	3	8.7	8.7	8.7	76.088	0	7.7889	23490000	6	NaN	NaN	NaN	22.1962	22.4443	20.512
Q14331	Q14331	Protein FRG1	FRG1	NaN	22.1869	NaN	#VALUE!			0	0.878129	NaN	0	2	2	2	11.2	11.2	11.2	29.172	0	4.5528	18472000	4	NaN	NaN	NaN	NaN	21.9676	22.4062
Q92696	Q92696	Geranylgeranyl transferase type-2 subunit alpha	RABGGTA	NaN	22.1857	NaN	#VALUE!			0	0.962344	NaN	0	4	4	4	13.4	13.4	13.4	65.071	0	22.517	30643000	11	NaN	NaN	NaN	22.9577	21.7694	22.1857
Q9Y2H0	Q9Y2H0	Disks large-associated protein 4	DLGAP4	NaN	22.1727	NaN	#VALUE!			0	1	NaN	0	3	3	3	4.3	4.3	4.3	108.01	0	5.3648	15985000	7	NaN	NaN	NaN	NaN	22.1834	22.1619
Q4KMP7	Q4KMP7	TBC1 domain family member 10B	TBC1D10B	NaN	22.172	NaN	#VALUE!			0	0.892616	NaN	0	3	3	3	8.4	8.4	8.4	87.198	0	5.5311	22955000	6	NaN	NaN	NaN	NaN	22.0652	22.2788
Q86WQ0	Q86WQ0	Nuclear receptor 2C2-associated protein	NR2C2AP	NaN	22.1706	NaN	#VALUE!			0	0.858313	NaN	0	4	4	4	58.3	58.3	58.3	15.876	0	13.448	29722000	11	NaN	NaN	NaN	NaN	22.1559	22.1853
Q13952	Q13952	Nuclear transcription factor Y subunit gamma	NFYC	NaN	22.1682	NaN	#VALUE!			0	0.875388	NaN	0	4	4	4	9.8	9.8	9.8	50.302	0	7.4757	27256000	7	NaN	NaN	NaN	22.3108	21.9651	22.1682
Q53HC9	Q53HC9	Protein TSSC1	TSSC1	NaN	22.1591	NaN	#VALUE!			0	0.892856	NaN	0	4	4	4	16.5	16.5	16.5	43.603	0	3.3273	17612000	6	NaN	NaN	NaN	NaN	22.3943	21.9238
Q9C0D5	Q9C0D5	Protein TANC1	TANC1	NaN	22.1533	NaN	#VALUE!			0	0.919743	NaN	0	9	9	9	10.5	10.5	10.5	202.22	0	17.443	24674000	13	NaN	NaN	NaN	22.1622	22.1019	22.1533
O14981	O14981	TATA-binding protein-associated factor 172	BTAF1	NaN	22.1515	NaN	#VALUE!			0	1	NaN	0	8	8	8	7.8	7.8	7.8	206.89	0	11.339	27559000	10	NaN	NaN	NaN	21.7894	22.1515	22.4078
P07108	P07108	Acyl-CoA-binding protein	DBI	NaN	22.1439	NaN	#VALUE!			0	0.985508	NaN	0	2	2	2	41.4	41.4	41.4	10.044	0	3.625	15108000	4	NaN	NaN	NaN	NaN	21.8301	22.4576
O76070	O76070	Gamma-synuclein	SNCG	NaN	22.1398	NaN	#VALUE!			0	0.973566	NaN	0	3	3	3	42.5	42.5	42.5	13.331	0.0037887	2.0013	14242000	4	NaN	NaN	NaN	NaN	22.3075	21.9721
P46527	P46527	Cyclin-dependent kinase inhibitor 1B	CDKN1B	NaN	22.1358	NaN	#VALUE!			0	1	NaN	0	3	3	3	36.4	36.4	36.4	22.073	0	32.636	15238000	9	NaN	NaN	NaN	NaN	21.9809	22.2907
Q9UBB6	Q9UBB6	Neurochondrin	NCDN	NaN	22.1287	NaN	#VALUE!			0	1	NaN	0	5	5	5	12.5	12.5	12.5	78.863	0	6.4091	60314000	8	NaN	NaN	NaN	NaN	22.2542	22.0032
Q6ZNJ1	Q6ZNJ1	Neurobeachin-like protein 2	NBEAL2	NaN	22.1108	NaN	#VALUE!			0	0.867686	NaN	0	4	4	4	3.6	3.6	3.6	302.51	0	24.428	25421000	17	NaN	NaN	NaN	22.278	22.1108	21.9001
Q96KP1	Q96KP1	Exocyst complex component 2	EXOC2	NaN	22.1096	NaN	#VALUE!			0	0.95737	NaN	0	3	3	3	5.6	5.6	5.6	104.07	0.00022242	2.7949	32183000	5	NaN	NaN	NaN	22.4327	21.7864	NaN
Q8TBZ6	Q8TBZ6	tRNA methyltransferase 10 homolog A	TRMT10A	NaN	22.1048	NaN	#VALUE!			0	0.931204	NaN	0	4	4	4	18	18	18	39.718	0	6.0015	20514000	5	NaN	NaN	NaN	NaN	21.9784	22.2312
Q96LD4	Q96LD4	Tripartite motif-containing protein 47	TRIM47	NaN	22.0956	NaN	#VALUE!			0	0.929132	NaN	0	6	6	6	17.4	17.4	17.4	69.531	0	16.869	27099000	14	NaN	NaN	NaN	22.4992	21.7215	22.0956
Q9NUW8	Q9NUW8	Tyrosyl-DNA phosphodiesterase 1	TDP1	NaN	22.0876	NaN	#VALUE!			0	1	NaN	0	5	5	5	15.6	15.6	15.6	68.42	0	5.404	25912000	8	NaN	NaN	NaN	NaN	22.004	22.1712
Q8IYI6	Q8IYI6	Exocyst complex component 8	EXOC8	NaN	22.0849	NaN	#VALUE!			0	0.864319	NaN	0	4	4	4	7.4	7.4	7.4	81.798	0	3.2063	23380000	7	NaN	NaN	NaN	22.6476	NaN	21.5223
Q86VQ1	Q86VQ1	Glucocorticoid-induced transcript 1 protein	GLCCI1	NaN	22.0776	NaN	#VALUE!			0	0.856768	NaN	0	4	4	4	11.7	11.7	11.7	58.023	0	12.064	13410000	8	NaN	NaN	NaN	NaN	21.8848	22.2703
Q8TEW0	Q8TEW0	Partitioning defective 3 homolog	PARD3	NaN	22.0433	NaN	#VALUE!			0	0.93801	NaN	0	4	4	4	5.3	5.3	5.3	151.42	0	9.012	14678000	4	NaN	NaN	NaN	NaN	21.8758	22.2109
Q5T3I0	Q5T3I0	G patch domain-containing protein 4	GPATCH4	NaN	22.0286	NaN	#VALUE!			0	0.849375	NaN	0	3	3	3	11.7	11.7	11.7	50.381	0	13.026	31058000	8	NaN	NaN	NaN	22.6205	22.0286	21.7321
O43414	O43414	ERI1 exoribonuclease 3	ERI3	NaN	22.0252	NaN	#VALUE!			0	1	NaN	0	2	2	2	8.9	8.9	8.9	37.238	0	6.0658	20525000	8	NaN	NaN	NaN	21.2502	22.0252	22.2615
Q8TCE6;Q6NSW5	Q8TCE6;Q6NSW5	Protein FAM45A;Protein FAM45B	FAM45A;FAM45B	NaN	22.0098	NaN	#VALUE!			0	0.936419	NaN	0	3	3	3	18.8	18.8	18.8	40.513	0	3.0796	15692000	5	NaN	NaN	NaN	NaN	21.8445	22.1751
P42575	P42575	Caspase-2;Caspase-2 subunit p18;Caspase-2 subunit p13;Caspase-2 subunit p12	CASP2	NaN	21.996	NaN	#VALUE!			0	1	NaN	0	4	4	4	14.6	14.6	14.6	50.685	0	11.222	21312000	6	NaN	NaN	NaN	NaN	21.9629	22.0291
Q9NWY4	Q9NWY4	UPF0609 protein C4orf27	C4orf27	NaN	21.9865	NaN	#VALUE!			0	1	NaN	0	3	3	3	12.4	12.4	12.4	39.436	0	6.3741	19426000	5	NaN	NaN	NaN	NaN	22.3649	21.6081
Q9BW71	Q9BW71	HIRA-interacting protein 3	HIRIP3	NaN	21.9736	NaN	#VALUE!			0	0.927578	NaN	0	2	2	2	7	7	7	61.956	0	3.9718	20476000	4	NaN	NaN	NaN	NaN	21.9895	21.9576
Q86X10	Q86X10	Ral GTPase-activating protein subunit beta	RALGAPB	NaN	21.9651	NaN	#VALUE!			0	0.858756	NaN	0	9	9	9	11.3	11.3	11.3	166.8	0	24.573	27872000	12	NaN	NaN	NaN	22.3923	21.6959	21.9651
Q9BV73	Q9BV73	Centrosome-associated protein CEP250	CEP250	NaN	21.9371	NaN	#VALUE!			0	0.92223	NaN	0	3	3	3	1.6	1.6	1.6	281.13	0	9.9297	12098000	6	NaN	NaN	NaN	NaN	21.8194	22.0548
P19971	P19971	Thymidine phosphorylase	TYMP	NaN	21.9278	NaN	#VALUE!			0	1	NaN	0	5	5	5	22.2	22.2	22.2	49.955	0	13.606	34891000	15	NaN	NaN	NaN	23.1952	21.9278	21.8311
Q8N8N7	Q8N8N7	Prostaglandin reductase 2	PTGR2	NaN	21.926	NaN	#VALUE!			0	0.948934	NaN	0	2	2	2	13.1	13.1	13.1	38.499	0.0058091	1.7758	14293000	4	NaN	NaN	NaN	NaN	22.0663	21.7856
Q9Y4P8	Q9Y4P8	WD repeat domain phosphoinositide-interacting protein 2	WIPI2	NaN	21.9046	NaN	#VALUE!			0	1	NaN	0	3	3	3	17.6	17.6	17.6	49.408	0	7.622	11241000	5	NaN	NaN	NaN	NaN	22.0529	21.7563
Q9UHB4	Q9UHB4	NADPH-dependent diflavin oxidoreductase 1	NDOR1	NaN	21.8992	NaN	#VALUE!			0	1	NaN	0	4	4	4	13.7	13.7	13.7	66.762	0	9.8466	17057000	8	NaN	NaN	NaN	21.8506	NaN	21.9479
Q13153	Q13153	Serine/threonine-protein kinase PAK 1	PAK1	NaN	21.8917	NaN	#VALUE!			0	0.886702	NaN	0	9	5	3	24.4	13.4	9.2	60.646	0	10.83	14479000	10	NaN	NaN	NaN	NaN	21.8627	21.9208
Q96Q15	Q96Q15	Serine/threonine-protein kinase SMG1	SMG1	NaN	21.8843	NaN	#VALUE!			0	0.90876	NaN	0	9	9	9	4.3	4.3	4.3	410.5	0	11.226	25853000	9	NaN	NaN	NaN	22.1297	21.8843	21.8711
Q8IZH2	Q8IZH2	5-3 exoribonuclease 1	XRN1	NaN	21.8754	NaN	#VALUE!			0	0.943856	NaN	0	6	6	6	6.6	6.6	6.6	194.1	0	8.7592	13332000	9	NaN	NaN	NaN	NaN	21.9697	21.781
Q8N9N2	Q8N9N2	Activating signal cointegrator 1 complex subunit 1	ASCC1	NaN	21.8432	NaN	#VALUE!			0	0.949474	NaN	0	3	3	3	10	10	10	45.509	0	3.6715	13281000	4	NaN	NaN	NaN	NaN	21.994	21.6923
Q9NQX3	Q9NQX3	Gephyrin;Molybdopterin adenylyltransferase;Molybdopterin molybdenumtransferase	GPHN	NaN	21.8412	NaN	#VALUE!			0	1	NaN	0	3	3	3	9.9	9.9	9.9	79.748	0	10.576	20532000	12	NaN	NaN	NaN	21.8412	21.5194	22.0547
Q9H900	Q9H900	Protein zwilch homolog	ZWILCH	NaN	21.8306	NaN	#VALUE!			0	1	NaN	0	4	4	4	13.2	13.2	13.2	67.213	0	8.1654	25324000	10	NaN	NaN	NaN	21.6391	22.7578	21.8306
Q9UBK8	Q9UBK8	Methionine synthase reductase	MTRR	NaN	21.8161	NaN	#VALUE!			0	1	NaN	0	5	5	5	16.2	16.2	16.2	77.673	0	5.1262	20144000	8	NaN	NaN	NaN	NaN	21.4092	22.2229
Q9H6F5	Q9H6F5	Coiled-coil domain-containing protein 86	CCDC86	NaN	21.8102	NaN	#VALUE!			0	1	NaN	0	2	2	2	9.4	9.4	9.4	40.235	0	2.9974	20410000	6	NaN	NaN	NaN	22.1017	21.5187	NaN
Q5VT06	Q5VT06	Centrosome-associated protein 350	CEP350	NaN	21.8001	NaN	#VALUE!			0	0.85545	NaN	0	7	7	7	4.4	4.4	4.4	350.93	0	11.529	12124000	10	NaN	NaN	NaN	NaN	21.9215	21.6787
Q5PRF9	Q5PRF9	Protein Smaug homolog 2	SAMD4B	NaN	21.7811	NaN	#VALUE!			0	0.848303	NaN	0	3	3	3	7.5	7.5	7.5	75.483	0	12.176	20195000	7	NaN	NaN	NaN	NaN	21.8746	21.6877
Q6NXS1;P41236	Q6NXS1;P41236	Protein phosphatase inhibitor 2-like protein 3;Protein phosphatase inhibitor 2	PPP1R2P3;PPP1R2	NaN	21.7806	NaN	#VALUE!			0	1	NaN	0	3	3	3	12.7	12.7	12.7	23.106	0.0037831	1.9723	370770000	6	NaN	NaN	NaN	26.1393	21.7648	21.7806
Q9HCD6	Q9HCD6	Protein TANC2	TANC2	NaN	21.7754	NaN	#VALUE!			0	1	NaN	0	8	8	8	8.8	8.8	8.8	219.65	0	9.0276	15467000	10	NaN	NaN	NaN	NaN	22.0259	21.5249
Q9UBS0	Q9UBS0	Ribosomal protein S6 kinase beta-2	RPS6KB2	NaN	21.7725	NaN	#VALUE!			0	1	NaN	0	3	3	3	17	17	17	53.455	0	5.4307	15521000	8	NaN	NaN	NaN	NaN	21.5761	21.9689
P10636	P10636	Microtubule-associated protein tau	MAPT	NaN	21.7337	NaN	#VALUE!			0	0.9887	NaN	0	4	4	4	10.2	10.2	10.2	78.927	0	7.3419	12271000	8	NaN	NaN	NaN	NaN	21.9118	21.5557
Q9UET6	Q9UET6	Putative tRNA (cytidine(32)/guanosine(34)-2-O)-methyltransferase	FTSJ1	NaN	21.7238	NaN	#VALUE!			0	1	NaN	0	2	2	2	10.3	10.3	10.3	36.079	0	6.4622	24867000	4	NaN	NaN	NaN	22.2619	21.7238	21.6888
Q15172	Q15172	Serine/threonine-protein phosphatase 2A 56 kDa regulatory subunit alpha isoform	PPP2R5A	NaN	21.7123	NaN	#VALUE!			0	0.896658	NaN	0	4	4	4	14	14	14	56.193	0	6.4681	20243000	6	NaN	NaN	NaN	21.4544	21.9703	NaN
Q9GZR2	Q9GZR2	RNA exonuclease 4	REXO4	NaN	21.6988	NaN	#VALUE!			0	0.91749	NaN	0	2	2	2	8.5	8.5	8.5	46.671	0	6.8543	17570000	5	NaN	NaN	NaN	21.4767	21.6988	21.8528
O14920	O14920	Inhibitor of nuclear factor kappa-B kinase subunit beta	IKBKB	NaN	21.6938	NaN	#VALUE!			0	1	NaN	0	8	8	8	17.2	17.2	17.2	86.563	0	8.3514	23527000	15	NaN	NaN	NaN	22.5867	21.6938	21.366
Q9H2J4	Q9H2J4	Phosducin-like protein 3	PDCL3	NaN	21.6858	NaN	#VALUE!			0	0.920735	NaN	0	4	4	4	23	23	23	27.614	0	8.7038	11868000	8	NaN	NaN	NaN	NaN	21.8023	21.5694
Q9BVS4	Q9BVS4	Serine/threonine-protein kinase RIO2	RIOK2	NaN	21.6627	NaN	#VALUE!			0	0.926544	NaN	0	3	3	3	10.9	10.9	10.9	63.282	0	10.027	21344000	10	NaN	NaN	NaN	22.1863	21.5533	21.6627
Q6P158	Q6P158	Putative ATP-dependent RNA helicase DHX57	DHX57	NaN	21.6509	NaN	#VALUE!			0	0.847224	NaN	0	8	7	7	7.5	6.7	6.7	155.6	0	12.129	19833000	17	NaN	NaN	NaN	22.037	21.4155	21.6509
Q14118	Q14118	Dystroglycan;Alpha-dystroglycan;Beta-dystroglycan	DAG1	NaN	21.6485	NaN	#VALUE!			0	0.876073	NaN	0	2	2	2	5	5	5	97.44	0	6.7818	25918000	11	NaN	NaN	NaN	NaN	21.5866	21.7104
Q9P2D3	Q9P2D3	HEAT repeat-containing protein 5B	HEATR5B	NaN	21.6397	NaN	#VALUE!			0	1	NaN	0	10	10	10	8.6	8.6	8.6	224.3	0	30.024	27496000	19	NaN	NaN	NaN	22.4667	21.6397	21.562
Q14790	Q14790	Caspase-8;Caspase-8 subunit p18;Caspase-8 subunit p10	CASP8	NaN	21.6272	NaN	#VALUE!			0	0.898089	NaN	0	2	2	2	6.7	6.7	6.7	55.391	0	4.8322	14795000	5	NaN	NaN	NaN	21.9007	NaN	21.3537
Q8WW01	Q8WW01	tRNA-splicing endonuclease subunit Sen15	TSEN15	NaN	21.6264	NaN	#VALUE!			0	0.93538	NaN	0	2	2	2	19.9	19.9	19.9	18.641	0	20.735	18572000	6	NaN	NaN	NaN	21.9987	20.988	21.6264
O75157	O75157;Q99576;Q9Y3Q8;Q15714	TSC22 domain family protein 2	TSC22D2	NaN	21.6214	NaN	#VALUE!			0	0.981508	NaN	0	3	3	3	9.1	9.1	9.1	79.227	0.00086319	2.4084	9545500	7	NaN	NaN	NaN	NaN	21.3278	21.915
Q68CZ2	Q68CZ2	Tensin-3	TNS3	NaN	21.6087	NaN	#VALUE!			0	0.842971	NaN	0	3	3	2	4.9	4.9	4	155.26	0	3.4219	16271000	5	NaN	NaN	NaN	21.9316	21.2859	NaN
Q8IY22	Q8IY22	C-Maf-inducing protein	CMIP	NaN	21.6067	NaN	#VALUE!			0	0.863648	NaN	0	3	3	3	10.9	10.9	10.9	86.33	0	10.056	14020000	6	NaN	NaN	NaN	NaN	21.7063	21.507
Q96P11	Q96P11;Q63ZY6	Probable 28S rRNA (cytosine-C(5))-methyltransferase	NSUN5	NaN	21.6067	NaN	#VALUE!			0	0.907776	NaN	0	5	5	5	16.3	16.3	16.3	46.691	0	44.89	17059000	18	NaN	NaN	NaN	21.5569	21.6715	21.6067
Q15058	Q15058	Kinesin-like protein KIF14	KIF14	NaN	21.5904	NaN	#VALUE!			0	0.895696	NaN	0	7	7	7	6	6	6	186.49	0	13.389	26084000	9	NaN	NaN	NaN	22.4047	21.5904	21.3689
Q7Z4H3	Q7Z4H3	HD domain-containing protein 2	HDDC2	NaN	21.5727	NaN	#VALUE!			0	0.872198	NaN	0	4	4	4	25	25	25	23.39	0	4.0152	14743000	8	NaN	NaN	NaN	21.1557	21.5727	21.5884
O15318	O15318	DNA-directed RNA polymerase III subunit RPC7	POLR3G	NaN	21.551	NaN	#VALUE!			0	1	NaN	0	2	2	2	15.2	15.2	15.2	25.914	0	3.3206	13555000	5	NaN	NaN	NaN	NaN	22.0944	21.0076
Q9Y4F5	Q9Y4F5	Centrosomal protein of 170 kDa protein B	CEP170B	NaN	21.5486	NaN	#VALUE!			0	1	NaN	0	5	5	5	5.2	5.2	5.2	171.69	0	7.5648	8721600	9	NaN	NaN	NaN	NaN	21.5801	21.5171
Q8IXW5	Q8IXW5	Putative RNA polymerase II subunit B1 CTD phosphatase RPAP2	RPAP2	NaN	21.5424	NaN	#VALUE!			0	0.863199	NaN	0	3	3	3	7.8	7.8	7.8	69.508	0	6.8779	12076000	5	NaN	NaN	NaN	NaN	21.3291	21.7556
O00418	O00418	Eukaryotic elongation factor 2 kinase	EEF2K	NaN	21.5334	NaN	#VALUE!			0	1	NaN	0	3	3	3	5.7	5.7	5.7	82.143	0	2.9462	11711000	3	NaN	NaN	NaN	NaN	21.717	21.3498
Q6GQQ9	Q6GQQ9;Q8TE49	OTU domain-containing protein 7B	OTUD7B	NaN	21.5227	NaN	#VALUE!			0	0.84276	NaN	0	3	3	3	8.4	8.4	8.4	92.525	0	9.2809	15933000	9	NaN	NaN	NaN	21.5227	21.3864	21.6096
O60825	O60825;Q16877;P16118;Q16875	6-phosphofructo-2-kinase/fructose-2,6-bisphosphatase 2;6-phosphofructo-2-kinase;Fructose-2,6-bisphosphatase	PFKFB2	NaN	21.5111	NaN	#VALUE!			0	1	NaN	0	4	4	4	9.7	9.7	9.7	58.476	0	7.5309	17654000	6	NaN	NaN	NaN	NaN	21.4659	21.5563
Q7L8J4	Q7L8J4	SH3 domain-binding protein 5-like	SH3BP5L	NaN	21.5089	NaN	#VALUE!			0	0.874017	NaN	0	3	3	3	13.5	13.5	13.5	43.499	0	8.4422	8543600	4	NaN	NaN	NaN	NaN	21.4387	21.5792
Q9H832	Q9H832	Ubiquitin-conjugating enzyme E2 Z	UBE2Z	NaN	21.5057	NaN	#VALUE!			0	1	NaN	0	5	5	5	20.6	20.6	20.6	38.21	0	12.32	26963000	10	NaN	NaN	NaN	22.4986	20.5129	NaN
Q08623	Q08623	Pseudouridine-5-phosphatase	HDHD1	NaN	21.4977	NaN	#VALUE!			0	0.881807	NaN	0	3	3	3	25.4	25.4	25.4	25.249	0	4.7917	10279000	6	NaN	NaN	NaN	NaN	21.4246	21.5709
Q96R06	Q96R06	Sperm-associated antigen 5	SPAG5	NaN	21.4959	NaN	#VALUE!			0	0.909507	NaN	0	4	4	4	8	8	8	134.42	0	28.297	10739000	8	NaN	NaN	NaN	NaN	21.3589	21.6329
Q8N0W3	Q8N0W3	L-fucose kinase	FUK	NaN	21.4873	NaN	#VALUE!			0	0.944391	NaN	0	4	4	4	8.6	8.6	8.6	117.62	0	12.161	18142000	12	NaN	NaN	NaN	22.2975	NaN	20.6771
O75592	O75592	E3 ubiquitin-protein ligase MYCBP2	MYCBP2	NaN	21.4738	NaN	#VALUE!			0	0.983522	NaN	0	10	10	10	4.2	4.2	4.2	513.63	0	25.297	15884000	12	NaN	NaN	NaN	21.5753	21.4738	21.193
Q9NRA8	Q9NRA8	Eukaryotic translation initiation factor 4E transporter	EIF4ENIF1	NaN	21.4664	NaN	#VALUE!			0	1	NaN	0	3	3	3	9.5	9.5	9.5	108.2	0.0057947	1.7511	9595400	4	NaN	NaN	NaN	NaN	22.0311	20.9017
Q9NRX1	Q9NRX1	RNA-binding protein PNO1	PNO1	NaN	21.4641	NaN	#VALUE!			0	1	NaN	0	4	4	4	25.4	25.4	25.4	27.924	0	14.259	30008000	5	NaN	NaN	NaN	22.9041	21.4641	21.2628
Q86W50	Q86W50	Methyltransferase-like protein 16	METTL16	NaN	21.4633	NaN	#VALUE!			0	0.857872	NaN	0	5	5	5	14.4	14.4	14.4	63.62	0	3.0022	19488000	6	NaN	NaN	NaN	21.9497	21.4633	21.2481
Q9HBL8	Q9HBL8	NmrA-like family domain-containing protein 1	NMRAL1	NaN	21.4536	NaN	#VALUE!			0	1	NaN	0	2	2	2	9.4	9.4	9.4	33.344	0	5.3408	15565000	3	NaN	NaN	NaN	21.4468	NaN	21.4604
Q5TAQ9	Q5TAQ9	DDB1- and CUL4-associated factor 8	DCAF8	NaN	21.442	NaN	#VALUE!			0	0.854138	NaN	0	7	7	7	21.3	21.3	21.3	66.851	0	8.955	18427000	9	NaN	NaN	NaN	21.939	21.442	21.351
Q8NHV4	Q8NHV4	Protein NEDD1	NEDD1	NaN	21.4412	NaN	#VALUE!			0	0.934075	NaN	0	4	4	4	11.7	11.7	11.7	71.965	0	24.551	11190000	6	NaN	NaN	NaN	NaN	21.6786	21.2038
Q96FV2	Q96FV2	Secernin-2	SCRN2	NaN	21.4141	NaN	#VALUE!			0	0.951368	NaN	0	3	3	3	11.5	11.5	11.5	46.596	0	7.7352	14545000	6	NaN	NaN	NaN	NaN	21.453	21.3752
Q9ULX3	Q9ULX3	RNA-binding protein NOB1	NOB1	NaN	21.4003	NaN	#VALUE!			0	1	NaN	0	4	4	4	17.2	17.2	17.2	46.674	0	9.6679	19269000	9	NaN	NaN	NaN	22.1608	20.9069	21.4003
Q9Y6Y0	Q9Y6Y0	Influenza virus NS1A-binding protein	IVNS1ABP	NaN	21.3982	NaN	#VALUE!			0	1	NaN	0	4	4	4	13.6	13.6	13.6	71.729	0	11.789	10293000	11	NaN	NaN	NaN	NaN	21.4432	21.3532
Q15750	Q15750	TGF-beta-activated kinase 1 and MAP3K7-binding protein 1	TAB1	NaN	21.3964	NaN	#VALUE!			0	0.89905	NaN	0	2	2	2	12.1	12.1	12.1	54.643	0	4.2868	8406500	4	NaN	NaN	NaN	NaN	21.2562	21.5367
P46019	P46019	Phosphorylase b kinase regulatory subunit alpha, liver isoform	PHKA2	NaN	21.3737	NaN	#VALUE!			0	1	NaN	0	4	4	4	5.2	5.2	5.2	138.41	0	8.9223	22824000	5	NaN	NaN	NaN	NaN	21.0682	21.6793
O43765	O43765	Small glutamine-rich tetratricopeptide repeat-containing protein alpha	SGTA	NaN	21.3721	NaN	#VALUE!			0	1	NaN	0	4	4	4	15.3	15.3	15.3	34.063	0	14.518	14284000	4	NaN	NaN	NaN	22.0702	20.674	NaN
Q9Y2R4	Q9Y2R4	Probable ATP-dependent RNA helicase DDX52	DDX52	NaN	21.3465	NaN	#VALUE!			0	1	NaN	0	4	4	4	11.9	11.9	11.9	67.497	0	4.6394	11367000	4	NaN	NaN	NaN	NaN	21.3168	21.3762
Q5TGY1	Q5TGY1	Transmembrane and coiled-coil domain-containing protein 4	TMCO4	NaN	21.3453	NaN	#VALUE!			0	0.854788	NaN	0	4	4	4	11	11	11	67.909	0	5.7354	18914000	8	NaN	NaN	NaN	NaN	21.2225	21.4682
O15066	O15066	Kinesin-like protein KIF3B;Kinesin-like protein KIF3B, N-terminally processed	KIF3B	NaN	21.3446	NaN	#VALUE!			0	1	NaN	0	4	4	4	7.9	7.9	7.9	85.124	0	6.0814	14362000	7	NaN	NaN	NaN	21.3446	21.5852	21.2774
Q8IYB7	Q8IYB7	DIS3-like exonuclease 2	DIS3L2	NaN	21.3426	NaN	#VALUE!			0	0.864095	NaN	0	3	3	3	6.2	6.2	6.2	99.278	0	5.3206	14997000	4	NaN	NaN	NaN	21.3426	21.5084	21.2187
Q9UJY5	Q9UJY5	ADP-ribosylation factor-binding protein GGA1	GGA1	NaN	21.3397	NaN	#VALUE!			0	1	NaN	0	3	3	3	14.1	14.1	14.1	70.383	0	13.99	21774000	7	NaN	NaN	NaN	NaN	21.0268	21.6527
Q12800;Q9NZI7	Q12800;Q9NZI7	Alpha-globin transcription factor CP2;Upstream-binding protein 1	TFCP2;UBP1	NaN	21.3363	NaN	#VALUE!			0	0.884131	NaN	0	2	2	2	6	6	6	57.255	0	5.7031	14039000	3	NaN	NaN	NaN	NaN	21.1078	21.5648
Q8TDB6	Q8TDB6	E3 ubiquitin-protein ligase DTX3L	DTX3L	NaN	21.3034	NaN	#VALUE!			0	0.936949	NaN	0	3	3	3	5	5	5	83.553	0	11.039	16274000	10	NaN	NaN	NaN	21.9044	NaN	20.7024
Q96GA7	Q96GA7	Serine dehydratase-like	SDSL	NaN	21.2823	NaN	#VALUE!			0	0.952184	NaN	0	3	3	3	13.7	13.7	13.7	34.674	0	8.963	14601000	6	NaN	NaN	NaN	21.498	NaN	21.0665
Q15102	Q15102	Platelet-activating factor acetylhydrolase IB subunit gamma	PAFAH1B3	NaN	21.2783	NaN	#VALUE!			0	0.896181	NaN	0	2	2	2	14.3	14.3	14.3	25.734	0	6.5344	15145000	5	NaN	NaN	NaN	20.8115	22.1109	21.2783
Q9ULP9	Q9ULP9	TBC1 domain family member 24	TBC1D24	NaN	21.2593	NaN	#VALUE!			0	1	NaN	0	2	2	2	4.7	4.7	4.7	62.919	0	6.6715	7156900	3	NaN	NaN	NaN	NaN	21.2289	21.2897
O60333	O60333	Kinesin-like protein KIF1B	KIF1B	NaN	21.2591	NaN	#VALUE!			0	1	NaN	0	7	7	3	6.7	6.7	3.5	204.47	0	6.9278	17546000	10	NaN	NaN	NaN	22.0117	NaN	20.5064
Q13671	Q13671	Ras and Rab interactor 1	RIN1	NaN	21.2525	NaN	#VALUE!			0	0.874699	NaN	0	3	3	3	7.8	7.8	7.8	84.098	0	7.4274	11320000	6	NaN	NaN	NaN	NaN	21.2548	21.2502
Q07617	Q07617	Sperm-associated antigen 1	SPAG1	NaN	21.2215	NaN	#VALUE!			0	0.883895	NaN	0	3	3	3	6.3	6.3	6.3	103.64	0	3.9593	9693300	4	NaN	NaN	NaN	NaN	21.2679	21.1751
Q15386	Q15386	Ubiquitin-protein ligase E3C	UBE3C	NaN	21.2136	NaN	#VALUE!			0	0.901235	NaN	0	7	7	7	10.3	10.3	10.3	123.92	0	11.471	26608000	9	NaN	NaN	NaN	NaN	21.1424	21.2847
Q96QU8	Q96QU8	Exportin-6	XPO6	NaN	21.2126	NaN	#VALUE!			0	0.909259	NaN	0	5	5	5	8.4	8.4	8.4	128.88	0	10.377	16586000	7	NaN	NaN	NaN	21.6857	21.2126	20.7406
Q8WUX2	Q8WUX2	Putative glutathione-specific gamma-glutamylcyclotransferase 2	CHAC2	NaN	21.2063	NaN	#VALUE!			0	0.93906	NaN	0	2	2	2	15.2	15.2	15.2	20.874	0	20.175	15358000	3	NaN	NaN	NaN	22.0694	NaN	20.3431
Q15208	Q15208	Serine/threonine-protein kinase 38	STK38	NaN	21.1738	NaN	#VALUE!			0	0.896898	NaN	0	4	4	4	15.7	15.7	15.7	54.19	0	8.2861	12570000	7	NaN	NaN	NaN	NaN	21.1551	21.1924
A6NDU8	A6NDU8	UPF0600 protein C5orf51	C5orf51	NaN	21.1428	NaN	#VALUE!			0	1	NaN	0	4	4	4	27.6	27.6	27.6	33.62	0	6.3145	21465000	6	NaN	NaN	NaN	NaN	21.2397	21.046
Q7L7X3	Q7L7X3	Serine/threonine-protein kinase TAO1	TAOK1	NaN	21.0994	NaN	#VALUE!			0	0.873788	NaN	0	4	4	4	5.4	5.4	5.4	116.07	0	5.2781	12950000	6	NaN	NaN	NaN	NaN	21.029	21.1698
Q86UV5	Q86UV5	Ubiquitin carboxyl-terminal hydrolase 48	USP48	NaN	21.0837	NaN	#VALUE!			0	0.859198	NaN	0	3	3	3	5.1	5.1	5.1	119.03	0	20.101	9670400	11	NaN	NaN	NaN	NaN	20.9571	21.2104
Q8N0Z6	Q8N0Z6	Tetratricopeptide repeat protein 5	TTC5	NaN	21.0425	NaN	#VALUE!			0	0.94492	NaN	0	5	5	5	18	18	18	48.927	0	5.288	12337000	6	NaN	NaN	NaN	NaN	21.1628	20.9222
Q13613	Q13613;Q13614	Myotubularin-related protein 1	MTMR1	NaN	21.0336	NaN	#VALUE!			0	0.87653	NaN	0	6	6	6	14	14	14	74.677	0	9.9303	15075000	9	NaN	NaN	NaN	21.4841	21.0336	20.8691
P35813;O75688	P35813;O75688	Protein phosphatase 1A;Protein phosphatase 1B	PPM1A;PPM1B	NaN	21.0142	NaN	#VALUE!			0	1	NaN	0	2	2	2	6.3	6.3	6.3	42.447	0	6.3391	8284800	5	NaN	NaN	NaN	NaN	20.9619	21.0666
O94927	O94927	HAUS augmin-like complex subunit 5	HAUS5	NaN	21.0115	NaN	#VALUE!			0	0.975538	NaN	0	5	5	5	14.5	14.5	14.5	71.682	0	5.5353	11917000	10	NaN	NaN	NaN	21.0115	20.6641	21.1712
Q9NWZ5	Q9NWZ5	Uridine-cytidine kinase-like 1	UCKL1	NaN	21.0106	NaN	#VALUE!			0	1	NaN	0	2	2	2	7.7	7.7	7.7	61.14	0	7.3992	12646000	8	NaN	NaN	NaN	21.1274	21.0106	20.9315
Q6IBW4	Q6IBW4	Condensin-2 complex subunit H2	NCAPH2	NaN	21.0006	NaN	#VALUE!			0	0.841282	NaN	0	3	3	3	10.2	10.2	10.2	68.226	0.0037879	1.9983	10873000	5	NaN	NaN	NaN	NaN	20.9849	21.0164
Q92845	Q92845	Kinesin-associated protein 3	KIFAP3	NaN	20.9897	NaN	#VALUE!			0	0.963175	NaN	0	3	3	3	5.7	5.7	5.7	91.204	0	8.4535	9705900	7	NaN	NaN	NaN	NaN	21.0042	20.9752
P53609	P53609	Geranylgeranyl transferase type-1 subunit beta	PGGT1B	NaN	20.9556	NaN	#VALUE!			0	1	NaN	0	2	2	2	8	8	8	42.368	0	14.88	7028200	4	NaN	NaN	NaN	NaN	21.0423	20.8688
O43708	O43708	Maleylacetoacetate isomerase	GSTZ1	NaN	20.9519	NaN	#VALUE!			0	1	NaN	0	1	1	1	9.3	9.3	9.3	24.212	0	11.122	14110000	7	NaN	NaN	NaN	21.1539	20.7498	NaN
Q9Y3I1	Q9Y3I1	F-box only protein 7	FBXO7	NaN	20.9435	NaN	#VALUE!			0	1	NaN	0	2	2	2	6.7	6.7	6.7	58.502	0	3.8332	5752200	3	NaN	NaN	NaN	NaN	21.0135	20.8736
P42684	P42684	Abelson tyrosine-protein kinase 2	ABL2	NaN	20.9323	NaN	#VALUE!			0	1	NaN	0	3	3	3	4.7	4.7	4.7	128.34	0	8.3435	8813600	6	NaN	NaN	NaN	NaN	20.8095	21.055
Q9NXJ5	Q9NXJ5	Pyroglutamyl-peptidase 1	PGPEP1	NaN	20.9104	NaN	#VALUE!			0	1	NaN	0	2	2	2	18.7	18.7	18.7	23.138	0	6.4809	13594000	7	NaN	NaN	NaN	21.4041	20.9071	20.9104
O75128	O75128	Protein cordon-bleu	COBL	NaN	20.8886	NaN	#VALUE!			0	0.981225	NaN	0	5	5	5	7.9	7.9	7.9	135.62	0	5.7842	8921200	7	NaN	NaN	NaN	NaN	20.8307	20.9465
Q2M2I8	Q2M2I8	AP2-associated protein kinase 1	AAK1	NaN	20.8626	NaN	#VALUE!			0	0.888346	NaN	0	2	2	2	4	4	4	103.88	0.00043497	2.5361	8176500	4	NaN	NaN	NaN	NaN	20.764	20.9612
Q8IUR0	Q8IUR0	Trafficking protein particle complex subunit 5	TRAPPC5	NaN	20.861	NaN	#VALUE!			0	0.86589	NaN	0	4	4	4	35.1	35.1	35.1	20.783	0	11.219	10681000	6	NaN	NaN	NaN	NaN	20.8388	20.8833
P31751	P31751	RAC-beta serine/threonine-protein kinase	AKT2	NaN	20.8395	NaN	#VALUE!			0	1	NaN	0	2	2	2	5	5	5	55.768	0	3.2949	5353100	5	NaN	NaN	NaN	NaN	20.7812	20.8979
Q99447	Q99447	Ethanolamine-phosphate cytidylyltransferase	PCYT2	NaN	20.801	NaN	#VALUE!			0	0.91472	NaN	0	3	3	3	10	10	10	43.835	0	3.2179	6717600	3	NaN	NaN	NaN	NaN	20.769	20.833
Q9ULD2	Q9ULD2	Microtubule-associated tumor suppressor 1	MTUS1	NaN	20.7785	NaN	#VALUE!			0	1	NaN	0	4	4	4	4.7	4.7	4.7	141.4	0	4.8145	14017000	5	NaN	NaN	NaN	20.5296	21.2183	20.7785
Q3YEC7	Q3YEC7	Rab-like protein 6	RABL6	NaN	20.754	NaN	#VALUE!			0	0.890003	NaN	0	4	4	4	7.5	7.5	7.5	79.548	0	8.5054	11233000	7	NaN	NaN	NaN	21.2846	20.4879	20.754
Q9Y2D4	Q9Y2D4	Exocyst complex component 6B	EXOC6B	NaN	20.7498	NaN	#VALUE!			0	1	NaN	0	5	5	5	11.5	11.5	11.5	94.2	0	8.3156	10091000	10	NaN	NaN	NaN	NaN	20.8213	20.6783
Q9H6R7	Q9H6R7	WD repeat and coiled-coil-containing protein C2orf44	C2orf44	NaN	20.7464	NaN	#VALUE!			0	1	NaN	0	4	4	4	9.4	9.4	9.4	79.135	0	6.0278	22407000	8	NaN	NaN	NaN	NaN	20.8583	20.6345
O75794	O75794	Cell division cycle protein 123 homolog	CDC123	NaN	20.7232	NaN	#VALUE!			0	0.974977	NaN	0	2	2	2	6.2	6.2	6.2	39.134	0.0065844	1.6858	7584800	7	NaN	NaN	NaN	NaN	20.6449	20.8014
Q8N0Z3	Q8N0Z3	Spindle and centriole-associated protein 1	SPICE1	NaN	20.6936	NaN	#VALUE!			0	0.944656	NaN	0	2	2	2	3.4	3.4	3.4	96.263	0	5.4584	8731900	2	NaN	NaN	NaN	NaN	20.5846	20.8025
P48059	P48059	LIM and senescent cell antigen-like-containing domain protein 1	LIMS1	NaN	20.6868	NaN	#VALUE!			0	1	NaN	0	2	2	2	9.5	9.5	9.5	37.251	0	3.9805	8197700	7	NaN	NaN	NaN	NaN	20.4446	20.9291
O94915	O94915	Protein furry homolog-like	FRYL	NaN	20.6656	NaN	#VALUE!			0	0.978667	NaN	0	4	4	4	2.5	2.5	2.5	339.59	0	5.5089	9894700	5	NaN	NaN	NaN	21.1583	20.6656	20.5913
Q9UGR2	Q9UGR2	Zinc finger CCCH domain-containing protein 7B	ZC3H7B	NaN	20.6361	NaN	#VALUE!			0	1	NaN	0	2	2	2	5.8	5.8	5.8	109.86	0	7.1974	6197900	10	NaN	NaN	NaN	NaN	20.5825	20.6897
P15374	P15374	Ubiquitin carboxyl-terminal hydrolase isozyme L3	UCHL3	NaN	20.5971	NaN	#VALUE!			0	1	NaN	0	3	3	3	20.9	20.9	20.9	26.182	0	6.6305	8892800	7	NaN	NaN	NaN	20.5642	20.5971	20.9656
P07992	P07992	DNA excision repair protein ERCC-1	ERCC1	NaN	20.4774	NaN	#VALUE!			0	0.987836	NaN	0	3	3	3	14.8	14.8	14.8	32.562	0	5.9055	8964200	5	NaN	NaN	NaN	20.8268	20.4774	20.1152
Q6PJG6	Q6PJG6	BRCA1-associated ATM activator 1	BRAT1	NaN	20.4695	NaN	#VALUE!			0	0.846166	NaN	0	5	5	5	10.8	10.8	10.8	88.118	0	3.2961	9652600	7	NaN	NaN	NaN	21.1972	20.4695	20.231
Q9Y223	Q9Y223	Bifunctional UDP-N-acetylglucosamine 2-epimerase/N-acetylmannosamine kinase;UDP-N-acetylglucosamine 2-epimerase (hydrolyzing);N-acetylmannosamine kinase	GNE	NaN	20.4431	NaN	#VALUE!			0	1	NaN	0	6	6	6	10.4	10.4	10.4	79.274	0	7.9401	14347000	7	NaN	NaN	NaN	NaN	20.4967	20.3894
Q8WZ82	Q8WZ82	Ovarian cancer-associated gene 2 protein	OVCA2	NaN	20.4414	NaN	#VALUE!			0	0.964851	NaN	0	2	2	2	12.3	12.3	12.3	24.418	0	4.8293	9390700	9	NaN	NaN	NaN	NaN	20.6004	20.2823
Q5VYS8	Q5VYS8	Terminal uridylyltransferase 7	ZCCHC6	NaN	20.4126	NaN	#VALUE!			0	0.853703	NaN	0	5	5	5	4.9	4.9	4.9	171.23	0	8.1651	6315800	6	NaN	NaN	NaN	NaN	20.4159	20.4093
Q86TP1	Q86TP1	Protein prune homolog	PRUNE	NaN	20.4044	NaN	#VALUE!			0	0.860534	NaN	0	5	5	5	14.8	14.8	14.8	50.199	0	9.3154	17014000	8	NaN	NaN	NaN	NaN	20.2432	20.5657
P49916	P49916	DNA ligase 3	LIG3	NaN	20.3881	NaN	#VALUE!			0	1	NaN	0	4	4	4	4.7	4.7	4.7	112.91	0	9.3202	12359000	9	NaN	NaN	NaN	21.5725	20.1012	20.3881
Q8NI36	Q8NI36	WD repeat-containing protein 36	WDR36	NaN	20.3825	NaN	#VALUE!			0	0.934339	NaN	0	3	3	3	6.6	6.6	6.6	105.32	0	4.5024	8439200	7	NaN	NaN	NaN	NaN	20.1507	20.6143
O95905	O95905	Protein SGT1	ECD	NaN	20.2141	NaN	#VALUE!			0	0.993943	NaN	0	3	3	3	9.8	9.8	9.8	72.757	0.0010771	2.3775	6871100	4	NaN	NaN	NaN	NaN	20.1536	20.2746
A6NKD9	A6NKD9	Coiled-coil domain-containing protein 85C	CCDC85C	NaN	20.1735	NaN	#VALUE!			0	1	NaN	0	2	2	2	8.4	8.4	8.4	45.209	0	5.9401	3613600	4	NaN	NaN	NaN	NaN	19.9936	20.3535
Q13112	Q13112	Chromatin assembly factor 1 subunit B	CHAF1B	NaN	20.1691	NaN	#VALUE!			0	0.886464	NaN	0	3	3	3	10.6	10.6	10.6	61.492	0	4.8144	7376600	7	NaN	NaN	NaN	20.1691	20.2739	19.4635
Q9UHD9	Q9UHD9	Ubiquilin-2	UBQLN2	NaN	20.1142	NaN	#VALUE!			0	1	NaN	0	3	3	2	9.3	9.3	6.9	65.695	0	10.685	6796700	5	NaN	NaN	NaN	20.7467	19.4817	NaN
Q659C4	Q659C4	La-related protein 1B	LARP1B	NaN	19.7172	NaN	#VALUE!			0	0.853047	NaN	0	7	3	3	10	5.7	5.7	105.32	0.0089961	1.5816	6509400	6	NaN	NaN	NaN	NaN	19.6679	19.7665
Q92625	Q92625	Ankyrin repeat and SAM domain-containing protein 1A	ANKS1A	NaN	19.6322	NaN	#VALUE!			0	0.961787	NaN	0	2	2	2	3.1	3.1	3.1	123.11	0	9.949	4144900	4	NaN	NaN	NaN	19.8161	19.4482	NaN
P78560	P78560	Death domain-containing protein CRADD	CRADD	NaN	19.3831	NaN	#VALUE!			0	1	NaN	0	2	2	2	13.6	13.6	13.6	22.745	0	3.2675	3955800	4	NaN	NaN	NaN	19.2433	19.6768	19.3831
Q9P242	Q9P242	Neuronal tyrosine-phosphorylated phosphoinositide-3-kinase adapter 2	NYAP2	NaN	19.3191	NaN	#VALUE!			0	1	NaN	0	2	2	2	4.9	4.9	4.9	70.547	0	5.7425	1898400	4	NaN	NaN	NaN	NaN	19.6053	19.033
Q3B7T1	Q3B7T1	Erythroid differentiation-related factor 1	EDRF1	NaN	19.1593	NaN	#VALUE!			0	0.889529	NaN	0	3	3	3	4.4	4.4	4.4	138.53	0	4.2668	4087300	5	NaN	NaN	NaN	20.1803	19.1593	18.8078
Q9P2E3	Q9P2E3	NFX1-type zinc finger-containing protein 1	ZNFX1	NaN	18.761	NaN	#VALUE!			0	1	NaN	0	2	2	2	1.6	1.6	1.6	220.22	0	3.2476	2156100	2	NaN	NaN	NaN	18.9052	NaN	18.6167
Q8N4P3	Q8N4P3	Guanosine-3,5-bis(diphosphate) 3-pyrophosphohydrolase MESH1	HDDC3	NaN	18.3508	NaN	#VALUE!			0	0.942516	NaN	0	3	3	3	18.4	18.4	18.4	20.329	0.00021901	2.6166	3120600	5	NaN	NaN	NaN	NaN	18.2261	18.4755
Q5BKZ1	Q5BKZ1	DBIRD complex subunit ZNF326	ZNF326	26.9781	NaN	NaN	#VALUE!			0	0.850453	NaN	0	12	12	12	32	32	32	65.653	0	88.818	445410000	59	26.9781	26.9597	27.0771	NaN	NaN	NaN
Q53F19	Q53F19	Uncharacterized protein C17orf85	C17orf85	26.893	NaN	NaN	#VALUE!			0	0.894266	NaN	0	12	12	12	29.4	29.4	29.4	70.592	0	61.888	410900000	62	26.9566	26.7754	26.893	NaN	NaN	NaN
Q03252	Q03252	Lamin-B2	LMNB2	26.5509	NaN	NaN	#VALUE!			0	1	NaN	0	17	16	16	37.6	35.5	35.5	69.948	0	101.25	320520000	52	26.5509	26.604	26.4042	NaN	NaN	NaN
Q96AA3	Q96AA3	Protein RFT1 homolog	RFT1	26.3653	NaN	NaN	#VALUE!			0	0.971589	NaN	0	3	3	3	12	12	12	60.335	0	3.5929	565450000	5	26.5945	26.3653	25.975	NaN	NaN	NaN
Q9NX40	Q9NX40	OCIA domain-containing protein 1	OCIAD1	26.1312	NaN	NaN	#VALUE!			0	1	NaN	0	8	8	8	38	38	38	27.626	0	28.639	250890000	26	26.2461	26.1001	26.1312	NaN	NaN	NaN
Q14643	Q14643	Inositol 1,4,5-trisphosphate receptor type 1	ITPR1	26.0708	NaN	NaN	#VALUE!			0	0.879042	NaN	0	8	7	7	4.6	4.4	4.4	313.93	0	12.487	227040000	15	26.3038	26.0708	25.821	NaN	NaN	NaN
Q8IX01	Q8IX01	SURP and G-patch domain-containing protein 2	SUGP2	25.9532	NaN	NaN	#VALUE!			0	0.86454	NaN	0	20	20	20	33.6	33.6	33.6	120.21	0	95.335	227220000	69	25.9137	25.9532	26.0916	NaN	NaN	NaN
Q13523	Q13523	Serine/threonine-protein kinase PRP4 homolog	PRPF4B	25.8233	NaN	NaN	#VALUE!			0	0.876979	NaN	0	15	15	15	19	19	19	116.99	0	62.921	196250000	62	25.7177	25.855	25.8233	NaN	NaN	NaN
Q8TAD8	Q8TAD8	Smad nuclear-interacting protein 1	SNIP1	25.5644	NaN	NaN	#VALUE!			0	0.931725	NaN	0	10	10	10	36.6	36.6	36.6	45.777	0	22.362	172870000	29	25.8342	25.4914	25.5644	NaN	NaN	NaN
Q13595	Q13595	Transformer-2 protein homolog alpha	TRA2A	25.506	NaN	NaN	#VALUE!			0	0.877437	NaN	0	3	3	3	15.6	15.6	15.6	32.688	0	15.958	160170000	14	25.506	25.5341	25.4833	NaN	NaN	NaN
Q9Y3B7	Q9Y3B7	39S ribosomal protein L11, mitochondrial	MRPL11	25.5049	NaN	NaN	#VALUE!			0	1	NaN	0	5	5	5	33.3	33.3	33.3	20.683	0	68.171	160840000	15	25.471	25.5529	25.5049	NaN	NaN	NaN
Q9BRD0	Q9BRD0	BUD13 homolog	BUD13	25.427	NaN	NaN	#VALUE!			0	0.904861	NaN	0	9	9	9	21.6	21.6	21.6	70.52	0	63.404	148680000	29	25.3807	25.4545	25.427	NaN	NaN	NaN
P82650	P82650	28S ribosomal protein S22, mitochondrial	MRPS22	25.3593	NaN	NaN	#VALUE!			0	1	NaN	0	8	8	8	31.1	31.1	31.1	41.28	0	41.886	142040000	21	25.0906	25.4103	25.3593	NaN	NaN	NaN
Q9C0J8	Q9C0J8	pre-mRNA 3 end processing protein WDR33	WDR33	25.3277	NaN	NaN	#VALUE!			0	0.916983	NaN	0	16	16	16	22.6	22.6	22.6	145.89	0	45.337	139470000	44	25.1798	25.3764	25.3277	NaN	NaN	NaN
Q14197	Q14197	Peptidyl-tRNA hydrolase ICT1, mitochondrial	ICT1	25.225	NaN	NaN	#VALUE!			0	0.879962	NaN	0	4	4	4	22.3	22.3	22.3	23.63	0	12.168	129140000	13	25.225	24.975	25.3065	NaN	NaN	NaN
Q9BW72	Q9BW72	HIG1 domain family member 2A, mitochondrial	HIGD2A	25.1352	NaN	NaN	#VALUE!			0	0.927836	NaN	0	2	2	2	50.9	50.9	50.9	11.528	0	19.101	120550000	11	25.1352	25.0229	25.1865	NaN	NaN	NaN
Q69YN4	Q69YN4	Protein virilizer homolog	KIAA1429	25.1323	NaN	NaN	#VALUE!			0	0.844029	NaN	0	20	20	20	19.5	19.5	19.5	202.02	0	95.837	131180000	63	25.1323	25.1179	25.2553	NaN	NaN	NaN
Q9HCD5	Q9HCD5	Nuclear receptor coactivator 5	NCOA5	25.1255	NaN	NaN	#VALUE!			0	1	NaN	0	7	7	7	28.2	28.2	28.2	65.536	0	40.3	122550000	40	25.2857	24.9704	25.1255	NaN	NaN	NaN
P51398	P51398	28S ribosomal protein S29, mitochondrial	DAP3	25.1082	NaN	NaN	#VALUE!			0	1	NaN	0	10	10	10	34.2	34.2	34.2	45.566	0	38.915	123560000	21	25.0971	25.1082	25.1403	NaN	NaN	NaN
P78332	P78332	RNA-binding protein 6	RBM6	25.0708	NaN	NaN	#VALUE!			0	1	NaN	0	13	12	12	19.4	18.8	18.8	128.64	0	39.502	123620000	40	25.2946	25.0708	25.0701	NaN	NaN	NaN
O43181	O43181	NADH dehydrogenase [ubiquinone] iron-sulfur protein 4, mitochondrial	NDUFS4	25.0448	NaN	NaN	#VALUE!			0	1	NaN	0	3	3	3	29.7	29.7	29.7	20.108	0	8.1363	120140000	7	25.0474	24.9789	25.0448	NaN	NaN	NaN
Q15388	Q15388	Mitochondrial import receptor subunit TOM20 homolog	TOMM20	24.9832	NaN	NaN	#VALUE!			0	0.901473	NaN	0	3	3	3	27.6	27.6	27.6	16.298	0	12.185	133890000	15	24.9181	25.4952	24.9832	NaN	NaN	NaN
Q9BRR8	Q9BRR8	G patch domain-containing protein 1	GPATCH1	24.9408	NaN	NaN	#VALUE!			0	0.903148	NaN	0	13	13	13	26.5	26.5	26.5	103.34	0	64.278	107130000	35	24.7838	24.9408	25.0956	NaN	NaN	NaN
P14854	P14854	Cytochrome c oxidase subunit 6B1	COX6B1	24.8354	NaN	NaN	#VALUE!			0	1	NaN	0	5	5	5	58.1	58.1	58.1	10.192	0	17.642	106140000	19	24.8354	24.8694	24.7019	NaN	NaN	NaN
Q86VU5	Q86VU5	Catechol O-methyltransferase domain-containing protein 1	COMTD1	24.8007	NaN	NaN	#VALUE!			0	0.856552	NaN	0	7	7	7	53.1	53.1	53.1	28.808	0	39.529	105570000	33	24.7344	24.8007	25.0825	NaN	NaN	NaN
P84090	P84090	Enhancer of rudimentary homolog	ERH	24.7944	NaN	NaN	#VALUE!			0	1	NaN	0	2	2	2	26.9	26.9	26.9	12.259	0	83.587	100060000	12	24.7944	24.7076	24.9378	NaN	NaN	NaN
Q9BZJ0	Q9BZJ0	Crooked neck-like protein 1	CRNKL1	24.7173	NaN	NaN	#VALUE!			0	0.918737	NaN	0	13	13	13	19.5	19.5	19.5	100.45	0	21.36	94144000	33	24.7173	24.7797	24.5953	NaN	NaN	NaN
Q14318	Q14318	Peptidyl-prolyl cis-trans isomerase FKBP8	FKBP8	24.712	NaN	NaN	#VALUE!			0	0.877899	NaN	0	5	5	5	18.9	18.9	18.9	44.561	0	31.303	106050000	17	24.4149	24.7968	24.712	NaN	NaN	NaN
Q96BW9	Q96BW9	Phosphatidate cytidylyltransferase, mitochondrial	TAMM41	24.6195	NaN	NaN	#VALUE!			0	0.967919	NaN	0	5	5	5	17.5	17.5	17.5	51.066	0	31.067	82312000	7	24.649	24.6195	24.2978	NaN	NaN	NaN
Q8N2M8	Q8N2M8	CLK4-associating serine/arginine rich protein	CLASRP	24.5935	NaN	NaN	#VALUE!			0	0.94119	NaN	0	7	7	7	26.3	26.3	26.3	77.16	0	58.693	82743000	28	24.7584	24.3827	24.5935	NaN	NaN	NaN
Q96EL3	Q96EL3	39S ribosomal protein L53, mitochondrial	MRPL53	24.5715	NaN	NaN	#VALUE!			0	0.950828	NaN	0	3	3	3	38.4	38.4	38.4	12.107	0	17.569	86103000	17	24.5715	24.4455	24.6032	NaN	NaN	NaN
O43678	O43678	NADH dehydrogenase [ubiquinone] 1 alpha subcomplex subunit 2	NDUFA2	24.5567	NaN	NaN	#VALUE!			0	1	NaN	0	4	4	4	41.4	41.4	41.4	10.921	0	63.257	84963000	16	24.7066	24.5567	24.4491	NaN	NaN	NaN
P57105	P57105	Synaptojanin-2-binding protein	SYNJ2BP	24.5482	NaN	NaN	#VALUE!			0	1	NaN	0	3	3	3	37.2	37.2	37.2	15.928	0	19.513	81764000	15	24.5482	24.5299	24.5758	NaN	NaN	NaN
O00268	O00268	Transcription initiation factor TFIID subunit 4	TAF4	24.5475	NaN	NaN	#VALUE!			0	1	NaN	0	12	12	12	19.4	19.4	19.4	110.11	0	112.44	81692000	33	24.6189	24.4598	24.5475	NaN	NaN	NaN
Q9H8G2	Q9H8G2	Caspase activity and apoptosis inhibitor 1	CAAP1	24.5366	NaN	NaN	#VALUE!			0	1	NaN	0	8	8	8	31.3	31.3	31.3	38.367	0	81.432	80618000	26	24.6257	24.5366	24.435	NaN	NaN	NaN
Q6IEG0	Q6IEG0	U11/U12 small nuclear ribonucleoprotein 48 kDa protein	SNRNP48	24.4936	NaN	NaN	#VALUE!			0	0.841495	NaN	0	9	9	9	40.4	40.4	40.4	39.965	0	22.847	87307000	20	24.4183	24.5435	24.4936	NaN	NaN	NaN
O75380	O75380	NADH dehydrogenase [ubiquinone] iron-sulfur protein 6, mitochondrial	NDUFS6	24.4917	NaN	NaN	#VALUE!			0	0.98381	NaN	0	4	4	4	49.2	49.2	49.2	13.711	0	26.743	73156000	15	24.5941	24.4917	24.1509	NaN	NaN	NaN
Q16540	Q16540	39S ribosomal protein L23, mitochondrial	MRPL23	24.4873	NaN	NaN	#VALUE!			0	0.891427	NaN	0	5	5	5	35.9	35.9	35.9	17.781	0	13.11	83434000	16	24.4435	24.7342	24.4873	NaN	NaN	NaN
Q9Y2R0	Q9Y2R0	Cytochrome c oxidase assembly factor 3 homolog, mitochondrial	COA3	24.4715	NaN	NaN	#VALUE!			0	1	NaN	0	4	4	4	32.1	32.1	32.1	11.731	0	7.3375	79347000	11	24.4715	24.528	24.3986	NaN	NaN	NaN
O60508	O60508	Pre-mRNA-processing factor 17	CDC40	24.4097	NaN	NaN	#VALUE!			0	1	NaN	0	8	8	8	24.9	24.9	24.9	65.521	0	19.911	78862000	17	24.4097	24.6472	24.4076	NaN	NaN	NaN
Q8NFH5	Q8NFH5	Nucleoporin NUP53	NUP35	24.3877	NaN	NaN	#VALUE!			0	0.932765	NaN	0	5	5	5	31.9	31.9	31.9	34.773	0	36.044	71227000	23	24.3877	24.4327	24.2765	NaN	NaN	NaN
Q5UIP0	Q5UIP0	Telomere-associated protein RIF1	RIF1	24.3547	NaN	NaN	#VALUE!			0	0.855009	NaN	0	16	16	16	10.9	10.9	10.9	274.46	0	42.877	69323000	33	24.1905	24.3547	24.3576	NaN	NaN	NaN
O75251	O75251	NADH dehydrogenase [ubiquinone] iron-sulfur protein 7, mitochondrial	NDUFS7	24.3348	NaN	NaN	#VALUE!			0	0.980086	NaN	0	3	3	3	22.1	22.1	22.1	23.563	0	14.715	77433000	16	24.3348	24.2576	24.5468	NaN	NaN	NaN
P29590	P29590	Protein PML	PML	24.303	NaN	NaN	#VALUE!			0	1	NaN	0	11	11	11	26.3	26.3	26.3	97.55	0	21.335	73725000	26	24.303	24.1586	24.3655	NaN	NaN	NaN
Q7Z2W9	Q7Z2W9	39S ribosomal protein L21, mitochondrial	MRPL21	24.3005	NaN	NaN	#VALUE!			0	0.87129	NaN	0	5	5	5	39.5	39.5	39.5	22.814	0	18.09	77965000	23	24.3005	24.2293	24.3235	NaN	NaN	NaN
Q6P1L8	Q6P1L8	39S ribosomal protein L14, mitochondrial	MRPL14	24.2909	NaN	NaN	#VALUE!			0	0.847441	NaN	0	7	7	7	51	51	51	15.947	0	13.054	72892000	19	24.2909	24.3413	24.1846	NaN	NaN	NaN
Q9H936	Q9H936;Q9H1K4	Mitochondrial glutamate carrier 1	SLC25A22	24.2814	NaN	NaN	#VALUE!			0	1	NaN	0	6	6	6	29.1	29.1	29.1	34.47	0	58.058	70641000	23	24.2814	24.2809	24.3129	NaN	NaN	NaN
P30038	P30038	Delta-1-pyrroline-5-carboxylate dehydrogenase, mitochondrial	ALDH4A1	24.2651	NaN	NaN	#VALUE!			0	1	NaN	0	6	6	6	24	24	24	61.719	0	41.513	68317000	25	24.2043	24.3388	24.2651	NaN	NaN	NaN
Q9BQ48	Q9BQ48	39S ribosomal protein L34, mitochondrial	MRPL34	24.255	NaN	NaN	#VALUE!			0	0.90753	NaN	0	2	2	2	14.1	14.1	14.1	10.165	0	3.2264	71073000	5	24.255	24.0955	24.356	NaN	NaN	NaN
O60783	O60783	28S ribosomal protein S14, mitochondrial	MRPS14	24.2534	NaN	NaN	#VALUE!			0	1	NaN	0	2	2	2	21.9	21.9	21.9	15.139	0	7.2595	70439000	9	24.5049	24.2186	24.2534	NaN	NaN	NaN
Q96C24	Q96C24	Synaptotagmin-like protein 4	SYTL4	24.2249	NaN	NaN	#VALUE!			0	0.968483	NaN	0	3	3	3	9.8	9.8	9.8	76.023	0	11.852	67015000	13	24.4243	24.2249	24.2166	NaN	NaN	NaN
Q5JRA6	Q5JRA6	Melanoma inhibitory activity protein 3	MIA3	24.2194	NaN	NaN	#VALUE!			0	0.851322	NaN	0	10	10	10	10.6	10.6	10.6	213.7	0	62.515	63162000	25	23.6766	24.3742	24.2194	NaN	NaN	NaN
Q75N03	Q75N03	E3 ubiquitin-protein ligase Hakai	CBLL1	24.2061	NaN	NaN	#VALUE!			0	0.868582	NaN	0	4	4	4	15.5	15.5	15.5	54.519	0	14.215	78051000	11	24.2061	24.4558	24.2056	NaN	NaN	NaN
A3KMH1	A3KMH1	von Willebrand factor A domain-containing protein 8	VWA8	24.199	NaN	NaN	#VALUE!			0	1	NaN	0	5	5	5	4.8	4.8	4.8	214.82	0	9.5744	67461000	7	24.0471	24.6528	24.199	NaN	NaN	NaN
Q8N5M1	Q8N5M1	ATP synthase mitochondrial F1 complex assembly factor 2	ATPAF2	24.191	NaN	NaN	#VALUE!			0	0.945995	NaN	0	6	6	6	36	36	36	32.772	0	29.621	70949000	20	24.1312	24.191	24.6487	NaN	NaN	NaN
Q8IXI1	Q8IXI1	Mitochondrial Rho GTPase 2	RHOT2	24.1877	NaN	NaN	#VALUE!			0	0.862305	NaN	0	8	8	8	26.4	26.4	26.4	68.117	0	35.927	65793000	20	24.3899	24.1037	24.1877	NaN	NaN	NaN
Q9NX14	Q9NX14	NADH dehydrogenase [ubiquinone] 1 beta subcomplex subunit 11, mitochondrial	NDUFB11	24.1841	NaN	NaN	#VALUE!			0	1	NaN	0	2	2	2	22.2	22.2	22.2	17.316	0	9.046	45307000	9	24.1482	24.22	NaN	NaN	NaN	NaN
Q9Y2U8	Q9Y2U8	Inner nuclear membrane protein Man1	LEMD3	24.1752	NaN	NaN	#VALUE!			0	1	NaN	0	6	6	6	16.2	16.2	16.2	99.996	0	44.158	73428000	14	24.3836	24.1752	24.0583	NaN	NaN	NaN
Q8WUZ0	Q8WUZ0	B-cell CLL/lymphoma 7 protein family member C	BCL7C	24.1638	NaN	NaN	#VALUE!			0	0.939326	NaN	0	3	3	3	28.6	28.6	28.6	23.468	0	17.857	64304000	16	24.3665	23.78	24.1638	NaN	NaN	NaN
Q96A35	Q96A35	39S ribosomal protein L24, mitochondrial	MRPL24	24.1568	NaN	NaN	#VALUE!			0	0.971021	NaN	0	8	8	8	45.4	45.4	45.4	24.915	0	16.338	61823000	13	24.1588	24.1568	24.029	NaN	NaN	NaN
O14548	O14548	Cytochrome c oxidase subunit 7A-related protein, mitochondrial	COX7A2L	24.144	NaN	NaN	#VALUE!			0	0.998947	NaN	0	3	3	3	48.2	48.2	48.2	12.615	0	28.835	66465000	14	24.3235	24.0925	24.144	NaN	NaN	NaN
Q8NEY8	Q8NEY8	Periphilin-1	PPHLN1	24.1104	NaN	NaN	#VALUE!			0	0.932509	NaN	0	7	7	7	21.2	21.2	21.2	52.736	0	19.723	62439000	23	24.3359	23.9112	24.1104	NaN	NaN	NaN
Q9NP81	Q9NP81	Serine--tRNA ligase, mitochondrial	SARS2	24.107	NaN	NaN	#VALUE!			0	1	NaN	0	10	10	10	26.8	26.8	26.8	58.282	0	41.275	62326000	31	24.0198	24.107	24.1436	NaN	NaN	NaN
Q6P6C2	Q6P6C2	RNA demethylase ALKBH5	ALKBH5	24.079	NaN	NaN	#VALUE!			0	0.845315	NaN	0	7	7	7	28.2	28.2	28.2	44.255	0	34.965	70890000	21	24.1655	23.8348	24.079	NaN	NaN	NaN
Q9BVS5	Q9BVS5	tRNA (adenine(58)-N(1))-methyltransferase, mitochondrial	TRMT61B	24.0609	NaN	NaN	#VALUE!			0	0.926802	NaN	0	7	7	7	28.9	28.9	28.9	52.965	0	42.296	55067000	22	23.8231	24.0609	24.0643	NaN	NaN	NaN
O95139	O95139	NADH dehydrogenase [ubiquinone] 1 beta subcomplex subunit 6	NDUFB6	24.0505	NaN	NaN	#VALUE!			0	0.975809	NaN	0	2	2	2	19.5	19.5	19.5	15.489	0	7.4043	59128000	10	24.1709	24.0505	23.9908	NaN	NaN	NaN
Q8WWV3	Q8WWV3	Reticulon-4-interacting protein 1, mitochondrial	RTN4IP1	24.0494	NaN	NaN	#VALUE!			0	0.950019	NaN	0	10	10	10	45.7	45.7	45.7	43.589	0	25.589	59208000	26	23.9002	24.0494	24.0889	NaN	NaN	NaN
Q96DF8	Q96DF8	Protein DGCR14	DGCR14	24.0377	NaN	NaN	#VALUE!			0	0.953548	NaN	0	8	8	8	33.8	33.8	33.8	52.567	0	34.993	54431000	15	24.0377	23.6031	24.087	NaN	NaN	NaN
Q96BP2	Q96BP2	Coiled-coil-helix-coiled-coil-helix domain-containing protein 1	CHCHD1	24.0316	NaN	NaN	#VALUE!			0	0.967072	NaN	0	2	2	2	16.1	16.1	16.1	13.475	0	7.1122	62518000	7	24.3314	23.9953	24.0316	NaN	NaN	NaN
Q5RI15	Q5RI15	Cytochrome c oxidase protein 20 homolog	COX20	24.0052	NaN	NaN	#VALUE!			0	0.849806	NaN	0	3	3	3	32.2	32.2	32.2	13.291	0	10.926	68296000	9	23.9255	24.6006	24.0052	NaN	NaN	NaN
Q96JB5	Q96JB5	CDK5 regulatory subunit-associated protein 3	CDK5RAP3	23.9922	NaN	NaN	#VALUE!			0	0.960681	NaN	0	9	9	9	19.8	19.8	19.8	56.92	0	10.854	56015000	24	23.9798	24.0061	23.9922	NaN	NaN	NaN
P12694	P12694	2-oxoisovalerate dehydrogenase subunit alpha, mitochondrial	BCKDHA	23.9901	NaN	NaN	#VALUE!			0	1	NaN	0	6	6	6	26.3	26.3	26.3	50.47	0	26.614	62833000	27	23.9901	23.9698	24.338	NaN	NaN	NaN
A8CG34;A6NF01	A8CG34;A6NF01;Q6PJE2	Nuclear envelope pore membrane protein POM 121C;Putative nuclear envelope pore membrane protein POM 121B	POM121C;POM121B	23.968	NaN	NaN	#VALUE!			0	1	NaN	0	6	6	1	11.7	11.7	2	125.09	0	13.887	190260000	10	23.9858	23.968	23.7926	NaN	NaN	NaN
Q96TA2	Q96TA2	ATP-dependent zinc metalloprotease YME1L1	YME1L1	23.9398	NaN	NaN	#VALUE!			0	0.914467	NaN	0	7	7	7	13.3	13.3	13.3	86.454	0	19.333	54039000	17	23.8444	24.0051	23.9398	NaN	NaN	NaN
Q5HYK3	Q5HYK3	2-methoxy-6-polyprenyl-1,4-benzoquinol methylase, mitochondrial	COQ5	23.8995	NaN	NaN	#VALUE!			0	0.850888	NaN	0	6	6	6	24.5	24.5	24.5	37.14	0	18.343	55695000	14	23.8995	24.1658	23.792	NaN	NaN	NaN
Q08426	Q08426	Peroxisomal bifunctional enzyme;Enoyl-CoA hydratase/3,2-trans-enoyl-CoA isomerase;3-hydroxyacyl-CoA dehydrogenase	EHHADH	23.8951	NaN	NaN	#VALUE!			0	0.881577	NaN	0	4	4	4	8.7	8.7	8.7	79.494	0	8.1711	98959000	4	23.9252	NaN	23.865	NaN	NaN	NaN
Q8N201	Q8N201	Integrator complex subunit 1	INTS1	23.881	NaN	NaN	#VALUE!			0	0.940392	NaN	0	15	15	15	10.1	10.1	10.1	244.29	0	33.34	50923000	32	23.7567	23.881	23.9147	NaN	NaN	NaN
Q02040	Q02040	A-kinase anchor protein 17A	AKAP17A	23.8075	NaN	NaN	#VALUE!			0	1	NaN	0	8	8	8	15.3	15.3	15.3	80.735	0	43.656	56153000	16	23.8148	23.696	23.8075	NaN	NaN	NaN
O95870	O95870	Abhydrolase domain-containing protein 16A	ABHD16A	23.7768	NaN	NaN	#VALUE!			0	0.997511	NaN	0	5	5	5	13.3	13.3	13.3	63.243	0	7.6122	47879000	13	23.7768	23.8582	23.6234	NaN	NaN	NaN
O75323	O75323	Protein NipSnap homolog 2	GBAS	23.7708	NaN	NaN	#VALUE!			0	0.980374	NaN	0	3	3	3	18.5	18.5	18.5	33.742	0	16.845	53027000	16	23.7187	23.7708	23.9954	NaN	NaN	NaN
Q8IXT5	Q8IXT5	RNA-binding protein 12B	RBM12B	23.7605	NaN	NaN	#VALUE!			0	0.862975	NaN	0	7	7	7	10.2	10.2	10.2	118.1	0	11.393	47007000	15	23.86	23.7605	23.7405	NaN	NaN	NaN
Q5SW24	Q5SW24	Dapper homolog 2	DACT2	23.7329	NaN	NaN	#VALUE!			0	0.848517	NaN	0	3	3	3	7.8	7.8	7.8	82.699	0.0033727	2.0434	40993000	3	23.273	NaN	24.1927	NaN	NaN	NaN
P82921	P82921	28S ribosomal protein S21, mitochondrial	MRPS21	23.7275	NaN	NaN	#VALUE!			0	1	NaN	0	2	2	2	29.9	29.9	29.9	10.688	0	11.655	45398000	5	23.7762	23.7275	23.6425	NaN	NaN	NaN
P39210	P39210	Protein Mpv17	MPV17	23.7265	NaN	NaN	#VALUE!			0	1	NaN	0	1	1	1	13.1	13.1	13.1	19.733	0	38.407	47257000	14	23.314	23.7394	23.7265	NaN	NaN	NaN
Q96IR7	Q96IR7	4-hydroxyphenylpyruvate dioxygenase-like protein	HPDL	23.7138	NaN	NaN	#VALUE!			0	0.960136	NaN	0	6	6	6	29.6	29.6	29.6	39.385	0	43.666	49601000	19	23.7384	23.6657	23.7138	NaN	NaN	NaN
Q8IY17	Q8IY17	Neuropathy target esterase	PNPLA6	23.7081	NaN	NaN	#VALUE!			0	0.863423	NaN	0	8	8	8	12.8	12.8	12.8	150.95	0	21.767	47115000	17	23.7081	23.6608	23.7735	NaN	NaN	NaN
Q15542	Q15542	Transcription initiation factor TFIID subunit 5	TAF5	23.6981	NaN	NaN	#VALUE!			0	0.900748	NaN	0	7	7	7	22.4	22.4	22.4	86.829	0	21.163	44464000	24	23.6981	23.4282	23.7511	NaN	NaN	NaN
Q9Y2Z9	Q9Y2Z9	Ubiquinone biosynthesis monooxygenase COQ6, mitochondrial	COQ6	23.6977	NaN	NaN	#VALUE!			0	1	NaN	0	5	5	5	17.3	17.3	17.3	50.869	0	13.156	45512000	16	23.6977	23.7177	23.5099	NaN	NaN	NaN
P20674	P20674	Cytochrome c oxidase subunit 5A, mitochondrial	COX5A	23.6973	NaN	NaN	#VALUE!			0	1	NaN	0	2	2	2	31.3	31.3	31.3	16.762	0	5.4935	40928000	8	23.6973	23.0452	23.7895	NaN	NaN	NaN
Q7Z7F7	Q7Z7F7	39S ribosomal protein L55, mitochondrial	MRPL55	23.6813	NaN	NaN	#VALUE!			0	0.859641	NaN	0	3	3	3	30.5	30.5	30.5	15.128	0	9.5291	46605000	9	23.714	23.6813	23.639	NaN	NaN	NaN
Q92667	Q92667	A-kinase anchor protein 1, mitochondrial	AKAP1	23.6775	NaN	NaN	#VALUE!			0	0.962067	NaN	0	6	6	6	13.2	13.2	13.2	97.34	0	15.8	45358000	16	23.8237	23.6038	23.6775	NaN	NaN	NaN
Q9BQ39	Q9BQ39	ATP-dependent RNA helicase DDX50	DDX50	23.6763	NaN	NaN	#VALUE!			0	0.913215	NaN	0	11	9	9	24.8	21.2	21.2	82.564	0	21.849	52029000	28	23.6936	23.6763	23.6593	NaN	NaN	NaN
O00411	O00411	DNA-directed RNA polymerase, mitochondrial	POLRMT	23.6584	NaN	NaN	#VALUE!			0	1	NaN	0	7	7	7	11.1	11.1	11.1	138.62	0	9.1899	46395000	12	23.4138	23.7042	23.6584	NaN	NaN	NaN
Q6NZY4	Q6NZY4	Zinc finger CCHC domain-containing protein 8	ZCCHC8	23.6497	NaN	NaN	#VALUE!			0	0.847008	NaN	0	6	6	6	19	19	19	78.576	0	33.059	42839000	17	23.6497	23.3886	23.6614	NaN	NaN	NaN
Q5TC12	Q5TC12	ATP synthase mitochondrial F1 complex assembly factor 1	ATPAF1	23.6243	NaN	NaN	#VALUE!			0	0.854349	NaN	0	5	5	5	18.9	18.9	18.9	36.436	0	7.8488	39435000	13	23.6986	23.6243	23.0583	NaN	NaN	NaN
Q9H3K2	Q9H3K2	Growth hormone-inducible transmembrane protein	GHITM	23.6084	NaN	NaN	#VALUE!			0	1	NaN	0	5	5	5	15.1	15.1	15.1	37.205	0	8.7393	44111000	14	23.7232	23.2794	23.6084	NaN	NaN	NaN
Q06136	Q06136	3-ketodihydrosphingosine reductase	KDSR	23.598	NaN	NaN	#VALUE!			0	0.883193	NaN	0	5	5	5	28.6	28.6	28.6	36.187	0	11.267	47216000	17	23.598	23.8232	23.4386	NaN	NaN	NaN
Q96BR5	Q96BR5	Cytochrome c oxidase assembly factor 7	COA7	23.5743	NaN	NaN	#VALUE!			0	0.967636	NaN	0	3	3	3	23.8	23.8	23.8	25.709	0	13.945	46651000	15	23.5743	23.4791	23.9938	NaN	NaN	NaN
Q9NY12	Q9NY12	H/ACA ribonucleoprotein complex subunit 1	GAR1	23.5644	NaN	NaN	#VALUE!			0	1	NaN	0	2	2	2	17.5	17.5	17.5	22.348	0	6.7753	44149000	7	23.959	23.5644	23.5095	NaN	NaN	NaN
Q9NWU1	Q9NWU1	3-oxoacyl-[acyl-carrier-protein] synthase, mitochondrial	OXSM	23.5636	NaN	NaN	#VALUE!			0	1	NaN	0	6	6	6	29.4	29.4	29.4	48.842	0	28.41	41421000	24	23.5636	23.879	23.2628	NaN	NaN	NaN
Q8N4V1	Q8N4V1	Membrane magnesium transporter 1	MMGT1	23.5519	NaN	NaN	#VALUE!			0	0.942785	NaN	0	2	2	2	34.4	34.4	34.4	14.686	0	16.069	48422000	9	23.9113	23.1925	NaN	NaN	NaN	NaN
Q9NRK6	Q9NRK6	ATP-binding cassette sub-family B member 10, mitochondrial	ABCB10	23.5487	NaN	NaN	#VALUE!			0	1	NaN	0	6	6	6	19.1	19.1	19.1	79.147	0	30.307	40542000	19	23.1547	23.75	23.5487	NaN	NaN	NaN
P49406	P49406	39S ribosomal protein L19, mitochondrial	MRPL19	23.5452	NaN	NaN	#VALUE!			0	1	NaN	0	4	4	4	15.1	15.1	15.1	33.535	0	9.5412	43736000	13	23.5452	23.5063	23.6258	NaN	NaN	NaN
O75394	O75394	39S ribosomal protein L33, mitochondrial	MRPL33	23.5399	NaN	NaN	#VALUE!			0	0.984371	NaN	0	2	2	2	38.5	38.5	38.5	7.6191	0	5.334	40842000	8	23.52	23.6237	23.5399	NaN	NaN	NaN
Q9BYW2	Q9BYW2	Histone-lysine N-methyltransferase SETD2	SETD2	23.5236	NaN	NaN	#VALUE!			0	0.925527	NaN	0	14	14	14	7.8	7.8	7.8	287.59	0	23.148	69358000	23	23.6453	23.5236	23.4998	NaN	NaN	NaN
Q86WB0	Q86WB0	Nuclear-interacting partner of ALK	ZC3HC1	23.5124	NaN	NaN	#VALUE!			0	0.858091	NaN	0	6	6	6	17.5	17.5	17.5	55.261	0	8.5975	42532000	8	23.589	23.5124	23.4301	NaN	NaN	NaN
Q53EP0	Q53EP0	Fibronectin type III domain-containing protein 3B	FNDC3B	23.5103	NaN	NaN	#VALUE!			0	0.894025	NaN	0	8	8	8	12.6	12.6	12.6	132.89	0	31.435	38927000	25	23.2971	23.5103	23.5159	NaN	NaN	NaN
Q08170	Q08170	Serine/arginine-rich splicing factor 4	SRSF4	23.507	NaN	NaN	#VALUE!			0	0.881344	NaN	0	5	3	3	6.5	3.2	3.2	56.678	0	7.3087	45274000	12	23.3649	24.0677	23.507	NaN	NaN	NaN
P82663	P82663	28S ribosomal protein S25, mitochondrial	MRPS25	23.4846	NaN	NaN	#VALUE!			0	1	NaN	0	6	6	6	46.8	46.8	46.8	20.116	0	13.876	37767000	14	23.5286	23.1597	23.4846	NaN	NaN	NaN
O95400	O95400	CD2 antigen cytoplasmic tail-binding protein 2	CD2BP2	23.4772	NaN	NaN	#VALUE!			0	0.991318	NaN	0	3	3	3	13.2	13.2	13.2	37.646	0	4.1789	39841000	5	23.4772	23.6075	23.3035	NaN	NaN	NaN
Q06481	Q06481	Amyloid-like protein 2	APLP2	23.4742	NaN	NaN	#VALUE!			0	0.883427	NaN	0	2	2	2	4.7	4.7	4.7	86.955	0	3.5818	75251000	7	23.3059	23.4742	24.2737	NaN	NaN	NaN
Q96E39	Q96E39	RNA binding motif protein, X-linked-like-1	RBMXL1	23.4722	NaN	NaN	#VALUE!			0	0.954091	NaN	0	9	3	3	26.7	6.9	6.9	42.141	0.0010778	2.3919	49336000	12	23.5851	23.4143	23.4722	NaN	NaN	NaN
P17275	P17275	Transcription factor jun-B	JUNB	23.4584	NaN	NaN	#VALUE!			0	1	NaN	0	6	6	6	31.4	31.4	31.4	35.879	0	19.795	40422000	19	23.4583	23.4944	23.4584	NaN	NaN	NaN
O75586	O75586	Mediator of RNA polymerase II transcription subunit 6	MED6	23.4583	NaN	NaN	#VALUE!			0	0.98323	NaN	0	3	3	3	16.3	16.3	16.3	28.424	0.00022178	2.7625	41606000	5	23.4011	23.6561	23.4583	NaN	NaN	NaN
P05166	P05166	Propionyl-CoA carboxylase beta chain, mitochondrial	PCCB	23.4473	NaN	NaN	#VALUE!			0	0.986955	NaN	0	6	6	6	19.7	19.7	19.7	58.215	0	33.426	37296000	21	23.2447	23.5372	23.4473	NaN	NaN	NaN
O43676	O43676	NADH dehydrogenase [ubiquinone] 1 beta subcomplex subunit 3	NDUFB3	23.4367	NaN	NaN	#VALUE!			0	1	NaN	0	3	3	3	28.6	28.6	28.6	11.402	0	4.5727	36890000	8	23.2971	23.5105	23.4367	NaN	NaN	NaN
Q6P1M0	Q6P1M0	Long-chain fatty acid transport protein 4	SLC27A4	23.4225	NaN	NaN	#VALUE!			0	0.847655	NaN	0	7	7	7	16.6	16.6	16.6	72.063	0	21.988	39348000	18	23.4225	23.094	23.7775	NaN	NaN	NaN
P60602	P60602	Reactive oxygen species modulator 1	ROMO1	23.4063	NaN	NaN	#VALUE!			0	1	NaN	0	1	1	1	21.5	21.5	21.5	8.1828	0	7.1069	44636000	15	23.2432	23.7208	23.4063	NaN	NaN	NaN
O43674	O43674	NADH dehydrogenase [ubiquinone] 1 beta subcomplex subunit 5, mitochondrial	NDUFB5	23.396	NaN	NaN	#VALUE!			0	1	NaN	0	2	2	2	19	19	19	21.75	0	6.9485	34935000	5	23.396	23.4691	23.171	NaN	NaN	NaN
Q9ULU4	Q9ULU4	Protein kinase C-binding protein 1	ZMYND8	23.3823	NaN	NaN	#VALUE!			0	1	NaN	0	8	8	8	11.3	11.3	11.3	131.69	0	21.911	36013000	28	23.3823	23.4303	23.3442	NaN	NaN	NaN
O94842	O94842;Q96NM4;O15405	TOX high mobility group box family member 4	TOX4	23.3685	NaN	NaN	#VALUE!			0	0.977808	NaN	0	5	5	5	11.9	11.9	11.9	66.194	0	30.408	36960000	11	23.3303	23.3685	23.5087	NaN	NaN	NaN
P16219	P16219	Short-chain specific acyl-CoA dehydrogenase, mitochondrial	ACADS	23.3518	NaN	NaN	#VALUE!			0	1	NaN	0	3	3	3	16.7	16.7	16.7	44.297	0	13.956	34488000	16	22.8073	23.433	23.3518	NaN	NaN	NaN
P08962	P08962	CD63 antigen	CD63	23.3392	NaN	NaN	#VALUE!			0	0.989562	NaN	0	2	2	2	13.4	13.4	13.4	25.636	0	9.0984	48620000	6	23.1829	23.4955	NaN	NaN	NaN	NaN
Q9NQH7	Q9NQH7	Probable Xaa-Pro aminopeptidase 3	XPNPEP3	23.3316	NaN	NaN	#VALUE!			0	1	NaN	0	4	4	4	17.4	17.4	17.4	57.033	0	15.913	42288000	12	23.3316	23.286	23.9301	NaN	NaN	NaN
P52815	P52815	39S ribosomal protein L12, mitochondrial	MRPL12	23.3306	NaN	NaN	#VALUE!			0	1	NaN	0	4	4	4	29.3	29.3	29.3	21.348	0	4.8615	35619000	6	23.3306	23.1378	23.5123	NaN	NaN	NaN
Q9BZF1	Q9BZF1;Q9H0X9	Oxysterol-binding protein-related protein 8	OSBPL8	23.3275	NaN	NaN	#VALUE!			0	0.918486	NaN	0	4	4	4	5.1	5.1	5.1	101.19	0	7.6362	36432000	12	23.5382	23.3275	23.202	NaN	NaN	NaN
O15121	O15121	Sphingolipid delta(4)-desaturase DES1	DEGS1	23.3244	NaN	NaN	#VALUE!			0	1	NaN	0	2	2	2	9.6	9.6	9.6	37.866	0	6.3212	55090000	8	22.8505	23.3244	23.3268	NaN	NaN	NaN
Q8NDT2	Q8NDT2	Putative RNA-binding protein 15B	RBM15B	23.3158	NaN	NaN	#VALUE!			0	0.939859	NaN	0	7	7	7	17.2	17.2	17.2	97.204	0	16.229	32790000	16	23.385	23.3158	22.9903	NaN	NaN	NaN
Q8NHP6	Q8NHP6	Motile sperm domain-containing protein 2	MOSPD2	23.312	NaN	NaN	#VALUE!			0	0.933816	NaN	0	8	8	8	23	23	23	59.745	0	15.717	35737000	14	23.0966	23.312	23.4196	NaN	NaN	NaN
O00161	O00161	Synaptosomal-associated protein 23	SNAP23	23.3027	NaN	NaN	#VALUE!			0	1	NaN	0	4	4	4	32.7	32.7	32.7	23.354	0	12.37	44744000	10	23.3027	23.6027	23.2074	NaN	NaN	NaN
Q9BV79	Q9BV79	Trans-2-enoyl-CoA reductase, mitochondrial	MECR	23.2898	NaN	NaN	#VALUE!			0	0.922481	NaN	0	5	5	5	22.8	22.8	22.8	40.461	0	10.995	26263000	19	NaN	23.2239	23.3557	NaN	NaN	NaN
Q96GC5	Q96GC5	39S ribosomal protein L48, mitochondrial	MRPL48	23.2897	NaN	NaN	#VALUE!			0	0.952458	NaN	0	4	4	4	22.2	22.2	22.2	23.934	0	11.685	40779000	9	23.2781	23.3773	23.2897	NaN	NaN	NaN
Q9P0I2	Q9P0I2	ER membrane protein complex subunit 3	EMC3	23.2822	NaN	NaN	#VALUE!			0	1	NaN	0	4	4	4	23.4	23.4	23.4	29.952	0	31.305	34525000	12	23.202	23.2822	23.3273	NaN	NaN	NaN
Q5VT66	Q5VT66	Mitochondrial amidoxime-reducing component 1	2020-03-01	23.2775	NaN	NaN	#VALUE!			0	0.855671	NaN	0	4	4	3	22	22	17.5	37.499	0	19.612	38809000	13	23.2743	23.2775	23.5384	NaN	NaN	NaN
Q9UQM7	Q9UQM7	Calcium/calmodulin-dependent protein kinase type II subunit alpha	CAMK2A	23.2761	NaN	NaN	#VALUE!			0	1	NaN	0	5	4	4	22.4	18.4	18.4	54.087	0	41.663	25024000	9	23.9506	22.6015	NaN	NaN	NaN	NaN
P14373	P14373	Zinc finger protein RFP	TRIM27	23.2716	NaN	NaN	#VALUE!			0	1	NaN	0	8	8	8	24.6	24.6	24.6	58.489	0	18.049	35536000	25	23.4018	23.2085	23.2716	NaN	NaN	NaN
Q9NR12	Q9NR12	PDZ and LIM domain protein 7	PDLIM7	23.258	NaN	NaN	#VALUE!			0	1	NaN	0	3	3	3	13.8	13.8	13.8	49.844	0	3.2076	33854000	7	23.1949	23.3211	NaN	NaN	NaN	NaN
Q15526	Q15526	Surfeit locus protein 1	SURF1	23.2535	NaN	NaN	#VALUE!			0	0.900992	NaN	0	3	3	3	25	25	25	33.331	0	22.067	34501000	11	23.1322	23.2535	23.3625	NaN	NaN	NaN
O14561	O14561	Acyl carrier protein, mitochondrial	NDUFAB1	23.2493	NaN	NaN	#VALUE!			0	0.999249	NaN	0	3	3	3	21.2	21.2	21.2	17.417	0	9.0169	34584000	11	23.4742	22.8845	23.2493	NaN	NaN	NaN
Q14149	Q14149	MORC family CW-type zinc finger protein 3	MORC3	23.2431	NaN	NaN	#VALUE!			0	0.877667	NaN	0	4	4	4	7.1	7.1	7.1	107.11	0	5.0246	36927000	8	23.2431	22.4827	23.3067	NaN	NaN	NaN
Q96QD9	Q96QD9	UAP56-interacting factor	FYTTD1	23.2419	NaN	NaN	#VALUE!			0	0.90901	NaN	0	4	4	4	13.5	13.5	13.5	35.818	0	9.9574	32940000	17	23.3834	23.2419	23.1391	NaN	NaN	NaN
Q9BX68	Q9BX68	Histidine triad nucleotide-binding protein 2, mitochondrial	HINT2	23.2352	NaN	NaN	#VALUE!			0	0.924243	NaN	0	5	5	5	49.1	49.1	49.1	17.162	0	12.323	31201000	10	23.2352	22.9873	23.2461	NaN	NaN	NaN
Q9HD34	Q9HD34	LYR motif-containing protein 4	LYRM4	23.2312	NaN	NaN	#VALUE!			0	1	NaN	0	2	2	2	28.6	28.6	28.6	10.758	0	16.546	30797000	8	23.2312	23.2819	22.9552	NaN	NaN	NaN
Q8TBF4	Q8TBF4	Zinc finger CCHC-type and RNA-binding motif-containing protein 1	ZCRB1	23.2262	NaN	NaN	#VALUE!			0	0.930687	NaN	0	3	3	3	24	24	24	24.591	0	16.854	36188000	16	23.2262	23.0828	23.3557	NaN	NaN	NaN
Q9NUQ2	Q9NUQ2	1-acyl-sn-glycerol-3-phosphate acyltransferase epsilon	AGPAT5	23.1975	NaN	NaN	#VALUE!			0	1	NaN	0	3	3	3	12.1	12.1	12.1	42.072	0	5.6769	30635000	3	23.2697	23.1975	23.0048	NaN	NaN	NaN
Q8N0V3	Q8N0V3	Putative ribosome-binding factor A, mitochondrial	RBFA	23.1957	NaN	NaN	#VALUE!			0	0.944124	NaN	0	4	4	4	22.2	22.2	22.2	38.359	0	25.614	34941000	9	23.0827	23.1957	23.6022	NaN	NaN	NaN
O94919	O94919	Endonuclease domain-containing 1 protein	ENDOD1	23.1951	NaN	NaN	#VALUE!			0	0.978952	NaN	0	5	5	5	19	19	19	55.016	0	19.981	32873000	11	23.1951	23.3477	23.1809	NaN	NaN	NaN
Q4U2R6	Q4U2R6	39S ribosomal protein L51, mitochondrial	MRPL51	23.1883	NaN	NaN	#VALUE!			0	0.893787	NaN	0	2	2	2	22.7	22.7	22.7	15.095	0	8.4172	28048000	9	23.1883	22.4165	23.2349	NaN	NaN	NaN
O00165	O00165	HCLS1-associated protein X-1	HAX1	23.1732	NaN	NaN	#VALUE!			0	1	NaN	0	4	4	4	29	29	29	31.62	0	18.029	31351000	15	23.0503	23.1732	23.1842	NaN	NaN	NaN
Q8WXH0	Q8WXH0	Nesprin-2	SYNE2	23.1644	NaN	NaN	#VALUE!			0	0.96401	NaN	0	14	14	14	3.4	3.4	3.4	796.43	0	17.854	48552000	31	23.0028	23.1644	23.1704	NaN	NaN	NaN
P19404	P19404	NADH dehydrogenase [ubiquinone] flavoprotein 2, mitochondrial	NDUFV2	23.1539	NaN	NaN	#VALUE!			0	1	NaN	0	5	5	5	23.7	23.7	23.7	27.391	0	6.12	76900000	8	23.2242	23.1539	23.0244	NaN	NaN	NaN
L0R6Q1	L0R6Q1		SLC35A4	23.141	NaN	NaN	#VALUE!			0	1	NaN	0	5	5	5	53.4	53.4	53.4	11.133	0	7.014	40754000	13	23.1119	23.141	23.2045	NaN	NaN	NaN
Q9NVC6	Q9NVC6	Mediator of RNA polymerase II transcription subunit 17	MED17	23.1391	NaN	NaN	#VALUE!			0	1	NaN	0	4	4	4	12.1	12.1	12.1	72.889	0	12.668	30629000	10	23.1439	23.1391	23.0324	NaN	NaN	NaN
Q6UXV4	Q6UXV4	MICOS complex subunit MIC27	APOOL	23.1168	NaN	NaN	#VALUE!			0	0.870159	NaN	0	5	5	5	29.1	29.1	29.1	29.159	0	5.9485	28351000	11	23.1168	23.1174	22.8817	NaN	NaN	NaN
Q15906	Q15906	Vacuolar protein sorting-associated protein 72 homolog	VPS72	23.1148	NaN	NaN	#VALUE!			0	0.900506	NaN	0	3	3	3	16.8	16.8	16.8	40.594	0	7.226	39749000	15	23.6061	23.1148	22.93	NaN	NaN	NaN
Q69YL0	Q69YL0	Uncharacterized protein NCBP2-AS2	NCBP2-AS2	23.1124	NaN	NaN	#VALUE!			0	0.843815	NaN	0	3	3	3	44.4	44.4	44.4	10.89	0	9.8608	31661000	13	23.1124	23.1908	23.0567	NaN	NaN	NaN
Q99643	Q99643	Succinate dehydrogenase cytochrome b560 subunit, mitochondrial	SDHC	23.0959	NaN	NaN	#VALUE!			0	0.913464	NaN	0	2	2	2	24.3	24.3	24.3	18.61	0	3.6647	31033000	5	NaN	23.2036	22.9882	NaN	NaN	NaN
P49590	P49590	Probable histidine--tRNA ligase, mitochondrial	HARS2	23.0846	NaN	NaN	#VALUE!			0	1	NaN	0	13	7	7	39.3	27.5	27.5	56.888	0	39.432	29091000	24	22.9325	23.0974	23.0846	NaN	NaN	NaN
O75616	O75616	GTPase Era, mitochondrial	ERAL1	23.061	NaN	NaN	#VALUE!			0	0.979239	NaN	0	6	6	6	27.5	27.5	27.5	48.349	0	13.904	30327000	15	23.061	22.7453	23.3283	NaN	NaN	NaN
O75438	O75438	NADH dehydrogenase [ubiquinone] 1 beta subcomplex subunit 1	NDUFB1	23.0589	NaN	NaN	#VALUE!			0	0.982364	NaN	0	2	2	2	32.8	32.8	32.8	6.9611	0	3.5277	24003000	6	23.261	22.8568	NaN	NaN	NaN	NaN
P10606	P10606	Cytochrome c oxidase subunit 5B, mitochondrial	COX5B	23.0475	NaN	NaN	#VALUE!			0	0.988122	NaN	0	3	3	3	41.1	41.1	41.1	13.696	0	9.7709	30160000	7	23.0475	22.808	23.1128	NaN	NaN	NaN
P17152	P17152	Transmembrane protein 11, mitochondrial	TMEM11	23.0228	NaN	NaN	#VALUE!			0	1	NaN	0	2	2	2	12.5	12.5	12.5	21.541	0	17.303	31638000	5	22.9829	23.3631	23.0228	NaN	NaN	NaN
Q5T9A4	Q5T9A4	ATPase family AAA domain-containing protein 3B	ATAD3B	23.0192	NaN	NaN	#VALUE!			0	0.853919	NaN	0	12	6	6	28.2	17.4	17.4	72.572	0	16.209	32032000	13	23.0075	23.5908	23.0192	NaN	NaN	NaN
Q9NY61	Q9NY61	Protein AATF	AATF	23.0143	NaN	NaN	#VALUE!			0	1	NaN	0	5	5	5	17.3	17.3	17.3	63.132	0	11.868	27625000	10	23.079	23.0143	22.7705	NaN	NaN	NaN
Q9NWW5	Q9NWW5	Ceroid-lipofuscinosis neuronal protein 6	CLN6	23.0142	NaN	NaN	#VALUE!			0	1	NaN	0	4	4	4	18	18	18	35.919	0	8.3211	31557000	6	22.7444	23.1369	23.0142	NaN	NaN	NaN
Q9NWB1;O43251;A6NFN3	Q9NWB1;O43251;A6NFN3	RNA binding protein fox-1 homolog 1;RNA binding protein fox-1 homolog 2;RNA binding protein fox-1 homolog 3	RBFOX1;RBFOX2;RBFOX3	23.0133	NaN	NaN	#VALUE!			0	1	NaN	0	3	3	3	9.1	9.1	9.1	42.784	0	5.6626	29528000	6	23.285	22.7835	23.0133	NaN	NaN	NaN
Q9NX62	Q9NX62	Inositol monophosphatase 3	IMPAD1	23.0126	NaN	NaN	#VALUE!			0	1	NaN	0	4	4	4	25.3	25.3	25.3	38.681	0	7.5426	38693000	6	22.8824	23.0126	23.2897	NaN	NaN	NaN
Q9ULV3	Q9ULV3	Cip1-interacting zinc finger protein	CIZ1	22.9914	NaN	NaN	#VALUE!			0	1	NaN	0	9	9	9	21.7	21.7	21.7	100.04	0	27.251	29141000	30	22.7907	22.9914	23.2015	NaN	NaN	NaN
Q07954	Q07954	Prolow-density lipoprotein receptor-related protein 1;Low-density lipoprotein receptor-related protein 1 85 kDa subunit;Low-density lipoprotein receptor-related protein 1 515 kDa subunit;Low-density lipoprotein receptor-related protein 1 intracellular domain	LRP1	22.9667	NaN	NaN	#VALUE!			0	0.88111	NaN	0	11	11	11	3.9	3.9	3.9	504.6	0	17.647	28358000	16	22.8208	22.9667	23.1114	NaN	NaN	NaN
Q8NDX5	Q8NDX5	Polyhomeotic-like protein 3	PHC3	22.962	NaN	NaN	#VALUE!			0	0.939593	NaN	0	4	4	4	9.2	9.2	9.2	106.16	0	9.967	33479000	16	23.6364	22.962	22.9408	NaN	NaN	NaN
Q9Y657;Q5JUX0	Q9Y657;Q5JUX0	Spindlin-1;Spindlin-3	SPIN1;SPIN3	22.9316	NaN	NaN	#VALUE!			0	1	NaN	0	2	2	1	11.8	11.8	6.5	29.6	0	4.1128	22680000	5	23.1706	NaN	22.6926	NaN	NaN	NaN
Q9H4L4	Q9H4L4	Sentrin-specific protease 3	SENP3	22.9104	NaN	NaN	#VALUE!			0	1	NaN	0	4	4	4	16	16	16	65.009	0	11.282	31540000	12	22.9104	22.6961	23.1941	NaN	NaN	NaN
O60830	O60830	Mitochondrial import inner membrane translocase subunit Tim17-B	TIMM17B	22.9031	NaN	NaN	#VALUE!			0	1	NaN	0	3	3	3	40.1	40.1	40.1	18.273	0	9.539	31602000	8	22.8393	23.072	22.9031	NaN	NaN	NaN
Q9NXE8	Q9NXE8	Pre-mRNA-splicing factor CWC25 homolog	CWC25	22.9002	NaN	NaN	#VALUE!			0	1	NaN	0	4	4	4	12.2	12.2	12.2	49.647	0	3.0962	26703000	5	22.8169	22.9002	23.0244	NaN	NaN	NaN
Q9H6W3	Q9H6W3	Bifunctional lysine-specific demethylase and histidyl-hydroxylase NO66	NO66	22.892	NaN	NaN	#VALUE!			0	1	NaN	0	8	8	8	30.1	30.1	30.1	71.085	0	20.249	27910000	12	23.074	22.892	22.8563	NaN	NaN	NaN
P56589	P56589	Peroxisomal biogenesis factor 3	PEX3	22.8881	NaN	NaN	#VALUE!			0	1	NaN	0	4	4	4	23.3	23.3	23.3	42.139	0	15.001	23640000	6	22.8881	22.3296	23.0006	NaN	NaN	NaN
Q8N9M1	Q8N9M1	Uncharacterized protein C19orf47	C19orf47	22.8826	NaN	NaN	#VALUE!			0	0.949204	NaN	0	6	6	6	21.3	21.3	21.3	44.746	0	13.33	30140000	14	22.8774	22.8826	22.9914	NaN	NaN	NaN
Q9UHQ9	Q9UHQ9	NADH-cytochrome b5 reductase 1	CYB5R1	22.8714	NaN	NaN	#VALUE!			0	1	NaN	0	6	6	6	24.9	24.9	24.9	34.094	0	9.4503	27038000	10	22.5858	23.2106	22.8714	NaN	NaN	NaN
Q96DB5	Q96DB5	Regulator of microtubule dynamics protein 1	RMDN1	22.8703	NaN	NaN	#VALUE!			0	0.953274	NaN	0	3	3	3	12.1	12.1	12.1	35.808	0	33.319	27357000	11	22.8516	23.2083	22.8703	NaN	NaN	NaN
Q9P0M9	Q9P0M9	39S ribosomal protein L27, mitochondrial	MRPL27	22.8689	NaN	NaN	#VALUE!			0	1	NaN	0	3	3	3	25.7	25.7	25.7	16.073	0	4.51	25089000	7	22.8689	22.9676	22.6224	NaN	NaN	NaN
O00217	O00217	NADH dehydrogenase [ubiquinone] iron-sulfur protein 8, mitochondrial	NDUFS8	22.8641	NaN	NaN	#VALUE!			0	1	NaN	0	4	4	4	23.8	23.8	23.8	23.705	0	9.1244	25485000	10	23.0611	22.6959	22.8641	NaN	NaN	NaN
O00562	O00562	Membrane-associated phosphatidylinositol transfer protein 1	PITPNM1	22.8561	NaN	NaN	#VALUE!			0	1	NaN	0	5	5	5	10.9	10.9	10.9	134.85	0.0002207	2.7247	37492000	8	23.5789	22.7278	22.8561	NaN	NaN	NaN
Q9NUQ7	Q9NUQ7	Ufm1-specific protease 2	UFSP2	22.8374	NaN	NaN	#VALUE!			0	1	NaN	0	5	5	5	19.8	19.8	19.8	53.261	0	15.768	24974000	12	22.6701	22.8374	22.9683	NaN	NaN	NaN
P30414	P30414	NK-tumor recognition protein;Putative peptidyl-prolyl cis-trans isomerase	NKTR	22.833	NaN	NaN	#VALUE!			0	1	NaN	0	4	4	4	4.3	4.3	4.3	165.67	0	8.2503	23314000	9	22.833	22.4276	22.9526	NaN	NaN	NaN
H3BV12;I6L899;F8WBI6;A6NCC3;H3BSY2	H3BV12;I6L899;F8WBI6;A6NCC3;H3BSY2;P0CJ92;A6NMD2;H3BPF8;H3BQL2;A6NN73;A8MQT2;D6RF30;A7E2F4;A6NC78	Golgin subfamily A member 8R;Golgin subfamily A member 8N;Golgin subfamily A member 8O;Golgin subfamily A member 8M	GOLGA8Q;GOLGA8R;GOLGA8N;GOLGA8O;GOLGA8M	22.8294	NaN	NaN	#VALUE!			0	1	NaN	0	6	6	6	14.1	14.1	14.1	71.645	0	10.587	27070000	12	22.8294	22.8066	22.8367	NaN	NaN	NaN
Q5T653	Q5T653	39S ribosomal protein L2, mitochondrial	MRPL2	22.8183	NaN	NaN	#VALUE!			0	0.85241	NaN	0	3	3	3	20	20	20	33.3	0	24.299	26696000	7	22.6455	22.9546	22.8183	NaN	NaN	NaN
Q96JJ7	Q96JJ7	Protein disulfide-isomerase TMX3	TMX3	22.8094	NaN	NaN	#VALUE!			0	0.956275	NaN	0	3	3	3	16.1	16.1	16.1	51.871	0	27.82	24002000	10	22.6052	22.8094	22.9362	NaN	NaN	NaN
Q969Z3	Q969Z3	Mitochondrial amidoxime reducing component 2	2020-03-02	22.7987	NaN	NaN	#VALUE!			0	0.970737	NaN	0	4	3	3	18.8	14.3	14.3	38.023	0	4.419	24052000	11	22.7987	22.8984	22.7787	NaN	NaN	NaN
Q6UW68	Q6UW68	Transmembrane protein 205	TMEM205	22.7958	NaN	NaN	#VALUE!			0	0.869257	NaN	0	1	1	1	9	9	9	21.198	0	3.8988	30437000	10	22.8194	22.7958	22.7692	NaN	NaN	NaN
Q9UBB5	Q9UBB5	Methyl-CpG-binding domain protein 2	MBD2	22.7944	NaN	NaN	#VALUE!			0	1	NaN	0	3	3	3	15.1	15.1	15.1	43.254	0	5.2532	24009000	9	NaN	22.5333	23.0556	NaN	NaN	NaN
O75367	O75367	Core histone macro-H2A.1	H2AFY	22.7918	NaN	NaN	#VALUE!			0	0.981798	NaN	0	3	3	3	16.9	16.9	16.9	39.617	0	9.96	35220000	6	22.7817	22.9017	22.7918	NaN	NaN	NaN
Q15120	Q15120	[Pyruvate dehydrogenase (acetyl-transferring)] kinase isozyme 3, mitochondrial	PDK3	22.7729	NaN	NaN	#VALUE!			0	0.896423	NaN	0	5	5	5	21.2	21.2	21.2	46.938	0	9.8571	22799000	13	22.4918	22.8235	22.7729	NaN	NaN	NaN
P13637;P50993	P13637;P50993	Sodium/potassium-transporting ATPase subunit alpha-3;Sodium/potassium-transporting ATPase subunit alpha-2	ATP1A3;ATP1A2	22.7626	NaN	NaN	#VALUE!			0	1	NaN	0	20	6	6	26.5	10.5	10.5	111.75	0	8.6247	20594000	5	23.952	21.5732	NaN	NaN	NaN	NaN
Q15554	Q15554	Telomeric repeat-binding factor 2	TERF2	22.7528	NaN	NaN	#VALUE!			0	0.898807	NaN	0	4	4	4	10.5	10.5	10.5	59.593	0	16.558	23489000	12	22.9305	22.7528	22.6195	NaN	NaN	NaN
P22033	P22033	Methylmalonyl-CoA mutase, mitochondrial	MUT	22.7457	NaN	NaN	#VALUE!			0	1	NaN	0	4	4	4	9.3	9.3	9.3	83.134	0	26.573	23420000	7	22.661	22.7457	22.7504	NaN	NaN	NaN
P48651	P48651	Phosphatidylserine synthase 1	PTDSS1	22.7369	NaN	NaN	#VALUE!			0	1	NaN	0	2	2	2	7	7	7	55.527	0	8.1403	22735000	5	22.5184	22.8566	22.7369	NaN	NaN	NaN
Q96HJ9	Q96HJ9	UPF0562 protein C7orf55	C7orf55	22.7289	NaN	NaN	#VALUE!			0	0.958195	NaN	0	2	2	2	20.4	20.4	20.4	12.749	0	8.8061	30925000	3	NaN	22.6876	22.7701	NaN	NaN	NaN
Q9P2R6	Q9P2R6	Arginine-glutamic acid dipeptide repeats protein	RERE	22.7232	NaN	NaN	#VALUE!			0	1	NaN	0	4	4	4	4	4	4	172.42	0	21.776	34449000	17	22.7232	22.9262	22.6252	NaN	NaN	NaN
Q8WVX9	Q8WVX9	Fatty acyl-CoA reductase 1	FAR1	22.7223	NaN	NaN	#VALUE!			0	0.93512	NaN	0	3	3	3	7.4	7.4	7.4	59.356	0	5.1154	25410000	4	22.7233	22.7223	22.6051	NaN	NaN	NaN
Q8IXI2	Q8IXI2	Mitochondrial Rho GTPase 1	RHOT1	22.716	NaN	NaN	#VALUE!			0	0.862529	NaN	0	6	6	6	16.8	16.8	16.8	70.783	0	10.549	22822000	9	22.808	22.5734	22.716	NaN	NaN	NaN
Q9UK61	Q9UK61	Protein FAM208A	FAM208A	22.7059	NaN	NaN	#VALUE!			0	1	NaN	0	6	6	6	8	8	8	189.03	0	23.237	53139000	15	22.7355	22.7059	22.6734	NaN	NaN	NaN
P51159	P51159	Ras-related protein Rab-27A	RAB27A	22.7026	NaN	NaN	#VALUE!			0	1	NaN	0	4	4	3	18.1	18.1	14.5	24.868	0	6.3007	22707000	9	22.5047	22.8745	22.7026	NaN	NaN	NaN
Q99807	Q99807	5-demethoxyubiquinone hydroxylase, mitochondrial	COQ7	22.6847	NaN	NaN	#VALUE!			0	0.912478	NaN	0	3	3	3	24.9	24.9	24.9	24.277	0	10.025	22403000	6	22.6847	22.6362	22.7479	NaN	NaN	NaN
Q9Y320	Q9Y320	Thioredoxin-related transmembrane protein 2	TMX2	22.6832	NaN	NaN	#VALUE!			0	1	NaN	0	3	3	3	18.2	18.2	18.2	34.037	0	10.844	28514000	17	22.6832	22.4287	23.3932	NaN	NaN	NaN
O43819	O43819	Protein SCO2 homolog, mitochondrial	SCO2	22.6782	NaN	NaN	#VALUE!			0	1	NaN	0	3	3	3	21.4	21.4	21.4	29.81	0	18.079	21762000	7	22.3141	22.6782	22.8404	NaN	NaN	NaN
Q6NUT3	Q6NUT3	Major facilitator superfamily domain-containing protein 12	MFSD12	22.676	NaN	NaN	#VALUE!			0	0.842332	NaN	0	3	3	3	12.3	12.3	12.3	52.075	0	8.0027	27094000	6	22.6465	NaN	22.7055	NaN	NaN	NaN
Q9NP72	Q9NP72	Ras-related protein Rab-18	RAB18	22.6751	NaN	NaN	#VALUE!			0	1	NaN	0	4	4	4	28.2	28.2	28.2	22.977	0	17.772	24340000	10	22.6751	22.6168	23.0878	NaN	NaN	NaN
Q9NWU5	Q9NWU5	39S ribosomal protein L22, mitochondrial	MRPL22	22.6617	NaN	NaN	#VALUE!			0	1	NaN	0	3	3	3	18	18	18	23.64	0	4.2647	20515000	9	22.7674	NaN	22.556	NaN	NaN	NaN
Q96EC8	Q96EC8	Protein YIPF6	YIPF6	22.6567	NaN	NaN	#VALUE!			0	0.954631	NaN	0	2	2	2	16.1	16.1	16.1	26.256	0	13.238	26198000	12	22.5329	22.7804	NaN	NaN	NaN	NaN
Q9BU23	Q9BU23	Lipase maturation factor 2	LMF2	22.6535	NaN	NaN	#VALUE!			0	0.905334	NaN	0	4	4	4	9.9	9.9	9.9	79.697	0	10.466	23516000	12	22.6535	22.8331	22.6443	NaN	NaN	NaN
Q9H8M2	Q9H8M2	Bromodomain-containing protein 9	BRD9	22.6455	NaN	NaN	#VALUE!			0	1	NaN	0	3	3	3	14.1	14.1	14.1	66.999	0	9.4302	20935000	6	22.6455	22.1951	22.8735	NaN	NaN	NaN
Q96DZ1	Q96DZ1	Endoplasmic reticulum lectin 1	ERLEC1	22.643	NaN	NaN	#VALUE!			0	0.953816	NaN	0	4	4	4	10.1	10.1	10.1	54.858	0	6.691	21513000	9	22.5634	22.643	22.6882	NaN	NaN	NaN
Q9C0E8	Q9C0E8	Protein lunapark	LNP	22.6392	NaN	NaN	#VALUE!			0	0.916732	NaN	0	4	4	4	17.5	17.5	17.5	47.739	0	3.4955	22412000	6	22.527	22.6392	22.8732	NaN	NaN	NaN
Q9NVA1	Q9NVA1	Ubiquinol-cytochrome-c reductase complex assembly factor 1	UQCC1	22.6345	NaN	NaN	#VALUE!			0	1	NaN	0	3	3	3	13	13	13	34.6	0	6.2007	24592000	6	22.6345	22.6789	22.3144	NaN	NaN	NaN
Q9H173	Q9H173	Nucleotide exchange factor SIL1	SIL1	22.6324	NaN	NaN	#VALUE!			0	0.921739	NaN	0	4	4	4	14.8	14.8	14.8	52.084	0	4.1057	27702000	4	22.4913	23.2074	22.6324	NaN	NaN	NaN
Q8NCN4	Q8NCN4	E3 ubiquitin-protein ligase RNF169	RNF169	22.6311	NaN	NaN	#VALUE!			0	0.94733	NaN	0	7	7	7	15.8	15.8	15.8	77.193	0	4.7668	21046000	7	22.6751	22.2163	22.6311	NaN	NaN	NaN
A8MXV4	A8MXV4	Nucleoside diphosphate-linked moiety X motif 19, mitochondrial	NUDT19	22.6282	NaN	NaN	#VALUE!			0	1	NaN	0	3	3	3	18.7	18.7	18.7	42.233	0	9.4302	24169000	13	22.6282	22.5767	22.7572	NaN	NaN	NaN
O95297	O95297	Myelin protein zero-like protein 1	MPZL1	22.6251	NaN	NaN	#VALUE!			0	0.972427	NaN	0	3	3	3	19	19	19	29.082	0	5.2043	29437000	12	22.6251	22.8446	22.5081	NaN	NaN	NaN
Q96ND0	Q96ND0	Protein FAM210A	FAM210A	22.6248	NaN	NaN	#VALUE!			0	0.911986	NaN	0	2	2	2	10.3	10.3	10.3	30.776	0	6.0961	20023000	6	22.8668	22.6248	22.0861	NaN	NaN	NaN
O15438	O15438	Canalicular multispecific organic anion transporter 2	ABCC3	22.6209	NaN	NaN	#VALUE!			0	1	NaN	0	5	5	5	5.7	5.7	5.7	169.34	0	9.4061	20759000	11	22.8445	22.6209	22.2497	NaN	NaN	NaN
Q96RL7	Q96RL7	Vacuolar protein sorting-associated protein 13A	VPS13A	22.6202	NaN	NaN	#VALUE!			0	0.909756	NaN	0	9	9	9	5	5	5	360.27	0	14.228	23699000	16	22.6202	22.5974	22.8437	NaN	NaN	NaN
Q9UL03	Q9UL03;Q5JSJ4	Integrator complex subunit 6	INTS6	22.6202	NaN	NaN	#VALUE!			0	1	NaN	0	8	8	8	16.1	16.1	16.1	100.39	0	22.374	22643000	26	22.2372	22.6838	22.6202	NaN	NaN	NaN
Q9H019	Q9H019	Mitochondrial fission regulator 1-like	MTFR1L	22.6159	NaN	NaN	#VALUE!			0	0.917989	NaN	0	4	4	4	17.8	17.8	17.8	31.957	0	5.6301	29818000	11	22.448	22.6159	22.9212	NaN	NaN	NaN
Q53H12	Q53H12	Acylglycerol kinase, mitochondrial	AGK	22.5993	NaN	NaN	#VALUE!			0	0.894985	NaN	0	3	3	3	9	9	9	47.137	0.0023355	2.1626	22525000	4	22.4856	22.6812	22.5993	NaN	NaN	NaN
P16066	P16066	Atrial natriuretic peptide receptor 1	NPR1	22.5976	NaN	NaN	#VALUE!			0	1	NaN	0	7	7	7	12.4	12.4	12.4	118.92	0	9.9571	27411000	17	22.7105	22.5976	22.46	NaN	NaN	NaN
O95563	O95563	Mitochondrial pyruvate carrier 2	MPC2	22.5874	NaN	NaN	#VALUE!			0	0.992494	NaN	0	3	3	3	33.1	33.1	33.1	14.279	0	3.1546	20357000	5	22.3105	22.6069	22.5874	NaN	NaN	NaN
P07919	P07919	Cytochrome b-c1 complex subunit 6, mitochondrial	UQCRH	22.5866	NaN	NaN	#VALUE!			0	0.984946	NaN	0	1	1	1	19.8	19.8	19.8	10.739	0	5.6548	23701000	8	22.5866	22.5461	23.0709	NaN	NaN	NaN
O75208	O75208	Ubiquinone biosynthesis protein COQ9, mitochondrial	COQ9	22.5858	NaN	NaN	#VALUE!			0	0.979796	NaN	0	4	4	4	23.6	23.6	23.6	35.509	0	7.1182	21248000	12	22.5858	22.4078	22.7779	NaN	NaN	NaN
Q9BXF6	Q9BXF6	Rab11 family-interacting protein 5	RAB11FIP5	22.5858	NaN	NaN	#VALUE!			0	0.924758	NaN	0	7	7	7	17.9	17.9	17.9	70.414	0	17.336	21654000	19	22.4739	22.5858	22.6257	NaN	NaN	NaN
Q86VR2	Q86VR2	Protein FAM134C	FAM134C	22.5653	NaN	NaN	#VALUE!			0	0.856986	NaN	0	3	3	3	11.2	11.2	11.2	51.396	0	3.3852	21120000	4	22.6658	22.5653	22.2048	NaN	NaN	NaN
P38398	P38398	Breast cancer type 1 susceptibility protein	BRCA1	22.5611	NaN	NaN	#VALUE!			0	1	NaN	0	6	6	6	7.2	7.2	7.2	207.72	0	7.1724	27800000	7	22.803	22.5611	22.3644	NaN	NaN	NaN
P19387	P19387	DNA-directed RNA polymerase II subunit RPB3	POLR2C	22.5387	NaN	NaN	#VALUE!			0	1	NaN	0	4	4	4	26.2	26.2	26.2	31.441	0	7.9163	21880000	5	22.5127	22.5387	22.7653	NaN	NaN	NaN
O95674	O95674	Phosphatidate cytidylyltransferase 2	CDS2	22.5198	NaN	NaN	#VALUE!			0	0.996911	NaN	0	3	3	3	13.3	13.3	13.3	51.417	0	18.8	19626000	16	21.9655	22.6156	22.5198	NaN	NaN	NaN
Q7LGA3	Q7LGA3	Heparan sulfate 2-O-sulfotransferase 1	HS2ST1	22.5095	NaN	NaN	#VALUE!			0	0.871066	NaN	0	4	4	4	18.8	18.8	18.8	41.881	0	7.5495	21597000	10	22.3692	22.5095	22.6841	NaN	NaN	NaN
O75746	O75746	Calcium-binding mitochondrial carrier protein Aralar1	SLC25A12	22.5054	NaN	NaN	#VALUE!			0	0.974129	NaN	0	7	4	4	14.6	9.7	9.7	74.761	0	7.6583	19426000	13	22.5061	22.5054	22.4545	NaN	NaN	NaN
Q9UQ90	Q9UQ90	Paraplegin	SPG7	22.5014	NaN	NaN	#VALUE!			0	1	NaN	0	5	5	5	11.3	11.3	11.3	88.234	0	24.186	22918000	14	23.1402	22.4887	22.5014	NaN	NaN	NaN
Q02127	Q02127	Dihydroorotate dehydrogenase (quinone), mitochondrial	DHODH	22.4859	NaN	NaN	#VALUE!			0	1	NaN	0	4	4	4	18.2	18.2	18.2	42.867	0	10.772	19738000	7	22.4859	22.6834	22.4495	NaN	NaN	NaN
Q9NPH0	Q9NPH0	Lysophosphatidic acid phosphatase type 6	ACP6	22.4836	NaN	NaN	#VALUE!			0	1	NaN	0	4	4	4	20.6	20.6	20.6	48.886	0	14.485	19439000	14	22.3025	22.4836	22.633	NaN	NaN	NaN
Q8N2F6	Q8N2F6	Armadillo repeat-containing protein 10	ARMC10	22.4832	NaN	NaN	#VALUE!			0	0.940658	NaN	0	3	3	3	15.2	15.2	15.2	37.54	0	10.09	19836000	9	22.394	22.5621	22.4832	NaN	NaN	NaN
P23229	P23229	Integrin alpha-6;Integrin alpha-6 heavy chain;Integrin alpha-6 light chain;Processed integrin alpha-6	ITGA6	22.4798	NaN	NaN	#VALUE!			0	1	NaN	0	7	7	7	9.4	9.4	9.4	126.6	0	8.6635	21897000	11	22.1687	22.7209	22.4798	NaN	NaN	NaN
Q13227	Q13227	G protein pathway suppressor 2	GPS2	22.4793	NaN	NaN	#VALUE!			0	0.886939	NaN	0	3	3	3	19	19	19	36.688	0	4.0866	23028000	6	22.4793	22.2805	22.8478	NaN	NaN	NaN
Q9BSF4	Q9BSF4	Uncharacterized protein C19orf52	C19orf52	22.4713	NaN	NaN	#VALUE!			0	0.902421	NaN	0	2	2	2	11.5	11.5	11.5	29.233	0	4.9293	21093000	5	22.8964	22.4713	22.4446	NaN	NaN	NaN
Q86X95	Q86X95	Corepressor interacting with RBPJ 1	CIR1	22.4474	NaN	NaN	#VALUE!			0	0.861862	NaN	0	2	2	2	13.3	13.3	13.3	52.313	0	4.3168	18281000	3	22.4496	22.3079	22.4474	NaN	NaN	NaN
Q8IUH3	Q8IUH3	RNA-binding protein 45	RBM45	22.4424	NaN	NaN	#VALUE!			0	0.865664	NaN	0	4	4	4	10.9	10.9	10.9	53.502	0	11.566	21961000	13	22.2296	22.4424	22.8693	NaN	NaN	NaN
Q86WW8	Q86WW8	Cytochrome c oxidase assembly factor 5	COA5	22.44	NaN	NaN	#VALUE!			0	0.858535	NaN	0	3	3	3	54.1	54.1	54.1	8.3755	0	19.648	19269000	12	22.44	22.5312	22.3969	NaN	NaN	NaN
Q86VZ5	Q86VZ5	Phosphatidylcholine:ceramide cholinephosphotransferase 1	SGMS1	22.4341	NaN	NaN	#VALUE!			0	0.857429	NaN	0	2	2	2	10.9	10.9	10.9	48.616	0	3.214	13454000	3	22.295	22.5731	NaN	NaN	NaN	NaN
O60499	O60499	Syntaxin-10	STX10	22.433	NaN	NaN	#VALUE!			0	1	NaN	0	2	2	2	22.5	22.5	22.5	28.114	0	5.1349	22353000	8	22.0937	NaN	22.7723	NaN	NaN	NaN
O95602	O95602	DNA-directed RNA polymerase I subunit RPA1	POLR1A	22.4086	NaN	NaN	#VALUE!			0	0.996017	NaN	0	6	6	6	5.5	5.5	5.5	194.81	0	7.2321	24384000	8	22.2709	22.4086	22.4176	NaN	NaN	NaN
Q96KC8	Q96KC8	DnaJ homolog subfamily C member 1	DNAJC1	22.388	NaN	NaN	#VALUE!			0	0.957094	NaN	0	3	3	3	11.4	11.4	11.4	63.882	0	15.948	20128000	8	22.5782	22.2019	22.388	NaN	NaN	NaN
Q9UJG1	Q9UJG1	Motile sperm domain-containing protein 1	MOSPD1	22.3803	NaN	NaN	#VALUE!			0	1	NaN	0	2	2	2	14.1	14.1	14.1	24.086	0	49.452	24735000	10	22.0768	22.3803	22.5444	NaN	NaN	NaN
P07942	P07942	Laminin subunit beta-1	LAMB1	22.3799	NaN	NaN	#VALUE!			0	0.985238	NaN	0	6	6	6	7.5	7.5	7.5	198.04	0	16.039	17433000	15	21.8108	22.3799	22.5908	NaN	NaN	NaN
Q5ZPR3	Q5ZPR3	CD276 antigen	CD276	22.3736	NaN	NaN	#VALUE!			0	0.852626	NaN	0	3	3	3	13.5	13.5	13.5	57.235	0	6.5769	22201000	7	22.3736	22.3993	22.1239	NaN	NaN	NaN
Q9P0U1	Q9P0U1	Mitochondrial import receptor subunit TOM7 homolog	TOMM7	22.3725	NaN	NaN	#VALUE!			0	1	NaN	0	2	2	2	56.4	56.4	56.4	6.2484	0	5.1286	25656000	10	22.3725	23.0844	22.3324	NaN	NaN	NaN
O14497	O14497;Q8NFD5	AT-rich interactive domain-containing protein 1A	ARID1A	22.3593	NaN	NaN	#VALUE!			0	0.998346	NaN	0	8	8	8	6	6	6	242.04	0	9.8941	44899000	15	22.2144	22.3593	22.3922	NaN	NaN	NaN
Q92478	Q92478	C-type lectin domain family 2 member B	CLEC2B	22.3592	NaN	NaN	#VALUE!			0	0.965129	NaN	0	2	2	2	19.5	19.5	19.5	17.307	0	5.4909	24015000	7	22.7546	22.2636	22.3592	NaN	NaN	NaN
Q6UWP7	Q6UWP7	Lysocardiolipin acyltransferase 1	LCLAT1	22.3368	NaN	NaN	#VALUE!			0	0.869705	NaN	0	3	3	3	9.4	9.4	9.4	48.92	0	4.4455	27206000	9	22.3368	22.4541	22.1744	NaN	NaN	NaN
Q92805	Q92805	Golgin subfamily A member 1	GOLGA1	22.3337	NaN	NaN	#VALUE!			0	0.962896	NaN	0	6	6	6	12.8	12.8	12.8	88.183	0	4.1223	17257000	8	22.3337	22.4446	21.8114	NaN	NaN	NaN
Q9H7N4	Q9H7N4	Splicing factor, arginine/serine-rich 19	SCAF1	22.3332	NaN	NaN	#VALUE!			0	1	NaN	0	7	7	7	7.6	7.6	7.6	139.27	0	6.4992	17816000	16	22.4112	22.3332	22.1945	NaN	NaN	NaN
Q92793	Q92793	CREB-binding protein	CREBBP	22.3299	NaN	NaN	#VALUE!			0	0.962619	NaN	0	3	3	2	2.4	2.4	2.1	265.35	0	5.3754	16477000	6	22.3299	22.3647	21.6701	NaN	NaN	NaN
Q9BUR4	Q9BUR4	Telomerase Cajal body protein 1	WRAP53	22.3292	NaN	NaN	#VALUE!			0	0.92349	NaN	0	4	4	4	18.1	18.1	18.1	59.309	0	5.6616	23092000	7	22.3292	22.4913	22.2261	NaN	NaN	NaN
Q8TF01	Q8TF01	Arginine/serine-rich protein PNISR	PNISR	22.3262	NaN	NaN	#VALUE!			0	0.938271	NaN	0	4	4	4	7.1	7.1	7.1	92.576	0	42.981	19065000	7	22.5751	22.3262	22.1732	NaN	NaN	NaN
Q9H147	Q9H147	Deoxynucleotidyltransferase terminal-interacting protein 1	DNTTIP1	22.3194	NaN	NaN	#VALUE!			0	0.921491	NaN	0	2	2	2	12.8	12.8	12.8	37.013	0	4.9352	20246000	6	22.3194	22.4693	22.1889	NaN	NaN	NaN
Q96BQ5	Q96BQ5	Coiled-coil domain-containing protein 127	CCDC127	22.3136	NaN	NaN	#VALUE!			0	0.967354	NaN	0	5	5	5	28.8	28.8	28.8	30.834	0	9.6402	17386000	16	22.3136	22.2008	22.436	NaN	NaN	NaN
P43007	P43007	Neutral amino acid transporter A	SLC1A4	22.304	NaN	NaN	#VALUE!			0	1	NaN	0	2	2	2	7.5	7.5	7.5	55.722	0	15.879	17780000	8	22.1262	22.4818	NaN	NaN	NaN	NaN
Q9BZL1	Q9BZL1	Ubiquitin-like protein 5	UBL5	22.2988	NaN	NaN	#VALUE!			0	0.918992	NaN	0	2	2	2	28.8	28.8	28.8	8.5468	0	3.8874	17103000	7	22.2988	22.0461	22.5184	NaN	NaN	NaN
Q6P4A7	Q6P4A7	Sideroflexin-4	SFXN4	22.2973	NaN	NaN	#VALUE!			0	0.844884	NaN	0	3	3	3	16.9	16.9	16.9	37.998	0	19.573	16753000	7	21.9951	22.2973	22.4177	NaN	NaN	NaN
Q643R3	Q643R3	Lysophospholipid acyltransferase LPCAT4	LPCAT4	22.2775	NaN	NaN	#VALUE!			0	0.852844	NaN	0	4	4	4	13.9	13.9	13.9	57.218	0	3.3914	17542000	5	22.2775	22.2661	22.4511	NaN	NaN	NaN
P28290	P28290	Sperm-specific antigen 2	SSFA2	22.2722	NaN	NaN	#VALUE!			0	1	NaN	0	5	5	5	8.5	8.5	8.5	138.38	0	8.7519	16982000	10	22.2501	22.2722	22.4207	NaN	NaN	NaN
Q9BQE4	Q9BQE4	Selenoprotein S	VIMP	22.2704	NaN	NaN	#VALUE!			0	0.90413	NaN	0	3	3	3	21.2	21.2	21.2	21.163	0	3.6287	16761000	7	22.2383	22.3437	22.2704	NaN	NaN	NaN
O15047	O15047	Histone-lysine N-methyltransferase SETD1A	SETD1A	22.2566	NaN	NaN	#VALUE!			0	1	NaN	0	6	6	6	7.2	7.2	7.2	186.03	0	11.235	13949000	10	22.1896	NaN	22.3237	NaN	NaN	NaN
Q8N2U0	Q8N2U0	Transmembrane protein 256	TMEM256	22.247	NaN	NaN	#VALUE!			0	0.941457	NaN	0	2	2	2	31.9	31.9	31.9	11.741	0	10.861	16531000	10	22.0598	22.3923	22.247	NaN	NaN	NaN
Q9UK58	Q9UK58	Cyclin-L1	CCNL1	22.2461	NaN	NaN	#VALUE!			0	1	NaN	0	4	4	4	14.3	14.3	14.3	59.633	0	20.831	18743000	11	22.2461	21.9374	22.8842	NaN	NaN	NaN
Q9Y5U8	Q9Y5U8	Mitochondrial pyruvate carrier 1	MPC1	22.2299	NaN	NaN	#VALUE!			0	1	NaN	0	2	2	2	43.1	43.1	43.1	12.347	0	4.8235	16175000	5	22.2763	22.1323	22.2299	NaN	NaN	NaN
Q14011	Q14011	Cold-inducible RNA-binding protein	CIRBP	22.2226	NaN	NaN	#VALUE!			0	0.874471	NaN	0	1	1	1	12.2	12.2	12.2	18.648	0	8.0377	24074000	6	22.124	22.2226	22.6308	NaN	NaN	NaN
Q9H0E9	Q9H0E9	Bromodomain-containing protein 8	BRD8	22.2122	NaN	NaN	#VALUE!			0	0.918236	NaN	0	2	2	2	3.9	3.9	3.9	135.33	0	13.483	18031000	10	22.2046	22.3441	22.2122	NaN	NaN	NaN
Q9BUN8	Q9BUN8	Derlin-1	DERL1	22.2039	NaN	NaN	#VALUE!			0	0.923237	NaN	0	2	2	2	8.8	8.8	8.8	28.8	0	4.1064	14769000	3	NaN	22.0011	22.4068	NaN	NaN	NaN
Q8IXQ4	Q8IXQ4	GPALPP motifs-containing protein 1	GPALPP1	22.1986	NaN	NaN	#VALUE!			0	0.862751	NaN	0	2	2	2	7.4	7.4	7.4	38.141	0	6.0839	16141000	8	NaN	22.1473	22.2498	NaN	NaN	NaN
O95169	O95169	NADH dehydrogenase [ubiquinone] 1 beta subcomplex subunit 8, mitochondrial	NDUFB8	22.186	NaN	NaN	#VALUE!			0	0.97638	NaN	0	2	2	2	18.8	18.8	18.8	21.766	0	5.5392	12309000	5	22.3698	22.0022	NaN	NaN	NaN	NaN
P45877	P45877	Peptidyl-prolyl cis-trans isomerase C	PPIC	22.1827	NaN	NaN	#VALUE!			0	1	NaN	0	2	2	2	8.5	8.5	8.5	22.763	0.00022099	2.7391	18230000	11	21.9989	22.1827	22.4986	NaN	NaN	NaN
P20908	P20908	Collagen alpha-1(V) chain	COL5A1	22.1741	NaN	NaN	#VALUE!			0	1	NaN	0	4	4	4	4.2	4.2	4.2	183.56	0	8.7439	24168000	8	22.3227	21.7487	22.1741	NaN	NaN	NaN
Q8NCN5	Q8NCN5	Pyruvate dehydrogenase phosphatase regulatory subunit, mitochondrial	PDPR	22.1668	NaN	NaN	#VALUE!			0	0.947602	NaN	0	3	3	3	6.3	6.3	6.3	99.363	0	9.2312	17058000	8	22.1668	22.006	22.3807	NaN	NaN	NaN
Q9BXB4	Q9BXB4	Oxysterol-binding protein-related protein 11	OSBPL11	22.1662	NaN	NaN	#VALUE!			0	0.924501	NaN	0	2	2	2	8	8	8	83.642	0	14.538	15324000	9	21.9765	22.3558	NaN	NaN	NaN	NaN
Q99633	Q99633	Pre-mRNA-splicing factor 18	PRPF18	22.1386	NaN	NaN	#VALUE!			0	0.915973	NaN	0	4	4	4	17.3	17.3	17.3	39.859	0	5.2627	12724000	9	22.4354	21.8417	NaN	NaN	NaN	NaN
Q99583	Q99583	Max-binding protein MNT	MNT	22.1278	NaN	NaN	#VALUE!			0	0.915474	NaN	0	3	3	3	5.5	5.5	5.5	62.299	0	24.389	15024000	9	22.1278	22.0985	22.1336	NaN	NaN	NaN
O14672	O14672	Disintegrin and metalloproteinase domain-containing protein 10	ADAM10	22.1264	NaN	NaN	#VALUE!			0	0.999849	NaN	0	5	5	5	9.5	9.5	9.5	84.141	0	11.272	26642000	10	22.1264	21.9955	22.2804	NaN	NaN	NaN
Q5VST6	Q5VST6	Alpha/beta hydrolase domain-containing protein 17B	ABHD17B	22.1257	NaN	NaN	#VALUE!			0	0.855229	NaN	0	3	3	3	23.3	23.3	23.3	32.214	0	17.61	17826000	13	21.9666	22.1257	22.1629	NaN	NaN	NaN
O96011	O96011	Peroxisomal membrane protein 11B	PEX11B	22.0975	NaN	NaN	#VALUE!			0	0.994539	NaN	0	4	4	4	23.9	23.9	23.9	28.431	0	6.2134	28177000	10	22.0364	22.0975	22.1112	NaN	NaN	NaN
Q8NI60	Q8NI60	Atypical kinase ADCK3, mitochondrial	ADCK3	22.0958	NaN	NaN	#VALUE!			0	0.934601	NaN	0	5	5	5	13.1	13.1	13.1	71.949	0	4.4854	18540000	10	21.7668	22.4961	22.0958	NaN	NaN	NaN
Q9NQ55	Q9NQ55	Suppressor of SWI4 1 homolog	PPAN	22.0893	NaN	NaN	#VALUE!			0	1	NaN	0	3	3	3	12.7	12.7	12.7	53.193	0	10.39	22339000	11	22.01	22.1526	22.0893	NaN	NaN	NaN
Q9BYC9	Q9BYC9	39S ribosomal protein L20, mitochondrial	MRPL20	22.0867	NaN	NaN	#VALUE!			0	0.925013	NaN	0	3	3	3	19.5	19.5	19.5	17.442	0	5.1485	14835000	7	22.0867	22.0593	22.1213	NaN	NaN	NaN
Q6JQN1	Q6JQN1	Acyl-CoA dehydrogenase family member 10	ACAD10	22.0683	NaN	NaN	#VALUE!			0	0.841704	NaN	0	3	3	3	4.8	4.8	4.8	118.83	0	15.313	14056000	12	21.7758	22.0754	22.0683	NaN	NaN	NaN
Q9NZJ7	Q9NZJ7	Mitochondrial carrier homolog 1	MTCH1	22.0564	NaN	NaN	#VALUE!			0	1	NaN	0	4	4	4	21.9	21.9	21.9	41.544	0	6.6851	14748000	14	21.9161	22.0564	22.085	NaN	NaN	NaN
Q9HBL7	Q9HBL7	Plasminogen receptor (KT)	PLGRKT	22.0542	NaN	NaN	#VALUE!			0	1	NaN	0	2	2	2	15.6	15.6	15.6	17.201	0.0019338	2.3145	15274000	7	22.3797	22.0542	21.8831	NaN	NaN	NaN
Q9BWH2	Q9BWH2	FUN14 domain-containing protein 2	FUNDC2	22.054	NaN	NaN	#VALUE!			0	0.928093	NaN	0	3	3	3	27.5	27.5	27.5	20.675	0	6.9822	15449000	7	22.4314	21.6294	22.054	NaN	NaN	NaN
Q9Y487	Q9Y487	V-type proton ATPase 116 kDa subunit a isoform 2	ATP6V0A2	22.0424	NaN	NaN	#VALUE!			0	1	NaN	0	5	5	5	10.4	10.4	10.4	98.081	0	9.1643	16662000	11	21.7107	22.1242	22.0424	NaN	NaN	NaN
Q9UHB7	Q9UHB7	AF4/FMR2 family member 4	AFF4	22.0335	NaN	NaN	#VALUE!			0	1	NaN	0	4	4	4	4.6	4.6	4.6	127.46	0.0019313	2.2925	25964000	6	22.1477	21.8386	22.0335	NaN	NaN	NaN
Q5JPH6	Q5JPH6	Probable glutamate--tRNA ligase, mitochondrial	EARS2	22.0029	NaN	NaN	#VALUE!			0	0.851106	NaN	0	3	3	3	9.9	9.9	9.9	58.688	0	17.845	14634000	12	22.3211	22.0029	21.9944	NaN	NaN	NaN
Q4KMQ2	Q4KMQ2	Anoctamin-6	ANO6	21.9948	NaN	NaN	#VALUE!			0	0.89355	NaN	0	4	4	4	10	10	10	106.16	0	7.7735	22535000	6	21.9133	22.194	21.9948	NaN	NaN	NaN
O75448	O75448	Mediator of RNA polymerase II transcription subunit 24	MED24	21.9935	NaN	NaN	#VALUE!			0	0.982656	NaN	0	6	6	6	10.2	10.2	10.2	110.3	0	15.716	15168000	11	21.8158	22.4071	21.9935	NaN	NaN	NaN
Q8TED1	Q8TED1	Probable glutathione peroxidase 8	GPX8	21.9851	NaN	NaN	#VALUE!			0	0.937479	NaN	0	2	2	2	10	10	10	23.881	0	3.8384	14481000	4	22.0857	21.9851	21.9253	NaN	NaN	NaN
Q86T03	Q86T03	Type 1 phosphatidylinositol 4,5-bisphosphate 4-phosphatase	TMEM55B	21.9837	NaN	NaN	#VALUE!			0	0.859864	NaN	0	2	2	2	11.9	11.9	11.9	29.469	0	4.9798	14067000	3	NaN	22.1479	21.8194	NaN	NaN	NaN
Q99943	Q99943	1-acyl-sn-glycerol-3-phosphate acyltransferase alpha	AGPAT1	21.9833	NaN	NaN	#VALUE!			0	0.912969	NaN	0	2	2	2	14.8	14.8	14.8	31.716	0	8.0011	16775000	12	22.0189	21.9833	21.8985	NaN	NaN	NaN
Q6VMQ6	Q6VMQ6	Activating transcription factor 7-interacting protein 1	ATF7IP	21.9817	NaN	NaN	#VALUE!			0	0.870388	NaN	0	3	3	3	5.7	5.7	5.7	136.39	0	13.702	15129000	12	21.9817	22.1807	21.7685	NaN	NaN	NaN
Q92887	Q92887	Canalicular multispecific organic anion transporter 1	ABCC2	21.9798	NaN	NaN	#VALUE!			0	0.965678	NaN	0	6	6	6	7.2	7.2	7.2	174.21	0	16.698	15099000	19	21.9798	21.7307	22.28	NaN	NaN	NaN
Q8NBM8	Q8NBM8	Prenylcysteine oxidase-like	PCYOX1L	21.9703	NaN	NaN	#VALUE!			0	0.946535	NaN	0	2	2	2	6.5	6.5	6.5	54.646	0.0008643	2.4491	14457000	6	21.9703	22.1449	21.7041	NaN	NaN	NaN
Q92925	Q92925	SWI/SNF-related matrix-associated actin-dependent regulator of chromatin subfamily D member 2	SMARCD2	21.9672	NaN	NaN	#VALUE!			0	0.969331	NaN	0	4	3	3	12.6	9.4	9.4	58.92	0	4.6969	15077000	10	22.1386	21.9672	21.9359	NaN	NaN	NaN
A6NJ78	A6NJ78;P0C7V9	Probable methyltransferase-like protein 15	METTL15	21.9666	NaN	NaN	#VALUE!			0	1	NaN	0	3	3	3	17.4	17.4	17.4	46.121	0	9.3965	14239000	5	NaN	21.3474	22.5857	NaN	NaN	NaN
P52756	P52756	RNA-binding protein 5	RBM5	21.9632	NaN	NaN	#VALUE!			0	1	NaN	0	4	3	3	9.1	7.9	7.9	92.153	0	16.257	15446000	9	21.9632	21.8911	22.4338	NaN	NaN	NaN
Q16643	Q16643	Drebrin	DBN1	21.9627	NaN	NaN	#VALUE!			0	0.89048	NaN	0	3	3	3	10.5	10.5	10.5	71.428	0	6.4985	23374000	6	21.8171	22.1084	NaN	NaN	NaN	NaN
Q5T1C6	Q5T1C6	Acyl-coenzyme A thioesterase THEM4	THEM4	21.9595	NaN	NaN	#VALUE!			0	0.848948	NaN	0	2	2	2	9.2	9.2	9.2	27.129	0	6.2732	11304000	4	NaN	21.8823	22.0367	NaN	NaN	NaN
Q9UM22	Q9UM22	Mammalian ependymin-related protein 1	EPDR1	21.9423	NaN	NaN	#VALUE!			0	1	NaN	0	3	3	3	12.9	12.9	12.9	25.437	0	6.6445	29251000	5	21.0926	22.7919	NaN	NaN	NaN	NaN
Q6ZXV5	Q6ZXV5	Transmembrane and TPR repeat-containing protein 3	TMTC3	21.939	NaN	NaN	#VALUE!			0	0.868133	NaN	0	6	6	6	9.1	9.1	9.1	104.01	0	15.705	14978000	10	21.939	21.3582	22.3542	NaN	NaN	NaN
Q9Y619	Q9Y619	Mitochondrial ornithine transporter 1	SLC25A15	21.9359	NaN	NaN	#VALUE!			0	1	NaN	0	2	2	2	9.6	9.6	9.6	32.736	0	6.7853	13267000	4	21.9359	22.1861	21.7094	NaN	NaN	NaN
Q8TB37	Q8TB37	Iron-sulfur protein NUBPL	NUBPL	21.9349	NaN	NaN	#VALUE!			0	0.930169	NaN	0	3	3	3	18.5	18.5	18.5	34.082	0	18.247	14029000	8	21.7307	21.9349	22.2811	NaN	NaN	NaN
Q8TD30	Q8TD30	Alanine aminotransferase 2	GPT2	21.9236	NaN	NaN	#VALUE!			0	0.936683	NaN	0	3	3	3	10.5	10.5	10.5	57.903	0	4.1894	10205000	4	NaN	22.1497	21.6974	NaN	NaN	NaN
Q16610	Q16610	Extracellular matrix protein 1	ECM1	21.9224	NaN	NaN	#VALUE!			0	0.891897	NaN	0	3	3	3	9.4	9.4	9.4	60.673	0	6.6899	12482000	10	21.9855	21.6356	21.9224	NaN	NaN	NaN
P46199	P46199	Translation initiation factor IF-2, mitochondrial	MTIF2	21.9091	NaN	NaN	#VALUE!			0	1	NaN	0	5	5	5	10.5	10.5	10.5	81.316	0	15.488	14633000	10	21.9886	NaN	21.8296	NaN	NaN	NaN
P53803	P53803	DNA-directed RNA polymerases I, II, and III subunit RPABC4	POLR2K	21.9045	NaN	NaN	#VALUE!			0	1	NaN	0	2	2	2	43.1	43.1	43.1	7.0041	0	3.6214	17459000	4	21.9045	22.196	21.7553	NaN	NaN	NaN
Q9Y287	Q9Y287	Integral membrane protein 2B;BRI2, membrane form;BRI2 intracellular domain;BRI2C, soluble form;Bri23 peptide	ITM2B	21.9006	NaN	NaN	#VALUE!			0	1	NaN	0	4	4	4	36.8	36.8	36.8	30.338	0	5.1481	14366000	4	NaN	21.8048	21.9965	NaN	NaN	NaN
A4D1E9	A4D1E9	GTP-binding protein 10	GTPBP10	21.898	NaN	NaN	#VALUE!			0	1	NaN	0	3	3	3	11.9	11.9	11.9	42.932	0	5.6241	22026000	4	21.7411	21.898	22.3431	NaN	NaN	NaN
O15226	O15226	NF-kappa-B-repressing factor	NKRF	21.8917	NaN	NaN	#VALUE!			0	1	NaN	0	2	2	2	7.4	7.4	7.4	77.672	0	3.6927	23770000	5	21.8917	21.6824	22.1372	NaN	NaN	NaN
P51798	P51798	H(+)/Cl(-) exchange transporter 7	CLCN7	21.8908	NaN	NaN	#VALUE!			0	1	NaN	0	3	3	3	8.2	8.2	8.2	88.678	0	22.096	13274000	8	21.7254	21.8908	21.9384	NaN	NaN	NaN
Q6I9Y2	Q6I9Y2	THO complex subunit 7 homolog	THOC7	21.8814	NaN	NaN	#VALUE!			0	0.842545	NaN	0	3	3	3	19.6	19.6	19.6	23.743	0	6.8794	15665000	6	21.7176	21.8814	22.7131	NaN	NaN	NaN
Q9Y673	Q9Y673	Dolichyl-phosphate beta-glucosyltransferase	ALG5	21.8693	NaN	NaN	#VALUE!			0	1	NaN	0	2	2	2	9.9	9.9	9.9	36.946	0	3.9833	11985000	6	NaN	21.7456	21.9929	NaN	NaN	NaN
Q96CB8	Q96CB8	Integrator complex subunit 12	INTS12	21.8684	NaN	NaN	#VALUE!			0	0.960958	NaN	0	4	4	4	16.5	16.5	16.5	48.807	0	24.36	13679000	8	21.8693	21.8684	21.8269	NaN	NaN	NaN
Q9BVG9	Q9BVG9	Phosphatidylserine synthase 2	PTDSS2	21.8654	NaN	NaN	#VALUE!			0	0.922733	NaN	0	2	2	2	7.6	7.6	7.6	56.252	0	20.79	12825000	7	21.9865	21.8654	21.715	NaN	NaN	NaN
Q8IWT6	Q8IWT6	Volume-regulated anion channel subunit LRRC8A	LRRC8A	21.8541	NaN	NaN	#VALUE!			0	0.866787	NaN	0	4	4	4	8.5	8.5	8.5	94.198	0	4.6188	15767000	10	21.8541	22.0684	21.6621	NaN	NaN	NaN
Q9Y2X0	Q9Y2X0	Mediator of RNA polymerase II transcription subunit 16	MED16	21.8529	NaN	NaN	#VALUE!			0	1	NaN	0	3	3	3	4.6	4.6	4.6	96.792	0	5.4013	13827000	6	22.2485	21.6384	21.8529	NaN	NaN	NaN
Q15050	Q15050	Ribosome biogenesis regulatory protein homolog	RRS1	21.8418	NaN	NaN	#VALUE!			0	0.895456	NaN	0	3	3	3	12.1	12.1	12.1	41.193	0	10.489	17884000	10	21.8206	21.8418	22.2325	NaN	NaN	NaN
Q9BTC8	Q9BTC8	Metastasis-associated protein MTA3	MTA3	21.8366	NaN	NaN	#VALUE!			0	0.907037	NaN	0	4	3	2	9.4	7.2	4.2	67.503	0	7.8274	12871000	6	21.8262	NaN	21.8471	NaN	NaN	NaN
O95140	O95140	Mitofusin-2	MFN2	21.8335	NaN	NaN	#VALUE!			0	0.976096	NaN	0	3	3	3	5.7	5.7	5.7	86.401	0	6.3929	12339000	6	22.0036	21.8335	21.7157	NaN	NaN	NaN
Q14207	Q14207	Protein NPAT	NPAT	21.8239	NaN	NaN	#VALUE!			0	0.880195	NaN	0	6	6	6	9.6	9.6	9.6	154.29	0	6.2524	12472000	8	21.9479	21.6903	21.8239	NaN	NaN	NaN
Q9Y388	Q9Y388	RNA-binding motif protein, X-linked 2	RBMX2	21.8191	NaN	NaN	#VALUE!			0	1	NaN	0	2	2	2	7.1	7.1	7.1	37.335	0.0054189	1.8397	11156000	4	21.8191	21.8731	21.3703	NaN	NaN	NaN
Q8NFQ8	Q8NFQ8	Torsin-1A-interacting protein 2	TOR1AIP2	21.8114	NaN	NaN	#VALUE!			0	0.933027	NaN	0	3	3	3	13	13	13	51.263	0	9.2875	12488000	8	21.9522	21.7703	21.8114	NaN	NaN	NaN
Q7L5L3	Q7L5L3	Glycerophosphodiester phosphodiesterase domain-containing protein 3	GDPD3	21.8064	NaN	NaN	#VALUE!			0	0.873334	NaN	0	2	2	2	8.2	8.2	8.2	36.596	0	4.7836	13395000	5	21.633	21.8471	21.8064	NaN	NaN	NaN
Q13033	Q13033	Striatin-3	STRN3	21.7982	NaN	NaN	#VALUE!			0	0.885998	NaN	0	4	4	4	11.2	11.2	11.2	87.208	0	5.5281	17046000	11	21.7898	21.7982	22.807	NaN	NaN	NaN
Q68CP9	Q68CP9	AT-rich interactive domain-containing protein 2	ARID2	21.7954	NaN	NaN	#VALUE!			0	0.848086	NaN	0	3	3	3	2.2	2.2	2.2	197.39	0	3.5244	8778000	5	21.998	NaN	21.5929	NaN	NaN	NaN
Q6PCB5	Q6PCB5	Round spermatid basic protein 1-like protein	RSBN1L	21.7937	NaN	NaN	#VALUE!			0	0.845738	NaN	0	2	2	2	6.1	6.1	6.1	94.868	0	23.195	11944000	10	21.9821	21.7937	21.618	NaN	NaN	NaN
Q92610	Q92610	Zinc finger protein 592	ZNF592	21.7927	NaN	NaN	#VALUE!			0	0.961509	NaN	0	5	5	5	6.6	6.6	6.6	137.53	0	4.0898	11185000	7	21.8333	21.7927	21.3794	NaN	NaN	NaN
Q14BN4	Q14BN4	Sarcolemmal membrane-associated protein	SLMAP	21.7918	NaN	NaN	#VALUE!			0	0.898331	NaN	0	6	6	6	11.5	11.5	11.5	95.197	0	13.224	9496000	8	NaN	21.8613	21.7223	NaN	NaN	NaN
P03973	P03973	Antileukoproteinase	SLPI	21.7884	NaN	NaN	#VALUE!			0	0.985799	NaN	0	2	2	2	29.5	29.5	29.5	14.326	0	5.0688	17413000	11	21.8284	21.7689	21.7884	NaN	NaN	NaN
P20336	P20336	Ras-related protein Rab-3A	RAB3A	21.7857	NaN	NaN	#VALUE!			0	1	NaN	0	3	2	1	19.1	15.5	6.8	24.984	0	3.4759	11836000	3	21.8715	21.6999	NaN	NaN	NaN	NaN
Q14257	Q14257	Reticulocalbin-2	RCN2	21.7669	NaN	NaN	#VALUE!			0	0.880428	NaN	0	3	3	3	21.5	21.5	21.5	36.876	0	43.001	9382800	12	21.8226	NaN	21.7113	NaN	NaN	NaN
Q9NVH0	Q9NVH0	Exonuclease 3-5 domain-containing protein 2	EXD2	21.7664	NaN	NaN	#VALUE!			0	1	NaN	0	5	5	5	13.7	13.7	13.7	70.352	0	13.564	12242000	8	21.7664	21.746	21.9261	NaN	NaN	NaN
Q5VWQ0	Q5VWQ0	Round spermatid basic protein 1	RSBN1	21.7629	NaN	NaN	#VALUE!			0	0.856334	NaN	0	3	3	3	5.6	5.6	5.6	90.071	0	5.1752	8938200	5	21.6389	21.8869	NaN	NaN	NaN	NaN
Q6ZUT1	Q6ZUT1	Uncharacterized protein C11orf57	C11orf57	21.7627	NaN	NaN	#VALUE!			0	0.867912	NaN	0	2	2	2	8.2	8.2	8.2	34.109	0	4.0812	12223000	4	NaN	21.7532	21.7722	NaN	NaN	NaN
Q96RQ3	Q96RQ3	Methylcrotonoyl-CoA carboxylase subunit alpha, mitochondrial	MCCC1	21.7552	NaN	NaN	#VALUE!			0	0.910254	NaN	0	3	3	3	10.8	10.8	10.8	80.472	0	8.8027	13516000	7	21.7896	NaN	21.7207	NaN	NaN	NaN
Q9BSJ6	Q9BSJ6	Protein FAM64A	FAM64A	21.7504	NaN	NaN	#VALUE!			0	0.906555	NaN	0	2	2	2	19.4	19.4	19.4	27.48	0	4.9201	10411000	5	21.6407	NaN	21.86	NaN	NaN	NaN
Q9UP95	Q9UP95	Solute carrier family 12 member 4	SLC12A4	21.75	NaN	NaN	#VALUE!			0	1	NaN	0	6	3	3	8.4	5.6	5.6	120.65	0	3.6004	11606000	4	NaN	21.636	21.864	NaN	NaN	NaN
Q8IUX1	Q8IUX1	Complex I assembly factor TMEM126B, mitochondrial	TMEM126B	21.7496	NaN	NaN	#VALUE!			0	0.866115	NaN	0	2	2	2	13.5	13.5	13.5	25.943	0.00043309	2.4765	13165000	5	21.7496	21.9532	21.5897	NaN	NaN	NaN
Q9HD20	Q9HD20	Manganese-transporting ATPase 13A1	ATP13A1	21.7439	NaN	NaN	#VALUE!			0	1	NaN	0	3	3	3	3.6	3.6	3.6	132.95	0	7.2229	13328000	6	21.7439	22.1029	21.6127	NaN	NaN	NaN
P00751	P00751	Complement factor B;Complement factor B Ba fragment;Complement factor B Bb fragment	CFB	21.7416	NaN	NaN	#VALUE!			0	0.995426	NaN	0	3	3	3	6.8	6.8	6.8	85.532	0	5.8659	9877000	13	NaN	21.703	21.7802	NaN	NaN	NaN
Q7L8L6	Q7L8L6	FAST kinase domain-containing protein 5	FASTKD5	21.7316	NaN	NaN	#VALUE!			0	0.874244	NaN	0	5	5	5	12.7	12.7	12.7	86.573	0	7.6678	11830000	9	21.6275	21.7316	22.037	NaN	NaN	NaN
Q13751	Q13751	Laminin subunit beta-3	LAMB3	21.728	NaN	NaN	#VALUE!			0	0.874929	NaN	0	6	6	6	10.5	10.5	10.5	129.57	0	6.263	12913000	9	21.6529	21.728	22.0787	NaN	NaN	NaN
P69849;Q5JPE7	P69849;Q5JPE7	Nodal modulator 3;Nodal modulator 2	NOMO3;NOMO2	21.7273	NaN	NaN	#VALUE!			0	1	NaN	0	27	2	2	41.2	4.6	4.6	134.13	0	10.237	16547000	5	21.7273	21.6594	22.0182	NaN	NaN	NaN
Q9NW97	Q9NW97	Transmembrane protein 51	TMEM51	21.7208	NaN	NaN	#VALUE!			0	1	NaN	0	2	2	2	16.2	16.2	16.2	27.759	0	16.988	12407000	11	21.9299	21.7208	21.6037	NaN	NaN	NaN
Q9BWJ5	Q9BWJ5	Splicing factor 3B subunit 5	SF3B5	21.7173	NaN	NaN	#VALUE!			0	0.928612	NaN	0	2	2	2	32.6	32.6	32.6	10.135	0	3.7967	12663000	10	21.9043	21.5084	21.7173	NaN	NaN	NaN
Q9BVT8	Q9BVT8	Transmembrane and ubiquitin-like domain-containing protein 1	TMUB1	21.71	NaN	NaN	#VALUE!			0	0.927059	NaN	0	2	2	2	16.7	16.7	16.7	26.261	0.00021882	2.6107	12654000	5	21.5737	21.71	22.1968	NaN	NaN	NaN
Q8N8D1	Q8N8D1	Programmed cell death protein 7	PDCD7	21.7095	NaN	NaN	#VALUE!			0	0.948667	NaN	0	4	4	4	13.8	13.8	13.8	54.699	0	6.9488	11835000	6	21.9667	21.6509	21.7095	NaN	NaN	NaN
Q96LJ7	Q96LJ7	Dehydrogenase/reductase SDR family member 1	DHRS1	21.7086	NaN	NaN	#VALUE!			0	0.916479	NaN	0	3	3	3	19.2	19.2	19.2	33.909	0	15.733	13578000	13	22.1594	21.7086	21.579	NaN	NaN	NaN
Q9H7H0	Q9H7H0	Methyltransferase-like protein 17, mitochondrial	METTL17	21.7072	NaN	NaN	#VALUE!			0	1	NaN	0	3	3	3	11.6	11.6	11.6	50.733	0	7.6611	11162000	8	NaN	21.8835	21.5309	NaN	NaN	NaN
P05165	P05165	Propionyl-CoA carboxylase alpha chain, mitochondrial	PCCA	21.7061	NaN	NaN	#VALUE!			0	0.986664	NaN	0	3	3	3	7.6	7.6	7.6	80.058	0	5.0882	11398000	7	21.9068	21.7061	21.5488	NaN	NaN	NaN
Q69YQ0	Q69YQ0	Cytospin-A	SPECC1L	21.6944	NaN	NaN	#VALUE!			0	0.844243	NaN	0	4	4	4	7.4	7.4	7.4	124.6	0	6.5304	9858400	8	21.2455	22.1434	NaN	NaN	NaN	NaN
P49716	P49716	CCAAT/enhancer-binding protein delta	CEBPD	21.6861	NaN	NaN	#VALUE!			0	1	NaN	0	2	2	2	14.1	14.1	14.1	28.467	0	6.161	11580000	5	21.6861	21.8513	21.6838	NaN	NaN	NaN
Q9Y289	Q9Y289	Sodium-dependent multivitamin transporter	SLC5A6	21.6849	NaN	NaN	#VALUE!			0	1	NaN	0	2	2	2	4.7	4.7	4.7	68.641	0.0050146	1.8634	10534000	4	NaN	21.7083	21.6614	NaN	NaN	NaN
Q9UHK0	Q9UHK0	Nuclear fragile X mental retardation-interacting protein 1	NUFIP1	21.6833	NaN	NaN	#VALUE!			0	1	NaN	0	2	2	2	9.3	9.3	9.3	56.299	0	26.512	13273000	7	21.9411	21.4161	21.6833	NaN	NaN	NaN
O75879	O75879	Glutamyl-tRNA(Gln) amidotransferase subunit B, mitochondrial	GATB	21.6745	NaN	NaN	#VALUE!			0	0.972709	NaN	0	3	3	3	15.1	15.1	15.1	61.863	0	7.2141	12557000	5	21.6745	21.5057	22.1068	NaN	NaN	NaN
O14735	O14735	CDP-diacylglycerol--inositol 3-phosphatidyltransferase	CDIPT	21.6642	NaN	NaN	#VALUE!			0	0.998092	NaN	0	2	2	2	11.3	11.3	11.3	23.539	0	3.8222	16615000	6	21.6642	21.4784	22.0134	NaN	NaN	NaN
O43772	O43772	Mitochondrial carnitine/acylcarnitine carrier protein	SLC25A20	21.6594	NaN	NaN	#VALUE!			0	1	NaN	0	3	3	3	11.6	11.6	11.6	32.943	0.0019326	2.3059	24052000	7	21.7263	21.6594	21.2895	NaN	NaN	NaN
Q8N122	Q8N122	Regulatory-associated protein of mTOR	RPTOR	21.658	NaN	NaN	#VALUE!			0	0.945459	NaN	0	9	9	9	10.3	10.3	10.3	149.04	0	13.89	24766000	14	21.6584	21.5389	21.658	NaN	NaN	NaN
Q86UL3	Q86UL3	Glycerol-3-phosphate acyltransferase 4	AGPAT6	21.6409	NaN	NaN	#VALUE!			0	0.861417	NaN	0	2	2	2	6.6	6.6	6.6	52.07	0	5.5185	11057000	8	21.6409	21.812	21.5805	NaN	NaN	NaN
Q9BQE5	Q9BQE5	Apolipoprotein L2	APOL2	21.6285	NaN	NaN	#VALUE!			0	0.904371	NaN	0	4	4	4	13.9	13.9	13.9	37.092	0	11.059	16517000	9	21.6619	21.6201	21.6285	NaN	NaN	NaN
Q99797	Q99797	Mitochondrial intermediate peptidase	MIPEP	21.6281	NaN	NaN	#VALUE!			0	0.912231	NaN	0	5	5	5	12.5	12.5	12.5	80.64	0	15.387	11060000	8	21.3785	21.6281	21.7143	NaN	NaN	NaN
P25445	P25445	Tumor necrosis factor receptor superfamily member 6	FAS	21.6158	NaN	NaN	#VALUE!			0	1	NaN	0	4	4	4	13.4	13.4	13.4	37.732	0.00022212	2.7775	17168000	4	21.6802	NaN	21.5513	NaN	NaN	NaN
Q330K2	Q330K2	NADH dehydrogenase (ubiquinone) complex I, assembly factor 6	NDUFAF6	21.6066	NaN	NaN	#VALUE!			0	0.88929	NaN	0	3	3	3	13.2	13.2	13.2	38.176	0	4.8391	10447000	6	21.5294	21.6066	21.8185	NaN	NaN	NaN
O75787	O75787	Renin receptor	ATP6AP2	21.6001	NaN	NaN	#VALUE!			0	0.974414	NaN	0	2	2	2	10.3	10.3	10.3	39.008	0	8.0145	11085000	6	21.6001	21.6095	21.5739	NaN	NaN	NaN
O60476	O60476	Mannosyl-oligosaccharide 1,2-alpha-mannosidase IB	MAN1A2	21.567	NaN	NaN	#VALUE!			0	1	NaN	0	2	2	2	5.6	5.6	5.6	73.003	0	4.0703	11284000	5	21.4625	21.567	21.8673	NaN	NaN	NaN
P23497	P23497	Nuclear autoantigen Sp-100	SP100	21.5647	NaN	NaN	#VALUE!			0	1	NaN	0	3	3	3	5.5	5.5	5.5	100.42	0	7.0254	10210000	9	21.6265	21.5647	21.4655	NaN	NaN	NaN
Q8TAA5	Q8TAA5	GrpE protein homolog 2, mitochondrial	GRPEL2	21.5602	NaN	NaN	#VALUE!			0	0.931985	NaN	0	3	3	3	16.4	16.4	16.4	25.431	0	3.378	11269000	5	21.9798	21.429	21.5602	NaN	NaN	NaN
Q9C005	Q9C005	Protein dpy-30 homolog	DPY30	21.5599	NaN	NaN	#VALUE!			0	0.919247	NaN	0	2	2	2	45.5	45.5	45.5	11.25	0	6.8382	12138000	8	21.5518	21.5679	NaN	NaN	NaN	NaN
Q5T160	Q5T160	Probable arginine--tRNA ligase, mitochondrial	RARS2	21.5334	NaN	NaN	#VALUE!			0	0.848731	NaN	0	2	2	2	6.1	6.1	6.1	65.505	0.00022267	2.8171	8699900	2	NaN	21.4168	21.65	NaN	NaN	NaN
Q96T58	Q96T58	Msx2-interacting protein	SPEN	21.5272	NaN	NaN	#VALUE!			0	0.914215	NaN	0	4	4	4	1.7	1.7	1.7	402.24	0	9.1688	20993000	5	21.5272	21.7867	21.4789	NaN	NaN	NaN
O14656	O14656	Torsin-1A	TOR1A	21.5129	NaN	NaN	#VALUE!			0	0.999547	NaN	0	2	2	2	7.5	7.5	7.5	37.808	0.0027548	2.1215	12058000	4	21.5129	21.5091	21.618	NaN	NaN	NaN
Q68DK7	Q68DK7	Male-specific lethal 1 homolog	MSL1	21.5084	NaN	NaN	#VALUE!			0	0.843399	NaN	0	3	3	3	12.9	12.9	12.9	67.128	0	4.7659	11040000	8	21.5084	21.4992	21.6374	NaN	NaN	NaN
P18859	P18859	ATP synthase-coupling factor 6, mitochondrial	ATP5J	21.4988	NaN	NaN	#VALUE!			0	1	NaN	0	2	2	2	31.5	31.5	31.5	12.587	0.00022119	2.7488	8048400	4	21.3958	NaN	21.6017	NaN	NaN	NaN
Q96FJ0	Q96FJ0	AMSH-like protease	STAMBPL1	21.4846	NaN	NaN	#VALUE!			0	0.951097	NaN	0	2	2	2	8.5	8.5	8.5	49.783	0	6.0283	13981000	9	21.5601	21.4091	NaN	NaN	NaN	NaN
P45844	P45844	ATP-binding cassette sub-family G member 1	ABCG1	21.4656	NaN	NaN	#VALUE!			0	1	NaN	0	2	2	2	6.9	6.9	6.9	75.591	0	3.3234	6072100	5	21.2497	21.6814	NaN	NaN	NaN	NaN
P38435	P38435	Vitamin K-dependent gamma-carboxylase	GGCX	21.4541	NaN	NaN	#VALUE!			0	1	NaN	0	2	2	2	3	3	3	87.56	0	3.293	9928900	6	20.9211	21.4541	21.6116	NaN	NaN	NaN
O60613	O60613	15 kDa selenoprotein	2020-09-15	21.4399	NaN	NaN	#VALUE!			0	1	NaN	0	2	2	2	27.3	27.3	27.3	18.092	0	3.7736	9492200	3	21.4967	21.4179	21.4399	NaN	NaN	NaN
Q9UBH6	Q9UBH6	Xenotropic and polytropic retrovirus receptor 1	XPR1	21.4295	NaN	NaN	#VALUE!			0	1	NaN	0	3	3	3	9.3	9.3	9.3	81.534	0	7.4603	9299800	6	21.2169	21.4295	21.4969	NaN	NaN	NaN
Q15904	Q15904	V-type proton ATPase subunit S1	ATP6AP1	21.4274	NaN	NaN	#VALUE!			0	0.900262	NaN	0	2	2	2	4.9	4.9	4.9	52.025	0	2.8869	8576700	5	21.2687	21.5861	NaN	NaN	NaN	NaN
Q9BV23	Q9BV23	Monoacylglycerol lipase ABHD6	ABHD6	21.4272	NaN	NaN	#VALUE!			0	0.923733	NaN	0	3	3	3	14.8	14.8	14.8	38.33	0	6.3172	10733000	5	21.3183	21.5737	21.4272	NaN	NaN	NaN
Q69YH5	Q69YH5	Cell division cycle-associated protein 2	CDCA2	21.4159	NaN	NaN	#VALUE!			0	0.843613	NaN	0	5	5	5	10.4	10.4	10.4	112.68	0	11.004	10503000	8	21.4159	20.916	21.4552	NaN	NaN	NaN
Q8N1S5	Q8N1S5	Zinc transporter ZIP11	SLC39A11	21.3956	NaN	NaN	#VALUE!			0	0.940125	NaN	0	2	2	2	11.4	11.4	11.4	35.396	0	2.8824	9259500	3	21.1393	21.3956	21.64	NaN	NaN	NaN
Q13421	Q13421	Mesothelin;Megakaryocyte-potentiating factor;Mesothelin, cleaved form	MSLN	21.3657	NaN	NaN	#VALUE!			0	0.885761	NaN	0	2	2	2	4.6	4.6	4.6	68.985	0	3.8621	7567300	7	NaN	21.2148	21.5165	NaN	NaN	NaN
O00472	O00472	RNA polymerase II elongation factor ELL2	ELL2	21.3599	NaN	NaN	#VALUE!			0	1	NaN	0	4	4	4	13.3	13.3	13.3	72.324	0	18.204	10124000	11	21.7201	21.3599	21.3465	NaN	NaN	NaN
Q9Y6N1	Q9Y6N1	Cytochrome c oxidase assembly protein COX11, mitochondrial	COX11	21.357	NaN	NaN	#VALUE!			0	1	NaN	0	2	2	2	8.7	8.7	8.7	31.43	0	5.3452	11213000	9	20.8715	21.357	22.3719	NaN	NaN	NaN
O60318	O60318	Germinal-center associated nuclear protein	MCM3AP	21.356	NaN	NaN	#VALUE!			0	1	NaN	0	2	2	2	2.8	2.8	2.8	218.4	0.0002193	2.637	8518500	7	NaN	21.2722	21.4398	NaN	NaN	NaN
Q9ULC3	Q9ULC3	Ras-related protein Rab-23	RAB23	21.3357	NaN	NaN	#VALUE!			0	1	NaN	0	2	2	2	11	11	11	26.659	0	3.627	9321200	6	21.001	21.3357	21.3716	NaN	NaN	NaN
Q9Y4Y9	Q9Y4Y9	U6 snRNA-associated Sm-like protein LSm5	LSM5	21.3235	NaN	NaN	#VALUE!			0	1	NaN	0	1	1	1	20.9	20.9	20.9	9.9374	0	6.0343	10624000	8	21.3235	21.1233	21.3617	NaN	NaN	NaN
Q9P2C4	Q9P2C4	Transmembrane protein 181	TMEM181	21.32	NaN	NaN	#VALUE!			0	1	NaN	0	2	2	2	7.5	7.5	7.5	69.324	0	6.016	11396000	7	21.1932	21.32	21.5782	NaN	NaN	NaN
Q8NEJ9	Q8NEJ9	Neuroguidin	NGDN	21.3146	NaN	NaN	#VALUE!			0	0.932247	NaN	0	2	2	2	8.6	8.6	8.6	35.894	0.00022104	2.7447	5977200	4	NaN	21.3417	21.2876	NaN	NaN	NaN
Q96L91	Q96L91	E1A-binding protein p400	EP400	21.3112	NaN	NaN	#VALUE!			0	0.957647	NaN	0	6	6	6	3.5	3.5	3.5	343.48	0	31.242	9029500	10	21.599	21.3112	21.2579	NaN	NaN	NaN
Q14676	Q14676	Mediator of DNA damage checkpoint protein 1	MDC1	21.3032	NaN	NaN	#VALUE!			0	0.89713	NaN	0	2	2	2	2.3	2.3	2.3	226.66	0.0054077	1.798	9431900	3	21.3032	21.3007	21.3203	NaN	NaN	NaN
P63098	P63098	Calcineurin subunit B type 1	PPP3R1	21.2874	NaN	NaN	#VALUE!			0	1	NaN	0	2	2	2	33.5	33.5	33.5	19.3	0	8.4377	6509200	4	22.3009	20.2739	NaN	NaN	NaN	NaN
Q13637;P57729	Q13637;P57729	Ras-related protein Rab-32;Ras-related protein Rab-38	RAB32;RAB38	21.2632	NaN	NaN	#VALUE!			0	0.8763	NaN	0	2	2	1	14.2	14.2	9.3	24.997	0	6.7458	15303000	7	21.2632	21.348	21.1877	NaN	NaN	NaN
Q15544	Q15544	Transcription initiation factor TFIID subunit 11	TAF11	21.2587	NaN	NaN	#VALUE!			0	0.898566	NaN	0	3	3	3	19.9	19.9	19.9	23.307	0	4.946	8611600	4	21.2587	21.3771	21.2087	NaN	NaN	NaN
Q4G148	Q4G148	Glucoside xylosyltransferase 1	GXYLT1	21.2555	NaN	NaN	#VALUE!			0	0.892376	NaN	0	3	3	3	8.2	8.2	8.2	50.566	0	4.5431	9864900	9	21.124	21.387	NaN	NaN	NaN	NaN
Q15390	Q15390	Mitochondrial fission regulator 1	MTFR1	21.2386	NaN	NaN	#VALUE!			0	0.901711	NaN	0	3	3	3	12.3	12.3	12.3	37	0	3.7023	11462000	5	21.2896	21.2386	21.1828	NaN	NaN	NaN
Q8TAF3	Q8TAF3	WD repeat-containing protein 48	WDR48	21.227	NaN	NaN	#VALUE!			0	0.929914	NaN	0	4	4	4	12.7	12.7	12.7	76.21	0.0019251	2.26	14161000	6	NaN	21.1225	21.3315	NaN	NaN	NaN
O75528	O75528	Transcriptional adapter 3	TADA3	21.2249	NaN	NaN	#VALUE!			0	0.98294	NaN	0	2	2	2	7.6	7.6	7.6	48.902	0	7.0322	7450700	5	21.6794	NaN	20.7705	NaN	NaN	NaN
Q6NUM9	Q6NUM9	All-trans-retinol 13,14-reductase	RETSAT	21.2007	NaN	NaN	#VALUE!			0	0.842122	NaN	0	2	2	2	3.3	3.3	3.3	66.819	0.0058019	1.7654	9050400	5	21.1872	21.2099	21.2007	NaN	NaN	NaN
Q9Y5Q0	Q9Y5Q0	Fatty acid desaturase 3	FADS3	21.1838	NaN	NaN	#VALUE!			0	1	NaN	0	2	2	2	7	7	7	51.144	0	7.6248	7001100	2	20.8849	NaN	21.4827	NaN	NaN	NaN
Q9UDW3	Q9UDW3	Zinc finger matrin-type protein 5	ZMAT5	21.1798	NaN	NaN	#VALUE!			0	1	NaN	0	2	2	2	20.6	20.6	20.6	19.971	0	13.588	8389700	3	21.4902	21.1798	21.1616	NaN	NaN	NaN
Q9NUI1	Q9NUI1	Peroxisomal 2,4-dienoyl-CoA reductase	DECR2	21.1741	NaN	NaN	#VALUE!			0	1	NaN	0	2	2	2	11.3	11.3	11.3	30.777	0	3.9346	6584700	4	NaN	21.2357	21.1125	NaN	NaN	NaN
Q99942	Q99942	E3 ubiquitin-protein ligase RNF5	RNF5	21.1711	NaN	NaN	#VALUE!			0	0.912724	NaN	0	3	3	3	18.9	18.9	18.9	19.881	0	6.9968	7254100	9	21.2965	21.1711	20.7451	NaN	NaN	NaN
Q9Y548	Q9Y548	Protein YIPF1	YIPF1	21.1586	NaN	NaN	#VALUE!			0	1	NaN	0	2	2	2	20.6	20.6	20.6	34.276	0	5.4855	6240100	3	21.4061	20.9111	NaN	NaN	NaN	NaN
A2RRP1	A2RRP1	Neuroblastoma-amplified sequence	NBAS	21.1535	NaN	NaN	#VALUE!			0	1	NaN	0	3	3	3	1.9	1.9	1.9	268.57	0	9.7108	7314100	8	20.5425	21.2482	21.1535	NaN	NaN	NaN
O00264	O00264	Membrane-associated progesterone receptor component 1	PGRMC1	21.1298	NaN	NaN	#VALUE!			0	1	NaN	0	3	3	3	36.4	36.4	36.4	21.671	0	7.3133	5781900	7	NaN	21.2389	21.0207	NaN	NaN	NaN
Q9NXG6	Q9NXG6	Transmembrane prolyl 4-hydroxylase	P4HTM	21.126	NaN	NaN	#VALUE!			0	1	NaN	0	2	2	2	7.2	7.2	7.2	56.66	0.00022227	2.787	8400900	3	21.0229	21.378	21.126	NaN	NaN	NaN
Q6P4R8	Q6P4R8	Nuclear factor related to kappa-B-binding protein	NFRKB	21.1132	NaN	NaN	#VALUE!			0	0.845099	NaN	0	3	3	3	5.1	5.1	5.1	139	0	7.5465	5337600	3	21.0903	NaN	21.1361	NaN	NaN	NaN
Q96AJ9	Q96AJ9	Vesicle transport through interaction with t-SNAREs homolog 1A	VTI1A	21.0646	NaN	NaN	#VALUE!			0	0.968766	NaN	0	2	2	2	23	23	23	25.217	0	4.749	6600900	4	NaN	20.824	21.3053	NaN	NaN	NaN
Q9BUL5	Q9BUL5	PHD finger protein 23	PHF23	21.0429	NaN	NaN	#VALUE!			0	0.917738	NaN	0	3	3	3	14.6	14.6	14.6	43.818	0	8.2025	5598300	9	20.8351	NaN	21.2507	NaN	NaN	NaN
Q6IAN0	Q6IAN0	Dehydrogenase/reductase SDR family member 7B	DHRS7B	21.0125	NaN	NaN	#VALUE!			0	0.841068	NaN	0	3	3	3	12.3	12.3	12.3	35.119	0	6.6443	6113800	9	NaN	20.9527	21.0723	NaN	NaN	NaN
Q8N108	Q8N108	Mesoderm induction early response protein 1	MIER1	20.9999	NaN	NaN	#VALUE!			0	0.945189	NaN	0	3	3	3	8.6	8.6	8.6	57.983	0	3.7363	7141900	4	20.8183	21.1815	NaN	NaN	NaN	NaN
Q9NX18	Q9NX18	Succinate dehydrogenase assembly factor 2, mitochondrial	SDHAF2	20.9832	NaN	NaN	#VALUE!			0	1	NaN	0	2	2	2	16.3	16.3	16.3	19.599	0	4.177	4841500	5	NaN	20.8073	21.1591	NaN	NaN	NaN
Q9NZV1	Q9NZV1	Cysteine-rich motor neuron 1 protein;Processed cysteine-rich motor neuron 1 protein	CRIM1	20.9743	NaN	NaN	#VALUE!			0	1	NaN	0	2	2	2	3.2	3.2	3.2	113.74	0	4.9611	7727000	7	20.9743	21.5323	20.9133	NaN	NaN	NaN
Q96MF7	Q96MF7	E3 SUMO-protein ligase NSE2	NSMCE2	20.9732	NaN	NaN	#VALUE!			0	0.91099	NaN	0	2	2	2	16.2	16.2	16.2	27.932	0.0019231	2.2482	8947300	4	20.9732	20.8786	21.6809	NaN	NaN	NaN
Q9Y5Y5	Q9Y5Y5	Peroxisomal membrane protein PEX16	PEX16	20.9713	NaN	NaN	#VALUE!			0	1	NaN	0	3	3	3	16.1	16.1	16.1	38.628	0.00021935	2.6386	6759300	5	21.0707	20.9713	20.5173	NaN	NaN	NaN
Q15059	Q15059	Bromodomain-containing protein 3	BRD3	20.969	NaN	NaN	#VALUE!			0	0.895938	NaN	0	5	3	3	12.1	9.1	9.1	79.541	0	6.1482	7132600	7	21.1578	20.969	20.9464	NaN	NaN	NaN
O15091	O15091	Mitochondrial ribonuclease P protein 3	KIAA0391	20.928	NaN	NaN	#VALUE!			0	1	NaN	0	3	3	3	7	7	7	67.315	0	3.5073	11499000	7	20.862	20.928	21.1446	NaN	NaN	NaN
Q7Z589	Q7Z589	Protein EMSY	EMSY	20.9113	NaN	NaN	#VALUE!			0	0.872427	NaN	0	4	4	4	4.8	4.8	4.8	141.47	0	5.6497	33286000	6	NaN	21.0238	20.7988	NaN	NaN	NaN
Q8IYQ7	Q8IYQ7	Threonine synthase-like 1	THNSL1	20.9075	NaN	NaN	#VALUE!			0	0.929393	NaN	0	3	3	3	6.3	6.3	6.3	83.069	0	7.54	6983700	8	21.2495	20.8867	20.9075	NaN	NaN	NaN
P51531	P51531	Probable global transcription activator SNF2L2	SMARCA2	20.9001	NaN	NaN	#VALUE!			0	1	NaN	0	7	2	2	6.8	2.4	2.4	181.28	0	3.106	8328100	3	20.6881	20.9001	21.5866	NaN	NaN	NaN
O94901	O94901	SUN domain-containing protein 1	SUN1	20.8941	NaN	NaN	#VALUE!			0	0.978378	NaN	0	2	2	2	4.9	4.9	4.9	90.063	0	3.1332	5519700	4	NaN	20.6865	21.1017	NaN	NaN	NaN
Q9BQ70	Q9BQ70	Transcription factor 25	TCF25	20.8862	NaN	NaN	#VALUE!			0	0.903394	NaN	0	3	3	3	11.4	11.4	11.4	76.666	0.0071795	1.6459	6661000	6	NaN	20.6963	21.0762	NaN	NaN	NaN
Q96GY3	Q96GY3	Protein lin-37 homolog	LIN37	20.8527	NaN	NaN	#VALUE!			0	0.955456	NaN	0	2	2	2	15	15	15	28.383	0.00043431	2.5111	5470500	2	20.896	NaN	20.8095	NaN	NaN	NaN
O75063	O75063	Glycosaminoglycan xylosylkinase	FAM20B	20.8512	NaN	NaN	#VALUE!			0	0.980654	NaN	0	2	2	2	11.5	11.5	11.5	46.432	0	7.9545	6497300	5	20.8512	20.5676	21.1705	NaN	NaN	NaN
Q9ULL5	Q9ULL5	Proline-rich protein 12	PRR12	20.8492	NaN	NaN	#VALUE!			0	1	NaN	0	4	4	4	4	4	4	211.04	0	3.1931	61624000	5	20.7428	NaN	20.9557	NaN	NaN	NaN
Q9NUT2	Q9NUT2	ATP-binding cassette sub-family B member 8, mitochondrial	ABCB8	20.8141	NaN	NaN	#VALUE!			0	1	NaN	0	2	2	2	4.9	4.9	4.9	79.988	0	8.5151	8347300	8	20.9384	20.768	20.8141	NaN	NaN	NaN
P54259	P54259	Atrophin-1	ATN1	20.8035	NaN	NaN	#VALUE!			0	1	NaN	0	2	2	2	3.9	3.9	3.9	125.41	0	10.063	9853800	13	20.7321	20.8748	NaN	NaN	NaN	NaN
Q9P2K3	Q9P2K3	REST corepressor 3	RCOR3	20.7901	NaN	NaN	#VALUE!			0	1	NaN	0	5	2	2	13.3	5.5	5.5	55.581	0	3.4949	6581600	5	20.8388	20.7901	20.7469	NaN	NaN	NaN
Q96SQ9	Q96SQ9	Cytochrome P450 2S1	CYP2S1	20.7819	NaN	NaN	#VALUE!			0	0.913966	NaN	0	3	3	3	6.2	6.2	6.2	55.816	0	3.2977	5842900	6	20.7819	20.8514	20.6091	NaN	NaN	NaN
Q56VL3	Q56VL3	OCIA domain-containing protein 2	OCIAD2	20.7698	NaN	NaN	#VALUE!			0	0.850239	NaN	0	2	2	2	14.9	14.9	14.9	16.953	0	5.0954	5920000	5	20.7698	21.0226	20.5258	NaN	NaN	NaN
Q13795	Q13795	ADP-ribosylation factor-related protein 1	ARFRP1	20.7415	NaN	NaN	#VALUE!			0	0.875157	NaN	0	2	2	2	12.9	12.9	12.9	22.614	0.00022129	2.7493	5092900	7	NaN	20.9974	20.4856	NaN	NaN	NaN
Q8N3E9	Q8N3E9	1-phosphatidylinositol 4,5-bisphosphate phosphodiesterase delta-3	PLCD3	20.7336	NaN	NaN	#VALUE!			0	0.941718	NaN	0	5	5	5	15	15	15	89.257	0	13.021	19006000	13	20.6318	20.9097	20.7336	NaN	NaN	NaN
Q9H1E5	Q9H1E5	Thioredoxin-related transmembrane protein 4	TMX4	20.7233	NaN	NaN	#VALUE!			0	0.920991	NaN	0	2	2	2	7.2	7.2	7.2	38.952	0.00086468	2.4524	6176700	4	20.7254	20.7233	20.6711	NaN	NaN	NaN
P62310	P62310	U6 snRNA-associated Sm-like protein LSm3	LSM3	20.7095	NaN	NaN	#VALUE!			0	1	NaN	0	3	3	3	61.8	61.8	61.8	11.845	0	9.8652	6558100	5	NaN	20.6934	20.7257	NaN	NaN	NaN
Q96EL2	Q96EL2	28S ribosomal protein S24, mitochondrial	MRPS24	20.6837	NaN	NaN	#VALUE!			0	0.95056	NaN	0	2	2	2	16.8	16.8	16.8	19.015	0	5.7545	6415000	3	20.6837	20.7725	20.5994	NaN	NaN	NaN
O43293	O43293;Q9UIK4	Death-associated protein kinase 3	DAPK3	20.6665	NaN	NaN	#VALUE!			0	1	NaN	0	3	3	3	9.3	9.3	9.3	52.535	0	4.2969	8314100	5	NaN	20.5957	20.7374	NaN	NaN	NaN
Q13107	Q13107	Ubiquitin carboxyl-terminal hydrolase 4	USP4	20.5782	NaN	NaN	#VALUE!			0	0.886228	NaN	0	7	4	4	11.3	7.9	7.9	108.56	0	5.5743	8409500	5	NaN	20.5426	20.6137	NaN	NaN	NaN
Q9BZC7	Q9BZC7	ATP-binding cassette sub-family A member 2	ABCA2	20.5222	NaN	NaN	#VALUE!			0	0.925781	NaN	0	5	5	5	4.2	4.2	4.2	269.83	0	6.7448	9488200	6	NaN	20.5645	20.48	NaN	NaN	NaN
Q9UGM6	Q9UGM6	Tryptophan--tRNA ligase, mitochondrial	WARS2	20.488	NaN	NaN	#VALUE!			0	1	NaN	0	3	3	3	14.2	14.2	14.2	40.146	0	7.6618	6136500	6	20.4462	20.488	21.2809	NaN	NaN	NaN
P39880	P39880	Homeobox protein cut-like 1	CUX1	20.4635	NaN	NaN	#VALUE!			0	1	NaN	0	2	2	1	2.7	2.7	1.3	164.19	0	8.8011	5801500	7	20.4635	20.1653	20.5393	NaN	NaN	NaN
Q9ULQ1	Q9ULQ1	Two pore calcium channel protein 1	TPCN1	20.451	NaN	NaN	#VALUE!			0	1	NaN	0	2	2	2	3.9	3.9	3.9	94.146	0	3.1413	6047200	6	NaN	20.2355	20.6666	NaN	NaN	NaN
Q9Y2G8	Q9Y2G8	DnaJ homolog subfamily C member 16	DNAJC16	20.4447	NaN	NaN	#VALUE!			0	1	NaN	0	3	3	3	8.2	8.2	8.2	90.59	0	5.491	7259700	7	NaN	20.2883	20.601	NaN	NaN	NaN
O60831	O60831	PRA1 family protein 2	PRAF2	20.4416	NaN	NaN	#VALUE!			0	1	NaN	0	1	1	1	10.1	10.1	10.1	19.258	0.0027531	2.1115	4904400	5	20.4416	20.3363	20.5638	NaN	NaN	NaN
Q6UB99	Q6UB99	Ankyrin repeat domain-containing protein 11	ANKRD11	20.3939	NaN	NaN	#VALUE!			0	0.857651	NaN	0	3	3	3	3.4	3.4	3.4	297.91	0.00043459	2.5199	3954800	7	19.6235	20.426	20.3939	NaN	NaN	NaN
Q6ZNB6	Q6ZNB6	NF-X1-type zinc finger protein NFXL1	NFXL1	20.355	NaN	NaN	#VALUE!			0	0.867459	NaN	0	2	2	2	5.2	5.2	5.2	101.34	0	8.0852	3028400	4	20.2767	NaN	20.4333	NaN	NaN	NaN
Q9H0U9	Q9H0U9	Testis-specific Y-encoded-like protein 1	TSPYL1	20.3537	NaN	NaN	#VALUE!			0	0.921238	NaN	0	2	2	2	8.5	8.5	8.5	49.192	0	2.8677	5343700	3	20.6425	20.0649	NaN	NaN	NaN	NaN
Q6UXH1	Q6UXH1	Cysteine-rich with EGF-like domain protein 2	CRELD2	20.3047	NaN	NaN	#VALUE!			0	0.869933	NaN	0	1	1	1	4.5	4.5	4.5	38.191	0	3.2026	5441600	4	20.4289	20.3047	20.2248	NaN	NaN	NaN
Q9C0B5	Q9C0B5	Palmitoyltransferase ZDHHC5	ZDHHC5	20.2222	NaN	NaN	#VALUE!			0	0.919494	NaN	0	4	4	4	10.6	10.6	10.6	77.544	0	6.0103	12041000	6	20.5387	20.2222	20.2047	NaN	NaN	NaN
Q9H568	Q9H568	Actin-like protein 8	ACTL8	20.0697	NaN	NaN	#VALUE!			0	1	NaN	0	2	2	2	9	9	9	41.36	0.0054201	1.8412	3337300	2	20.1772	NaN	19.9621	NaN	NaN	NaN
O95479	O95479	GDH/6PGL endoplasmic bifunctional protein;Glucose 1-dehydrogenase;6-phosphogluconolactonase	H6PD	20.0667	NaN	NaN	#VALUE!			0	0.992206	NaN	0	3	3	3	5.8	5.8	5.8	88.892	0	9.0389	4801900	8	NaN	19.9518	20.1817	NaN	NaN	NaN
Q96J02	Q96J02;O00308	E3 ubiquitin-protein ligase Itchy homolog	ITCH	19.9755	NaN	NaN	#VALUE!			0	0.960408	NaN	0	3	3	2	4.1	4.1	3.3	102.8	0	3.6776	162650000	8	20.121	19.83	NaN	NaN	NaN	NaN
P55197	P55197	Protein AF-10	MLLT10	19.9678	NaN	NaN	#VALUE!			0	1	NaN	0	2	2	2	4.2	4.2	4.2	113.32	0	2.9069	2854300	3	19.8995	NaN	20.036	NaN	NaN	NaN
P02686	P02686	Myelin basic protein	MBP	19.8998	NaN	NaN	#VALUE!			0	0.990439	NaN	0	1	1	1	3.9	3.9	3.9	33.117	0.0004345	2.518	5831000	2	21.4737	19.8998	19.6983	NaN	NaN	NaN
Q8IWB7	Q8IWB7	WD repeat and FYVE domain-containing protein 1	WDFY1	19.7506	NaN	NaN	#VALUE!			0	0.866565	NaN	0	2	2	2	6.1	6.1	6.1	46.323	0.0002182	2.5834	3329800	2	19.9949	NaN	19.5063	NaN	NaN	NaN
Q8N7C3	Q8N7C3	Probable E3 ubiquitin-protein ligase TRIML2	TRIML2	19.477	NaN	NaN	#VALUE!			0	0.948126	NaN	0	3	3	3	11.4	11.4	11.4	43.983	0	3.4499	3774900	10	19.6884	19.477	19.4286	NaN	NaN	NaN
Q96HP0	Q96HP0	Dedicator of cytokinesis protein 6	DOCK6	19.3069	NaN	NaN	#VALUE!			0	0.95847	NaN	0	1	1	1	0.8	0.8	0.8	229.56	0	4.2821	1902700	4	NaN	19.4038	19.21	NaN	NaN	NaN
Q13488	Q13488	V-type proton ATPase 116 kDa subunit a isoform 3	TCIRG1	19.1608	NaN	NaN	#VALUE!			0	0.880653	NaN	0	2	2	2	3.1	3.1	3.1	92.967	0	3.1052	1869800	4	19.0624	19.2591	NaN	NaN	NaN	NaN
Q9P2W9	Q9P2W9	Syntaxin-18	STX18	19.0649	NaN	NaN	#VALUE!			0	1	NaN	0	2	2	2	9	9	9	38.673	0.00043403	2.4912	1795500	6	19.0649	19.1743	18.9339	NaN	NaN	NaN
O94811	O94811	Tubulin polymerization-promoting protein	TPPP	18.9538	NaN	NaN	#VALUE!			0	0.977236	NaN	0	1	1	1	7.3	7.3	7.3	23.693	0	3.7849	1122800	2	19.544	18.3635	NaN	NaN	NaN	NaN
P35573	P35573	Glycogen debranching enzyme;4-alpha-glucanotransferase;Amylo-alpha-1,6-glucosidase	AGL	20.1135	26.7231	6.60962	97.6549	+	2_1	3.60473	0	6.11399	4.08744	34	34	34	35.6	35.6	35.6	174.76	0	140.35	559880000	96	20.1135	19.9242	21.252	26.0098	26.8987	26.7231
P13807	P13807;P54840	Glycogen [starch] synthase, muscle	GYS1	20.597	26.6241	6.02708	65.2127	+	2_1	2.19968	0.000412556	5.48683	3.05062	18	18	18	38.4	38.4	38.4	83.785	0	112.03	469640000	56	NaN	20.4725	20.7215	24.8579	26.7695	26.6241
P52732	P52732	Kinesin-like protein KIF11	KIF11	20.3567	26.2623	5.90558	59.9455	+	2_1	3.67166	0	6.03275	4.10297	23	23	23	32.3	32.3	32.3	119.16	0	199.38	387610000	73	20.7439	19.2378	20.3567	25.8828	26.2915	26.2623
Q9H9T3	Q9H9T3	Elongator complex protein 3	ELP3	20.0555	25.3983	5.34276	40.5818	+	2_1	2.68834	0.00070229	5.15506	2.9913	17	17	17	37.7	37.7	37.7	62.258	0	47.841	315060000	50	19.4897	21.7496	20.0555	26.0812	25.3983	25.2807
Q4V328	Q4V328	GRIP1-associated protein 1	GRIPAP1	21.6152	26.9273	5.3121	39.7284	+	2_1	0.687969	0.00526504	3.694	1.12278	24	24	24	43.3	43.3	43.3	96.004	0	164.29	422130000	57	NaN	21.8293	21.4011	21.7743	27.226	26.9273
P11216	P11216	Glycogen phosphorylase, brain form	PYGB	21.198	25.9417	4.7437	26.7914	+	2_1	3.71464	0.00148387	4.78738	3.50994	29	24	22	43.7	35.8	32.9	96.695	0	141.68	425770000	61	21.198	21.0255	21.5973	26.669	25.5723	25.9417
Q5T4S7	Q5T4S7	E3 ubiquitin-protein ligase UBR4	UBR4	23.6487	28.2154	4.56678	23.6994	+	2_1	5.08185	0	4.45146	3.86116	112	112	112	37	37	37	573.83	0	323.31	1688500000	355	23.5505	23.8702	23.6487	28.3021	28.2154	27.9063
Q9ULH7	Q9ULH7	MKL/myocardin-like protein 2	MKL2	19.3436	23.9066	4.56296	23.6368	+	2_1	1.04287	0.00172057	3.4346	1.34847	9	9	9	14.5	14.5	14.5	118.13	0	36.342	75603000	17	19.2877	19.3436	19.9275	19.9533	25.0028	23.9066
P30622	P30622	CAP-Gly domain-containing linker protein 1	CLIP1	21.7118	26.1298	4.41795	21.3764	+	2_1	0.933973	0.00243826	3.22466	1.23353	32	32	28	32.9	32.9	29.7	162.24	0	114	286680000	77	21.1141	22.0831	21.7118	21.7027	26.1298	26.7506
Q9Y2X7	Q9Y2X7	ARF GTPase-activating protein GIT1	GIT1	20.8674	25.0866	4.21926	18.6262	+	2_1	0.963333	0.00206731	3.40884	1.35942	15	15	13	35.6	35.6	32.5	84.34	0	45.057	133810000	37	19.5537	NaN	22.1811	22.5026	25.0866	25.2394
O95361	O95361;Q309B1	Tripartite motif-containing protein 16	TRIM16	21.3203	25.4924	4.17218	18.0282	+	2_1	3.08898	0.000401747	3.73403	2.64614	17	17	17	44.3	44.3	44.3	63.954	0	101.93	253620000	55	22.5325	21.301	21.3203	25.3418	25.5216	25.4924
Q7Z2Z2	Q7Z2Z2	Elongation factor Tu GTP-binding domain-containing protein 1	EFTUD1	22.163	26.3214	4.15842	17.857	+	2_1	3.67294	0.000893204	4.13006	3.12468	25	25	25	44.9	44.9	44.9	125.43	0	164.13	416250000	78	22.163	21.6787	22.2026	25.607	26.3214	26.5061
O95163	O95163	Elongator complex protein 1	IKBKAP	22.3738	26.5301	4.15629	17.8307	+	2_1	2.9835	0.000621622	4.47165	2.93316	32	32	32	36.4	36.4	36.4	150.25	0	154.6	605350000	90	22.3738	22.9406	21.2229	26.9311	26.4911	26.5301
Q14C86	Q14C86	GTPase-activating protein and VPS9 domain-containing protein 1	GAPVD1	22.5088	26.5685	4.05972	16.6762	+	2_1	2.82122	0.000327402	3.75818	2.52859	28	28	28	30.4	30.4	30.4	164.98	0	248.23	485090000	71	22.037	22.5088	23.1116	25.5739	26.7895	26.5685
O00203	O00203;Q13367	AP-3 complex subunit beta-1	AP3B1	21.003	25.0277	4.02472	16.2765	+	2_1	4.08422	0.001	3.9993	3.21241	14	14	14	18.3	18.3	18.3	121.32	0	78.708	207400000	51	21.4893	20.8805	21.003	25.0277	25.435	24.9081
Q96RU3	Q96RU3	Formin-binding protein 1	FNBP1	20.2335	24.2336	4.00007	16.0008			0	0.913715	4.00007	0	10	10	10	24.1	24.1	24.1	71.306	0	93.804	62211000	27	NaN	20.2335	NaN	NaN	24.3653	24.1019
Q7Z4S6	Q7Z4S6;O75037	Kinesin-like protein KIF21A	KIF21A	20.8128	24.7467	3.93392	15.2837	+	2_1	2.46382	0.000256267	3.76527	2.34293	20	20	20	25.4	25.4	25.4	187.18	0	114.07	181630000	53	21.4616	20.7267	20.8128	23.8035	24.7467	25.7466
Q92888	Q92888	Rho guanine nucleotide exchange factor 1	ARHGEF1	20.2455	24.1356	3.89004	14.8258	+	2_1	2.64174	0.000418182	4.38872	2.68637	14	14	14	19.3	19.3	19.3	102.43	0	42.095	145010000	32	20.3679	20.2455	19.0432	25.1526	24.1356	23.5347
A0AVT1	A0AVT1	Ubiquitin-like modifier-activating enzyme 6	UBA6	21.4751	25.3486	3.87351	14.6569			0	1	3.57414	0	18	18	18	29.1	29.1	29.1	117.97	0	71.88	200460000	45	21.4751	NaN	NaN	24.3693	25.4298	25.3486
P09429	P09429;B2RPK0	High mobility group protein B1	HMGB1	27.304	31.1402	3.83623	14.283	+	2_1	2.29888	0.000161972	3.20757	2.03809	15	15	13	60	60	50.2	24.893	0	323.31	9583200000	272	27.5312	27.304	27.2993	29.4485	31.1685	31.1402
Q8TBC4	Q8TBC4	NEDD8-activating enzyme E1 catalytic subunit	UBA3	21.6381	25.4734	3.83533	14.2741	+	2_1	2.20145	0.000191268	3.5854	2.3571	14	14	14	52.3	52.3	52.3	51.852	0	77.796	241060000	50	21.9059	21.3703	NaN	25.4734	25.707	24.4901
P26583	P26583	High mobility group protein B2	HMGB2	25.0971	28.8055	3.70843	13.0722	+	2_1	2.3764	0.000163993	3.14079	2.04618	15	13	13	54.5	44.5	44.5	24.033	0	116.06	1906700000	112	25.2515	25.0971	25.0683	27.216	28.8178	28.8055
O15357	O15357	Phosphatidylinositol 3,4,5-trisphosphate 5-phosphatase 2	INPPL1	20.4428	24.1134	3.6706	12.7339	+	2_1	2.96053	0.000328571	3.70225	2.85798	12	12	12	16.9	16.9	16.9	138.6	0	39.214	106620000	28	NaN	20.8219	20.0637	24.2731	24.0486	24.1134
Q7Z478	Q7Z478	ATP-dependent RNA helicase DHX29	DHX29	20.2744	23.8465	3.57216	11.894	+	2_1	2.67569	0.000357977	4.04907	2.57478	19	19	18	24.2	24.2	23.4	155.23	0	78.478	129670000	45	19.67	20.2744	20.6191	25.2311	23.8465	23.633
P53999	P53999	Activated RNA polymerase II transcriptional coactivator p15	SUB1	25.2074	28.7657	3.55826	11.7799	+	2_1	2.20131	0.000142636	3.09798	1.94852	8	8	8	37.8	37.8	37.8	14.395	0	102.98	1896200000	60	25.1999	25.2074	25.254	27.1498	28.7657	29.0399
Q63HN8	Q63HN8	E3 ubiquitin-protein ligase RNF213	RNF213	22.6222	26.1702	3.54805	11.6969	+	2_1	1.52943	0.000700422	3.23686	1.63742	59	59	59	17.6	17.6	17.6	591.4	0	189.92	433190000	125	21.4181	24.7334	22.6222	26.3714	26.1702	25.9426
Q14558	Q14558	Phosphoribosyl pyrophosphate synthase-associated protein 1	PRPSAP1	21.7499	25.2288	3.47883	11.1489	+	2_1	3.85303	0.000531792	3.49405	2.8066	9	8	8	38.8	34.8	34.8	39.393	0	52.169	257720000	23	22.2122	21.7062	21.7499	25.7497	25.2288	25.1721
O60256	O60256	Phosphoribosyl pyrophosphate synthase-associated protein 2	PRPSAP2	21.1313	24.6018	3.47056	11.0852	+	2_1	2.24661	0.000220624	3.81149	2.48436	9	9	8	37.7	37.7	33.9	40.925	0	82.207	216950000	28	20.9458	21.3168	NaN	25.7394	24.6018	24.4871
Q14CX7	Q14CX7	N-alpha-acetyltransferase 25, NatB auxiliary subunit	NAA25	21.7461	25.2075	3.46147	11.0156	+	2_1	2.37453	0.000188525	3.3395	2.12779	18	18	18	28	28	28	112.29	0	95.072	265160000	39	22.5944	21.1363	21.7461	25.8036	25.2075	24.4841
Q5R3I4	Q5R3I4	Tetratricopeptide repeat protein 38	TTC38	20.8202	24.2685	3.44831	10.9155	+	2_1	3.78853	0.000582278	3.66381	2.89235	10	10	10	31.1	31.1	31.1	52.787	0	37.623	142510000	24	20.929	20.8202	20.7691	25.0273	24.2685	24.2139
Q15025	Q15025	TNFAIP3-interacting protein 1	TNIP1	21.1253	24.5459	3.4206	10.7079	+	2_1	3.09391	0.000272997	3.31719	2.6782	12	12	12	28	28	28	71.863	0	21.988	93964000	25	21.5146	21.0462	21.1253	NaN	24.3469	24.7449
O95340	O95340	Bifunctional 3-phosphoadenosine 5-phosphosulfate synthase 2;Sulfate adenylyltransferase;Adenylyl-sulfate kinase	PAPSS2	21.8438	25.2619	3.41811	10.6894	+	2_1	2.97024	0.000320557	3.56994	2.51032	21	21	21	51.6	51.6	51.6	69.5	0	133.17	292900000	59	21.4498	21.8438	22.4852	26.0826	25.1441	25.2619
Q9ULT8	Q9ULT8	E3 ubiquitin-protein ligase HECTD1	HECTD1	21.0955	24.4863	3.39076	10.4887	+	2_1	3.02952	0.00029582	3.37539	2.43689	19	19	19	13.3	13.3	13.3	289.38	0	98.199	153680000	50	20.8577	21.0955	21.6212	25.1433	24.071	24.4863
Q06203	Q06203	Amidophosphoribosyltransferase	PPAT	21.9942	25.3489	3.35471	10.2298	+	2_1	4.27535	0.000538012	3.33005	2.81613	10	10	10	37.9	37.9	37.9	57.398	0	74.869	240970000	34	21.6993	22.2475	21.9942	25.1377	25.3489	25.4445
Q13144	Q13144	Translation initiation factor eIF-2B subunit epsilon	EIF2B5	22.8114	26.1607	3.34926	10.1913	+	2_1	2.09196	0.000184369	3.73871	2.11911	18	18	18	40.2	40.2	40.2	80.379	0	85.446	381210000	65	20.8411	22.8114	23.2792	25.7313	26.2559	26.1607
Q8IWZ3	Q8IWZ3	Ankyrin repeat and KH domain-containing protein 1	ANKHD1	20.8084	24.1367	3.32828	10.0441	+	2_1	2.64325	0.000187373	3.06826	2.12686	15	15	10	11.1	11.1	8.1	269.45	0	65.352	89539000	35	20.6474	20.8084	21.0039	23.0501	24.1367	24.4777
Q71UM5	Q71UM5	40S ribosomal protein S27-like	RPS27L	21.2614	24.4698	3.20836	9.24299			0	0.868356	3.25243	0	4	2	2	31	14.3	14.3	9.4771	0	6.3787	142560000	11	NaN	NaN	21.2614	24.3609	24.7109	24.4698
Q9GZZ9	Q9GZZ9	Ubiquitin-like modifier-activating enzyme 5	UBA5	21.9848	25.1914	3.20659	9.23166	+	2_1	5.51404	0.000657143	3.21293	2.95856	5	5	5	25	25	25	44.863	0	44.375	219570000	24	21.916	22.0166	21.9848	25.0427	25.322	25.1914
O75116	O75116	Rho-associated protein kinase 2	ROCK2	22.6623	25.8357	3.17344	9.02195	+	2_1	2.89171	0.000248649	3.27385	2.32868	25	25	21	26.2	26.2	22.8	160.9	0	169.91	343420000	72	21.8568	23.2407	22.6623	25.9765	25.7692	25.8357
Q96ED9	Q96ED9	Protein Hook homolog 2	HOOK2	20.5085	23.6692	3.16063	8.9422	+	2_1	3.1281	0.000270588	3.28118	2.66802	8	8	8	20.2	20.2	20.2	83.206	0	17.608	44094000	21	20.5085	20.0764	20.579	NaN	23.5242	23.8141
Q13045	Q13045	Protein flightless-1 homolog	FLII	23.1522	26.2986	3.14637	8.85425	+	2_1	2.83226	0.000232911	3.21675	2.27584	33	33	33	40.5	40.5	40.5	144.75	0	175.16	552030000	116	22.588	23.1522	23.9207	26.732	26.2807	26.2986
Q92734	Q92734	Protein TFG	TFG	23.0979	26.234	3.13613	8.79163	+	2_1	2.80388	0.000170686	2.84633	2.0743	10	10	10	37.2	37.2	37.2	43.447	0	199.31	417400000	48	23.5238	23.0979	22.8324	25.3775	26.234	26.3816
Q8NBF2	Q8NBF2	NHL repeat-containing protein 2	NHLRC2	21.9984	25.1339	3.13545	8.78748	+	2_1	2.02195	0.000113161	2.84266	1.76727	13	13	13	36.9	36.9	36.9	79.443	0	82.23	204560000	57	21.9984	21.4502	23.0409	24.2743	25.1339	25.6093
Q5VT79;P13928	Q5VT79;P13928	Annexin A8-like protein 2;Annexin A8	ANXA8L2;ANXA8	21.7881	24.9187	3.13063	8.75817	+	2_1	1.21769	0.00207508	2.53514	1.36101	8	8	8	40.7	40.7	40.7	36.879	0	60.954	125120000	28	NaN	21.3327	22.2435	23.0947	24.9562	24.9187
Q9BWD1	Q9BWD1	Acetyl-CoA acetyltransferase, cytosolic	ACAT2	23.3502	26.4546	3.10448	8.60085	+	2_1	2.60137	0.00022439	3.3786	2.2522	10	10	10	51.4	51.4	51.4	41.35	0	89.69	497060000	44	22.0488	23.6737	23.3502	26.2839	26.4546	26.4699
O14732	O14732	Inositol monophosphatase 2	IMPA2	22.3443	25.4476	3.10322	8.59335	+	2_1	2.38835	0.000178295	3.26635	2.31864	10	10	10	55.9	55.9	55.9	31.321	0	96.452	335720000	40	22.46	22.2287	NaN	26.2093	25.1752	25.4476
P55039	P55039	Developmentally-regulated GTP-binding protein 2	DRG2	20.8788	23.9812	3.10243	8.58864	+	2_1	1.45711	0.00105282	2.86058	1.60831	8	8	8	27.5	27.5	27.5	40.746	0	29.941	100440000	22	NaN	20.8406	20.9169	24.6411	23.9812	22.5957
P06737	P06737	Glycogen phosphorylase, liver form	PYGL	25.6915	28.7814	3.08988	8.51425	+	2_1	4.24972	0.000457711	3.22862	2.73707	42	42	36	54.8	54.8	45.7	97.147	0	323.31	3115000000	273	25.5148	25.6915	25.8529	29.2159	28.7478	28.7814
Q6P996	Q6P996;Q6P474	Pyridoxal-dependent decarboxylase domain-containing protein 1	PDXDC1	21.9888	25.0689	3.0801	8.45673	+	2_1	3.63962	0.000326241	3.16132	2.52672	20	20	20	43.8	43.8	43.8	86.706	0	72.663	192940000	47	21.9888	22.195	21.4393	25.0689	24.8299	25.2083
P28482	P28482;P31152;Q16659	Mitogen-activated protein kinase 1	MAPK1	22.4009	25.4708	3.06989	8.39709	+	2_1	2.1321	0.000196581	3.76343	2.1512	15	15	11	60	60	51.4	41.389	0	58.643	317810000	43	22.6051	22.4009	20.4994	26.2319	25.0931	25.4708
Q9NZ32	Q9NZ32	Actin-related protein 10	ACTR10	20.4894	23.5386	3.04916	8.2773			0	1	2.53837	0	10	10	10	43.2	43.2	43.2	46.306	0	54.955	52088000	20	NaN	NaN	20.4894	21.8377	23.5386	23.7071
O60502	O60502	Protein O-GlcNAcase	MGEA5	22.8088	25.8561	3.04729	8.26658	+	2_1	4.25506	0.000446602	3.21736	2.73026	24	24	24	44.8	44.8	44.8	102.91	0	102.22	394030000	65	22.8213	22.7204	22.8088	26.3503	25.7962	25.8561
Q9UI10	Q9UI10	Translation initiation factor eIF-2B subunit delta	EIF2B4	22.8723	25.9077	3.0354	8.19873	+	2_1	2.43742	0.000239583	3.66326	2.28888	16	16	16	48	48	48	57.557	0	125.13	395070000	46	21.2256	22.8723	23.0157	26.3811	25.9077	25.8146
Q14232	Q14232	Translation initiation factor eIF-2B subunit alpha	EIF2B1	22.8317	25.827	2.99529	7.97392	+	2_1	3.63985	0.000262108	2.90818	2.36243	12	12	12	57.7	57.7	57.7	33.712	0	71.391	380400000	39	22.7191	23.2888	22.8317	26.1303	25.827	25.6069
O43156	O43156	TELO2-interacting protein 1 homolog	TTI1	21.3999	24.3464	2.94656	7.70909	+	2_1	2.47025	0.000163701	3.04537	2.04519	16	16	16	24.9	24.9	24.9	122.07	0	72.204	138460000	36	21.07	21.3999	21.57	25.2218	23.6077	24.3464
Q9P0V9	Q9P0V9	Septin-10	2020-09-10	22.9053	25.8284	2.92312	7.58485	+	2_1	3.11938	0.000185859	2.75699	2.1239	15	15	14	51.5	51.5	47.4	52.592	0	206.56	379360000	49	22.9053	23.6654	22.8228	26.1375	25.6986	25.8284
Q9ULA0	Q9ULA0	Aspartyl aminopeptidase	DNPEP	22.0003	24.9181	2.91773	7.55656	+	2_1	4.2073	0.000306667	2.87738	2.47187	11	11	11	43.2	43.2	43.2	52.428	0	28.578	208680000	30	22.0003	21.9317	22.3479	25.167	24.8272	24.9181
P30566	P30566	Adenylosuccinate lyase	ADSL	23.0583	25.9593	2.90099	7.46939	+	2_1	3.03715	0.000235897	3.07584	2.27951	18	18	18	56.4	56.4	56.4	54.889	0	84.976	499870000	59	22.9288	23.0583	23.4893	26.8447	25.9	25.9593
Q8WXX5	Q8WXX5	DnaJ homolog subfamily C member 9	DNAJC9	23.7146	26.598	2.88344	7.37908	+	2_1	1.41012	0.00202937	2.18453	1.26884	11	11	11	48.8	48.8	48.8	29.909	0	100.89	407240000	56	23.7146	23.5035	24.0075	24.5135	26.6676	26.598
Q6FI81	Q6FI81	Anamorsin	CIAPIN1	23.0695	25.9415	2.87208	7.3212			0.213067	0.444941	1.0236	0.357313	10	10	10	58	58	58	33.582	0	39.168	243080000	37	23.0695	23.0616	23.4807	20.5121	25.9415	26.229
P62857	P62857	40S ribosomal protein S28	RPS28	25.5595	28.4231	2.86365	7.27854	+	2_1	2.03341	0.000106977	2.72408	1.7255	2	2	2	30.4	30.4	30.4	7.8409	0	61.759	2093700000	29	26.4545	25.2857	25.5595	27.7321	29.3166	28.4231
Q15257	Q15257	Serine/threonine-protein phosphatase 2A activator	PPP2R4	23.0931	25.9564	2.86337	7.27713	+	2_1	3.29709	0.000183633	2.66371	2.11563	9	9	9	44.7	44.7	44.7	40.667	0	53.808	321640000	38	22.9023	23.0931	23.2319	25.2586	25.9564	26.0034
Q9Y5K6	Q9Y5K6	CD2-associated protein	CD2AP	24.5039	27.3624	2.85859	7.25306	+	2_1	0.996602	0.00835222	1.9673	1.02153	20	20	20	46	46	46	71.45	0	184.15	680450000	89	24.5039	24.3063	25.0267	24.7834	27.5929	27.3624
Q96G03	Q96G03	Phosphoglucomutase-2	PGM2	23.013	25.8699	2.85696	7.24487	+	2_1	3.17383	0.000258427	3.11817	2.35096	17	17	17	41.2	41.2	41.2	68.283	0	65.442	348050000	51	22.1243	23.013	23.1056	25.7027	25.8699	26.0248
A5YKK6	A5YKK6	CCR4-NOT transcription complex subunit 1	CNOT1	22.4527	25.3063	2.85358	7.22792	+	2_1	2.40062	0.000195329	3.35778	2.14795	32	32	32	18.5	18.5	18.5	266.94	0	131.15	366920000	78	21.6804	22.4527	22.8303	26.5752	25.1552	25.3063
Q9UHY1	Q9UHY1	Nuclear receptor-binding protein	NRBP1	22.1392	24.9803	2.84112	7.16576	+	2_1	3.23182	0.000229426	2.94657	2.27025	8	8	8	27.3	27.3	27.3	59.844	0	21.372	176690000	23	21.3968	22.1392	22.2687	24.6383	24.9803	25.0258
Q86X55	Q86X55	Histone-arginine methyltransferase CARM1	CARM1	23.2336	26.0677	2.83407	7.13083	+	2_1	4.64368	0.00035249	2.90039	2.57046	16	16	16	41.1	41.1	41.1	65.853	0	51.162	428880000	60	22.9893	23.3943	23.2336	26.0677	26.2074	26.0433
O15347	O15347	High mobility group protein B3	HMGB3	24.5408	27.3694	2.82865	7.10409	+	2_1	1.60231	0.00155186	2.22342	1.35907	9	9	9	46.5	46.5	46.5	22.98	0	53.783	694540000	64	24.5408	24.54	24.5552	25.4975	27.4394	27.3694
O75792	O75792	Ribonuclease H2 subunit A	RNASEH2A	21.1743	24.0025	2.82821	7.10192			0	0.9747	2.80345	0	4	4	4	20.7	20.7	20.7	33.395	0	9.4937	41009000	17	21.3316	21.0913	21.1743	NaN	NaN	24.0025
Q15477	Q15477	Helicase SKI2W	SKIV2L	21.3149	24.1323	2.81736	7.04871	+	2_1	2.06791	0.000127778	3.04928	1.867	18	18	18	26.2	26.2	26.2	137.75	0	44.066	135860000	37	20.5435	21.8481	21.3149	25.2302	23.4919	24.1323
Q14203	Q14203	Dynactin subunit 1	DCTN1	23.6632	26.4699	2.80673	6.99697	+	2_1	3.44336	0.000254144	2.96029	2.34198	35	35	35	40.9	40.9	40.9	141.69	0	193.82	589380000	93	23.1345	23.6632	23.9695	26.7502	26.4279	26.4699
O95394	O95394	Phosphoacetylglucosamine mutase	PGM3	23.112	25.9112	2.79923	6.96069	+	2_1	3.80056	0.000256983	2.82244	2.34416	13	13	13	42.1	42.1	42.1	59.851	0	57.896	398890000	54	22.7745	23.4378	23.112	26.061	25.8194	25.9112
P30046;A6NHG4	P30046;A6NHG4	D-dopachrome decarboxylase;D-dopachrome decarboxylase-like protein	DDT;DDTL	23.2828	26.0811	2.79832	6.9563	+	2_1	1.40194	0.00186462	2.36646	1.32444	7	7	7	76.3	76.3	76.3	12.712	0	35.816	313210000	23	22.7482	23.2959	23.2828	23.9543	26.0811	26.3908
Q9Y3C4	Q9Y3C4	EKC/KEOPS complex subunit TPRKB	TPRKB	21.4138	24.1989	2.78504	6.89256	+	2_1	3.34446	0.000174573	2.66975	2.30525	6	6	6	56.6	56.6	56.6	19.661	0	47.874	102910000	24	21.3451	NaN	21.4826	23.8519	24.1989	24.2
O75420	O75420	PERQ amino acid-rich with GYF domain-containing protein 1	GIGYF1	21.3621	24.1399	2.77783	6.8582	+	2_1	2.55773	0.00014534	2.80246	2.14481	8	8	8	16.8	16.8	16.8	114.6	0	28.529	65835000	23	21.3621	21.139	21.5114	NaN	24.5062	23.7737
P46976	P46976	Glycogenin-1	GYG1	22.6082	25.381	2.77281	6.83438	+	2_1	3.26445	0.000217494	2.84671	2.22004	9	9	9	30.9	30.9	30.9	39.383	0	105.43	273760000	39	22.5571	22.6082	22.7502	25.381	26.0073	25.0673
Q04828	Q04828	Aldo-keto reductase family 1 member C1	AKR1C1	24.2397	26.9925	2.75283	6.74038	+	2_1	3.66918	0.000234097	2.77164	2.27855	16	8	0	55.4	37.5	0	36.788	0	94.962	753210000	67	23.8272	24.453	24.2397	26.7273	27.115	26.9925
Q9NR50	Q9NR50	Translation initiation factor eIF-2B subunit gamma	EIF2B3	23.0391	25.7914	2.75228	6.73781	+	2_1	5.22837	0.000308725	2.69623	2.48482	16	16	16	49.3	49.3	49.3	50.24	0	52.124	336010000	42	23.0391	23.1062	22.9902	25.8447	25.5881	25.7914
P11766	P11766	Alcohol dehydrogenase class-3	ADH5	24.3487	27.0834	2.73477	6.65653	+	2_1	4.46643	0.000268222	2.69263	2.37853	12	12	12	58.8	58.8	58.8	39.724	0	144.9	823680000	65	24.6264	24.1741	24.3487	27.0874	27.0834	27.0562
Q92990	Q92990	Glomulin	GLMN	20.1353	22.8697	2.73433	6.6545	+	2_1	3.57879	0.00021957	2.73932	2.23517	7	7	7	16.2	16.2	16.2	68.207	0	57.783	48979000	20	20.0646	20.1353	20.1778	23.2495	22.4766	22.8697
Q9BTW9	Q9BTW9	Tubulin-specific chaperone D	TBCD	22.8252	25.5591	2.73393	6.65265			0	0.905087	2.79365	0	20	20	20	28.7	28.7	28.7	132.6	0	129.63	309230000	62	NaN	NaN	22.8252	25.5591	26.2529	25.0445
P50851	P50851;Q8NFP9	Lipopolysaccharide-responsive and beige-like anchor protein	LRBA	20.7061	23.4194	2.71337	6.55852	+	2_1	2.98428	0.000191667	2.84879	2.13552	22	22	22	11.5	11.5	11.5	319.1	0	50.324	81753000	39	21.2006	20.3312	20.7061	24.0309	23.4194	23.3339
Q9HAB8	Q9HAB8	Phosphopantothenate--cysteine ligase	PPCS	21.5881	24.2982	2.71006	6.54349			0	1	2.8265	0	11	11	11	46.6	46.6	46.6	34.005	0	26.457	128880000	21	NaN	NaN	21.5881	24.7625	24.2982	24.1831
O60271	O60271	C-Jun-amino-terminal kinase-interacting protein 4	SPAG9	22.1859	24.8918	2.70599	6.52505	+	2_1	5.24683	0.000294872	2.63735	2.4367	16	16	16	22.3	22.3	22.3	146.2	0	60.351	184530000	43	22.1278	22.1859	22.3736	24.8918	24.9117	24.7958
P49023	P49023	Paxillin	PXN	21.8348	24.5368	2.70199	6.50699	+	2_1	2.95025	0.000168807	2.78042	2.27226	9	9	9	31	31	31	64.505	0	42.859	89911000	36	21.8348	21.4251	22.0093	NaN	24.5463	24.5273
Q9C0C9	Q9C0C9	E2/E3 hybrid ubiquitin-protein ligase UBE2O	UBE2O	22.6058	25.2924	2.68654	6.43768	+	2_1	2.20074	0.000116015	2.72636	1.79443	20	20	20	27.7	27.7	27.7	141.29	0	86.036	208890000	37	23.0342	21.5044	22.6058	25.4166	24.6145	25.2924
Q14527	Q14527	Helicase-like transcription factor	HLTF	20.9987	23.6814	2.68275	6.42079	+	2_1	2.04285	0.00012234	2.96781	1.99104	11	11	11	19	19	19	113.93	0	33.515	99543000	25	NaN	20.6839	21.3135	24.6317	23.5863	23.6814
Q9H0B6	Q9H0B6	Kinesin light chain 2	KLC2	21.6804	24.3537	2.67332	6.37895	+	2_1	1.53292	0.00151111	2.39654	1.39225	16	10	9	36.5	23.5	23.5	68.934	0	49.868	86246000	31	21.6804	22.058	20.5575	22.7028	24.429	24.3537
Q14204	Q14204	Cytoplasmic dynein 1 heavy chain 1	DYNC1H1	27.7793	30.4458	2.66648	6.34878	+	2_1	4.12497	0.000298701	2.86821	2.44821	223	223	223	60.1	60.1	60.1	532.4	0	323.31	10144000000	940	27.5781	27.7793	27.8239	30.9033	30.4458	30.4369
P05161	P05161	Ubiquitin-like protein ISG15	ISG15	20.9151	23.5706	2.65547	6.30052	+	2_1	3.19421	0.000166065	2.61001	2.05535	3	3	3	31.5	31.5	31.5	17.887	0	20.784	72775000	15	21.2555	20.5996	20.9151	23.8462	23.5706	23.1834
P49770	P49770	Translation initiation factor eIF-2B subunit beta	EIF2B2	22.1222	24.7669	2.64467	6.25353	+	2_1	2.84318	0.000208145	3.03542	2.18761	7	7	7	27.4	27.4	27.4	38.989	0	48.178	206770000	23	21.3434	22.3055	22.1222	25.4577	24.7669	24.6529
Q13630	Q13630	GDP-L-fucose synthase	TSTA3	22.4293	25.0674	2.63815	6.22533	+	2_1	1.98949	0.000945525	2.36637	1.55931	9	9	9	50.8	50.8	50.8	35.892	0	24.433	199170000	26	22.4293	22.5278	22.3069	25.5038	25.0674	23.7918
Q9Y6D5	Q9Y6D5	Brefeldin A-inhibited guanine nucleotide-exchange protein 2	ARFGEF2	21.4479	24.0786	2.63066	6.19309			0	1	2.5127	0	18	18	13	16.4	16.4	12.4	202.04	0	86.587	99727000	28	NaN	21.4479	NaN	24.0786	24.126	23.6772
Q96B97	Q96B97	SH3 domain-containing kinase-binding protein 1	SH3KBP1	25.547	28.171	2.62393	6.16427	+	2_1	1.10956	0.00696509	1.86389	1.04131	23	23	23	51.1	51.1	51.1	73.125	0	323.31	1223100000	135	25.6668	25.4453	25.547	25.8427	28.2371	28.171
Q8IVD9	Q8IVD9	NudC domain-containing protein 3	NUDCD3	21.2772	23.8953	2.61815	6.13962	+	2_1	2.96734	0.000147673	2.60531	2.15889	9	9	9	36.6	36.6	36.6	40.822	0	39.723	84845000	30	NaN	21.3702	21.1842	23.8953	24.1372	23.6149
P48147	P48147	Prolyl endopeptidase	PREP	23.8633	26.469	2.60571	6.08691	+	2_1	5.04486	0.000277108	2.62734	2.40558	23	23	23	51	51	51	80.699	0	135.99	564650000	83	23.8633	23.8381	24.0152	26.4497	26.469	26.6799
Q9BRA2	Q9BRA2	Thioredoxin domain-containing protein 17	TXNDC17	23.1347	25.7384	2.60369	6.07839	+	2_1	2.28434	0.000853978	2.23421	1.592	5	5	5	54.5	54.5	54.5	13.941	0	27.147	251600000	26	23.1347	23.273	23.0202	24.5844	25.7384	25.8077
Q15631	Q15631	Translin	TSN	23.1278	25.7314	2.60358	6.07793	+	2_1	2.76739	0.000141104	2.61731	1.93885	9	9	9	39.5	39.5	39.5	26.183	0	41.198	359090000	45	22.5296	23.7394	23.1278	25.7931	25.7314	25.7243
Q14141	Q14141	Septin-6	2020-09-06	22.8022	25.4045	2.60227	6.07241	+	2_1	3.00995	0.000133527	2.43267	1.89927	9	9	7	33.2	33.2	27.2	49.716	0	82.512	228280000	38	22.4505	23.0202	22.8022	24.7374	25.4291	25.4045
Q9Y4R8	Q9Y4R8	Telomere length regulation protein TEL2 homolog	TELO2	21.3715	23.9737	2.60223	6.07224	+	2_1	2.04007	0.000111786	2.78368	1.90507	13	13	13	26.4	26.4	26.4	91.746	0	74.083	109390000	34	NaN	21.8087	20.9342	23.8372	24.6545	23.9737
Q04446	Q04446	1,4-alpha-glucan-branching enzyme	GBE1	25.3626	27.9632	2.60061	6.06543	+	2_1	5.27492	0.000309764	2.69107	2.48559	26	26	26	56.1	56.1	56.1	80.473	0	183.32	1720900000	135	25.3626	25.3255	25.3684	28.2063	27.9601	27.9632
P80217	P80217	Interferon-induced 35 kDa protein	IFI35	21.6538	24.2539	2.60016	6.06354	+	2_1	4.02785	0.000212471	2.55526	2.19951	7	7	7	35	35	35	31.546	0	32.558	121100000	16	21.6529	21.6538	21.8811	24.5457	24.2539	24.0539
O43237	O43237	Cytoplasmic dynein 1 light intermediate chain 2	DYNC1LI2	22.9497	25.5277	2.57796	5.97095	+	2_1	3.15298	0.000154622	2.54218	2.00268	14	13	13	47.2	44.5	44.5	54.099	0	84.125	276900000	39	22.6136	22.9497	23.4324	25.3277	25.7668	25.5277
Q13287	Q13287	N-myc-interactor	NMI	20.5452	23.1229	2.57763	5.96958	+	2_1	1.92996	0.00084449	2.57763	2.01079	2	2	2	8.1	8.1	8.1	35.056	0	3.9125	39424000	9	NaN	20.8238	20.2667	NaN	23.1663	23.0794
P29508;P48594	P29508;P48594	Serpin B3;Serpin B4	SERPINB3;SERPINB4	20.3586	22.9332	2.57455	5.95685	+	2_1	4.73802	0.000238342	2.52974	2.28729	7	7	7	31.3	31.3	31.3	44.564	0	27.841	43316000	21	20.4604	20.2766	20.3586	23.0312	22.7205	22.9332
O60678	O60678	Protein arginine N-methyltransferase 3	PRMT3	22.1934	24.7649	2.57143	5.94398	+	2_1	3.88203	0.000209091	2.57769	2.18882	11	11	11	24.1	24.1	24.1	59.902	0	73.414	175930000	39	22.1934	22.1085	22.3687	25.0953	24.7649	24.5436
P06703	P06703	Protein S100-A6	S100A6	24.0102	26.578	2.56781	5.92909	+	2_1	1.38002	0.00208455	2.16171	1.32529	3	3	3	35.6	35.6	35.6	10.18	0	13.867	427790000	21	23.7663	NaN	24.2541	25.2383	26.578	26.6995
Q13085	Q13085	Acetyl-CoA carboxylase 1;Biotin carboxylase	ACACA	24.8118	27.3788	2.567	5.92576	+	2_1	4.02491	0.000252055	2.74574	2.3386	66	66	57	47	47	41.6	265.55	0	275.09	1199100000	162	24.7319	24.8118	24.8284	27.8791	27.3514	27.3788
O95336	O95336	6-phosphogluconolactonase	PGLS	24.0802	26.6439	2.56371	5.91226	+	2_1	3.31153	0.000202198	2.74468	2.17029	12	12	12	76.4	76.4	76.4	27.547	0	91.115	813810000	69	24.277	24.0371	24.0802	27.3838	26.6006	26.6439
Q9Y5B9	Q9Y5B9	FACT complex subunit SPT16	SUPT16H	22.1505	24.7138	2.56331	5.91062	+	2_1	3.85573	0.000223844	2.66858	2.24859	17	17	17	23.2	23.2	23.2	119.91	0	48.937	173480000	36	21.8249	22.3688	22.1505	24.6564	24.7138	24.9797
Q14914	Q14914	Prostaglandin reductase 1	PTGR1	25.8591	28.4157	2.55653	5.88291	+	2_1	4.09632	0.000211982	2.53493	2.19632	17	17	17	55.9	55.9	55.9	35.869	0	217.6	2095300000	149	25.8591	25.8786	25.6469	28.0649	28.5088	28.4157
P50502;Q8IZP2;Q8NFI4	P50502;Q8IZP2;Q8NFI4	Hsc70-interacting protein;Putative protein FAM10A4;Putative protein FAM10A5	ST13;ST13P4;ST13P5	25.7256	28.2819	2.55629	5.88193	+	2_1	1.25703	0.00397363	1.89725	1.11054	9	9	9	25.7	25.7	25.7	41.331	0	57.603	1475200000	88	25.7256	26.0481	25.7231	26.339	28.2819	28.5676
P13929	P13929	Beta-enolase	ENO3	23.0796	25.6271	2.54742	5.84588	+	2_1	1.38974	0.00207698	2.16775	1.25479	12	7	7	37.3	24.2	24.2	46.986	0	54.345	229100000	30	22.2336	23.0796	23.4866	23.8521	25.6271	25.824
Q9NPF4	Q9NPF4	Probable tRNA N6-adenosine threonylcarbamoyltransferase	OSGEP	21.9098	24.4538	2.54401	5.83208	+	2_1	3.62589	0.000206742	2.64915	2.18546	7	7	7	35.8	35.8	35.8	36.426	0	42.094	151510000	23	22.1454	21.9098	21.7425	24.9317	24.3596	24.4538
P12955	P12955	Xaa-Pro dipeptidase	PEPD	23.0555	25.5865	2.53102	5.7798	+	2_1	6.95552	0.000304636	2.5409	2.46779	13	13	13	41.6	41.6	41.6	54.548	0	110.03	302810000	45	23.0401	23.1065	23.0555	25.5865	25.5864	25.6518
O95834	O95834;O00423	Echinoderm microtubule-associated protein-like 2	EML2	23.4783	26.0021	2.52383	5.75107	+	2_1	4.54911	0.000261364	2.65126	2.3589	11	11	11	26.3	26.3	26.3	70.678	0	49.637	437500000	42	23.5498	23.2836	23.4783	26.2783	26.0021	25.985
Q9UKG1	Q9UKG1	DCC-interacting protein 13-alpha	APPL1	21.9169	24.439	2.52206	5.74402	+	2_1	2.85061	0.000143302	2.59777	1.95294	15	15	15	37.9	37.9	37.9	79.663	0	76.249	138020000	39	21.2602	21.9169	22.3486	24.6035	24.2766	24.439
Q99426	Q99426	Tubulin-folding cofactor B	TBCB	21.5752	24.0876	2.51237	5.70557	+	2_1	4.43555	0.000216471	2.4915	2.21584	8	8	8	48.4	48.4	48.4	27.325	0	35.288	106980000	25	21.6932	21.3421	21.5752	23.8897	24.1077	24.0876
Q9NZ52	Q9NZ52	ADP-ribosylation factor-binding protein GGA3	GGA3	20.4759	22.9859	2.51005	5.6964	+	2_1	2.28919	0.00024297	2.41001	1.81692	5	5	5	12	12	12	78.314	0	26.176	29645000	13	20.4014	20.4759	20.8505	NaN	23.3518	22.62
P06132	P06132	Uroporphyrinogen decarboxylase	UROD	23.1881	25.696	2.50792	5.68799	+	2_1	2.82683	0.000156463	2.712	2.00931	12	12	12	58.9	58.9	58.9	40.786	0	60.31	325870000	44	22.3232	23.1881	23.3635	25.4202	25.696	25.8945
Q8NEZ5	Q8NEZ5	F-box only protein 22	FBXO22	23.1126	25.6186	2.50595	5.68023	+	2_1	3.00039	0.000135095	2.44593	1.90493	12	12	12	43.4	43.4	43.4	44.508	0	62.396	321900000	32	22.9617	23.1126	23.3617	26.0256	25.1297	25.6186
Q05397	Q05397	Focal adhesion kinase 1	PTK2	22.0356	24.5375	2.50193	5.66443	+	2_1	3.29726	0.000207207	2.77708	2.18657	14	14	13	24	24	23.3	119.23	0	53.016	171280000	36	22.2029	22.0356	21.6688	24.5166	24.5375	25.1844
Q96C86	Q96C86	m7GpppX diphosphatase	DCPS	22.548	25.0415	2.49352	5.6315	+	2_1	3.14758	0.00014375	2.46584	1.95369	11	11	11	42.1	42.1	42.1	38.608	0	74.24	204210000	40	22.1079	22.9909	22.548	24.8981	25.0415	25.1047
P27708	P27708	CAD protein;Glutamine-dependent carbamoyl-phosphate synthase;Aspartate carbamoyltransferase;Dihydroorotase	CAD	26.7613	29.2537	2.49245	5.62733	+	2_1	3.95753	0.000221154	2.62674	2.2389	94	91	91	67.3	66.3	66.3	242.98	0	323.31	4419200000	489	26.7176	26.7984	26.7613	29.7263	29.2537	29.1775
P17174	P17174	Aspartate aminotransferase, cytoplasmic	GOT1	25.1486	27.6381	2.48953	5.61595	+	2_1	5.83784	0.000247978	2.45366	2.3269	22	22	22	72.9	72.9	72.9	46.247	0	129.66	1332100000	132	25.1345	25.1486	25.229	27.696	27.539	27.6381
P40261	P40261	Nicotinamide N-methyltransferase	NNMT	25.1168	27.6	2.4832	5.59136	+	2_1	2.81825	0.000238674	2.13911	1.67474	12	12	12	62.1	62.1	62.1	29.574	0	284.07	1046300000	110	25.1168	25.4996	25.0912	26.8879	27.6371	27.6
O43252	O43252	Bifunctional 3-phosphoadenosine 5-phosphosulfate synthase 1;Sulfate adenylyltransferase;Adenylyl-sulfate kinase	PAPSS1	22.1753	24.657	2.48177	5.58582	+	2_1	3.15449	0.000119948	2.25578	1.8209	9	9	9	28.8	28.8	28.8	70.832	0	48.748	161070000	27	22.0652	22.1753	22.7176	24.7442	24.657	24.3242
Q13409	Q13409	Cytoplasmic dynein 1 intermediate chain 2	DYNC1I2	24.4314	26.9044	2.47303	5.55209	+	2_1	2.04947	0.0014026	2.10485	1.45922	16	16	16	55.3	55.3	55.3	71.456	0	139.83	607000000	77	24.5082	24.4176	24.4314	25.6804	26.9044	27.0869
P48163	P48163	NADP-dependent malic enzyme	ME1	24.192	26.6583	2.46629	5.52621	+	2_1	3.85069	0.000150327	2.3088	1.9868	22	22	22	67.7	67.7	67.7	64.149	0	148.76	572930000	111	24.1278	24.192	24.3566	26.2413	26.6583	26.7032
O14617	O14617	AP-3 complex subunit delta-1	AP3D1	23.1266	25.5924	2.46582	5.52441	+	2_1	2.65938	0.000110843	2.3474	1.75797	20	20	20	29.4	29.4	29.4	130.16	0	173.93	295050000	46	22.6578	23.493	23.1266	25.7438	24.9834	25.5924
P48506	P48506	Glutamate--cysteine ligase catalytic subunit	GCLC	22.908	25.3568	2.44879	5.45958	+	2_1	4.14089	0.000190476	2.44229	2.1335	16	16	16	32.2	32.2	32.2	72.765	0	56.008	242380000	41	22.9181	22.6387	22.908	25.3942	25.3568	25.0407
P00338	P00338;Q6ZMR3;P07864	L-lactate dehydrogenase A chain	LDHA	30.343	32.7917	2.44871	5.45928	+	2_1	5.46949	0.000237726	2.43966	2.2865	31	31	30	86.1	86.1	82.5	36.688	0	323.31	47539000000	1267	30.3276	30.427	30.343	32.9147	32.7917	32.7102
O75223	O75223	Gamma-glutamylcyclotransferase	GGCT	23.5946	26.0354	2.44083	5.42954	+	2_1	2.24986	0.00106741	2.11465	1.52099	6	6	6	52.7	52.7	52.7	21.007	0	80.661	334160000	54	23.4368	23.5946	23.6555	24.9078	26.0354	26.0876
Q5VZK9	Q5VZK9	Leucine-rich repeat-containing protein 16A	LRRC16A	21.8497	24.2888	2.43915	5.42322	+	2_1	3.40929	0.0001458	2.39504	1.96646	14	14	14	16.7	16.7	16.7	151.56	0	31.843	116570000	36	21.8497	21.5635	21.8643	23.7704	24.4033	24.2888
Q01518	Q01518	Adenylyl cyclase-associated protein 1	CAP1	25.7215	28.1566	2.43518	5.40832	+	2_1	6.08033	0.000245333	2.4236	2.31528	27	27	26	61.7	61.7	60	51.901	0	323.31	1846500000	163	25.6642	25.7215	25.7965	28.1566	28.1944	28.1019
P18077	P18077	60S ribosomal protein L35a	RPL35A	23.6969	26.1282	2.43128	5.39372	+	2_1	2.59297	0.000127955	2.58952	1.86926	5	5	5	22.7	22.7	22.7	12.538	0	5.3344	554070000	28	23.6969	24.1739	23.5515	27.0654	26.1282	25.9972
P54725	P54725	UV excision repair protein RAD23 homolog A	RAD23A	22.6364	25.0646	2.42823	5.38233	+	2_1	1.70103	0.00152365	2.20237	1.4839	10	10	9	61.2	61.2	58.7	39.609	0	86.844	175030000	38	NaN	22.5679	22.705	24.1102	25.3415	25.0646
P17858	P17858	ATP-dependent 6-phosphofructokinase, liver type	PFKL	25.5961	28.0215	2.42539	5.37174	+	2_1	3.82532	0.000214953	2.61835	2.20669	29	25	25	55.4	49.6	49.6	85.018	0	223.27	1825300000	147	25.1148	25.6306	25.5961	28.2283	27.9469	28.0215
Q02543	Q02543	60S ribosomal protein L18a	RPL18A	25.8697	28.2893	2.41956	5.35008	+	2_1	3.8869	0.000206278	2.56968	2.18398	9	9	9	37.5	37.5	37.5	20.762	0	85.479	2260100000	114	25.8697	26.0363	25.6149	28.6642	28.2893	28.2765
Q9Y6G9	Q9Y6G9	Cytoplasmic dynein 1 light intermediate chain 1	DYNC1LI1	23.4814	25.9004	2.41901	5.34804	+	2_1	2.73285	0.000106852	2.2493	1.72078	17	17	16	52.6	52.6	50.1	56.578	0	142.96	325090000	54	23.5255	23.3314	23.4814	25.1019	26.084	25.9004
P11908	P11908	Ribose-phosphate pyrophosphokinase 2	PRPS2	25.5239	27.9415	2.41758	5.34274	+	2_1	3.63028	0.000178641	2.52979	2.1045	15	15	6	55	55	20.4	34.769	0	192.37	1725700000	125	25.1195	25.5239	25.689	28.1795	27.8008	27.9415
Q8NB90	Q8NB90	Spermatogenesis-associated protein 5	SPATA5	21.0336	23.4476	2.41403	5.32961	+	2_1	4.37987	0.000171322	2.32964	2.07977	10	9	9	22.8	21.5	21.5	97.903	0	45.453	69608000	25	21.1659	21.0336	20.9795	23.4476	23.1825	23.5378
Q9UBT2	Q9UBT2	SUMO-activating enzyme subunit 2	UBA2	24.3726	26.7813	2.40873	5.31007	+	2_1	4.52828	0.000207675	2.43907	2.18671	23	23	23	49.7	49.7	49.7	71.223	0	216.52	719190000	108	24.4204	24.3726	24.26	26.9764	26.7813	26.6125
P48507	P48507	Glutamate--cysteine ligase regulatory subunit	GCLM	20.3209	22.7223	2.40143	5.28327	+	2_1	1.49764	0.00206647	2.03493	1.24931	6	6	6	27	27	27	30.727	0	13.461	40203000	13	20.3209	20.1371	21.0072	23.3966	21.4511	22.7223
P22392;O60361	P22392;O60361	Nucleoside diphosphate kinase B;Putative nucleoside diphosphate kinase	NME2;NME2P1	27.8534	30.2514	2.39795	5.27054	+	2_1	4.22923	0.000203991	2.4757	2.17289	14	14	8	79.6	79.6	48.7	17.298	0	112.52	9146300000	301	27.8534	27.9456	27.838	30.6229	30.1899	30.2514
O00764	O00764	Pyridoxal kinase	PDXK	24.6738	27.0695	2.39569	5.26229	+	2_1	4.18693	0.000189691	2.4279	2.1296	13	13	13	74	74	74	35.102	0	111.75	911220000	105	24.5785	24.6738	24.8777	27.3509	27.0695	26.9932
P23921	P23921	Ribonucleoside-diphosphate reductase large subunit	RRM1	25.0194	27.4151	2.39565	5.26214	+	2_1	4.45206	0.000179688	2.35317	2.10786	33	33	33	60	60	60	90.069	0	323.31	1064000000	153	24.8638	25.0632	25.0194	27.1377	27.4532	27.4151
P34949	P34949	Mannose-6-phosphate isomerase	MPI	23.649	26.0426	2.39364	5.25482	+	2_1	5.09564	0.000216981	2.39945	2.21811	11	11	11	40.7	40.7	40.7	46.655	0	119.32	422290000	39	23.7424	23.649	23.5515	25.9448	26.1538	26.0426
Q00653	Q00653	Nuclear factor NF-kappa-B p100 subunit;Nuclear factor NF-kappa-B p52 subunit	NFKB2	23.3765	25.7662	2.38968	5.24041	+	2_1	2.58845	0.000132184	2.63224	1.88992	20	20	20	37.2	37.2	37.2	96.748	0	77.877	347580000	58	23.6383	23.3765	22.3556	25.8086	25.7662	25.6924
P09104	P09104	Gamma-enolase	ENO2	26.2311	28.6185	2.3874	5.23214	+	2_1	2.08266	0.000238938	2.55486	1.6748	19	15	14	61.3	48.2	46.3	47.268	0	124.31	3535300000	60	26.5743	26.1845	26.2311	29.8723	28.6185	28.1637
Q96S44	Q96S44	TP53-regulating kinase	TP53RK	21.6354	24.0201	2.38474	5.2225	+	2_1	2.47106	0.000246014	2.33094	1.83087	5	5	5	26.5	26.5	26.5	28.16	0	37.713	91223000	17	21.8471	21.4237	NaN	23.6439	24.2349	24.0201
P14618	P14618;P30613	Pyruvate kinase PKM	PKM	31.1823	33.5648	2.38251	5.21443	+	2_1	4.91635	0.000228856	2.48096	2.26828	48	48	48	79.3	79.3	79.3	57.936	0	323.31	85591000000	1621	31.1823	31.2107	31.0827	33.8098	33.544	33.5648
P55210	P55210	Caspase-7;Caspase-7 subunit p20;Caspase-7 subunit p11	CASP7	21.6004	23.9811	2.38066	5.20775	+	2_1	2.51717	0.000106113	2.33116	1.8452	6	6	6	34.7	34.7	34.7	34.276	0	45.856	61699000	25	21.3628	21.6004	21.9866	NaN	23.8207	24.1415
P29401	P29401	Transketolase	TKT	29.997	32.3768	2.37986	5.20486	+	2_1	4.22128	0.000198704	2.45718	2.15739	48	48	48	84.8	84.8	84.8	67.877	0	323.31	39018000000	1216	29.997	30.1157	29.9723	32.7477	32.3768	32.332
P22234	P22234	Multifunctional protein ADE2;Phosphoribosylaminoimidazole-succinocarboxamide synthase;Phosphoribosylaminoimidazole carboxylase	PAICS	27.4434	29.8155	2.37211	5.17698	+	2_1	5.67648	0.000211009	2.31777	2.19387	27	27	27	68.5	68.5	68.5	47.079	0	323.31	5694500000	281	27.4434	27.4284	27.4623	29.8206	29.8155	29.6513
Q16719	Q16719	Kynureninase	KYNU	27.3448	29.7152	2.37046	5.17106	+	2_1	5.01598	0.000197425	2.33572	2.15605	28	28	28	68.8	68.8	68.8	52.351	0	323.31	5437800000	281	27.3448	27.2695	27.4541	29.7889	29.5715	29.7152
P37837	P37837	Transaldolase	TALDO1	26.0358	28.4032	2.36738	5.16003	+	2_1	4.16443	0.000200873	2.48293	2.16824	15	15	15	45.4	45.4	45.4	37.54	0	54.171	2368000000	118	26.0358	26.0556	25.9272	28.762	28.4032	28.3021
Q58FF8	Q58FF8	Putative heat shock protein HSP 90-beta 2	HSP90AB2P	26.1304	28.4925	2.3621	5.14118	+	2_1	4.2264	0.000187755	2.41698	2.1271	11	1	1	20.7	3.9	3.9	44.348	0	61.813	2344000000	41	26.0821	26.1304	26.2485	28.4004	28.4925	28.819
Q8IZ83	Q8IZ83	Aldehyde dehydrogenase family 16 member A1	ALDH16A1	22.4975	24.8593	2.36179	5.14008	+	2_1	3.34044	0.0001472	2.42596	1.97241	13	13	13	30.4	30.4	30.4	85.126	0	45.581	190670000	54	22.4975	22.161	22.7031	25.1789	24.6013	24.8593
P41743	P41743	Protein kinase C iota type	PRKCI	22.1461	24.5029	2.35687	5.12258	+	2_1	4.66425	0.000190871	2.35359	2.13396	12	12	12	41.9	41.9	41.9	68.262	0	35.827	143030000	30	22.1004	22.2459	22.1461	24.5029	24.6866	24.3636
Q9BT73	Q9BT73	Proteasome assembly chaperone 3	PSMG3	22.006	24.3573	2.35129	5.1028			0	0.906802	2.35129	0	4	4	4	66.4	66.4	66.4	13.104	0	12.573	90420000	8	NaN	22.006	NaN	NaN	24.347	24.3677
O75347	O75347	Tubulin-specific chaperone A	TBCA	24.9483	27.2976	2.3493	5.09577	+	2_1	1.27976	0.00638293	1.71031	1.05135	6	6	6	40.7	40.7	40.7	12.855	0	41.034	765170000	60	24.9483	25.4987	24.8415	25.6264	27.2976	27.4954
Q9NY33	Q9NY33	Dipeptidyl peptidase 3	DPP3	24.3582	26.7071	2.34891	5.09439	+	2_1	3.14827	0.00015257	2.53402	1.99642	23	23	23	53.2	53.2	53.2	82.588	0	188.88	692810000	92	23.6352	24.3582	24.4967	26.6337	26.7514	26.7071
Q8N8S7	Q8N8S7	Protein enabled homolog	ENAH	20.4308	22.7774	2.34658	5.08617	+	2_1	1.32126	0.00371238	1.85214	1.11825	6	6	6	18.8	18.8	18.8	66.509	0	25.678	32628000	10	20.4308	20.494	20.1094	20.9082	22.7774	22.9051
O95456	O95456	Proteasome assembly chaperone 1	PSMG1	23.3969	25.7419	2.34499	5.08057	+	2_1	3.47318	0.000142857	2.35059	1.94912	10	10	10	54.2	54.2	54.2	32.854	0	103.55	340780000	38	23.0881	23.7664	23.3969	25.6735	25.8878	25.7419
Q9UGI8	Q9UGI8	Testin	TES	22.6826	25.0255	2.34293	5.07332	+	2_1	3.01815	0.000114002	2.2249	1.77199	12	12	12	42	42	42	47.996	0	64.541	187910000	38	23.111	22.6826	22.3906	24.6703	25.1631	25.0255
P31350	P31350	Ribonucleoside-diphosphate reductase subunit M2	RRM2	24.4245	26.7637	2.33919	5.06018	+	2_1	4.70301	0.000175908	2.3027	2.0963	16	16	15	54.8	54.8	50.9	44.877	0	115.83	727340000	62	24.4245	24.6104	24.3217	26.8377	26.7637	26.6633
P16083	P16083	Ribosyldihydronicotinamide dehydrogenase [quinone]	NQO2	24.1276	26.4649	2.33732	5.05363	+	2_1	2.45019	0.00115419	1.98545	1.50088	9	9	9	63.2	63.2	63.2	25.918	0	50.297	488300000	44	24.1276	24.7345	24.027	25.8147	26.4649	26.5658
P30520	P30520	Adenylosuccinate synthetase isozyme 2	ADSS	23.454	25.7902	2.33622	5.04978	+	2_1	3.48284	0.000155668	2.43049	2.00574	14	14	12	39.3	39.3	34.6	50.097	0	60.303	400200000	45	23.454	23.7427	23.3142	26.273	25.7392	25.7902
Q6IA86	Q6IA86	Elongator complex protein 2	ELP2	22.978	25.313	2.335	5.04551	+	2_1	2.58404	0.000159445	2.90792	2.02629	20	20	20	39.5	39.5	39.5	92.499	0	91.768	307540000	49	21.9176	22.978	23.003	26.0357	25.2737	25.313
P0DN79;P35520	P0DN79;P35520	Cystathionine beta-synthase	CBS	25.1898	27.5206	2.33076	5.0307	+	2_1	3.76789	0.000152318	2.34046	1.9962	20	20	20	54.3	54.3	54.3	60.586	0	144.19	1225800000	96	25.1898	25.514	25.034	27.7806	27.458	27.5206
O60443	O60443	Non-syndromic hearing impairment protein 5	DFNA5	23.1633	25.4913	2.32803	5.02119	+	2_1	2.95141	0.000161404	2.69419	2.03766	16	16	16	42.5	42.5	42.5	54.554	0	81.107	385810000	53	23.1633	23.2426	22.8509	26.378	25.4913	25.47
P08243	P08243	Asparagine synthetase [glutamine-hydrolyzing]	ASNS	25.5394	27.8661	2.32671	5.0166	+	2_1	4.40574	0.000175573	2.34614	2.09629	25	25	25	59.5	59.5	59.5	64.369	0	137.75	1590300000	121	25.4274	25.7488	25.5394	28.0622	27.8661	27.8257
P26639	P26639	Threonine--tRNA ligase, cytoplasmic	TARS	26.757	29.0782	2.32119	4.99744	+	2_1	4.36247	0.000158348	2.25785	2.02023	42	42	37	60.4	60.4	53.5	83.434	0	323.31	3654900000	324	26.7548	27.0769	26.757	29.2181	29.0782	29.066
Q00796	Q00796	Sorbitol dehydrogenase	SORD	25.5731	27.8933	2.32016	4.99388	+	2_1	4.38606	0.000200436	2.43903	2.16739	17	17	17	75.4	75.4	75.4	38.324	0	236.91	1615500000	134	25.5731	25.6073	25.3539	28.1396	27.8933	27.8185
P57737	P57737	Coronin-7	CORO7	22.8962	25.215	2.31888	4.98945	+	2_1	3.61658	0.000144201	2.32235	1.95646	16	16	16	39.4	39.4	39.4	100.6	0	69.725	249920000	41	22.7761	22.8962	23.1479	25.215	25.0268	25.5454
Q9P206	Q9P206	Uncharacterized protein KIAA1522	KIAA1522	22.1589	24.4742	2.31532	4.97715	+	2_1	1.96448	0.00101141	2.34257	1.54016	14	14	14	24.9	24.9	24.9	107.09	0	48.139	113240000	32	22.2698	22.1589	21.1053	23.4611	24.6263	24.4742
Q99829	Q99829	Copine-1	CPNE1	24.9663	27.2807	2.31434	4.97377	+	2_1	6.65766	0.000215962	2.28144	2.2116	15	15	15	46.7	46.7	46.7	59.058	0	240.51	1005900000	109	24.9663	25.0311	24.9498	27.2807	27.286	27.2249
Q96DG6	Q96DG6	Carboxymethylenebutenolidase homolog	CMBL	24.9062	27.2198	2.3136	4.97122	+	2_1	4.44951	0.0001893	2.38006	2.12908	17	17	17	64.1	64.1	64.1	28.048	0	131.95	1080600000	130	24.9195	24.868	24.9062	27.5031	27.2198	27.111
P21399	P21399	Cytoplasmic aconitate hydratase	ACO1	24.1784	26.4877	2.30932	4.95649	+	2_1	3.95657	0.000192067	2.49454	2.14197	27	27	27	47.5	47.5	47.5	98.398	0	161.43	641040000	120	23.8757	24.2208	24.1784	26.8318	26.439	26.4877
P53041	P53041	Serine/threonine-protein phosphatase 5	PPP5C	23.1024	25.4117	2.30931	4.95646	+	2_1	4.45419	0.000183267	2.3625	2.11562	12	12	12	33.5	33.5	33.5	56.878	0	105.6	286800000	33	23.0822	23.1748	23.1024	25.3312	25.4117	25.704
P61163	P61163	Alpha-centractin	ACTR1A	24.6263	26.9355	2.30923	4.95618	+	2_1	4.00262	0.000167273	2.37568	2.06115	15	15	8	54.5	54.5	33.8	42.613	0	126.84	835990000	90	24.685	24.6263	24.5808	27.2935	26.9355	26.79
P08758	P08758	Annexin A5	ANXA5	26.5533	28.8599	2.3066	4.94716	+	2_1	7.18171	0.000237113	2.33943	2.28472	23	23	23	73.1	73.1	73.1	35.936	0	323.31	3070200000	262	26.5086	26.5533	26.554	28.8589	28.8599	28.9154
P07195	P07195	L-lactate dehydrogenase B chain	LDHB	28.3307	30.6373	2.30659	4.94712	+	2_1	5.87231	0.000209567	2.3003	2.19063	22	21	21	62	58.4	58.4	36.638	0	323.31	10545000000	571	28.2696	28.4368	28.3307	30.6678	30.6329	30.6373
P51692	P51692	Signal transducer and activator of transcription 5B	STAT5B	23.2162	25.5222	2.30607	4.94534	+	2_1	2.7444	0.000125512	2.4736	1.85234	20	20	9	35.2	35.2	18.8	89.865	0	80.219	379560000	59	23.2162	22.8576	23.677	26.1964	25.5222	25.4529
P52565	P52565	Rho GDP-dissociation inhibitor 1	ARHGDIA	26.3806	28.686	2.30537	4.94294	+	2_1	2.25975	0.0013694	1.92197	1.42103	9	9	9	72.5	72.5	72.5	23.207	0	192.54	2176900000	116	26.6	26.3112	26.3806	27.6695	28.686	28.7023
Q15813	Q15813	Tubulin-specific chaperone E	TBCE	22.6513	24.9546	2.30326	4.93572	+	2_1	4.09962	0.000151565	2.26601	1.992	11	11	10	33.8	33.8	32.4	59.345	0	64.498	191920000	30	22.5463	22.6513	22.8196	24.7366	24.9546	25.1242
Q14116	Q14116	Interleukin-18	IL18	23.5598	25.8603	2.30051	4.92632	+	2_1	2.48795	0.00108341	2.0221	1.53056	8	8	8	59.6	59.6	59.6	22.326	0	29.749	290720000	35	23.5598	23.6759	23.3764	24.9414	25.8603	25.8767
Q9Y617	Q9Y617	Phosphoserine aminotransferase	PSAT1	26.8441	29.1437	2.29955	4.92304	+	2_1	5.26872	0.000199566	2.31356	2.15953	21	21	21	67	67	67	40.422	0	193.33	3659800000	219	26.8441	26.8146	26.8554	29.2771	29.1437	29.034
Q07866	Q07866	Kinesin light chain 1	KLC1	23.3897	25.6881	2.2984	4.91912	+	2_1	1.49135	0.00265923	1.90548	1.19718	17	17	11	37.7	37.7	23.6	65.309	0	94.94	252320000	54	23.3897	23.047	23.5466	24.095	25.9167	25.6881
Q15942	Q15942	Zyxin	ZYX	24.0139	26.3103	2.29636	4.91217			0.143692	0.691787	0.643937	0.241817	15	15	15	45.5	45.5	45.5	61.277	0	70.195	296540000	57	23.6693	24.3698	24.0139	21.3605	26.3103	26.314
P52209	P52209	6-phosphogluconate dehydrogenase, decarboxylating	PGD	26.5709	28.8645	2.2936	4.90278	+	2_1	6.40849	0.000214452	2.28564	2.20511	25	25	25	61.9	61.9	61.9	53.139	0	236.05	3055700000	183	26.5421	26.6223	26.5709	28.9124	28.8645	28.8153
Q96FW1	Q96FW1	Ubiquitin thioesterase OTUB1	OTUB1	23.7031	25.9949	2.29181	4.8967	+	2_1	4.13558	0.000139605	2.17989	1.92982	13	13	13	71.6	71.6	71.6	31.284	0	148.77	427660000	63	24.0647	23.6553	23.7031	25.9949	25.9992	25.9688
Q9H9A6	Q9H9A6	Leucine-rich repeat-containing protein 40	LRRC40	22.17	24.4573	2.28721	4.88111	+	2_1	3.05147	0.000120419	2.29589	1.82426	13	13	13	36	36	36	68.249	0	30.584	151980000	26	22.222	22.0124	22.17	24.4573	24.8511	23.9837
Q14008	Q14008	Cytoskeleton-associated protein 5	CKAP5	24.5462	26.8243	2.2781	4.85039	+	2_1	4.35393	0.000148627	2.20427	1.97621	47	47	47	31.1	31.1	31.1	225.49	0	126.16	741870000	114	24.8243	24.4751	24.5462	26.8937	26.7405	26.8243
P49902	P49902	Cytosolic purine 5-nucleotidase	NT5C2	23.4897	25.7606	2.27087	4.82614	+	2_1	3.59687	0.00016	2.43636	2.03286	15	15	15	40.6	40.6	40.6	64.969	0	81.525	411270000	71	23.5896	23.338	23.4897	26.2756	25.6902	25.7606
P49327	P49327	Fatty acid synthase;[Acyl-carrier-protein] S-acetyltransferase;[Acyl-carrier-protein] S-malonyltransferase;3-oxoacyl-[acyl-carrier-protein] synthase;3-oxoacyl-[acyl-carrier-protein] reductase;3-hydroxyacyl-[acyl-carrier-protein] dehydratase;Enoyl-[acyl-carrier-protein] reductase;Oleoyl-[acyl-carrier-protein] hydrolase	FASN	28.5314	30.8009	2.26953	4.82166	+	2_1	4.08578	0.000167577	2.35987	2.06208	115	115	115	65	65	65	273.42	0	323.31	13366000000	910	28.531	28.6612	28.5314	31.2098	30.7923	30.8009
P09960	P09960	Leukotriene A-4 hydrolase	LTA4H	25.8511	28.1203	2.26913	4.82032	+	2_1	5.00544	0.000180747	2.28332	2.11036	26	26	26	62.2	62.2	62.2	69.284	0	323.31	1795000000	183	25.8511	25.9428	25.697	28.1788	28.0418	28.1203
Q13228	Q13228	Selenium-binding protein 1	SELENBP1	23.5287	25.7967	2.26798	4.81648	+	2_1	4.1057	0.000184739	2.43169	2.11989	15	15	15	46	46	46	52.39	0	54.025	389300000	38	23.3339	23.5287	23.5318	26.1575	25.7353	25.7967
O75496	O75496	Geminin	GMNN	21.2093	23.4754	2.26611	4.81024	+	2_1	5.06068	0.000149109	2.2437	2.16687	4	4	4	30.6	30.6	30.6	23.565	0	18.388	45806000	14	21.2093	21.2019	21.2838	NaN	23.4898	23.4609
P00491	P00491	Purine nucleoside phosphorylase	PNP	26.3126	28.5777	2.26509	4.80684	+	2_1	4.92863	0.000174242	2.26993	2.09176	18	18	18	73.7	73.7	73.7	32.118	0	206.21	2507000000	183	26.1644	26.3399	26.3126	28.6337	28.5777	28.4154
P15121	P15121;C9JRZ8	Aldose reductase	AKR1B1	25.2843	27.5475	2.26316	4.80042	+	2_1	4.6529	0.000177606	2.31746	2.10294	17	17	17	64.9	64.9	64.9	35.853	0	87.668	1216300000	90	25.0975	25.2843	25.3173	27.683	27.5475	27.421
P13798	P13798	Acylamino-acid-releasing enzyme	APEH	23.9469	26.21	2.26306	4.80009	+	2_1	4.70803	0.000166969	2.25829	2.05996	19	19	19	50.5	50.5	50.5	81.224	0	147.19	511510000	76	24.1286	23.9469	23.938	26.4082	26.1703	26.21
P31939	P31939	Bifunctional purine biosynthesis protein PURH;Phosphoribosylaminoimidazolecarboxamide formyltransferase;IMP cyclohydrolase	ATIC	27.3021	29.56	2.2579	4.78295	+	2_1	4.2667	0.000137931	2.1498	1.9222	38	38	38	76.5	76.5	76.5	64.615	0	323.31	4463600000	360	27.3021	27.2939	27.3083	29.2148	29.56	29.5789
Q86TI2	Q86TI2	Dipeptidyl peptidase 9	DPP9	22.0036	24.2582	2.25456	4.77189	+	2_1	3.06685	0.000126722	2.37911	2.02519	15	15	15	27.8	27.8	27.8	98.262	0	43.655	131200000	43	NaN	21.9928	22.0145	24.6529	24.2582	24.2371
Q5VV41	Q5VV41	Rho guanine nucleotide exchange factor 16	ARHGEF16	21.206	23.4575	2.25153	4.76188	+	2_1	2.36793	0.00132982	1.97885	1.47802	9	9	9	20.5	20.5	20.5	80.104	0	25.664	60662000	21	21.206	21.4439	21.1072	22.5926	23.4575	23.6435
Q9BZL4	Q9BZL4	Protein phosphatase 1 regulatory subunit 12C	PPP1R12C	21.7811	24.032	2.25083	4.75957	+	2_1	0.935996	0.0174608	1.72399	0.965297	11	11	11	28.8	28.8	28.8	84.88	0	66.485	72299000	27	21.7958	NaN	21.7665	22.2911	24.1923	24.032
P08237	P08237	ATP-dependent 6-phosphofructokinase, muscle type	PFKM	25.6148	27.8635	2.2487	4.75254	+	2_1	4.67796	0.000176245	2.30844	2.0983	29	28	27	56.8	55.6	54.5	85.182	0	323.31	1546500000	154	25.624	25.6148	25.4015	27.9702	27.8635	27.732
P04632	P04632;Q96L46	Calpain small subunit 1	CAPNS1	23.3318	25.58	2.24817	4.7508	+	2_1	3.27953	0.000107477	2.08388	1.72966	9	9	9	71.3	71.3	71.3	28.315	0	281.46	307140000	63	23.3088	23.3318	23.6995	25.2304	25.58	25.7815
Q92530	Q92530	Proteasome inhibitor PI31 subunit	PSMF1	19.9703	22.218	2.24771	4.74928	+	2_1	3.5616	0.000125341	2.23681	2.01151	3	3	3	19.6	19.6	19.6	29.816	0	16.523	29115000	13	19.9533	NaN	19.9873	22.0527	22.3507	22.218
P21266	P21266;P46439	Glutathione S-transferase Mu 3	GSTM3	23.6075	25.8538	2.24627	4.74455	+	2_1	4.27666	0.000166667	2.31885	2.05759	16	16	15	68.9	68.9	64.9	26.559	0	89.345	405630000	72	23.4055	23.6075	23.776	26.0514	25.8403	25.8538
P78330	P78330	Phosphoserine phosphatase	PSPH	23.5292	25.7733	2.24405	4.73725	+	2_1	5.6382	0.000173258	2.20336	2.08872	9	9	9	55.6	55.6	55.6	25.007	0	29.954	339690000	24	23.6776	23.5141	23.5292	25.7494	25.7733	25.8083
Q96C90	Q96C90	Protein phosphatase 1 regulatory subunit 14B	PPP1R14B	20.9562	23.1998	2.2436	4.73577	+	2_1	2.46919	0.000457627	2.22124	1.76196	5	5	5	45.6	45.6	45.6	15.911	0	21.141	36850000	22	20.9562	20.7398	21.2398	NaN	22.956	23.4437
Q12792	Q12792	Twinfilin-1	TWF1	24.0168	26.259	2.24216	4.73105	+	2_1	5.5367	0.000194915	2.27495	2.14601	13	13	13	59.4	59.4	59.4	40.282	0	169.13	507950000	64	23.9562	24.0168	24.0998	26.3858	26.259	26.2529
P43034	P43034	Platelet-activating factor acetylhydrolase IB subunit alpha	PAFAH1B1	24.3551	26.5922	2.23706	4.71435	+	2_1	4.51679	0.000162832	2.2599	2.04027	16	16	16	53.2	53.2	53.2	46.637	0	259.32	630430000	90	24.3226	24.4017	24.3551	26.8141	26.5922	26.4529
P04080	P04080	Cystatin-B	CSTB	25.8059	28.0406	2.23469	4.70662	+	2_1	4.78157	0.000170055	2.26597	2.07395	5	5	5	77.6	77.6	77.6	11.139	0	44.253	1722500000	97	25.8059	25.8913	25.6495	28.0406	27.9489	28.1551
Q6PGP7	Q6PGP7	Tetratricopeptide repeat protein 37	TTC37	21.5215	23.7547	2.2332	4.70176	+	2_1	3.25373	0.000128492	2.34298	2.03938	13	13	13	14.1	14.1	14.1	175.48	0	43.089	92274000	29	21.5522	21.4909	NaN	24.0923	23.7547	23.7464
P50395	P50395	Rab GDP dissociation inhibitor beta	GDI2	26.7797	29.0116	2.23192	4.69759	+	2_1	4.60073	0.000169118	2.28066	2.0668	31	31	24	69.2	69.2	50.3	50.663	0	323.31	3605600000	257	26.7797	26.7734	26.7936	29.2619	29.0116	28.9152
Q8N3C0	Q8N3C0	Activating signal cointegrator 1 complex subunit 3	ASCC3	22.2305	24.4586	2.22803	4.68494	+	2_1	2.82343	0.000109785	2.26035	1.74939	20	20	20	17.1	17.1	17.1	251.46	0	75.394	144860000	48	21.7536	22.6288	22.2305	24.4586	24.7204	24.215
P15559	P15559	NAD(P)H dehydrogenase [quinone] 1	NQO1	24.4978	26.7243	2.22652	4.68004	+	2_1	7.57223	0.000205357	2.22153	2.18191	10	10	10	38.7	38.7	38.7	30.867	0	138.33	688960000	69	24.4668	24.4978	24.5042	26.726	26.6831	26.7243
O75391	O75391	Sperm-associated antigen 7	SPAG7	23.3859	25.6083	2.22238	4.66663			0.275471	0.353927	0.972947	0.402389	10	10	10	48	48	48	26.034	0	119.86	189000000	53	23.3859	23.4214	23.0289	21.4276	25.7191	25.6083
P36871	P36871	Phosphoglucomutase-1	PGM1	25.5444	27.7659	2.22149	4.66375	+	2_1	7.17859	0.000192469	2.1906	2.14247	24	24	24	59.4	59.4	59.4	61.448	0	161.01	1337600000	176	25.5865	25.5441	25.5444	27.7139	27.7659	27.767
P46778	P46778	60S ribosomal protein L21	RPL21	25.5579	27.7791	2.22112	4.66255	+	2_1	4.88653	0.000158621	2.19052	2.02035	6	6	6	36.9	36.9	36.9	18.565	0	46.651	1385400000	46	25.4284	25.6641	25.5579	27.6425	27.7791	27.8005
P60891	P60891	Ribose-phosphate pyrophosphokinase 1	PRPS1	22.7814	24.9944	2.21301	4.63642	+	2_1	3.92327	0.00014557	2.26403	1.96475	14	6	5	53.1	22.6	18.6	34.834	0	101.23	238380000	35	22.8661	22.7814	22.7115	25.3259	24.9944	24.8308
Q9UL46	Q9UL46	Proteasome activator complex subunit 2	PSME2	25.5066	27.7189	2.21227	4.63404	+	2_1	3.54298	0.000155932	2.41416	2.00675	11	11	11	64	64	64	27.401	0	323.31	1581200000	174	25.3163	25.6266	25.5066	28.2609	27.7122	27.7189
Q06124	Q06124	Tyrosine-protein phosphatase non-receptor type 11	PTPN11	23.5581	25.7698	2.21166	4.63208	+	2_1	3.26939	0.000143079	2.41979	1.95264	19	19	19	44.1	44.1	44.1	68.436	0	80.813	374290000	42	23.6308	23.0879	23.5581	26.1671	25.5993	25.7698
P48739	P48739	Phosphatidylinositol transfer protein beta isoform	PITPNB	23.7666	25.9781	2.21148	4.6315	+	2_1	4.11059	0.000137519	2.17179	1.92025	15	15	14	67.2	67.2	63.8	31.54	0	29.63	432610000	43	23.7666	23.7303	23.9381	26.184	25.7884	25.9781
P42330	P42330;P17516	Aldo-keto reductase family 1 member C3	AKR1C3	26.824	29.0327	2.20869	4.62255	+	2_1	4.72806	0.000164875	2.24514	2.05107	18	18	10	71.2	71.2	53.3	36.853	0	234.35	3653000000	210	26.824	26.8216	26.9239	29.2771	29.0327	28.9951
P52907	P52907	F-actin-capping protein subunit alpha-1	CAPZA1	25.4617	27.6697	2.20806	4.62054	+	2_1	2.43399	0.00139295	1.89685	1.44622	12	12	10	65.7	65.7	56.3	32.922	0	236.22	1051300000	114	25.4617	25.5153	25.4351	26.7462	27.6697	27.6867
P23526	P23526	Adenosylhomocysteinase	AHCY	26.9852	29.1881	2.20286	4.60391	+	2_1	4.21608	0.000150573	2.24132	1.98851	22	22	22	50	50	50	47.716	0	284.42	4164600000	209	26.9665	27.1512	26.9852	29.4994	29.1881	29.1394
O43598	O43598	2-deoxynucleoside 5-phosphate N-hydrolase 1	DNPH1	24.9971	27.1992	2.20214	4.60161	+	2_1	3.60471	0.000116456	2.10309	1.79667	9	9	9	73.6	73.6	73.6	19.108	0	145.55	865000000	98	24.7791	25.1528	24.9971	26.8164	27.1992	27.2226
P17655	P17655	Calpain-2 catalytic subunit	CAPN2	25.3026	27.5032	2.20064	4.59683	+	2_1	4.63724	0.000156197	2.20357	2.00711	26	26	26	50.9	50.9	50.9	79.994	0	323.31	1184100000	176	25.1218	25.4481	25.3026	27.4456	27.5032	27.5343
P0DMN0;P0DMM9	P0DMN0;P0DMM9;P50225;P50226	Sulfotransferase 1A4;Sulfotransferase 1A3	SULT1A4;SULT1A3	22.4848	24.6817	2.19691	4.58496	+	2_1	2.94273	0.000244898	2.13025	1.69594	9	9	9	44.4	44.4	44.4	34.196	0	36.979	166910000	26	22.4848	22.1376	22.9659	24.4958	24.8015	24.6817
Q9H993	Q9H993	Protein-glutamate O-methyltransferase	ARMT1	21.9383	24.135	2.19671	4.58433	+	2_1	4.77342	0.000154882	2.18347	2.00386	9	9	9	36.7	36.7	36.7	51.172	0	45.348	115360000	33	21.8883	21.9383	22.0957	24.0593	24.135	24.2784
Q9BZX2	Q9BZX2;Q9HA47	Uridine-cytidine kinase 2	UCK2	22.3164	24.5086	2.19215	4.56986	+	2_1	2.82032	0.00107937	1.90716	1.52951	5	5	5	24.9	24.9	24.9	29.299	0	8.8214	128140000	19	22.3164	22.8286	22.2122	24.0455	24.5086	24.5246
Q9H0W9	Q9H0W9	Ester hydrolase C11orf54	C11orf54	22.4683	24.6598	2.19152	4.56786	+	2_1	2.84687	0.000108619	2.24347	1.87642	7	7	7	33	33	33	35.117	0	24.232	95931000	22	22.4683	22.138	22.6427	NaN	24.716	24.6036
Q9NR46	Q9NR46	Endophilin-B2	SH3GLB2	24.5964	26.7863	2.18992	4.5628	+	2_1	1.0257	0.0238564	1.49853	0.88884	11	11	11	34.4	34.4	34.4	43.973	0	98.013	572020000	56	24.5964	24.5868	24.6632	24.743	26.7863	26.8126
O15067	O15067	Phosphoribosylformylglycinamidine synthase	PFAS	25.8983	28.0851	2.18679	4.55291	+	2_1	4.78002	0.000148387	2.14923	1.97559	39	39	39	54.4	54.4	54.4	144.73	0	323.31	1812800000	193	25.8812	25.8983	26.1201	28.1997	28.0625	28.0851
P02795	P02795	Metallothionein-2	MT2A	21.5318	23.7177	2.18587	4.55001	+	2_1	2.47351	0.000782609	2.18338	1.73926	1	1	1	32.8	32.8	32.8	6.0422	0	7.9137	52520000	14	21.2607	21.5318	21.8104	NaN	23.9222	23.5132
Q99598	Q99598	Translin-associated protein X	TSNAX	21.7264	23.9118	2.18536	4.5484			0	0.915726	2.1121	0	4	4	4	25.5	25.5	25.5	33.112	0	28.794	89833000	10	NaN	NaN	21.7264	23.5979	24.0059	23.9118
Q9NUQ9	Q9NUQ9;Q9H0Q0	Protein FAM49B	FAM49B	23.7062	25.891	2.18477	4.54654	+	2_1	5.38571	0.000168498	2.19595	2.06527	11	11	11	57.4	57.4	57.4	36.748	0	86.138	394560000	42	23.7966	23.6919	23.7062	25.8575	26.034	25.891
Q16851	Q16851	UTP--glucose-1-phosphate uridylyltransferase	UGP2	24.5797	26.7551	2.17532	4.51686	+	2_1	4.141	0.000152066	2.26177	1.99446	18	18	18	54.3	54.3	54.3	56.94	0	148.01	777230000	91	24.7232	24.4546	24.5797	27.0654	26.7551	26.7225
P48637	P48637	Glutathione synthetase	GSS	24.7645	26.9365	2.17206	4.50666	+	2_1	4.79524	0.000154104	2.17933	2.00244	17	17	17	46.4	46.4	46.4	52.384	0	105.28	854010000	84	24.9308	24.6436	24.7645	27.0174	26.9229	26.9365
P55263	P55263	Adenosine kinase	ADK	24.1986	26.3661	2.16752	4.4925	+	2_1	3.81932	0.000134307	2.20251	1.90286	17	17	17	58.3	58.3	58.3	40.545	0	146.3	543830000	59	24.1363	24.1986	24.2054	26.6606	26.1212	26.3661
Q16181	Q16181;Q6ZU15	Septin-7	2020-09-07	24.9526	27.1193	2.16671	4.48998	+	2_1	4.3132	0.000144882	2.18796	1.95827	15	15	15	42.3	42.3	42.3	50.679	0	149.05	952320000	84	24.9526	24.7344	25.0992	27.2024	27.0283	27.1193
P61457	P61457	Pterin-4-alpha-carbinolamine dehydratase	PCBD1	21.9083	24.0719	2.16368	4.48056	+	2_1	2.0972	0.00205502	1.73939	1.28429	4	4	4	35.6	35.6	35.6	11.999	0	6.5277	97171000	14	21.8449	22.5273	21.9083	23.2755	24.1512	24.0719
O95801	O95801	Tetratricopeptide repeat protein 4	TTC4	23.7047	25.8676	2.16285	4.47799	+	2_1	2.02557	0.00187616	1.86626	1.33444	13	13	13	51.9	51.9	51.9	44.678	0	130.9	309840000	39	23.6681	23.8331	23.7047	24.8236	25.8676	26.1134
P43490	P43490	Nicotinamide phosphoribosyltransferase	NAMPT	27.2611	29.4176	2.15648	4.45826	+	2_1	2.97226	0.000960474	1.932	1.57309	26	26	26	63.7	63.7	63.7	55.52	0	323.31	3858100000	251	27.2426	27.2611	27.2902	28.7412	29.4176	29.4311
P22102	P22102	Trifunctional purine biosynthetic protein adenosine-3;Phosphoribosylamine--glycine ligase;Phosphoribosylformylglycinamidine cyclo-ligase;Phosphoribosylglycinamide formyltransferase	GART	27.1725	29.3275	2.15508	4.45393	+	2_1	7.53174	0.00018254	2.15265	2.11457	42	42	42	61.6	61.6	61.6	107.77	0	323.31	4226000000	320	27.151	27.1725	27.211	29.3275	29.3261	29.3388
P06744	P06744	Glucose-6-phosphate isomerase	GPI	28.2654	30.4195	2.15407	4.45082	+	2_1	4.0614	0.000157804	2.30497	2.01647	26	26	19	61.3	61.3	44.1	63.146	0	323.31	10416000000	515	28.2654	28.2804	28.1843	30.8279	30.3976	30.4195
O14929	O14929	Histone acetyltransferase type B catalytic subunit	HAT1	24.6972	26.8511	2.15399	4.45057	+	2_1	3.29871	0.000242424	2.01747	1.68682	14	14	14	52.5	52.5	52.5	49.512	0	105.72	684200000	68	24.5475	24.8317	24.6972	26.3559	26.8511	26.9217
Q13618	Q13618	Cullin-3	CUL3	21.6121	23.7628	2.15076	4.44062	+	2_1	1.96803	0.000238148	2.66113	1.67321	18	18	18	29	29	29	88.929	0	31.765	148680000	34	21.6121	22.0924	21.1342	25.3172	23.7628	23.742
Q9NQ88	Q9NQ88	Fructose-2,6-bisphosphatase TIGAR	TIGAR	21.9561	24.1044	2.1483	4.43305	+	2_1	2.00391	0.00148905	1.94439	1.45994	7	7	7	38.9	38.9	38.9	30.062	0	24.363	94521000	23	NaN	21.8702	22.042	23.399	24.1981	24.1044
P49662	P49662;P51878	Caspase-4;Caspase-4 subunit 1;Caspase-4 subunit 2	CASP4	22.0963	24.2434	2.14718	4.42961	+	2_1	2.71625	0.000934615	1.96752	1.54752	9	9	9	38.2	38.2	38.2	43.262	0	92.501	102500000	25	22.0963	21.8943	22.2558	23.5527	24.2434	24.3527
Q68EM7	Q68EM7	Rho GTPase-activating protein 17	ARHGAP17	23.8764	26.0215	2.14514	4.42335	+	2_1	1.10718	0.0101004	1.71341	1.03794	20	20	20	44.5	44.5	44.5	95.436	0	70.903	307090000	65	NaN	23.8129	23.9398	24.5875	26.0215	26.1604
P08397	P08397	Porphobilinogen deaminase	HMBS	23.2414	25.3819	2.14044	4.40896	+	2_1	6.67424	0.000166365	2.11585	2.0562	13	13	13	50.1	50.1	50.1	39.33	0	43.198	278390000	49	23.2174	23.2686	23.2414	25.3084	25.3819	25.3847
Q15126	Q15126	Phosphomevalonate kinase	PMVK	22.4987	24.6338	2.13519	4.39295	+	2_1	4.12648	0.000152824	2.26853	1.9977	7	7	7	53.1	53.1	53.1	21.995	0	59.01	156840000	30	22.2715	22.5273	22.4987	24.9138	24.6338	24.5554
Q01813	Q01813	ATP-dependent 6-phosphofructokinase, platelet type	PFKP	27.0471	29.1813	2.13419	4.38991	+	2_1	4.40821	0.000158076	2.24904	2.01872	34	34	31	54.6	54.6	50	85.595	0	323.31	3846200000	298	27.0471	27.0514	26.7246	29.2565	29.1813	29.1325
P19623	P19623	Spermidine synthase	SRM	25.5981	27.7316	2.13344	4.38762	+	2_1	4.7241	0.000135693	2.07198	1.90523	17	17	17	88.1	88.1	88.1	33.824	0	163.6	1329800000	97	25.6411	25.5149	25.5981	27.4982	27.7316	27.7403
P16333	P16333;O43639	Cytoplasmic protein NCK1	NCK1	21.2714	23.4004	2.12897	4.37405			0	1	1.45029	0	9	9	9	40.1	40.1	40.1	42.864	0	14.28	44978000	18	NaN	NaN	21.2714	21.3212	23.4004	23.4435
P30041	P30041	Peroxiredoxin-6	PRDX6	28.665	30.7933	2.12828	4.37196	+	2_1	3.16642	0.000232009	1.99641	1.65011	23	23	23	80.8	80.8	80.8	25.035	0	269.97	10430000000	396	28.6272	28.6997	28.665	30.251	30.7933	30.9368
P62888	P62888	60S ribosomal protein L30	RPL30	26.5255	28.6515	2.126	4.36506	+	2_1	4.02886	0.000127424	2.1157	1.86596	5	5	5	51.3	51.3	51.3	12.784	0	123.53	2767600000	90	26.5255	26.7873	26.3543	28.7581	28.6515	28.6046
P30740	P30740;O75830	Leukocyte elastase inhibitor	SERPINB1	25.7892	27.913	2.12374	4.35822	+	2_1	4.44393	0.000140244	2.13827	1.9329	20	20	19	57	57	54.4	42.741	0	202.2	1720200000	146	25.7892	25.7873	25.9908	28.1581	27.9111	27.913
Q6XQN6	Q6XQN6	Nicotinate phosphoribosyltransferase	NAPRT	24.7356	26.8585	2.12289	4.35566	+	2_1	3.87166	0.00011871	2.07408	1.81329	21	21	21	64.7	64.7	64.7	57.578	0	323.31	811460000	114	24.7356	24.6597	25.0808	27.022	26.8585	26.8179
P36915	P36915	Guanine nucleotide-binding protein-like 1	GNL1	22.8947	25.016	2.12136	4.35104	+	2_1	4.66626	0.000153333	2.19141	1.99997	14	14	14	31.6	31.6	31.6	68.66	0	109.61	202780000	45	22.7261	22.9096	22.8947	25.016	25.1741	24.9145
Q9BT25	Q9BT25	HAUS augmin-like complex subunit 8	HAUS8	22.9437	25.0625	2.11885	4.34348	+	2_1	3.52665	0.00011165	2.11004	1.90343	6	6	6	25.9	25.9	25.9	44.857	0	95.848	128950000	32	22.8267	22.9437	23.0871	NaN	24.9977	25.1273
Q9NUQ8	Q9NUQ8	ATP-binding cassette sub-family F member 3	ABCF3	22.6994	24.8179	2.11849	4.34239	+	2_1	3.25838	0.000116308	2.21969	1.9462	14	14	14	35	35	35	79.744	0	40.795	185990000	30	22.6333	22.7654	NaN	24.8164	25.123	24.8179
P13489	P13489	Ribonuclease inhibitor	RNH1	24.9999	27.1168	2.11699	4.33788	+	2_1	2.36601	0.00143504	1.85358	1.40659	14	14	14	57.5	57.5	57.5	49.973	0	229.63	726940000	122	24.8672	24.9999	25.0933	26.2197	27.1845	27.1168
P21333	P21333	Filamin-A	FLNA	29.8858	31.9978	2.11198	4.32284	+	2_1	2.31698	0.00150987	1.84415	1.39062	121	114	112	66	64.7	64.1	280.74	0	323.31	22126000000	1216	29.917	29.8858	29.8462	31.0791	31.9978	32.1046
Q15418	Q15418	Ribosomal protein S6 kinase alpha-1	RPS6KA1	23.3072	25.4166	2.10948	4.31536	+	2_1	4.2394	0.000119636	2.02546	1.81926	26	18	17	51	38.6	37.1	82.722	0	115.09	278210000	46	23.558	23.3072	23.238	25.2826	25.4803	25.4166
Q04760	Q04760	Lactoylglutathione lyase	GLO1	25.0796	27.1877	2.10816	4.31141	+	2_1	2.35684	0.00149878	1.81692	1.38347	9	9	9	52.2	52.2	52.2	20.777	0	39.294	768140000	58	25.1075	25.0796	25.0187	26.2612	27.1877	27.2076
P18858	P18858	DNA ligase 1	LIG1	21.8517	23.9589	2.10723	4.30863	+	2_1	2.74886	0.00100377	1.93767	1.53538	12	12	12	20.1	20.1	20.1	101.73	0	77.95	99105000	43	21.5861	22.1944	21.8517	24.0553	23.9589	23.431
Q9H8Y5	Q9H8Y5	Ankyrin repeat and zinc finger domain-containing protein 1	ANKZF1	21.7737	23.8777	2.10403	4.29909			0	1	2.38057	0	12	12	12	31.1	31.1	31.1	80.926	0	36.124	125130000	21	NaN	21.7737	NaN	24.9038	23.6813	23.8777
P10768	P10768	S-formylglutathione hydrolase	ESD	25.7954	27.8989	2.10345	4.29736	+	2_1	3.11449	0.00096333	1.90123	1.57627	14	14	14	74.1	74.1	74.1	31.462	0	78.408	1308200000	106	25.7954	25.7472	25.8492	27.2904	27.9062	27.8989
Q15019	Q15019	Septin-2	2020-09-02	25.4694	27.5724	2.10297	4.29593	+	2_1	5.05038	0.00014673	2.11732	1.97134	15	15	15	65.7	65.7	65.7	41.487	0	237.71	1306000000	112	25.4694	25.4351	25.5371	27.7258	27.4954	27.5724
P53367	P53367	Arfaptin-1	ARFIP1	20.9686	23.0671	2.09851	4.28267			0	1	1.87666	0	4	4	4	16.9	16.9	16.9	41.738	0	12.303	43687000	13	NaN	NaN	20.9686	22.3286	23.0671	23.1401
P46926	P46926	Glucosamine-6-phosphate isomerase 1	GNPDA1	23.7184	25.8165	2.09811	4.28148	+	2_1	2.56673	0.000106729	2.32393	1.71957	11	11	8	59.2	59.2	44.3	32.668	0	88.588	372360000	34	22.8258	23.9842	23.7184	25.7954	25.8883	25.8165
Q32P44	Q32P44	Echinoderm microtubule-associated protein-like 3	EML3	21.5018	23.5997	2.0979	4.28086			0	0.889053	2.24707	0	10	10	10	16.3	16.3	16.3	95.196	0	36.961	87783000	26	NaN	21.5018	NaN	24.1297	23.5997	23.5171
Q96P70	Q96P70	Importin-9	IPO9	24.8749	26.9699	2.09501	4.27229	+	2_1	3.86717	0.000126897	2.14071	1.86338	26	26	26	37.8	37.8	37.8	115.96	0	253.57	825000000	97	24.5419	25.025	24.8749	26.9699	26.8754	27.0187
P46940	P46940;Q86VI3	Ras GTPase-activating-like protein IQGAP1	IQGAP1	28.5073	30.599	2.09178	4.26274	+	2_1	5.06823	0.000154362	2.15176	2.00259	102	102	101	72.8	72.8	72.2	189.25	0	323.31	10473000000	792	28.3784	28.5658	28.5073	30.7342	30.599	30.5735
Q99961	Q99961;Q99962	Endophilin-A2	SH3GL1	25.5508	27.6422	2.09139	4.26158			0.360813	0.249002	1.00331	0.464595	15	15	15	48.9	48.9	48.9	41.489	0	241.95	851470000	107	25.5508	25.5471	25.597	24.2515	27.6422	27.8112
P78417	P78417	Glutathione S-transferase omega-1	GSTO1	26.3288	28.4169	2.08812	4.25194	+	2_1	4.44069	0.000125683	2.04103	1.85278	20	20	20	75.1	75.1	75.1	27.566	0	139.19	2069000000	201	26.3288	26.3323	26.2429	28.1494	28.4608	28.4169
Q96IU4	Q96IU4	Alpha/beta hydrolase domain-containing protein 14B	ABHD14B	24.1683	26.2538	2.08551	4.24425	+	2_1	4.01116	0.000144654	2.23792	1.95787	7	7	7	51.9	51.9	51.9	22.345	0	37.413	560780000	53	24.0782	24.1809	24.1683	26.6587	26.2538	26.2286
P23381	P23381	Tryptophan--tRNA ligase, cytoplasmic;T1-TrpRS;T2-TrpRS	WARS	25.939	28.0236	2.0846	4.24157	+	2_1	3.65933	0.000245455	1.95797	1.69703	27	27	27	77.7	77.7	77.7	53.165	0	323.31	1572500000	152	25.939	25.9039	25.9516	27.5841	28.0236	28.0608
P31150	P31150	Rab GDP dissociation inhibitor alpha	GDI1	24.1234	26.2062	2.08287	4.23649	+	2_1	3.82608	0.000138138	2.2313	1.92536	23	16	16	70.9	52.1	52.1	50.582	0	108.44	522920000	68	24.2504	24.1234	23.8428	26.5107	26.2062	26.1935
P42224	P42224	Signal transducer and activator of transcription 1-alpha/beta	STAT1	23.3403	25.4229	2.08266	4.23587	+	2_1	3.39778	0.000135894	2.3089	1.90575	20	20	20	38	38	38	87.334	0	98.636	290280000	69	23.3403	22.8275	23.4339	25.7012	25.4229	25.4042
Q9Y3A5	Q9Y3A5	Ribosome maturation protein SBDS	SBDS	23.662	25.7446	2.08256	4.23558	+	2_1	7.1422	0.000158895	2.06902	2.02515	9	9	9	44.4	44.4	44.4	28.763	0	62.788	339860000	45	23.6394	23.6938	23.662	25.7529	25.7048	25.7446
P46779	P46779	60S ribosomal protein L28	RPL28	25.4659	27.5472	2.08122	4.23165	+	2_1	2.78998	0.000108876	2.25541	1.73837	7	7	7	33.6	33.6	33.6	15.747	0	26.101	1219000000	40	24.7154	25.6925	25.4659	27.5472	27.6082	27.4848
Q9UHD8	Q9UHD8	Septin-9	2020-09-09	25.5522	27.6324	2.08027	4.22886	+	2_1	3.05491	0.00101237	1.86493	1.54182	22	22	22	55.6	55.6	55.6	65.401	0	193.46	1133800000	137	25.7075	25.4797	25.5522	27.0479	27.6538	27.6324
Q8WVY7	Q8WVY7	Ubiquitin-like domain-containing CTD phosphatase 1	UBLCP1	20.4963	22.5728	2.07655	4.21797	+	2_1	3.48017	0.000107981	2.03898	1.73097	6	6	6	27	27	27	36.804	0	11.332	39824000	16	20.744	20.4963	20.2448	22.6922	22.337	22.5728
P47756	P47756	F-actin-capping protein subunit beta	CAPZB	25.0539	27.1283	2.07442	4.21175	+	2_1	4.78052	0.000128671	2.03121	1.87547	13	13	13	58.1	58.1	58.1	31.35	0	87.436	885330000	81	25.2189	24.9596	25.0539	27.0426	27.1551	27.1283
Q02878	Q02878	60S ribosomal protein L6	RPL6	27.5564	29.6303	2.07386	4.21012	+	2_1	4.59356	0.000132565	2.07351	1.89454	17	17	17	46.9	46.9	46.9	32.728	0	232.31	5399900000	246	27.5564	27.6915	27.5353	29.8228	29.6303	29.5506
P07741	P07741	Adenine phosphoribosyltransferase	APRT	25.7829	27.8539	2.07099	4.20175	+	2_1	3.99876	0.000123822	2.09556	1.84646	12	12	12	90	90	90	19.608	0	196.42	1680000000	126	25.7829	25.6943	25.911	28.1146	27.7064	27.8539
P00966	P00966	Argininosuccinate synthase	ASS1	28.8226	30.8929	2.07025	4.19959	+	2_1	3.4911	0.000124157	2.19981	1.84744	28	28	28	75.5	75.5	75.5	46.53	0	323.31	15313000000	673	28.7765	28.8839	28.8226	31.3992	30.8929	30.7904
P30043	P30043	Flavin reductase (NADPH)	BLVRB	26.0546	28.1239	2.0693	4.19683	+	2_1	4.41232	0.000131429	2.08602	1.88683	12	12	12	65.5	65.5	65.5	22.119	0	138.78	1872900000	158	25.8707	26.1786	26.0546	28.2161	28.0219	28.1239
O00429	O00429	Dynamin-1-like protein	DNM1L	25.3893	27.4584	2.06916	4.19642	+	2_1	5.10719	0.000136701	2.04298	1.91085	35	35	35	67.3	67.3	67.3	81.876	0	323.31	1170600000	203	25.3893	25.3321	25.557	27.4988	27.45	27.4584
Q06830	Q06830	Peroxiredoxin-1	PRDX1	29.9111	31.978	2.06691	4.18988	+	2_1	1.79802	0.00266294	1.7108	1.19969	18	18	15	72.4	72.4	60.8	22.11	0	182.18	21148000000	401	29.9111	29.9688	29.8742	30.7828	31.978	32.1256
Q15435	Q15435	Protein phosphatase 1 regulatory subunit 7	PPP1R7	21.1152	23.1813	2.06614	4.18765	+	2_1	3.63558	0.000107855	2.00668	1.73019	6	6	6	28.3	28.3	28.3	41.564	0	38.709	61616000	21	20.9918	21.1152	21.4254	23.3489	23.0221	23.1813
P18206	P18206	Vinculin	VCL	27.3819	29.4457	2.06378	4.1808	+	2_1	3.27747	0.000234783	1.9882	1.66289	49	49	49	51.3	51.3	51.3	123.8	0	323.31	4175600000	368	27.165	27.4232	27.3819	28.958	29.4457	29.531
P00492	P00492	Hypoxanthine-guanine phosphoribosyltransferase	HPRT1	25.8737	27.9362	2.06248	4.17704	+	2_1	3.55834	0.000106605	2.00689	1.71933	11	11	11	64.2	64.2	64.2	24.579	0	142.56	1396000000	120	25.7061	25.8737	25.8874	27.5206	27.9362	28.0311
P32119	P32119	Peroxiredoxin-2	PRDX2	27.1588	29.2201	2.06129	4.17359	+	2_1	5.89833	0.000150082	2.0726	1.98442	13	12	12	64.6	59.1	59.1	21.892	0	87.884	3987800000	187	27.0849	27.1588	27.2072	29.1783	29.2201	29.2703
P62424	P62424	60S ribosomal protein L7a	RPL7A	27.6949	29.7535	2.05856	4.1657	+	2_1	3.39134	0.000123656	2.2219	1.8449	22	22	22	54.5	54.5	54.5	29.995	0	323.31	6817200000	260	27.6208	27.8432	27.6949	30.3287	29.7535	29.7424
O00299	O00299	Chloride intracellular channel protein 1	CLIC1	27.4186	29.4746	2.056	4.15832	+	2_1	2.66229	0.00144108	1.7743	1.41607	19	19	19	84.2	84.2	84.2	26.922	0	298.12	3926800000	219	27.4075	27.5681	27.4186	28.744	29.4746	29.4986
Q96K21	Q96K21	Abscission/NoCut checkpoint regulator	ZFYVE19	21.53	23.5858	2.05575	4.1576	+	2_1	4.65565	0.000129213	2.0455	1.87678	7	7	7	23.8	23.8	23.8	51.546	0	36.46	78242000	22	21.5913	21.53	21.4791	23.4305	23.7207	23.5858
P17252;P05771	P17252;P05771;P05129	Protein kinase C alpha type;Protein kinase C beta type	PRKCA;PRKCB	22.0016	24.0567	2.05514	4.15584	+	2_1	1.38055	0.00252438	2.05514	1.43417	10	10	10	24.6	24.6	24.6	76.749	0	23.777	90871000	20	NaN	21.5846	22.4186	NaN	23.9402	24.1733
P61353	P61353	60S ribosomal protein L27	RPL27	26.3608	28.4145	2.05368	4.15164	+	2_1	3.21718	0.000105991	2.07123	1.71001	5	5	5	42.6	42.6	42.6	15.798	0	24.132	2411600000	76	26.3608	26.7038	26.1197	28.7055	28.4145	28.278
Q9Y266	Q9Y266	Nuclear migration protein nudC	NUDC	26.0806	28.1324	2.05177	4.14614	+	2_1	2.23994	0.00192548	1.72758	1.30788	18	18	18	48.6	48.6	48.6	38.242	0	219.14	1518100000	138	26.0806	26.0655	26.2738	27.2424	28.1324	28.2279
Q9NPD8	Q9NPD8	Ubiquitin-conjugating enzyme E2 T	UBE2T	23.2505	25.3019	2.05141	4.14511			0.487062	0.168916	1.03117	0.536651	8	8	8	49.2	49.2	49.2	22.521	0	50.036	179200000	23	23.2331	23.2505	23.866	22.6878	25.4534	25.3019
P62495	P62495	Eukaryotic peptide chain release factor subunit 1	ETF1	25.3401	27.3878	2.04766	4.13435	+	2_1	4.44244	0.000131241	2.08122	1.88601	21	21	21	65.7	65.7	65.7	49.03	0	115.03	1162000000	111	25.3401	25.4868	25.2284	27.5731	27.3381	27.3878
O43768	O43768	Alpha-endosulfine	ENSA	24.2548	26.302	2.04721	4.13306	+	2_1	2.07038	0.00155063	1.87471	1.43876	10	10	9	67.8	67.8	58.7	13.389	0	44.456	326560000	35	24.2548	24.8898	24.1374	NaN	26.2644	26.3396
Q9UEE9	Q9UEE9	Craniofacial development protein 1	CFDP1	22.5145	24.5612	2.04675	4.13174	+	2_1	1.16165	0.0213892	1.43126	0.906218	3	3	3	18.1	18.1	18.1	33.592	0	4.3762	109270000	8	22.4827	22.6947	22.5145	22.844	24.5612	24.5803
Q6P1R4	Q6P1R4	tRNA-dihydrouridine(16/17) synthase [NAD(P)(+)]-like	DUS1L	20.5072	22.5538	2.04656	4.1312	+	2_1	0.829859	0.0367186	1.48404	0.840509	4	4	4	13.5	13.5	13.5	53.23	0	12.932	25993000	17	NaN	20.4669	20.5476	20.8066	22.6135	22.5538
P51812	P51812;Q9UK32;O60307;Q9Y2H9;Q6P0Q8	Ribosomal protein S6 kinase alpha-3	RPS6KA3	23.8849	25.9274	2.04247	4.1195	+	2_1	2.74164	0.000105747	2.22596	1.70922	27	27	16	46.8	46.8	28.6	83.735	0	73.793	474830000	73	23.5579	23.8849	24.1196	26.5773	25.9274	25.7356
O75874	O75874	Isocitrate dehydrogenase [NADP] cytoplasmic	IDH1	25.8737	27.9115	2.03785	4.10633	+	2_1	3.33818	0.000859169	1.88501	1.59894	17	16	16	56.3	54.1	54.1	46.659	0	209.74	1409000000	132	25.8167	25.9328	25.8737	27.4089	27.9115	27.9578
Q92599	Q92599	Septin-8	2020-09-08	22.316	24.3504	2.03442	4.09658	+	2_1	3.49943	0.000114856	2.10706	1.78292	9	7	7	31.5	25.9	25.9	55.756	0	29.978	130830000	23	22.3427	22.316	21.9411	24.3504	24.5028	24.0678
Q04323	Q04323	UBX domain-containing protein 1	UBXN1	25.2116	27.2453	2.03363	4.09434	+	2_1	0.94751	0.0285799	1.47717	0.854129	14	14	14	65.7	65.7	65.7	33.325	0	175.7	717970000	90	24.9324	25.3152	25.2116	25.1943	27.2453	27.4512
P14324	P14324	Farnesyl pyrophosphate synthase	FDPS	25.4915	27.522	2.03049	4.08544	+	2_1	4.07617	0.000133333	2.14947	1.89837	13	13	13	37.9	37.9	37.9	48.275	0	111.91	1327700000	64	25.5386	25.433	25.4915	27.8941	27.522	27.4954
P00558	P00558;P07205	Phosphoglycerate kinase 1	PGK1	31.7969	33.825	2.02805	4.07853	+	2_1	2.36586	0.00147588	1.79318	1.3715	44	44	44	86.8	86.8	86.8	44.614	0	323.31	84332000000	1515	31.8416	31.7673	31.7969	32.9877	33.825	33.9727
P35237	P35237	Serpin B6	SERPINB6	26.6486	28.6746	2.02603	4.07283	+	2_1	5.90902	0.000142415	2.03158	1.94729	23	23	22	77.1	77.1	75	42.621	0	323.31	2701900000	223	26.6486	26.5485	26.6767	28.6182	28.6757	28.6746
Q9NQW7	Q9NQW7	Xaa-Pro aminopeptidase 1	XPNPEP1	24.1887	26.2135	2.02478	4.0693	+	2_1	5.68132	0.000132948	1.98675	1.89526	16	16	16	43.7	43.7	43.7	69.917	0	68.998	500250000	61	24.1887	24.149	24.2252	26.2211	26.2135	26.0886
Q9BRF8	Q9BRF8	Serine/threonine-protein phosphatase CPPED1	CPPED1	19.4517	21.475	2.02331	4.06515	+	2_1	1.6241	0.00143745	2.31312	1.49878	4	4	4	19.4	19.4	19.4	35.548	0	10.17	25610000	10	19.3746	19.5288	NaN	22.5898	21.475	21.2297
Q8TC07	Q8TC07	TBC1 domain family member 15	TBC1D15	22.9562	24.9777	2.02154	4.06017	+	2_1	2.10189	0.00143624	1.97112	1.4076	14	14	14	24.9	24.9	24.9	79.49	0	28.327	208130000	27	22.3663	22.9562	23.7431	25.0597	24.9777	24.9416
O60610	O60610	Protein diaphanous homolog 1	DIAPH1	25.5875	27.609	2.02151	4.06009	+	2_1	3.73548	0.000235551	1.90388	1.66572	39	39	39	43.6	43.6	43.6	141.35	0	300.98	1256300000	187	25.5875	25.4764	25.8798	27.3988	27.6475	27.609
Q9Y4H2	Q9Y4H2	Insulin receptor substrate 2	IRS2	24.8642	26.8852	2.02094	4.05848	+	2_1	3.75298	0.000236324	1.90517	1.66884	29	29	29	43.8	43.8	43.8	137.33	0	253.26	742060000	100	24.7499	24.8642	25.0699	26.5886	26.9257	26.8852
Q96MX6	Q96MX6	WD repeat-containing protein 92	WDR92	21.2908	23.3111	2.02024	4.05651			0	0.911235	1.84087	0	6	6	6	31.9	31.9	31.9	39.74	0	9.2728	53038000	10	NaN	21.2908	NaN	22.4308	23.3111	23.6532
Q9Y6W5	Q9Y6W5;Q9UPY6	Wiskott-Aldrich syndrome protein family member 2	WASF2	23.1006	25.1203	2.0197	4.05499	+	2_1	0.901633	0.0361175	1.41081	0.815517	9	9	9	28.3	28.3	28.3	54.283	0	106.85	165570000	41	23.045	23.1812	23.1006	23.0691	25.1203	25.3698
Q9UQ80	Q9UQ80	Proliferation-associated protein 2G4	PA2G4	27.8266	29.8433	2.01672	4.04663	+	2_1	4.9563	0.000119171	1.94833	1.81755	24	24	24	71.6	71.6	71.6	43.786	0	323.31	6035900000	329	27.8266	28.0231	27.8121	29.7917	29.8718	29.8433
P07384	P07384	Calpain-1 catalytic subunit	CAPN1	24.8562	26.8681	2.0119	4.03313	+	2_1	4.00776	0.000112469	1.98873	1.76405	30	30	30	53.1	53.1	53.1	81.889	0	111.9	803000000	97	24.8072	24.8562	25.1482	27.0651	26.8446	26.8681
P40925	P40925	Malate dehydrogenase, cytoplasmic	MDH1	26.5935	28.6026	2.00909	4.02528	+	2_1	3.18467	0.000965243	1.88844	1.57848	12	12	12	39.8	39.8	39.8	36.426	0	122.4	2215800000	121	26.5951	26.5935	26.4009	28.0473	28.6026	28.6049
Q9NTM9	Q9NTM9	Copper homeostasis protein cutC homolog	CUTC	22.5621	24.5703	2.00821	4.02283	+	2_1	3.15194	0.000234528	2.01695	1.66159	7	7	7	50.9	50.9	50.9	29.341	0	81.029	171390000	25	22.5621	22.3169	22.9307	24.8448	24.4454	24.5703
Q16555	Q16555;Q14195;Q14194	Dihydropyrimidinase-related protein 2	DPYSL2	26.4097	28.4165	2.0068	4.0189	+	2_1	1.73345	0.00479689	1.51881	1.08827	21	21	21	61.5	61.5	61.5	62.293	0	166.36	1924600000	119	27.2192	26.3725	26.4097	27.6226	28.5187	28.4165
P26373	P26373	60S ribosomal protein L13	RPL13	26.982	28.9869	2.00494	4.01372	+	2_1	2.75586	0.000240803	2.17316	1.68123	11	11	11	42.7	42.7	42.7	24.261	0	123.65	4235200000	102	26.9395	27.2645	26.982	29.7829	28.9869	28.9357
Q5TFE4	Q5TFE4	5-nucleotidase domain-containing protein 1	NT5DC1	24.0864	26.0878	2.00138	4.00383	+	2_1	4.09762	0.000109654	1.95681	1.74884	16	16	16	64.2	64.2	64.2	51.844	0	114.61	457260000	62	24.0864	23.9214	24.3106	25.9889	26.0878	26.1122
Q16666	Q16666;Q6K0P9	Gamma-interferon-inducible protein 16	IFI16	22.1029	24.1033	2.00035	4.00097	+	2_1	5.00314	0.000121053	1.95681	1.82822	12	12	12	22.3	22.3	22.3	88.255	0	32.754	117830000	32	22.1029	22.0937	22.2788	24.1834	24.0592	24.1033
Q06210	Q06210	Glutamine--fructose-6-phosphate aminotransferase [isomerizing] 1	GFPT1	25.7223	27.7223	2.00003	4.00008	+	2_1	4.46241	0.000126547	2.05021	1.8625	31	31	27	56.8	56.8	49.5	78.806	0	249.05	1523900000	172	25.8484	25.7223	25.7086	27.9908	27.7167	27.7223
Q8WUF5	Q8WUF5	RelA-associated inhibitor	PPP1R13L	22.1027	24.1004	1.99766	3.99352	+	2_1	2.94627	0.00107735	1.8687	1.52651	9	9	9	17.3	17.3	17.3	89.09	0	21.797	96391000	21	22.0501	22.1027	22.1085	23.5174	24.1004	24.2496
O15143	O15143	Actin-related protein 2/3 complex subunit 1B	ARPC1B	24.6502	26.6443	1.9941	3.98368	+	2_1	5.24	0.000119017	1.92519	1.81562	13	13	12	47.3	47.3	41.1	40.949	0	91.211	662230000	57	24.7474	24.6399	24.6502	26.5056	26.6443	26.6632
Q71U36;P0DPH8;P0DPH7;Q6PEY2	Q71U36;P0DPH8;P0DPH7;Q6PEY2	Tubulin alpha-1A chain;Tubulin alpha-3E chain	TUBA1A;TUBA3E	30.8799	32.8738	1.99396	3.98329	+	2_1	4.76188	0.000114144	1.91388	1.7736	32	32	1	82.3	82.3	3.1	50.135	0	323.31	48918000000	1111	30.9674	30.8799	30.8385	32.6705	32.8738	32.8831
Q14166	Q14166	Tubulin--tyrosine ligase-like protein 12	TTLL12	25.0193	27.0122	1.9929	3.98036	+	2_1	4.25903	0.000123324	2.05151	1.8424	25	25	25	60.4	60.4	60.4	74.403	0	280.36	908260000	100	24.8818	25.1731	25.0193	27.2279	26.9886	27.0122
Q9C0B1	Q9C0B1	Alpha-ketoglutarate-dependent dioxygenase FTO	FTO	22.7317	24.7215	1.98979	3.97179	+	2_1	1.97168	0.00209524	1.75762	1.26537	12	12	12	31.9	31.9	31.9	58.281	0	99.479	137040000	56	22.2796	22.7317	22.9706	23.7549	24.7215	24.7784
Q9BY43	Q9BY43	Charged multivesicular body protein 4a	CHMP4A	25.0827	27.0709	1.98826	3.96758			0.676921	0.0766735	1.21528	0.669392	9	9	9	55	55	55	25.098	0	200.4	595180000	72	25.0337	25.0827	25.1719	24.6836	27.0709	27.1796
Q9HD15	Q9HD15	Steroid receptor RNA activator 1	SRA1	21.968	23.955	1.98696	3.96401			0.676194	0.0655727	1.33997	0.726472	6	6	6	35.6	35.6	35.6	25.673	0	34.228	65499000	14	22.1278	21.8083	NaN	22.0128	23.955	23.9562
P11586	P11586	C-1-tetrahydrofolate synthase, cytoplasmic;Methylenetetrahydrofolate dehydrogenase;Methenyltetrahydrofolate cyclohydrolase;Formyltetrahydrofolate synthetase;C-1-tetrahydrofolate synthase, cytoplasmic, N-terminally processed	MTHFD1	27.1934	29.1794	1.98607	3.96156	+	2_1	5.31279	0.000140458	2.05416	1.93471	45	45	45	63.2	63.2	63.2	101.56	0	323.31	3971100000	334	27.1984	27.1934	27.1497	29.3541	29.1705	29.1794
Q9UBQ5	Q9UBQ5	Eukaryotic translation initiation factor 3 subunit K	EIF3K	22.6983	24.6831	1.98475	3.95794	+	2_1	4.67021	0.000130868	2.05248	1.88397	8	8	8	54.6	54.6	54.6	25.059	0	14.413	195900000	23	22.7426	22.6983	22.5301	24.6182	24.6831	24.8271
P61086	P61086	Ubiquitin-conjugating enzyme E2 K	UBE2K	24.2266	26.2092	1.98262	3.9521	+	2_1	1.83301	0.00270621	1.65518	1.18028	10	10	10	59.5	59.5	59.5	22.406	0	95.675	399650000	78	24.2266	24.1317	24.3429	25.0982	26.2092	26.3593
Q9H4A4	Q9H4A4	Aminopeptidase B	RNPEP	25.684	27.6628	1.97877	3.94157	+	2_1	3.58079	0.000124324	2.17944	1.84817	29	29	29	63.1	63.1	63.1	72.595	0	202.86	1503100000	142	25.684	25.7159	25.4372	28.1026	27.6101	27.6628
Q92616	Q92616	Translational activator GCN1	GCN1L1	27.0477	29.0252	1.97749	3.93807	+	2_1	3.54741	0.000116162	2.11474	1.79615	123	123	123	56.9	56.9	56.9	292.75	0	323.31	3973200000	540	26.9326	27.0477	27.1495	29.4878	28.961	29.0252
O15498	O15498	Synaptobrevin homolog YKT6	YKT6	22.2902	24.2668	1.97662	3.9357	+	2_1	3.77293	0.000113022	2.02997	1.76652	6	6	6	43.4	43.4	43.4	22.417	0	25.391	121200000	23	22.0347	22.3581	22.2902	24.0592	24.4469	24.2668
P04075	P04075;P05062	Fructose-bisphosphate aldolase A	ALDOA	30.2706	32.2466	1.97594	3.93384	+	2_1	3.19926	0.00106055	1.79595	1.5154	27	27	24	82.4	82.4	72.8	39.42	0	323.31	29437000000	782	30.257	30.2706	30.2904	31.699	32.2466	32.2604
Q13596	Q13596	Sorting nexin-1	SNX1	24.4401	26.4153	1.97523	3.93191	+	2_1	1.66618	0.00377984	1.60506	1.11581	17	15	15	39.1	35.1	35.1	59.069	0	73.452	426840000	63	24.5327	24.4401	24.2217	25.1461	26.4153	26.4482
Q15021	Q15021	Condensin complex subunit 1	NCAPD2	24.7375	26.7124	1.97487	3.93093	+	2_1	4.74767	0.000121532	1.98041	1.82945	33	33	32	37.3	37.3	36.8	157.18	0	186.33	718300000	142	24.6396	24.8739	24.7375	26.6604	26.8195	26.7124
Q07020	Q07020	60S ribosomal protein L18	RPL18	26.8521	28.8235	1.97137	3.9214	+	2_1	2.80791	0.000105626	2.1987	1.70866	9	9	9	43.1	43.1	43.1	21.634	0	101.39	3967100000	80	26.8521	26.8699	26.7618	29.5891	28.8235	28.6673
Q9HB07	Q9HB07	UPF0160 protein MYG1, mitochondrial	C12orf10	23.7777	25.7477	1.97002	3.91774	+	2_1	4.49832	0.000110577	1.91772	1.75563	11	11	11	44.7	44.7	44.7	42.449	0	55.604	354370000	36	23.6781	23.7955	23.7777	25.4987	25.7581	25.7477
Q99497	Q99497	Protein deglycase DJ-1	PARK7	27.8725	29.8409	1.96839	3.91331	+	2_1	1.1079	0.0249894	1.40175	0.878859	13	13	13	72.5	72.5	72.5	19.891	0	208.49	4333700000	191	27.8843	27.8412	27.8725	28.0784	29.884	29.8409
P68371	P68371	Tubulin beta-4B chain	TUBB4B	28.9316	30.8989	1.9673	3.91036	+	2_1	3.63712	0.000232759	1.90274	1.65256	27	8	1	74.6	24.3	2.7	49.83	0	258.65	13691000000	267	28.9203	29.0109	28.9316	30.5811	30.8989	31.091
Q15654	Q15654	Thyroid receptor-interacting protein 6	TRIP6	22.8707	24.8371	1.96643	3.908	+	2_1	2.83311	0.0010143	1.92333	1.54228	12	12	12	45.2	45.2	45.2	50.287	0	67.435	196170000	46	22.8707	23.1774	22.7423	24.497	25.2263	24.8371
Q8IUD2	Q8IUD2;O15083	ELKS/Rab6-interacting/CAST family member 1	ERC1	22.7694	24.7349	1.96551	3.90551			0	0.865213	1.33034	0	14	14	14	17.4	17.4	17.4	128.08	0	48.871	121580000	33	22.7694	NaN	NaN	22.3253	24.7349	25.239
Q13177	Q13177	Serine/threonine-protein kinase PAK 2;PAK-2p27;PAK-2p34	PAK2	26.0545	28.0188	1.96429	3.90221	+	2_1	1.40784	0.0100436	1.49225	0.998932	24	24	18	69.5	69.5	50.8	58.042	0	137.4	1227800000	116	26.0958	25.9742	26.0545	26.5487	28.0338	28.0188
P56211	P56211	cAMP-regulated phosphoprotein 19	ARPP19	24.7125	26.6753	1.96286	3.89834	+	2_1	3.15117	0.000961424	1.90609	1.68511	8	7	7	68.8	58.9	58.9	12.323	0	53.171	398850000	40	24.669	24.9262	24.7125	NaN	26.5658	26.7848
Q9NZT2	Q9NZT2	Opioid growth factor receptor	OGFR	23.0479	25.0067	1.95879	3.88736	+	2_1	1.82835	0.00378235	1.53297	1.11582	13	13	13	40.3	40.3	40.3	73.324	0	81.702	174980000	55	23.4782	23.0089	23.0479	24.0288	25.0067	25.0984
P45974	P45974	Ubiquitin carboxyl-terminal hydrolase 5	USP5	25.3514	27.3094	1.95798	3.88518	+	2_1	4.97712	0.000120104	1.95132	1.82163	28	28	26	49.1	49.1	47.8	95.785	0	291.54	1066000000	131	25.3503	25.3514	25.4672	27.4565	27.257	27.3094
Q9Y371	Q9Y371	Endophilin-B1	SH3GLB1	22.1255	24.0833	1.9578	3.88469	+	2_1	0.865417	0.0445851	1.32411	0.773559	6	6	6	24.1	24.1	24.1	40.796	0	39.824	81388000	18	21.9671	22.1255	22.3123	22.0527	24.0833	24.2413
Q9Y5X3	Q9Y5X3	Sorting nexin-5	SNX5	23.075	25.032	1.95705	3.88267	+	2_1	2.84883	0.00138817	1.76186	1.43921	13	13	13	40.3	40.3	40.3	46.816	0	44.638	194060000	31	23.075	23.4279	23.065	24.5896	25.2318	25.032
Q6IBS0	Q6IBS0	Twinfilin-2	TWF2	24.2567	26.2137	1.95701	3.88256	+	2_1	3.16594	0.000779381	1.94368	1.61384	10	10	10	47.9	47.9	47.9	39.548	0	134.41	454090000	49	24.3387	23.8391	24.2567	25.8216	26.2303	26.2137
A6NDG6	A6NDG6	Phosphoglycolate phosphatase	PGP	24.6195	26.5748	1.95534	3.87807	+	2_1	1.72602	0.00433268	1.54679	1.10091	13	13	13	65.7	65.7	65.7	34.006	0	144.68	470410000	67	24.6195	24.5561	24.7678	25.3947	26.5748	26.6143
Q00169	Q00169	Phosphatidylinositol transfer protein alpha isoform	PITPNA	22.8258	24.7806	1.95478	3.87657	+	2_1	3.03662	0.00140503	1.74943	1.45937	10	9	9	44.4	41.1	41.1	31.806	0	58.698	187040000	31	22.6982	23.2584	22.8258	24.7806	24.4694	24.7807
P17812	P17812	CTP synthase 1	CTPS1	25.8014	27.7532	1.95185	3.8687	+	2_1	3.96016	0.000123159	2.09167	1.83846	25	25	23	59.1	59.1	54.7	66.69	0	272.73	1569200000	131	25.6977	25.8343	25.8014	28.1318	27.7234	27.7532
Q96GY0	Q96GY0	Zinc finger C2HC domain-containing protein 1A	ZC2HC1A	20.8793	22.8303	1.95093	3.86624	+	2_1	3.19712	0.000967164	1.88769	1.57987	4	4	4	13.5	13.5	13.5	35.092	0	3.2162	38193000	9	20.9678	20.6475	20.8793	22.3857	22.8303	22.9417
O95433	O95433	Activator of 90 kDa heat shock protein ATPase homolog 1	AHSA1	26.2293	28.1788	1.94951	3.86243	+	2_1	4.47809	0.000116751	1.97361	1.80051	17	17	17	61.2	61.2	61.2	38.274	0	174.69	1997900000	121	26.2293	26.24	26.1878	28.0357	28.1788	28.3633
P15531	P15531	Nucleoside diphosphate kinase A	NME1	26.5032	28.4519	1.94868	3.86021	+	2_1	4.37173	0.000117647	1.99149	1.80521	14	8	8	86.2	55.3	55.3	17.149	0	69.236	2347800000	121	26.3555	26.5931	26.5032	28.3562	28.6181	28.4519
Q96EB1	Q96EB1	Elongator complex protein 4	ELP4	20.9171	22.864	1.94694	3.85556			0	0.954366	1.88483	0	6	6	6	21.7	21.7	21.7	46.587	0	26.608	43816000	15	20.9171	NaN	NaN	22.4248	23.1168	22.864
P36952	P36952	Serpin B5	SERPINB5	26.183	28.1269	1.94395	3.84758	+	2_1	3.26381	0.00105474	1.77635	1.51024	21	21	21	81.3	81.3	81.3	42.1	0	323.31	1674400000	160	26.183	26.1479	26.1989	27.6018	28.1301	28.1269
P47755	P47755	F-actin-capping protein subunit alpha-2	CAPZA2	23.1638	25.1066	1.94281	3.84454	+	2_1	2.64845	0.00107635	1.95426	1.62982	11	9	9	60.5	51	51	32.949	0	40.208	236430000	21	23.2346	NaN	23.093	24.8665	25.3811	25.1066
P50238	P50238	Cysteine-rich protein 1	CRIP1	26.9999	28.9426	1.94271	3.84427			0.286121	0.405814	0.802755	0.376485	4	4	4	55.8	55.8	55.8	8.5328	0	25.36	2163600000	99	27.3449	26.9611	26.9999	25.6556	28.9426	29.1159
Q9H3K6	Q9H3K6	BolA-like protein 2	BOLA2	24.417	26.3581	1.94107	3.8399	+	2_1	3.07761	0.000940949	1.87768	1.55418	4	4	4	61.6	61.6	61.6	10.116	0	18.163	505320000	30	24.2976	24.417	24.4738	25.8902	26.3581	26.5731
Q6NZ67	Q6NZ67	Mitotic-spindle organizing protein 2B	MZT2B	23.2505	25.1909	1.94041	3.83815			0.272646	0.39813	0.866162	0.380966	7	7	3	65.8	65.8	25.9	16.225	0	20.281	166720000	44	23.2505	23.2222	23.3441	21.6044	25.1909	25.62
Q8IWC1	Q8IWC1	MAP7 domain-containing protein 3	MAP7D3	22.0413	23.9805	1.9392	3.83493	+	2_1	2.73732	0.00134148	1.9392	1.79043	11	11	11	19.9	19.9	19.9	98.428	0	30.387	61569000	25	22.0902	21.9923	NaN	NaN	24.0476	23.9133
P53396	P53396	ATP-citrate synthase	ACLY	26.8636	28.8026	1.93904	3.8345	+	2_1	3.80364	0.000111245	2.01432	1.75869	48	48	48	60	60	60	120.84	0	323.31	3305600000	293	26.7636	27.0605	26.8636	29.1425	28.8026	28.7855
Q13564	Q13564	NEDD8-activating enzyme E1 regulatory subunit	NAE1	22.6525	24.5902	1.93763	3.83076	+	2_1	3.71784	0.000115	2.06451	1.7849	12	12	12	43.6	43.6	43.6	60.246	0	54.408	168340000	42	22.2835	22.715	22.6525	24.7643	24.4901	24.5902
Q8N0X7	Q8N0X7	Spartin	SPG20	22.2618	24.1972	1.93531	3.8246	+	2_1	2.39877	0.00199849	1.66346	1.30023	8	8	8	23.1	23.1	23.1	72.832	0	54.308	104090000	25	22.6734	22.2618	22.2316	23.5831	24.1972	24.3769
Q06323	Q06323	Proteasome activator complex subunit 1	PSME1	23.6379	25.5717	1.93382	3.82066	+	2_1	3.64399	0.000115144	2.08031	1.78591	13	13	13	58.2	58.2	58.2	28.723	0	64.419	301980000	43	23.6379	23.7111	23.2782	25.5717	25.4874	25.8091
P13639	P13639	Elongation factor 2	EEF2	30.3739	32.3052	1.9313	3.81399	+	2_1	4.52132	0.000128134	2.05238	1.87005	58	58	57	71.8	71.8	70.6	95.337	0	323.31	37691000000	1575	30.271	30.3741	30.3739	32.5745	32.2964	32.3052
P15170	P15170	Eukaryotic peptide chain release factor GTP-binding subunit ERF3A	GSPT1	25.9229	27.8503	1.92737	3.80361	+	2_1	5.1671	0.000119792	1.93459	1.81951	23	23	13	58.3	58.3	33.9	55.755	0	146.12	1569100000	116	25.9229	25.9632	25.8406	27.7503	27.9299	27.8503
O60664	O60664	Perilipin-3	PLIN3	25.6972	27.6237	1.9265	3.80132	+	2_1	1.29396	0.0121488	1.4914	0.968281	19	19	19	72.6	72.6	72.6	47.074	0	319.8	1013100000	142	25.8061	25.6495	25.6972	26.1413	27.6237	27.862
P40763	P40763	Signal transducer and activator of transcription 3	STAT3	24.0034	25.9295	1.9261	3.80026	+	2_1	4.19746	0.000233766	1.83273	1.65844	20	20	20	47.5	47.5	47.5	88.067	0	133.75	408740000	63	23.9739	24.0034	24.2646	25.8196	25.9295	25.9909
P09874	P09874	Poly [ADP-ribose] polymerase 1	PARP1	25.8038	27.7291	1.92527	3.79808	+	2_1	4.52979	0.000124493	2.02599	1.84891	44	44	44	56.5	56.5	56.5	113.08	0	199.72	1407100000	194	25.8038	25.8058	25.5303	27.6963	27.7291	27.7925
P30047	P30047	GTP cyclohydrolase 1 feedback regulatory protein	GCHFR	24.087	26.0122	1.92523	3.79797	+	2_1	3.02074	0.000952941	1.91124	1.56759	4	4	4	82.1	82.1	82.1	9.6981	0	76.36	395590000	24	23.9404	24.087	24.2991	25.69	26.0122	26.3581
P30419	P30419;O60551	Glycylpeptide N-tetradecanoyltransferase 1	NMT1	24.8474	26.7715	1.9241	3.795	+	2_1	3.84463	0.000115723	2.04879	1.79038	15	15	15	38.1	38.1	38.1	56.806	0	172.96	766050000	97	24.545	24.8474	24.8545	26.9863	26.6355	26.7715
O00154	O00154	Cytosolic acyl coenzyme A thioester hydrolase	ACOT7	23.7853	25.7024	1.91713	3.77671	+	2_1	3.25831	0.000865306	1.9134	1.60732	9	9	9	32.1	32.1	32.1	41.796	0	35.259	334350000	41	24.0685	23.7853	23.4737	25.8246	25.5407	25.7024
O00399	O00399	Dynactin subunit 6	DCTN6	21.2098	23.1252	1.91543	3.77226	+	2_1	1.85777	0.00191915	1.91543	1.55979	4	4	4	40	40	40	20.747	0	8.5265	34016000	11	21.4273	20.9922	NaN	NaN	23.0568	23.1935
P49591	P49591	Serine--tRNA ligase, cytoplasmic	SARS	26.2929	28.2076	1.9147	3.77035	+	2_1	4.35897	0.000113861	1.95199	1.77148	27	27	27	56.2	56.2	56.2	58.777	0	172.45	1990200000	151	26.1213	26.3663	26.2929	28.3382	28.2076	28.0906
Q08AF3	Q08AF3;Q68D06	Schlafen family member 5	SLFN5	22.14	24.0543	1.91433	3.76939	+	2_1	1.94343	0.00148184	1.99206	1.37448	16	16	15	28.4	28.4	27	101.05	0	37.09	145520000	35	22.14	22.8701	22.1366	25.1262	24.0543	23.9423
P52888	P52888	Thimet oligopeptidase	THOP1	24.3836	26.2975	1.9139	3.76826	+	2_1	5.84331	0.000119481	1.89552	1.81921	20	20	20	37.4	37.4	37.4	78.839	0	84.123	539010000	87	24.3836	24.4762	24.3402	26.2975	26.2734	26.3157
P22314	P22314	Ubiquitin-like modifier-activating enzyme 1	UBA1	29.2046	31.1163	1.91169	3.7625	+	2_1	6.56303	0.000131805	1.942	1.88839	52	52	52	70.1	70.1	70.1	117.85	0	323.31	15431000000	818	29.1608	29.2142	29.2046	31.1812	31.1163	31.1081
Q02790	Q02790	Peptidyl-prolyl cis-trans isomerase FKBP4;Peptidyl-prolyl cis-trans isomerase FKBP4, N-terminally processed	FKBP4	27.8397	29.7505	1.91086	3.76033	+	2_1	4.29728	0.000111111	1.94296	1.75813	36	36	36	70.8	70.8	70.8	51.804	0	323.31	5830500000	356	27.8397	27.9839	27.6371	29.8214	29.7176	29.7505
Q96SB4	Q96SB4;Q9UPE1	SRSF protein kinase 1	SRPK1	22.4835	24.3941	1.91064	3.75976	+	2_1	3.07179	0.000861789	1.94898	1.60172	9	9	7	19.1	19.1	15.9	74.324	0	79.599	154360000	24	22.4835	22.7387	22.419	24.8705	24.3941	24.2235
P83731	P83731	60S ribosomal protein L24	RPL24	26.9172	28.8263	1.90911	3.75577	+	2_1	3.90991	0.0001133	2.00964	1.76863	5	5	5	26.8	26.8	26.8	17.779	0	34.675	3342600000	62	26.8733	26.9172	27.0103	29.2031	28.8003	28.8263
Q9UKK9	Q9UKK9	ADP-sugar pyrophosphatase	NUDT5	24.5865	26.4935	1.90707	3.75047	+	2_1	2.88332	0.00105667	1.86212	1.51141	10	10	10	56.2	56.2	56.2	24.327	0	72.911	532410000	54	24.6325	24.5865	24.2777	25.9614	26.4935	26.6281
Q969U7	Q969U7	Proteasome assembly chaperone 2	PSMG2	22.3577	24.2647	1.90698	3.75023	+	2_1	4.18653	0.000110977	1.9565	1.75801	5	5	5	18.9	18.9	18.9	29.396	0	20.845	151030000	24	22.1328	22.3577	22.5096	24.2647	24.2598	24.3452
P59998	P59998	Actin-related protein 2/3 complex subunit 4	ARPC4	24.5402	26.4385	1.89827	3.72766	+	2_1	3.80648	0.000107351	1.97353	1.72788	8	8	8	54.8	54.8	54.8	19.667	0	54.135	625690000	42	24.7204	24.5402	24.3609	26.7069	26.4385	26.3968
P53004	P53004	Biliverdin reductase A	BLVRA	24.2239	26.1216	1.89766	3.72608	+	2_1	3.03967	0.00011071	2.195	1.75751	13	13	13	63.5	63.5	63.5	33.428	0	124.69	522130000	50	23.7352	24.304	24.2239	26.6309	26.0956	26.1216
P04183	P04183	Thymidine kinase, cytosolic	TK1	23.9618	25.8571	1.89532	3.72004	+	2_1	2.90594	0.000107101	2.19018	1.72563	12	12	12	65	65	65	25.468	0	71.179	481870000	60	23.7327	24.0272	23.9618	26.6051	25.83	25.8571
P51570	P51570	Galactokinase	GALK1	25.0378	26.9325	1.89464	3.71829	+	2_1	4.25815	0.000241071	1.85464	1.68197	15	15	15	64	64	64	42.272	0	115.26	747280000	76	24.9013	25.0378	25.0476	26.6682	26.9325	26.9499
P26447	P26447	Protein S100-A4	S100A4	25.2107	27.104	1.89325	3.71471	+	2_1	1.92814	0.00192255	1.85945	1.30603	4	4	4	36.6	36.6	36.6	11.728	0	6.4476	864950000	43	25.0551	25.2107	25.2821	26.2884	27.104	27.7338
P32320	P32320	Cytidine deaminase	CDA	24.0977	25.9909	1.89314	3.71443			0.490023	0.161235	1.05893	0.545451	7	7	7	87.7	87.7	87.7	16.185	0	68.049	299950000	31	24.0977	24.1783	23.9741	23.2661	25.9909	26.1699
P52788	P52788	Spermine synthase	SMS	25.9701	27.8625	1.89237	3.71245	+	2_1	2.90953	0.00139056	1.75043	1.44105	22	22	22	74.3	74.3	74.3	41.268	0	279.26	1373900000	135	25.9701	25.9006	26.0088	27.2908	27.8625	27.9775
P21980	P21980	Protein-glutamine gamma-glutamyltransferase 2	TGM2	23.3276	25.2196	1.89197	3.71142	+	2_1	4.94427	0.000117798	1.93589	1.80588	16	16	16	37	37	37	77.328	0	83.511	251770000	51	23.1786	23.3922	23.3276	25.3012	25.2196	25.1853
Q9UIA9	Q9UIA9;Q9H2T7	Exportin-7	XPO7	24.2825	26.1744	1.89187	3.71116	+	2_1	3.91316	0.000851406	1.7827	1.59077	27	27	27	39.1	39.1	39.1	123.91	0	124.95	497530000	87	24.2825	24.6064	24.2666	26.2474	26.0818	26.1744
P42766	P42766	60S ribosomal protein L35	RPL35	25.908	27.7973	1.88926	3.70445	+	2_1	4.05992	0.000242152	1.88274	1.68559	6	6	6	30.1	30.1	30.1	14.551	0	90.81	1546700000	53	25.908	26.123	25.8623	28.0128	27.7314	27.7973
Q7L2H7	Q7L2H7	Eukaryotic translation initiation factor 3 subunit M	EIF3M	25.5171	27.4047	1.88763	3.70027	+	2_1	4.25062	0.000243243	1.86275	1.68795	19	19	19	67.1	67.1	67.1	42.502	0	197.38	1180400000	96	25.5171	25.6735	25.4665	27.4047	27.5633	27.2774
P37802	P37802;Q9UI15	Transgelin-2	TAGLN2	28.4058	30.2901	1.88427	3.69166			0.579798	0.114388	1.12413	0.603051	15	15	15	80.9	80.9	80.9	22.391	0	323.31	6027700000	373	28.3697	28.4058	28.4706	27.8171	30.2901	30.5114
Q53H96	Q53H96	Pyrroline-5-carboxylate reductase 3	PYCRL	22.4046	24.2888	1.88421	3.69151	+	2_1	2.49488	0.00135	1.95183	1.49148	8	8	8	38.7	38.7	38.7	28.663	0	24.787	138770000	19	21.933	22.4046	22.6202	24.6648	23.8597	24.2888
Q9P0J7	Q9P0J7	E3 ubiquitin-protein ligase KCMF1	KCMF1	21.5373	23.4211	1.88385	3.69059	+	2_1	1.01743	0.0158024	1.64671	0.976251	6	6	6	42	42	42	41.945	0	23.99	57136000	28	21.4785	21.5373	22.3075	NaN	24.218	22.6243
Q5JSH3	Q5JSH3	WD repeat-containing protein 44	WDR44	22.5625	24.4452	1.88272	3.6877	+	2_1	2.21193	0.00251599	1.6014	1.22914	19	19	19	34.2	34.2	34.2	101.37	0	61.158	137730000	40	22.3579	23.2869	22.5625	24.4452	24.1153	24.451
Q96AC1	Q96AC1	Fermitin family homolog 2	FERMT2	24.7407	26.6218	1.88117	3.68374	+	2_1	4.86899	0.000243792	1.80833	1.68965	25	25	24	52.6	52.6	51.2	77.86	0	195.26	652400000	94	24.8905	24.7003	24.7407	26.6218	26.6287	26.5059
P04792	P04792	Heat shock protein beta-1	HSPB1	28.1116	29.9906	1.87901	3.67823	+	2_1	3.11198	0.00115628	1.79382	1.50135	18	18	18	86.3	86.3	86.3	22.782	0	305.86	6251500000	254	28.1116	28.1467	28.067	29.5319	29.9906	30.1842
P50914	P50914	60S ribosomal protein L14	RPL14	26.2697	28.1441	1.87436	3.66639	+	2_1	2.75449	0.000947368	1.97639	1.56072	5	5	5	24.2	24.2	24.2	23.432	0	46.888	2487100000	43	26.2107	26.5066	26.2697	28.7968	28.1441	27.9753
Q9H223	Q9H223	EH domain-containing protein 4	EHD4	22.0896	23.9612	1.87155	3.65926	+	2_1	2.21291	0.0014747	1.85096	1.37124	12	10	10	37.5	33.8	33.8	61.174	0	36.327	107910000	19	22.0867	22.3731	22.0896	24.6503	23.4908	23.9612
Q15645	Q15645	Pachytene checkpoint protein 2 homolog	TRIP13	24.5031	26.374	1.87092	3.65766	+	2_1	3.3984	0.000244344	2.00435	1.69347	16	16	16	45.8	45.8	45.8	48.55	0	61.892	655050000	64	24.4718	24.515	24.5031	26.862	26.2669	26.374
P40121	P40121	Macrophage-capping protein	CAPG	26.5261	28.395	1.86893	3.65262	+	2_1	1.18522	0.0236384	1.37691	0.890538	12	12	12	56.6	56.6	56.6	38.498	0	232.56	1661100000	149	26.6172	26.4243	26.5261	26.8142	28.395	28.4891
Q9H098	Q9H098	Protein FAM107B	FAM107B	24.284	26.1522	1.86822	3.65082	+	2_1	3.50952	0.000698947	1.93402	1.7569	8	8	8	48.9	48.9	48.9	15.558	0	72.683	279780000	42	24.0701	24.284	24.3005	NaN	26.1943	26.1101
Q9Y490	Q9Y490	Talin-1	TLN1	25.9876	27.8536	1.86608	3.64541	+	2_1	3.47512	0.00115837	1.72904	1.50176	72	72	65	47.3	47.3	44.1	269.76	0	323.31	1411300000	268	25.934	25.9876	26.1831	27.5058	27.8536	27.9324
Q53LP3	Q53LP3	Ankyrin repeat domain-containing protein SOWAHC	SOWAHC	23.3389	25.2025	1.86362	3.6392	+	2_1	2.0958	0.00260238	1.59296	1.20239	14	14	14	43.6	43.6	43.6	55.671	0	62.792	197550000	64	23.4697	23.3389	23.1136	24.285	25.2136	25.2025
P55884	P55884	Eukaryotic translation initiation factor 3 subunit B	EIF3B	27.0606	28.9237	1.86304	3.63773	+	2_1	4.70128	0.00011457	1.92813	1.78114	41	41	41	66.1	66.1	66.1	92.48	0	323.31	3310700000	261	26.8997	27.0649	27.0606	29.0499	28.9237	28.836
Q9NR45	Q9NR45	Sialic acid synthase	NANS	25.8255	27.6861	1.86052	3.63139	+	2_1	1.62614	0.00644668	1.49019	1.0502	17	17	17	61.6	61.6	61.6	40.307	0	187.48	1096100000	113	25.8255	25.7422	25.9166	26.4883	27.7806	27.6861
Q16658	Q16658	Fascin	FSCN1	27.5438	29.4025	1.85866	3.62671	+	2_1	4.91575	0.000112332	1.88995	1.76391	24	24	24	68.8	68.8	68.8	54.529	0	323.31	4890800000	293	27.5438	27.6467	27.4983	29.5655	29.4025	29.3907
O60573	O60573	Eukaryotic translation initiation factor 4E type 2	EIF4E2	19.7392	21.5975	1.85826	3.6257	+	2_1	2.77514	0.000932821	1.94864	1.54739	3	3	3	11	11	11	28.362	0	5.8263	21715000	10	19.9016	19.7392	19.5431	22.1221	21.3102	21.5975
Q9Y2T3	Q9Y2T3	Guanine deaminase	GDA	25.9278	27.7858	1.858	3.62505	+	2_1	4.16573	0.000112058	1.96558	1.76315	24	24	24	75.8	75.8	75.8	51.002	0	323.31	1578500000	129	25.9278	25.8072	26.0058	28.0774	27.7742	27.7858
Q93008	Q93008;O00507	Probable ubiquitin carboxyl-terminal hydrolase FAF-X	USP9X	24.6226	26.4793	1.85674	3.62188	+	2_1	3.06904	0.000236583	2.05047	1.66912	58	58	58	32.7	32.7	32.7	292.28	0	233.79	712940000	167	24.5714	24.6388	24.6226	27.1137	26.4793	26.3911
Q92747	Q92747	Actin-related protein 2/3 complex subunit 1A	ARPC1A	23.3907	25.2474	1.85665	3.62166	+	2_1	3.55415	0.000237363	1.94257	1.67133	11	10	10	55.7	49.5	49.5	41.569	0	43.527	249890000	34	23.4135	23.3907	23.0321	25.2474	25.3892	25.0274
O75663	O75663	TIP41-like protein	TIPRL	22.9579	24.8141	1.85624	3.62063	+	2_1	3.9558	0.000696747	1.83012	1.63285	11	11	11	60.7	60.7	60.7	31.444	0	31.759	189930000	44	22.9579	22.8503	23.2296	24.7867	24.8141	24.9274
P63151	P63151;Q66LE6;Q00005;Q9Y2T4	Serine/threonine-protein phosphatase 2A 55 kDa regulatory subunit B alpha isoform	PPP2R2A	25.5088	27.3619	1.85301	3.61253	+	2_1	3.35114	0.000972973	1.86377	1.58546	15	15	15	56.4	56.4	56.4	51.691	0	172.85	1192200000	109	25.5088	25.4531	25.5932	27.6875	27.3619	27.0971
P49588	P49588	Alanine--tRNA ligase, cytoplasmic	AARS	27.8758	29.7283	1.85245	3.61113	+	2_1	5.31927	0.00011358	1.86831	1.76933	48	48	48	71.9	71.9	71.9	106.81	0	323.31	5872600000	578	27.8406	27.8758	27.9558	29.7283	29.7023	29.8465
P49207	P49207	60S ribosomal protein L34	RPL34	24.6792	26.5291	1.84988	3.6047	+	2_1	2.54775	0.000457143	2.18933	1.63993	2	2	2	12.8	12.8	12.8	13.293	0	4.9045	798970000	16	24.7686	24.6792	24.4233	27.4491	26.5291	26.4609
Q9BQE3	Q9BQE3	Tubulin alpha-1C chain	TUBA1C	26.1782	28.0277	1.8495	3.60375	+	2_1	3.8475	0.000937319	1.73925	1.54969	31	4	4	82.2	15.1	15.1	49.895	0	124.11	1665100000	111	26.1305	26.2434	26.1782	27.6881	28.0277	28.0541
O43175	O43175	D-3-phosphoglycerate dehydrogenase	PHGDH	29.4504	31.2997	1.84933	3.60333	+	2_1	1.71839	0.00418898	1.55381	1.10274	26	26	26	58.3	58.3	58.3	56.65	0	323.31	13915000000	678	29.4504	29.2697	29.5561	30.1834	31.2997	31.4545
O43847	O43847	Nardilysin	NRD1	22.5206	24.3657	1.84505	3.59265	+	2_1	2.98817	0.000229787	2.03823	1.64584	14	14	14	13.8	13.8	13.8	131.7	0	32.838	164470000	24	22.5206	22.5866	22.4566	25.028	24.2847	24.3657
P39023	P39023;Q92901	60S ribosomal protein L3	RPL3	27.7461	29.5909	1.84481	3.59206	+	2_1	4.28791	0.000109134	1.92281	1.74072	18	18	18	44.9	44.9	44.9	46.108	0	185.99	5561300000	293	27.6905	27.7461	27.7708	29.8589	29.5909	29.5261
Q8TF74	Q8TF74	WAS/WASL-interacting protein family member 2	WIPF2	23.2509	25.0937	1.8428	3.58706	+	2_1	1.14384	0.0312885	1.28215	0.839572	11	11	11	42.3	42.3	42.3	46.288	0	44.009	183180000	40	23.8372	23.1746	23.2509	23.7411	25.2744	25.0937
Q86Y56	Q86Y56	Dynein assembly factor 5, axonemal	DNAAF5	23.1371	24.9792	1.84205	3.58519	+	2_1	2.64269	0.00106152	1.94059	1.51603	24	24	24	43.6	43.6	43.6	93.52	0	89.521	259680000	56	23.4161	23.1371	23.1229	25.6857	24.833	24.9792
P50552	P50552	Vasodilator-stimulated phosphoprotein	VASP	22.8248	24.6665	1.84174	3.58442	+	2_1	2.34462	0.00203535	1.63281	1.27191	8	8	8	28.2	28.2	28.2	39.829	0	36.011	140960000	34	22.8994	22.6551	22.8248	23.8785	24.6665	24.7328
O95155	O95155	Ubiquitin conjugation factor E4 B	UBE4B	21.7321	23.5708	1.8387	3.57688	+	2_1	3.67618	0.00078342	1.85472	1.62095	14	14	14	18.1	18.1	18.1	146.18	0	38.74	81449000	24	21.4692	21.7321	21.9622	23.6174	23.5394	23.5708
Q9Y5Y2	Q9Y5Y2	Cytosolic Fe-S cluster assembly factor NUBP2	NUBP2	23.7736	25.6123	1.83865	3.57675	+	2_1	3.21122	0.000232258	1.98669	1.65098	9	9	9	55	55	55	28.825	0	84.365	352170000	41	23.7736	23.5612	23.9605	25.5579	26.0852	25.6123
Q96CT7	Q96CT7	Coiled-coil domain-containing protein 124	CCDC124	26.121	27.9591	1.83818	3.57559	+	2_1	2.05154	0.0026042	1.60955	1.20306	12	12	12	45.7	45.7	45.7	25.835	0	119.39	1388000000	124	26.2064	25.9773	26.121	27.0552	27.9591	28.119
P32929	P32929	Cystathionine gamma-lyase	CTH	23.9541	25.7881	1.83399	3.56522	+	2_1	3.44683	0.000856566	1.85673	1.59342	13	13	13	56.8	56.8	56.8	44.508	0	66.052	368340000	59	23.9541	24.219	23.8181	25.694	26.0793	25.7881
Q8IZP0	Q8IZP0	Abl interactor 1	ABI1	22.9267	24.76	1.83332	3.56356			0.58831	0.140134	1.01137	0.572173	11	11	9	27	27	21.9	55.08	0	38.891	131660000	33	22.9227	22.9267	23.1647	22.4894	24.7987	24.76
P12429	P12429	Annexin A3	ANXA3	27.1281	28.961	1.83295	3.56265	+	2_1	3.81415	0.00108545	1.7201	1.53121	23	23	23	69.7	69.7	69.7	36.375	0	256.21	3088600000	192	27.1281	27.2379	27.1053	28.6473	28.961	29.0233
Q9H6S3	Q9H6S3	Epidermal growth factor receptor kinase substrate 8-like protein 2	EPS8L2	23.1608	24.9933	1.83254	3.56164	+	2_1	1.53301	0.00627708	1.54457	1.05441	13	13	13	31.2	31.2	31.2	80.62	0	125.82	160070000	47	22.7189	23.1608	23.1888	23.689	24.9933	25.0199
Q8NDH3	Q8NDH3	Probable aminopeptidase NPEPL1	NPEPL1	21.5318	23.362	1.8302	3.55586	+	2_1	2.56979	0.000786681	2.14968	1.62302	7	7	7	25.2	25.2	25.2	55.86	0	48.723	86790000	22	21.5318	21.5937	21.4527	24.3195	23.362	23.3457
P41091;Q2VIR3	P41091;Q2VIR3	Eukaryotic translation initiation factor 2 subunit 3;Putative eukaryotic translation initiation factor 2 subunit 3-like protein	EIF2S3;EIF2S3L	27.0857	28.9156	1.82994	3.55522	+	2_1	4.33004	0.00023402	1.82083	1.66034	21	21	21	55.7	55.7	55.7	51.109	0	299.73	3378600000	193	27.0482	27.1959	27.0857	29.0865	28.9156	28.7901
P13693	P13693;Q56UQ5	Translationally-controlled tumor protein	TPT1	21.9877	23.8149	1.82716	3.54838	+	2_1	1.23153	0.00839852	1.65508	1.06387	5	5	5	39.5	39.5	39.5	19.595	0	20.577	79381000	11	22.2099	21.7656	NaN	22.8608	23.8149	24.2527
Q3LXA3	Q3LXA3	Bifunctional ATP-dependent dihydroxyacetone kinase/FAD-AMP lyase (cyclizing);ATP-dependent dihydroxyacetone kinase;FAD-AMP lyase (cyclizing)	DAK	24.9182	26.742	1.82385	3.54025	+	2_1	3.33353	0.000105505	2.03794	1.70687	22	22	22	53.2	53.2	53.2	58.946	0	321.46	811840000	108	24.575	24.9182	24.9657	27.1549	26.742	26.6757
P14868	P14868	Aspartate--tRNA ligase, cytoplasmic	DARS	26.934	28.7569	1.8229	3.53792	+	2_1	5.49753	0.000245734	1.78062	1.6989	31	31	31	67.7	67.7	67.7	57.136	0	323.31	2886700000	177	26.9218	27.0397	26.934	28.7917	28.7569	28.6888
P07900	P07900;Q58FG0;Q14568	Heat shock protein HSP 90-alpha	HSP90AA1	31.1604	32.9823	1.82184	3.53532	+	2_1	4.15639	0.000245176	1.88424	1.6965	59	59	39	67.5	67.5	45.1	84.659	0	323.31	60498000000	1902	31.1603	31.2799	31.1604	33.2909	32.9823	32.9801
Q96KP4	Q96KP4	Cytosolic non-specific dipeptidase	CNDP2	24.8732	26.6935	1.82033	3.53162	+	2_1	4.5367	0.000107226	1.87942	1.72663	21	21	21	68.6	68.6	68.6	52.878	0	147.05	698680000	101	24.9007	24.6471	24.8732	26.6935	26.7469	26.6189
Q01415	Q01415	N-acetylgalactosamine kinase	GALK2	22.2575	24.0767	1.8192	3.52885			0	1	1.97175	0	11	11	11	50.2	50.2	50.2	50.378	0	118.73	113350000	33	NaN	22.2575	NaN	24.0767	24.6991	23.9119
P13797	P13797;P13796	Plastin-3	PLS3	27.8596	29.6781	1.81848	3.52709	+	2_1	1.42025	0.0135507	1.38951	0.954694	42	42	39	76.8	76.8	71.3	70.81	0	323.31	4173900000	344	27.7244	27.8596	28.0074	28.3576	29.6781	29.7242
Q9NRF8	Q9NRF8	CTP synthase 2	CTPS2	22.6936	24.5104	1.81683	3.52306	+	2_1	2.94335	0.00108037	1.87476	1.53005	14	12	12	41	36.5	36.5	65.677	0	32.647	155650000	30	22.3013	22.8397	22.6936	24.5104	24.7468	24.2016
Q13158	Q13158	FAS-associated death domain protein	FADD	23.2968	25.1131	1.81623	3.5216	+	2_1	1.16385	0.00676155	1.80712	1.0445	5	5	5	46.6	46.6	46.6	23.279	0	52.663	205820000	22	23.2968	22.4642	23.3693	23.5815	25.1131	25.8572
Q9Y262	Q9Y262	Eukaryotic translation initiation factor 3 subunit L	EIF3L	26.2647	28.0799	1.81529	3.5193	+	2_1	4.17627	0.000107602	1.92298	1.72987	31	31	31	67.7	67.7	67.7	66.726	0	246.03	1844200000	200	25.9638	26.3011	26.2647	28.1625	28.0799	28.0561
O14579	O14579	Coatomer subunit epsilon	COPE	23.3135	25.1238	1.8103	3.50715	+	2_1	3.54335	0.00108749	1.75968	1.53289	8	8	8	48.1	48.1	48.1	34.482	0	59.112	250530000	27	23.6416	23.3135	23.2155	25.2868	25.1238	25.039
Q9BY32	Q9BY32	Inosine triphosphate pyrophosphatase	ITPA	23.797	25.604	1.80703	3.49921	+	2_1	2.12188	0.00265369	1.57055	1.19447	9	9	9	80.9	80.9	80.9	21.445	0	53.722	256300000	41	23.5529	23.797	23.9105	24.731	25.604	25.637
Q96BW5	Q96BW5	Phosphotriesterase-related protein	PTER	21.5508	23.3553	1.80444	3.49294	+	2_1	1.42958	0.00370498	1.7372	1.17002	6	6	6	24.9	24.9	24.9	39.017	0	9.6968	55411000	10	21.2655	NaN	21.8362	22.6729	23.836	23.3553
Q9BXJ9	Q9BXJ9	N-alpha-acetyltransferase 15, NatA auxiliary subunit	NAA15	25.9356	27.74	1.8044	3.49284	+	2_1	4.5934	0.000105263	1.8497	1.70592	34	34	30	51	51	46.5	101.27	0	193.06	1539200000	162	26.0422	25.9356	25.8837	27.9437	27.7269	27.74
Q14152	Q14152	Eukaryotic translation initiation factor 3 subunit A	EIF3A	27.374	29.1778	1.80377	3.49131	+	2_1	6.37012	0.000112607	1.81651	1.76416	54	54	54	41.7	41.7	41.7	166.57	0	323.31	3930800000	323	27.374	27.4156	27.3572	29.2468	29.1718	29.1778
Q13126	Q13126	S-methyl-5-thioadenosine phosphorylase	MTAP	24.2004	26.004	1.80358	3.49085	+	2_1	4.32662	0.00011018	1.93225	1.75217	10	10	10	56.9	56.9	56.9	31.236	0	50.234	449520000	44	24.2004	24.2287	23.9692	26.1885	26.004	26.0026
P78362	P78362	SRSF protein kinase 2;SRSF protein kinase 2 N-terminal;SRSF protein kinase 2 C-terminal	SRPK2	20.9136	22.7153	1.80171	3.48633	+	2_1	2.54752	0.00137288	1.8198	1.42338	8	6	6	17.3	14.2	14.2	77.526	0	37.85	50753000	16	20.7629	20.9136	20.9589	23.1608	22.2186	22.7153
O76003	O76003	Glutaredoxin-3	GLRX3	25.1842	26.9857	1.80146	3.48573	+	2_1	2.04385	0.00331297	1.51626	1.14876	15	15	15	63.3	63.3	63.3	37.432	0	66.02	683830000	71	25.1842	25.1314	25.2124	26.0549	26.9857	27.0362
P11413	P11413	Glucose-6-phosphate 1-dehydrogenase	G6PD	27.3986	29.2	1.80139	3.48556	+	2_1	3.43998	0.000242697	1.98677	1.68721	36	36	36	77.7	77.7	77.7	59.256	0	323.31	4728200000	297	27.3413	27.4262	27.3986	29.727	29.1994	29.2
P31947	P31947	14-3-3 protein sigma	SFN	24.3872	26.1859	1.79871	3.47909	+	2_1	3.10957	0.000943689	1.87584	1.558	14	12	12	65.7	65.7	65.7	27.774	0	110.85	512900000	75	24.3872	24.1045	24.5748	26.5134	26.1859	25.9948
Q9UKY7	Q9UKY7	Protein CDV3 homolog	CDV3	27.1603	28.9562	1.79595	3.47244			0.117978	0.785472	0.472826	0.192285	13	13	13	72.1	72.1	72.1	27.335	0	259.97	2200600000	181	27.1603	27.3342	26.9899	24.7271	28.9562	29.2196
P04083	P04083	Annexin A1	ANXA1	30.5539	32.3491	1.79524	3.47073	+	2_1	2.14323	0.00339254	1.48344	1.14703	28	28	28	71.7	71.7	71.7	38.714	0	323.31	29560000000	919	30.7346	30.5539	30.5258	31.5171	32.3491	32.3984
P41252	P41252	Isoleucine--tRNA ligase, cytoplasmic	IARS	27.8421	29.6352	1.79317	3.46576	+	2_1	5.1877	0.000109394	1.84873	1.74453	59	59	59	55.4	55.4	55.4	144.5	0	323.31	5566500000	443	27.7902	27.8533	27.8421	29.789	29.6352	29.6074
Q14919	Q14919	Dr1-associated corepressor	DRAP1	22.5712	24.3635	1.79222	3.46347	+	2_1	1.37683	0.0116817	1.45462	0.974176	5	5	5	28.3	28.3	28.3	22.35	0	20.753	115280000	19	22.4683	22.5712	22.8154	23.131	24.7243	24.3635
P62266	P62266	40S ribosomal protein S23	RPS23	26.2198	28.0114	1.79163	3.46206	+	2_1	2.82878	0.00188053	1.61279	1.3354	6	6	6	41.3	41.3	41.3	15.807	0	56.337	1605300000	103	26.2131	26.2523	26.2198	27.4285	28.0836	28.0114
Q9UHD1	Q9UHD1	Cysteine and histidine-rich domain-containing protein 1	CHORDC1	25.0657	26.8572	1.7915	3.46175	+	2_1	4.39267	0.000456177	1.78905	1.63895	16	16	16	63.6	63.6	63.6	37.489	0	54.094	765150000	66	25.1143	25.0657	24.912	26.6871	26.9148	26.8572
P41227	P41227;Q9BSU3	N-alpha-acetyltransferase 10	NAA10	24.0196	25.8095	1.78983	3.45774	+	2_1	3.29551	0.000863544	1.90278	1.60541	13	13	13	75.3	75.3	75.3	26.458	0	49.812	423020000	49	24.1126	24.0196	23.9149	26.2632	25.8095	25.6828
O15212	O15212	Prefoldin subunit 6	PFDN6	21.7121	23.5016	1.78952	3.457	+	2_1	0.836435	0.0221876	1.78952	1.01102	3	3	3	23.3	23.3	23.3	14.582	0	9.4956	48461000	7	NaN	21.8236	21.6005	NaN	22.7397	24.2635
P68104;Q5VTE0	P68104;Q5VTE0	Elongation factor 1-alpha 1;Putative elongation factor 1-alpha-like 3	EEF1A1;EEF1A1P5	31.4271	33.2155	1.78837	3.45424	+	2_1	4.63949	0.000857432	1.71698	1.59546	29	29	18	71.4	71.4	44.6	50.14	0	323.31	64749000000	1187	31.3871	31.4271	31.5407	33.0482	33.2155	33.2422
P33176	P33176;Q12840	Kinesin-1 heavy chain	KIF5B	25.2715	27.0576	1.7861	3.44881	+	2_1	2.9974	0.00148304	1.63632	1.37467	33	33	26	48	48	41.2	109.68	0	250.32	792160000	145	25.2997	25.21	25.2715	26.521	27.0576	27.1116
P46776	P46776	60S ribosomal protein L27a	RPL27A	26.9585	28.7441	1.78562	3.44767	+	2_1	5.66127	0.000105023	1.77912	1.70458	8	8	8	38.5	38.5	38.5	16.561	0	37.997	2994300000	73	26.9585	27.0016	26.9289	28.8074	28.7441	28.6748
Q3ZCM7	Q3ZCM7	Tubulin beta-8 chain	TUBB8	28.3883	30.1736	1.7853	3.4469	+	2_1	1.65573	0.00562532	1.50166	1.06252	11	2	2	24.5	7.4	7.4	49.775	0	69.292	6260100000	103	28.2995	28.4086	28.3883	29.0516	30.1736	30.3762
A0MZ66	A0MZ66	Shootin-1	KIAA1598	25.2065	26.9917	1.78526	3.44681			0.547302	0.14517	1.03727	0.564276	26	26	26	53.1	53.1	53.1	71.639	0	248.35	577540000	94	25.0736	25.2202	25.2065	24.5311	26.9917	27.0892
P14550	P14550	Alcohol dehydrogenase [NADP(+)]	AKR1A1	26.3206	28.1028	1.78218	3.43946	+	2_1	5.8303	0.000246294	1.76682	1.69985	23	23	23	80.9	80.9	80.9	36.573	0	202.84	1812300000	145	26.2604	26.3206	26.3877	28.0615	28.1028	28.1048
Q7Z4V5;Q9Y3E1	Q7Z4V5;Q9Y3E1	Hepatoma-derived growth factor-related protein 2;Hepatoma-derived growth factor-related protein 3	HDGFRP2;HDGFRP3	21.645	23.4257	1.78068	3.43588	+	2_1	1.41799	0.00701807	1.56721	1.08687	3	2	2	6	4.8	4.8	74.316	0	16.146	45365000	11	21.645	22.4213	21.5092	NaN	23.0949	23.7564
Q9UG63	Q9UG63	ATP-binding cassette sub-family F member 2	ABCF2	24.6028	26.3828	1.77997	3.43419	+	2_1	3.41773	0.000235038	1.95933	1.6641	20	20	20	43.2	43.2	43.2	71.289	0	60.133	645160000	64	24.68	24.4404	24.6028	26.859	26.3595	26.3828
P10398	P10398;P15056	Serine/threonine-protein kinase A-Raf	ARAF	21.9829	23.7615	1.77866	3.43107	+	2_1	1.2388	0.0026115	2.20403	1.27044	11	11	9	30.9	30.9	27.2	67.585	0	36.708	135230000	24	21.5197	22.446	NaN	25.1882	23.7615	23.611
Q02750	Q02750	Dual specificity mitogen-activated protein kinase kinase 1	MAP2K1	24.9221	26.7	1.7779	3.42927	+	2_1	4.70015	0.000699684	1.76063	1.63717	17	17	11	55.7	55.7	41.7	43.439	0	108.09	696530000	87	25.032	24.9221	24.8427	26.7	26.6	26.7787
Q9UL45	Q9UL45	Biogenesis of lysosome-related organelles complex 1 subunit 6	BLOC1S6	21.7647	23.5413	1.77657	3.42611	+	2_1	1.79326	0.00345786	1.56855	1.1893	2	2	2	24.4	24.4	24.4	19.743	0	14.697	51915000	15	21.701	21.7647	22.4525	NaN	23.6383	23.4443
P34932	P34932	Heat shock 70 kDa protein 4	HSPA4	27.9228	29.698	1.77524	3.42295	+	2_1	4.75096	0.000230523	1.7709	1.64942	47	47	44	70.4	70.4	65.7	94.33	0	323.31	5666900000	392	27.9228	28.056	27.8564	29.6494	29.698	29.8005
O43776	O43776	Asparagine--tRNA ligase, cytoplasmic	NARS	26.2828	28.0579	1.77509	3.42259	+	2_1	5.39427	0.000240267	1.764	1.67907	22	22	22	52.9	52.9	52.9	62.942	0	311.62	1838700000	175	26.2828	26.3787	26.2355	28.0173	28.0579	28.1139
Q9BTE3	Q9BTE3	Mini-chromosome maintenance complex-binding protein	MCMBP	23.3546	25.1297	1.77506	3.42252	+	2_1	3.27801	0.00152873	1.62448	1.40067	19	19	19	43.5	43.5	43.5	72.979	0	57.712	245990000	49	23.7886	23.3392	23.3546	25.0062	25.22	25.1297
Q7L576	Q7L576	Cytoplasmic FMR1-interacting protein 1	CYFIP1	23.4041	25.1788	1.77476	3.42181	+	2_1	2.23542	0.00115315	2.08106	1.49966	18	18	10	19	19	9.9	145.18	0	61.434	401760000	47	23.3067	23.6843	23.4041	26.2877	25.1718	25.1788
P08238	P08238;Q58FF7	Heat shock protein HSP 90-beta	HSP90AB1	30.577	32.351	1.77398	3.41996	+	2_1	3.71111	0.000233514	1.89583	1.65658	57	38	33	69.9	49.4	47.4	83.263	0	323.31	40956000000	1274	30.577	30.6156	30.5218	32.7495	32.351	32.3014
P50990	P50990	T-complex protein 1 subunit theta	CCT8	28.0507	29.8226	1.77192	3.41508	+	2_1	3.70773	0.000959526	1.78714	1.57262	39	39	39	69.5	69.5	69.5	59.62	0	323.31	6654300000	362	28.0507	28.2427	28.0497	30.138	29.8226	29.744
P06733	P06733	Alpha-enolase	ENO1	32.5053	34.2763	1.77099	3.41288	+	2_1	1.36254	0.0153722	1.39441	0.943367	42	42	38	84.8	84.8	75.8	47.168	0	323.31	113930000000	2927	32.6864	32.335	32.5053	32.9748	34.2763	34.4588
Q96IJ6	Q96IJ6	Mannose-1-phosphate guanyltransferase alpha	GMPPA	20.7444	22.5154	1.77094	3.41276	+	2_1	1.81652	0.00187761	1.98715	1.33494	8	8	8	34.5	34.5	34.5	46.291	0	32.812	47251000	21	20.7444	20.6087	20.8845	23.6552	22.0285	22.5154
Q9H1I8	Q9H1I8	Activating signal cointegrator 1 complex subunit 2	ASCC2	22.9094	24.6795	1.77013	3.41085			0.137608	0.747806	0.497459	0.212993	10	10	10	20.3	20.3	20.3	86.359	0	48.868	110940000	47	23.0075	22.9094	22.8192	20.7416	24.6795	24.8073
Q16881	Q16881	Thioredoxin reductase 1, cytoplasmic	TXNRD1	27.7157	29.4857	1.77004	3.41063	+	2_1	5.17907	0.000241341	1.78087	1.68352	26	26	25	56.4	56.4	54.1	70.905	0	323.31	4816600000	318	27.6051	27.7157	27.7392	29.5266	29.3902	29.4857
Q9Y2T2	Q9Y2T2;P53677	AP-3 complex subunit mu-1	AP3M1	23.0115	24.7805	1.76894	3.40803	+	2_1	4.06654	0.000230769	1.83696	1.64945	12	12	12	46.2	46.2	46.2	46.939	0	73.472	184210000	38	22.8257	23.0115	23.1584	24.7805	24.7698	24.9563
P18669	P18669;Q8N0Y7;P15259	Phosphoglycerate mutase 1	PGAM1	28.6197	30.3874	1.76766	3.40501	+	2_1	3.68939	0.00115004	1.69342	1.49772	18	18	18	76.4	76.4	76.4	28.804	0	323.31	9003300000	450	28.6197	28.6564	28.6195	30.0755	30.5131	30.3874
P55327	P55327	Tumor protein D52	TPD52	22.5745	24.3383	1.76378	3.39587	+	2_1	1.24857	0.00536138	1.76379	1.22682	7	7	7	54.9	54.9	54.9	24.327	0	26.799	79561000	22	NaN	22.1368	23.0122	NaN	24.3406	24.336
O95379	O95379	Tumor necrosis factor alpha-induced protein 8	TNFAIP8	21.4932	23.2562	1.76299	3.39401	+	2_1	1.06315	0.0164285	1.58511	0.972477	1	1	1	10.1	10.1	10.1	23.003	0	15.312	55305000	18	21.3197	21.6668	NaN	22.1767	23.8021	23.2562
Q9H910	Q9H910	Hematological and neurological expressed 1-like protein	HN1L	27.1173	28.8783	1.76099	3.38931			0.0288008	0.994211	0.13763	0.0528077	9	9	9	59.5	59.5	59.5	20.063	0	146.36	2073700000	146	27.1173	27.4026	27.0099	24.1106	28.8783	28.9538
O60566	O60566	Mitotic checkpoint serine/threonine-protein kinase BUB1 beta	BUB1B	22.0333	23.7941	1.7608	3.38886	+	2_1	2.51928	0.00147115	1.73892	1.36832	14	14	14	24.8	24.8	24.8	119.54	0	44.18	87206000	40	22.0687	22.0333	21.6635	23.1987	23.9895	23.7941
P50995	P50995	Annexin A11	ANXA11	25.1381	26.8924	1.75429	3.3736	+	2_1	2.67316	0.00204287	1.56115	1.27847	18	18	18	34.3	34.3	34.3	54.389	0	97.441	763870000	77	25.5001	25.0557	25.1381	26.4539	26.8924	27.0311
Q9UBE0	Q9UBE0	SUMO-activating enzyme subunit 1;SUMO-activating enzyme subunit 1, N-terminally processed	SAE1	24.4633	26.2145	1.75125	3.3665	+	2_1	3.69204	0.000929254	1.7522	1.54381	16	16	16	66.5	66.5	66.5	38.449	0	140.42	470470000	80	24.4633	24.1893	24.5011	25.9523	26.2434	26.2145
Q9BPX3	Q9BPX3	Condensin complex subunit 3	NCAPG	23.8507	25.6016	1.7509	3.36568	+	2_1	3.37844	0.000864424	1.88843	1.60716	22	22	22	31.9	31.9	31.9	114.33	0	123.87	372120000	61	23.9848	23.6718	23.8507	26.0221	25.5489	25.6016
Q96EN8	Q96EN8	Molybdenum cofactor sulfurase	MOCOS	25.4946	27.2453	1.75066	3.36512	+	2_1	4.13793	0.000229056	1.82052	1.64296	28	28	28	55.1	55.1	55.1	98.119	0	230.17	1118200000	140	25.4202	25.4946	25.5808	27.5125	27.2453	27.1995
P52895	P52895	Aldo-keto reductase family 1 member C2	AKR1C2	22.9861	24.7366	1.75043	3.36459	+	2_1	2.38289	0.00153128	1.83733	1.40076	16	4	4	63.5	20.4	20.4	36.735	0	45.176	221630000	32	22.9266	22.9861	23.115	25.4241	24.379	24.7366
P41240	P41240	Tyrosine-protein kinase CSK	CSK	21.5005	23.2505	1.75	3.36359	+	2_1	3.45715	0.0010625	1.77381	1.61802	6	6	5	18	18	15.8	50.704	0	16.109	62176000	19	21.6147	NaN	21.3862	23.2295	23.3429	23.2505
Q9H6T3	Q9H6T3	RNA polymerase II-associated protein 3	RPAP3	23.8523	25.6019	1.74959	3.36263	+	2_1	1.31967	0.0113333	1.50226	0.979953	15	15	15	38.2	38.2	38.2	75.718	0	119.04	264430000	62	23.8523	23.525	23.9946	24.2883	25.9885	25.6019
O00442	O00442	RNA 3-terminal phosphate cyclase	RTCA	21.9193	23.6675	1.74823	3.35946	+	2_1	2.27825	0.00115108	2.05879	1.49929	9	9	9	41.3	41.3	41.3	39.336	0	35.663	118060000	30	21.9025	22.0715	21.9193	24.7616	23.6675	23.6405
Q96CF2	Q96CF2	Charged multivesicular body protein 4c	CHMP4C	21.6531	23.4012	1.74813	3.35923	+	2_1	2.40544	0.00150123	1.79253	1.46775	5	5	5	37.3	37.3	37.3	26.41	0	23.468	43251000	13	21.4617	21.6531	21.7113	NaN	23.6678	23.1346
Q15404	Q15404	Ras suppressor protein 1	RSU1	24.0239	25.772	1.74806	3.35907	+	2_1	1.18651	0.0359466	1.20784	0.816902	10	10	10	57	57	57	31.54	0	51.731	286740000	50	23.8777	24.0239	24.4853	24.4526	25.7859	25.772
Q9HC38	Q9HC38	Glyoxalase domain-containing protein 4	GLOD4	24.6846	26.432	1.74739	3.35751	+	2_1	2.04588	0.00338566	1.50718	1.14391	11	11	11	51.1	51.1	51.1	34.793	0	45.92	510960000	59	24.6846	24.7153	24.6437	25.5598	26.432	26.5733
Q9H8S9;Q7L9L4	Q9H8S9;Q7L9L4	MOB kinase activator 1A;MOB kinase activator 1B	MOB1A;MOB1B	22.8508	24.5977	1.74689	3.35634	+	2_1	2.25357	0.00215141	1.62061	1.24814	7	7	7	36.1	36.1	36.1	25.079	0	29.581	166520000	28	22.5467	22.8508	23.5466	24.5977	24.5377	24.6706
E9PAV3;Q13765	E9PAV3;Q13765;Q9BZK3	Nascent polypeptide-associated complex subunit alpha, muscle-specific form;Nascent polypeptide-associated complex subunit alpha	NACA	26.2966	28.0428	1.74611	3.35453	+	2_1	3.7985	0.00134281	1.66935	1.4894	6	6	6	5.1	5.1	5.1	205.42	0	239.52	1782200000	87	26.1832	26.5836	26.2966	27.9838	28.0428	28.045
O75131	O75131	Copine-3	CPNE3	24.3859	26.1317	1.74582	3.35385	+	2_1	6.17911	0.000233261	1.70704	1.6555	13	13	12	35	35	33.3	60.13	0	80.904	457420000	74	24.3859	24.3823	24.4453	26.1382	26.1317	26.0647
P26641	P26641	Elongation factor 1-gamma	EEF1G	28.9656	30.7096	1.74399	3.3496	+	2_1	5.29661	0.000234273	1.74888	1.66077	28	28	28	77.1	77.1	77.1	50.118	0	323.31	11295000000	570	28.9656	29.0457	28.8688	30.7096	30.7331	30.684
O60841	O60841	Eukaryotic translation initiation factor 5B	EIF5B	26.4558	28.1982	1.74235	3.3458	+	2_1	4.88958	0.0008583	1.70013	1.59598	42	42	42	40	40	40	138.83	0	293.74	1993000000	248	26.6189	26.4558	26.4446	28.1542	28.1982	28.2674
P29466	P29466;Q5EG05	Caspase-1;Caspase-1 subunit p20;Caspase-1 subunit p10	CASP1	24.1081	25.8503	1.74216	3.34536	+	2_1	1.56921	0.0124835	1.34437	0.964434	15	15	15	50.7	50.7	50.7	45.158	0	67.327	318720000	52	23.9945	24.1081	24.3062	24.7142	25.8774	25.8503
P61088	P61088;Q5JXB2	Ubiquitin-conjugating enzyme E2 N	UBE2N	25.4962	27.2364	1.74025	3.34093	+	2_1	3.23929	0.0014939	1.60296	1.38026	8	8	8	66.4	66.4	66.4	17.138	0	53.45	904570000	77	25.5126	25.4962	25.4247	26.7627	27.2364	27.2433
Q13347	Q13347	Eukaryotic translation initiation factor 3 subunit I	EIF3I	25.7802	27.5177	1.73757	3.33473	+	2_1	4.81063	0.000229543	1.7603	1.64403	17	17	17	74.5	74.5	74.5	36.501	0	166.92	1218700000	113	25.8714	25.7802	25.6888	27.4725	27.631	27.5177
Q15181	Q15181	Inorganic pyrophosphatase	PPA1	27.3336	29.0697	1.73602	3.33115	+	2_1	1.41292	0.0140703	1.38433	0.950559	21	21	21	78.2	78.2	78.2	32.66	0	316.66	2931100000	181	27.3336	27.3801	27.3286	27.8292	29.0697	29.2965
Q9BR76	Q9BR76	Coronin-1B	CORO1B	24.1445	25.8805	1.73597	3.33103	+	2_1	4.22247	0.00107335	1.66883	1.52501	10	10	10	34.4	34.4	34.4	54.234	0	47.971	388060000	47	24.0601	24.3114	24.1445	25.9167	25.8805	25.7254
O15397	O15397	Importin-8	IPO8	22.146	23.8812	1.73516	3.32916	+	2_1	2.58678	0.00150863	1.74955	1.38707	14	13	13	20.1	19.1	19.1	119.94	0	33.932	114090000	45	22.146	21.8774	22.6333	24.2409	23.7833	23.8812
O14744	O14744	Protein arginine N-methyltransferase 5;Protein arginine N-methyltransferase 5, N-terminally processed	PRMT5	25.6433	27.3773	1.73405	3.3266	+	2_1	5.05435	0.000231016	1.75022	1.64949	28	28	28	56	56	56	72.683	0	120.16	1087700000	133	25.6433	25.5297	25.6822	27.434	27.2946	27.3773
Q9Y570	Q9Y570	Protein phosphatase methylesterase 1	PPME1	24.5283	26.2611	1.73284	3.32381	+	2_1	5.62367	0.000230032	1.71695	1.64596	14	14	14	50.8	50.8	50.8	42.315	0	191.79	508040000	57	24.6109	24.4671	24.5283	26.2304	26.2611	26.2656
P84098	P84098	60S ribosomal protein L19	RPL19	25.3089	27.04	1.73105	3.31969	+	2_1	2.31796	0.00106446	2.07712	1.51935	9	9	9	27.6	27.6	27.6	23.466	0	94.602	1332000000	65	25.2753	25.3089	25.3918	28.1334	27.04	27.034
Q96EK6	Q96EK6	Glucosamine 6-phosphate N-acetyltransferase	GNPNAT1	23.9933	25.7225	1.72921	3.31546	+	2_1	4.00245	0.000950147	1.7396	1.56474	7	7	7	57.6	57.6	57.6	20.749	0	38.016	315530000	37	23.9933	23.9663	24.0285	25.5515	25.7225	25.9329
O00170	O00170	AH receptor-interacting protein	AIP	23.9642	25.6922	1.72799	3.31266	+	2_1	1.46917	0.0157933	1.33408	0.938687	11	11	11	51.8	51.8	51.8	37.636	0	70.985	274390000	47	23.9156	24.1493	23.9642	24.5169	25.6922	25.8223
O75822	O75822	Eukaryotic translation initiation factor 3 subunit J	EIF3J	24.761	26.4888	1.72783	3.31229	+	2_1	1.92825	0.00346721	1.53715	1.1384	13	13	13	48.8	48.8	48.8	29.062	0	148.9	500040000	68	24.761	24.8755	24.5257	25.5981	26.4888	26.6867
P78527	P78527	DNA-dependent protein kinase catalytic subunit	PRKDC	28.5934	30.321	1.7276	3.31176	+	2_1	3.73794	0.000785863	1.84687	1.6222	185	185	185	53.3	53.3	53.3	469.08	0	323.31	9830300000	1083	28.583	28.6184	28.5934	30.7209	30.321	30.2935
P46781	P46781	40S ribosomal protein S9	RPS9	27.4943	29.2218	1.72743	3.31137	+	2_1	3.32533	0.000969093	1.86509	1.58276	13	13	13	41.8	41.8	41.8	22.591	0	46.288	4511500000	151	27.4943	27.6048	27.3055	29.6405	29.2218	29.1376
Q5H9R7	Q5H9R7	Serine/threonine-protein phosphatase 6 regulatory subunit 3	PPP6R3	22.5919	24.3192	1.72726	3.31098	+	2_1	3.16652	0.00153383	1.64667	1.40371	11	11	11	20.4	20.4	20.4	97.668	0	94.574	121060000	41	22.3502	22.5919	22.7456	23.9516	24.357	24.3192
P61221	P61221	ATP-binding cassette sub-family E member 1	ABCE1	24.8889	26.6157	1.72681	3.30995	+	2_1	5.252	0.000241881	1.77866	1.68534	19	19	19	44.2	44.2	44.2	67.314	0	181.32	668500000	80	24.7724	24.8889	24.8947	26.5728	26.6157	26.7035
O15305	O15305;Q92871	Phosphomannomutase 2	PMM2	23.9351	25.6599	1.72484	3.30543	+	2_1	0.936962	0.0432722	1.27891	0.780653	9	9	9	45.9	45.9	45.9	28.082	0	59.065	255240000	42	23.4817	23.9351	24.076	23.8868	25.7829	25.6599
Q9UBB4	Q9UBB4	Ataxin-10	ATXN10	22.2742	23.9977	1.72348	3.30232	+	2_1	2.47355	0.00207096	1.56529	1.25139	15	15	15	44.2	44.2	44.2	53.488	0	72.202	97692000	42	22.4303	22.2742	22.168	23.3899	23.9977	24.1807
Q00059	Q00059	Transcription factor A, mitochondrial	TFAM	22.0433	23.7641	1.72079	3.29617			0.634269	0.0922387	1.15586	0.634594	4	4	4	19.5	19.5	19.5	29.096	0	9.7691	72955000	15	22.1891	22.0433	21.925	21.5981	24.2628	23.7641
Q8NB16	Q8NB16	Mixed lineage kinase domain-like protein	MLKL	22.7677	24.4879	1.7202	3.29482	+	2_1	3.04005	0.00146763	1.61795	1.36716	10	10	10	26.5	26.5	26.5	54.478	0	49.619	156380000	43	22.743	22.7677	22.8927	24.0831	24.6863	24.4879
P36578	P36578	60S ribosomal protein L4	RPL4	28.5547	30.2708	1.71603	3.28531	+	2_1	3.64706	0.000868852	1.84414	1.60938	26	26	26	52.7	52.7	52.7	47.697	0	195.77	9453400000	275	28.5951	28.5547	28.5493	30.7007	30.26	30.2708
P62280	P62280	40S ribosomal protein S11	RPS11	27.111	28.8268	1.7158	3.28479	+	2_1	4.22043	0.00101333	1.68966	1.54223	14	14	14	58.2	58.2	58.2	18.431	0	77.837	3107400000	134	27.111	27.2311	27.0427	28.9486	28.8268	28.6783
Q02952	Q02952	A-kinase anchor protein 12	AKAP12	23.0385	24.7537	1.71529	3.28363	+	2_1	0.953187	0.0353925	1.37141	0.819535	21	21	21	26.2	26.2	26.2	191.48	0	106.31	126760000	56	23.0385	23.0718	22.3713	22.9345	24.7537	24.9075
O00303	O00303	Eukaryotic translation initiation factor 3 subunit F	EIF3F	24.6869	26.4003	1.71343	3.2794	+	2_1	3.04336	0.000971029	1.92968	1.58385	10	10	10	37	37	37	37.563	0	47.576	709720000	47	24.7402	24.6869	24.6095	27.0385	26.3868	26.4003
Q14019	Q14019	Coactosin-like protein	COTL1	24.3823	26.0951	1.71275	3.27785	+	2_1	3.10366	0.00133687	1.77198	1.48482	6	6	6	50	50	50	15.945	0	38.633	466130000	44	23.9838	24.6405	24.3823	26.0623	26.1651	26.0951
P61758	P61758	Prefoldin subunit 3	VBP1	26.3774	28.0901	1.7127	3.27774			0.172718	0.675645	0.55416	0.250239	13	13	13	50.8	50.8	50.8	22.626	0	142.45	1285700000	135	26.3774	26.2909	26.387	24.4779	28.0901	28.1498
P49903	P49903	Selenide, water dikinase 1	SEPHS1	23.2319	24.9444	1.71249	3.27726	+	2_1	1.14867	0.0161877	1.52074	0.937225	8	8	8	44.4	44.4	44.4	42.91	0	39.729	162630000	36	23.8551	23.2319	22.1406	23.8579	24.9444	24.9876
Q96K17	Q96K17	Transcription factor BTF3 homolog 4	BTF3L4	27.1159	28.8265	1.71053	3.27281			0.133822	0.756649	0.488443	0.208316	13	13	13	68.4	68.4	68.4	17.27	0	155.9	1978000000	94	27.1159	26.9103	27.2161	24.8876	28.8265	28.9937
O60547	O60547	GDP-mannose 4,6 dehydratase	GMDS	21.5819	23.2898	1.7079	3.26685			0	1	1.74296	0	7	7	7	33.6	33.6	33.6	41.949	0	14.089	67403000	13	21.5819	NaN	NaN	23.7401	23.2898	22.9448
P07814	P07814	Bifunctional glutamate/proline--tRNA ligase;Glutamate--tRNA ligase;Proline--tRNA ligase	EPRS	28.3339	30.0415	1.70759	3.26615	+	2_1	6.81128	0.000237624	1.70795	1.67178	79	79	79	66.2	66.2	66.2	170.59	0	323.31	7123400000	622	28.3339	28.287	28.3374	30.0418	30.0415	29.9989
Q9HC35	Q9HC35	Echinoderm microtubule-associated protein-like 4	EML4	24.3762	26.0837	1.70748	3.2659	+	2_1	3.14486	0.00180093	1.55979	1.33762	20	20	20	31.7	31.7	31.7	108.91	0	92.697	444930000	66	24.3762	24.3713	24.7723	25.8858	26.2298	26.0837
P62750	P62750	60S ribosomal protein L23a	RPL23A	27.037	28.744	1.70705	3.26493	+	2_1	4.27139	0.000872428	1.76909	1.61241	10	10	10	44.2	44.2	44.2	17.695	0	62.032	3315000000	138	27.037	27.1282	27.0351	29.0202	28.744	28.7433
P14735	P14735	Insulin-degrading enzyme	IDE	23.3623	25.0688	1.70653	3.26375	+	2_1	2.07859	0.000949219	2.30546	1.56256	20	20	20	28.3	28.3	28.3	117.97	0	33.35	313710000	41	23.3707	23.3623	22.4925	26.1286	25.0688	24.9444
P05198	P05198	Eukaryotic translation initiation factor 2 subunit 1	EIF2S1	26.7732	28.4788	1.70561	3.26167	+	2_1	4.33437	0.000849699	1.73272	1.5871	27	27	27	72.7	72.7	72.7	36.112	0	323.31	2542100000	230	26.7732	26.854	26.7186	28.6727	28.4788	28.3924
Q9P2J5	Q9P2J5	Leucine--tRNA ligase, cytoplasmic	LARS	27.3644	29.0699	1.70542	3.26124	+	2_1	3.87649	0.000968127	1.77697	1.58253	54	54	54	56.6	56.6	56.6	134.46	0	323.31	3956800000	379	27.3644	27.4735	27.33	29.3953	29.0336	29.0699
Q92974	Q92974	Rho guanine nucleotide exchange factor 2	ARHGEF2	24.4333	26.1369	1.7036	3.25713	+	2_1	3.85204	0.000870637	1.81487	1.60992	26	26	26	41.1	41.1	41.1	111.54	0	131.12	543580000	64	24.4044	24.4772	24.4333	26.504	26.1186	26.1369
P46777	P46777	60S ribosomal protein L5	RPL5	27.7126	29.4148	1.7022	3.25397	+	2_1	6.16552	0.000239734	1.73019	1.67687	15	15	15	50.5	50.5	50.5	34.362	0	248.66	5092100000	304	27.7126	27.7273	27.6924	29.5011	29.407	29.4148
O00743	O00743	Serine/threonine-protein phosphatase 6 catalytic subunit;Serine/threonine-protein phosphatase 6 catalytic subunit, N-terminally processed	PPP6C	23.8019	25.504	1.70207	3.25367	+	2_1	4.53426	0.000780186	1.74845	1.61528	9	9	9	41.6	41.6	41.6	35.144	0	111.39	312180000	58	23.8019	23.8362	23.7237	25.6793	25.4239	25.504
P16949	P16949;Q93045	Stathmin	STMN1	24.0113	25.7131	1.7018	3.25307			0.758031	0.0668629	1.21786	0.700436	4	4	4	24.2	24.2	24.2	17.302	0	16.366	274880000	27	23.9811	24.0128	24.0113	23.767	25.7131	26.1787
O14733	O14733	Dual specificity mitogen-activated protein kinase kinase 7	MAP2K7	19.377	21.0754	1.6984	3.24541			0	0.997793	1.85096	0	4	4	4	16	16	16	47.484	0	9.3998	19400000	11	NaN	NaN	19.377	21.8495	20.7589	21.0754
Q16222	Q16222	UDP-N-acetylhexosamine pyrophosphorylase;UDP-N-acetylgalactosamine pyrophosphorylase;UDP-N-acetylglucosamine pyrophosphorylase	UAP1	21.0843	22.7798	1.69542	3.23871			0	0.890711	1.69542	0	7	7	6	17	17	14.6	58.768	0	16.047	51193000	17	NaN	21.0843	NaN	NaN	22.6982	22.8613
Q0VDF9	Q0VDF9	Heat shock 70 kDa protein 14	HSPA14	22.7108	24.4043	1.69344	3.23427	+	2_1	1.97714	0.00567636	1.38515	1.06104	7	7	7	26.1	26.1	26.1	54.794	0	60.344	137130000	24	22.6913	23.2134	22.7108	23.7638	24.4043	24.603
O00625	O00625	Pirin	PIR	26.8229	28.5159	1.69299	3.23326			0.64908	0.112971	1.04551	0.605016	14	14	14	73.8	73.8	73.8	32.113	0	116.21	1799600000	115	26.863	26.8159	26.8229	26.4273	28.5159	28.6952
Q8N142	Q8N142	Adenylosuccinate synthetase isozyme 1	ADSSL1	21.4746	23.1672	1.69267	3.23254			0	0.945729	1.72181	0	7	5	5	21.2	16.6	16.6	50.208	0	9.4479	54546000	20	NaN	NaN	21.4746	23.459	22.9629	23.1672
P20839	P20839	Inosine-5-monophosphate dehydrogenase 1	IMPDH1	23.7855	25.4778	1.69235	3.23183	+	2_1	3.6048	0.00136824	1.60284	1.41848	15	14	14	47.5	45.9	45.9	55.405	0	63.562	308430000	43	24.1069	23.7125	23.7855	25.5492	25.4778	25.3864
Q9NSV4	Q9NSV4	Protein diaphanous homolog 3	DIAPH3	21.3252	23.0145	1.68927	3.22493	+	2_1	1.74563	0.00370252	1.56838	1.11624	12	12	12	14.2	14.2	14.2	136.92	0	51.162	55041000	33	21.1549	21.3252	21.5155	22.1724	23.0145	23.5139
P62847	P62847	40S ribosomal protein S24	RPS24	26.2019	27.8889	1.68705	3.21998	+	2_1	3.76836	0.000784232	1.84147	1.62151	5	5	5	35.3	35.3	35.3	15.423	0	28.961	1746000000	82	25.9389	26.2019	26.2117	28.1601	27.8889	27.8279
P62258	P62258	14-3-3 protein epsilon	YWHAE	28.7936	30.4803	1.68671	3.21922	+	2_1	3.51235	0.00132515	1.68489	1.47246	26	26	24	77.6	77.6	74.5	29.174	0	323.31	10764000000	546	29.0138	28.7933	28.7936	30.7935	30.4803	30.3815
P62910	P62910	60S ribosomal protein L32	RPL32	26.4966	28.1814	1.68482	3.215	+	2_1	4.77743	0.000860914	1.7135	1.60113	13	13	13	57	57	57	15.86	0	123.96	2142400000	83	26.4648	26.4966	26.5594	28.3463	28.1814	28.1335
P54577	P54577	Tyrosine--tRNA ligase, cytoplasmic;Tyrosine--tRNA ligase, cytoplasmic, N-terminally processed	YARS	26.9944	28.679	1.68456	3.21442	+	2_1	2.84434	0.00198646	1.54764	1.29244	34	34	34	67.8	67.8	67.8	59.143	0	214.92	2460700000	219	26.9944	26.8801	27.0145	28.1257	28.679	28.7272
O15372	O15372	Eukaryotic translation initiation factor 3 subunit H	EIF3H	25.197	26.8815	1.68449	3.21427	+	2_1	3.61398	0.000931034	1.76535	1.54533	17	17	17	69.3	69.3	69.3	39.93	0	139.57	893670000	92	25.197	24.9297	25.2442	27.0716	26.7138	26.8815
P09972	P09972	Fructose-bisphosphate aldolase C	ALDOC	27.6899	29.3741	1.68417	3.21355	+	2_1	2.6183	0.00208303	1.54103	1.25722	16	13	13	65.1	52.7	52.7	39.455	0	290.88	5463700000	226	27.7425	27.6899	27.4869	28.7576	29.4107	29.3741
O43592	O43592	Exportin-T	XPOT	25.377	27.0583	1.68124	3.20703	+	2_1	3.3083	0.000854839	1.88244	1.59277	36	36	36	54.8	54.8	54.8	109.96	0	194.79	1044600000	145	25.1186	25.4681	25.377	27.5011	27.0583	27.0517
P61513	P61513;A6NKH3	60S ribosomal protein L37a	RPL37A	24.4907	26.1715	1.68081	3.20608	+	2_1	3.79958	0.000781799	1.83436	1.61949	4	4	4	42.4	42.4	42.4	10.275	0	85.452	533170000	61	24.4907	24.5347	24.2041	26.4095	26.1516	26.1715
P28074	P28074	Proteasome subunit beta type-5	PSMB5	25.8985	27.5792	1.68078	3.20601	+	2_1	4.84502	0.000938224	1.65053	1.54978	13	13	13	56.7	56.7	56.7	28.48	0	170.57	1356200000	118	26.0239	25.8985	25.8488	27.5045	27.6389	27.5792
O95817	O95817	BAG family molecular chaperone regulator 3	BAG3	22.9598	24.6402	1.68036	3.20508			0.724727	0.0687625	1.23574	0.694081	15	15	15	50.8	50.8	50.8	61.594	0	37.377	136170000	47	22.9598	23.1453	22.8092	22.703	24.6402	25.2783
P60174	P60174	Triosephosphate isomerase	TPI1	30.6604	32.3408	1.68035	3.20506			0.542259	0.174664	0.926904	0.52813	17	17	17	73.1	73.1	73.1	30.791	0	323.31	24636000000	549	30.7379	30.602	30.6604	30.0856	32.3547	32.3408
P56192	P56192	Methionine--tRNA ligase, cytoplasmic	MARS	27.2895	28.9683	1.67882	3.20166	+	2_1	5.88853	0.00045666	1.69928	1.63922	38	38	38	58.8	58.8	58.8	101.11	0	323.31	3514000000	305	27.2525	27.3253	27.2895	29.0474	28.9683	28.9494
P62244	P62244	40S ribosomal protein S15a	RPS15A	26.821	28.4991	1.67803	3.19991	+	2_1	3.63269	0.000946446	1.78102	1.55946	10	10	10	67.7	67.7	67.7	14.839	0	52.047	2815000000	83	26.8838	26.821	26.7713	28.8808	28.4393	28.4991
Q6DD87	Q6DD87	Zinc finger protein 787	ZNF787	21.5461	23.224	1.67789	3.1996	+	2_1	3.08867	0.00180796	1.57454	1.34187	5	5	5	24.6	24.6	24.6	40.428	0	23.771	55001000	22	21.4923	21.5461	21.5603	23.3298	22.7686	23.224
P32969	P32969	60S ribosomal protein L9	RPL9	27.0472	28.722	1.67477	3.19268	+	2_1	3.53951	0.00116152	1.72239	1.50409	12	12	12	69.8	69.8	69.8	21.863	0	300.87	3230200000	221	27.0472	27.176	27.006	29.0628	28.722	28.6116
P07437	P07437;A6NNZ2	Tubulin beta chain	TUBB	28.6507	30.3224	1.67173	3.18596	+	2_1	2.71018	0.00250886	1.47658	1.22595	26	5	5	71.6	16.9	16.9	49.67	0	235.83	8310100000	221	28.6271	28.6507	28.8733	29.8218	30.3224	30.4366
Q04637	Q04637;REV__Q8NEG2	Eukaryotic translation initiation factor 4 gamma 1	EIF4G1	27.0835	28.7545	1.67094	3.18422	+	2_1	5.65848	0.000952008	1.63027	1.56736	50	50	44	44.2	44.2	40.7	175.49	0	323.31	2899100000	313	27.0743	27.0835	27.0988	28.6368	28.7561	28.7545
Q5VYK3	Q5VYK3	Proteasome-associated protein ECM29 homolog	ECM29	25.0714	26.7418	1.67031	3.18283	+	2_1	2.36686	0.0013799	1.90104	1.43394	49	49	49	39.8	39.8	39.8	204.29	0	323.31	868140000	166	24.5702	25.0714	25.4384	27.3408	26.7007	26.7418
O95861	O95861	3(2),5-bisphosphate nucleotidase 1	BPNT1	22.8435	24.5114	1.66796	3.17765	+	2_1	1.732	0.003437	1.58317	1.18237	11	11	11	57.5	57.5	57.5	33.392	0	76.877	157530000	35	22.6667	23.0202	NaN	23.9717	24.7968	24.5114
P62906	P62906	60S ribosomal protein L10a	RPL10A	27.4795	29.147	1.66741	3.17644	+	2_1	3.7353	0.000948293	1.76804	1.56078	13	13	13	47	47	47	24.831	0	185.31	4165700000	146	27.5406	27.4795	27.3929	29.4877	29.147	29.0825
Q16204	Q16204	Coiled-coil domain-containing protein 6	CCDC6	24.6759	26.3414	1.66546	3.17215			0.447352	0.241001	0.85909	0.470507	15	15	15	42	42	42	53.29	0	85.535	392230000	52	24.5807	24.8911	24.6759	23.9346	26.449	26.3414
Q9NZL4	Q9NZL4	Hsp70-binding protein 1	HSPBP1	24.665	26.3303	1.6653	3.1718	+	2_1	3.12068	0.00133333	1.76113	1.47962	17	17	17	78	78	78	39.302	0	237.71	646100000	91	24.5822	24.665	24.9104	26.8055	26.3303	26.3051
Q9H788	Q9H788	SH2 domain-containing protein 4A	SH2D4A	23.0261	24.6885	1.66243	3.16549	+	2_1	4.4793	0.00100853	1.66378	1.53913	12	12	12	49.1	49.1	49.1	52.726	0	31.763	169100000	43	23.1777	23.0261	22.9033	24.7313	24.6885	24.6786
P49366	P49366	Deoxyhypusine synthase	DHPS	23.4244	25.0867	1.66222	3.16503	+	2_1	2.76656	0.00108138	1.924	1.53018	15	15	15	66.7	66.7	66.7	40.97	0	145.88	258400000	56	23.5177	22.7995	23.4244	25.4156	25.0114	25.0867
P25789	P25789	Proteasome subunit alpha type-4	PSMA4	26.6199	28.28	1.66014	3.16047	+	2_1	2.79448	0.00132632	1.82771	1.47353	13	13	13	70.9	70.9	70.9	29.483	0	193.54	2301700000	167	26.4624	26.6592	26.6199	28.0848	28.8598	28.28
Q15785	Q15785	Mitochondrial import receptor subunit TOM34	TOMM34	25.4618	27.1219	1.66009	3.16036	+	2_1	2.67463	0.00236963	1.50128	1.23823	12	12	12	48.9	48.9	48.9	34.559	0	228.38	854280000	115	25.5982	25.4618	25.4546	26.6036	27.2929	27.1219
A0A024RBG1;Q9NZJ9	A0A024RBG1;Q9NZJ9;Q96G61;Q8NFP7	Diphosphoinositol polyphosphate phosphohydrolase 2	NUDT4	21.6813	23.3404	1.65914	3.15828	+	2_1	1.45419	0.0214014	1.27554	0.906341	3	3	3	29.3	29.3	29.3	20.434	0	11.281	52312000	10	21.8507	21.609	21.6813	22.1892	23.438	23.3404
P61160	P61160	Actin-related protein 2	ACTR2	24.1213	25.7784	1.65705	3.15371	+	2_1	2.85445	0.0011647	1.85976	1.50487	11	11	11	36.5	36.5	36.5	44.76	0	72.473	485750000	71	24.1204	24.2059	24.1213	26.4772	25.7714	25.7784
Q9UBP6	Q9UBP6	tRNA (guanine-N(7)-)-methyltransferase	METTL1	21.964	23.6203	1.65636	3.1522			0	1	1.67164	0	6	6	6	34.4	34.4	34.4	31.471	0	13.357	100170000	13	NaN	NaN	21.964	24.1027	23.1838	23.6203
P16152	P16152	Carbonyl reductase [NADPH] 1	CBR1	26.9638	28.6198	1.656	3.15142	+	2_1	4.59026	0.00116258	1.61529	1.50437	16	16	14	69.7	69.7	59.2	30.375	0	318.53	2667100000	173	27.095	26.9638	26.9575	28.7226	28.5198	28.6198
Q14376	Q14376	UDP-glucose 4-epimerase	GALE	24.8069	26.4627	1.65575	3.15087	+	2_1	3.47243	0.00138343	1.64273	1.43594	17	17	17	77.9	77.9	77.9	38.281	0	179.48	587320000	115	24.6643	24.8272	24.8069	26.1535	26.4627	26.6103
O15144	O15144	Actin-related protein 2/3 complex subunit 2	ARPC2	25.1087	26.7634	1.65476	3.14871	+	2_1	3.5007	0.00100188	1.76705	1.53343	18	18	18	72.3	72.3	72.3	34.333	0	115.58	806810000	82	25.0303	25.1087	25.189	27.1647	26.7634	26.7009
O95373	O95373	Importin-7	IPO7	26.8439	28.4945	1.65064	3.13973	+	2_1	3.87456	0.00108647	1.71289	1.53132	42	42	41	50.2	50.2	49.2	119.52	0	323.31	2596100000	269	26.7297	26.9676	26.8439	28.7502	28.4352	28.4945
P62249	P62249	40S ribosomal protein S16	RPS16	26.9659	28.6161	1.65027	3.13892	+	2_1	2.75147	0.00134043	1.85942	1.48631	12	12	12	58.9	58.9	58.9	16.445	0	42.564	3298800000	120	26.9659	27.1467	26.8646	29.3259	28.6161	28.6133
P63173	P63173	60S ribosomal protein L38	RPL38	26.236	27.8814	1.64535	3.12824	+	2_1	2.99918	0.00137872	1.7199	1.43343	6	6	6	50	50	50	8.2178	0	29.559	1828200000	78	26.236	26.5362	26.1607	28.3578	27.8814	27.8534
Q96H79	Q96H79	Zinc finger CCCH-type antiviral protein 1-like	ZC3HAV1L	20.3209	21.9634	1.64253	3.12213	+	2_1	2.56535	0.00171922	1.68858	1.4266	5	5	5	28	28	28	32.962	0	12.184	26433000	10	NaN	20.4136	20.2281	21.8077	22.2572	21.9634
P60228	P60228	Eukaryotic translation initiation factor 3 subunit E	EIF3E	25.8757	27.5136	1.6379	3.11212	+	2_1	3.44782	0.00106839	1.75924	1.52119	26	26	26	67.4	67.4	67.4	52.22	0	147.25	1387100000	195	25.7868	25.8757	25.8968	27.9122	27.5136	27.4112
P31944	P31944	Caspase-14;Caspase-14 subunit p17, mature form;Caspase-14 subunit p10, mature form;Caspase-14 subunit p20, intermediate form;Caspase-14 subunit p8, intermediate form	CASP14	22.7064	24.3436	1.63722	3.11066			0.707507	0.101967	1.03148	0.619311	10	10	10	49.6	49.6	49.6	27.679	0	18.147	98941000	28	22.5844	22.7064	22.7071	22.369	24.3436	24.3797
P43487	P43487;Q9C010	Ran-specific GTPase-activating protein	RANBP1	25.4247	27.0619	1.63718	3.11057			0.576536	0.146614	0.993002	0.561961	6	6	6	53.2	53.2	53.2	23.31	0	75.594	675530000	46	25.4247	25.3458	25.5877	24.9273	27.0619	27.3481
P62837;P61077	P62837;P61077	Ubiquitin-conjugating enzyme E2 D2;Ubiquitin-conjugating enzyme E2 D3	UBE2D2;UBE2D3	24.3408	25.974	1.63319	3.10198	+	2_1	1.758	0.00438331	1.52631	1.09744	2	2	2	23.8	23.8	23.8	16.735	0	48.611	352210000	41	23.8812	24.5233	24.3408	25.1104	26.2399	25.974
P31153	P31153;Q00266	S-adenosylmethionine synthase isoform type-2	MAT2A	25.2005	26.8318	1.63134	3.09801	+	2_1	2.82733	0.00114695	1.85331	1.49592	15	15	15	47.8	47.8	47.8	43.66	0	100.67	947690000	77	25.2005	25.3322	24.941	27.4288	26.8318	26.773
P04406	P04406;O14556	Glyceraldehyde-3-phosphate dehydrogenase	GAPDH	32.2667	33.898	1.63133	3.09798	+	2_1	5.95225	0.000942774	1.60996	1.55784	27	27	27	88.4	88.4	88.4	36.053	0	323.31	113400000000	1831	32.2884	32.2352	32.2667	33.898	33.8143	33.9079
Q9BVA1	Q9BVA1	Tubulin beta-2B chain	TUBB2B	30.6976	32.3288	1.63119	3.09768	+	2_1	4.21251	0.00114901	1.63617	1.49696	28	28	2	78.7	78.7	3.6	49.953	0	323.31	36308000000	947	30.8108	30.5292	30.6976	32.3288	32.233	32.3845
P17987	P17987	T-complex protein 1 subunit alpha	TCP1	28.0375	29.668	1.63048	3.09616	+	2_1	4.7025	0.00101527	1.65161	1.54263	32	32	32	73.6	73.6	73.6	60.343	0	323.31	5821100000	375	28.019	28.0555	28.0375	29.819	29.668	29.5798
P27348	P27348	14-3-3 protein theta	YWHAQ	26.4129	28.0412	1.62833	3.09155	+	2_1	4.90754	0.00101045	1.63572	1.54003	17	14	14	60	53.1	53.1	27.764	0	323.31	1808700000	181	26.2907	26.4129	26.4986	28.0595	28.0412	28.0087
P61289	P61289	Proteasome activator complex subunit 3	PSME3	24.9725	26.6006	1.62809	3.09104	+	2_1	3.95511	0.00139415	1.6033	1.44979	12	12	12	52.4	52.4	52.4	29.506	0	165.78	688060000	70	25.0657	24.8616	24.9725	26.7045	26.4046	26.6006
P15880	P15880	40S ribosomal protein S2	RPS2	28.0876	29.7153	1.62767	3.09014	+	2_1	4.48259	0.00115212	1.61721	1.4994	14	14	14	46.8	46.8	46.8	31.324	0	155.92	5607400000	238	27.9333	28.1679	28.0876	29.6045	29.7153	29.7206
P63208	P63208	S-phase kinase-associated protein 1	SKP1	20.9321	22.5594	1.62725	3.08924	+	2_1	3.49774	0.00152113	1.60927	1.48367	3	3	3	33.1	33.1	33.1	18.658	0	13.775	33459000	12	21.0617	20.8565	20.9321	NaN	22.6056	22.5132
Q9UHY7	Q9UHY7	Enolase-phosphatase E1	ENOPH1	21.8726	23.4998	1.62724	3.08921			0	1	1.61481	0	3	3	3	23.8	23.8	23.8	28.932	0	96.893	69637000	13	NaN	NaN	21.8726	23.2194	23.4998	23.7429
O60826	O60826	Coiled-coil domain-containing protein 22	CCDC22	21.9933	23.6173	1.62402	3.08233	+	2_1	3.07776	0.00187037	1.56269	1.40301	10	10	10	24.7	24.7	24.7	70.755	0	64.931	77498000	26	21.905	22.0816	NaN	23.4126	23.6173	23.638
P55786	P55786;A6NEC2	Puromycin-sensitive aminopeptidase	NPEPPS	26.7182	28.3416	1.62347	3.08115	+	2_1	3.85409	0.00105571	1.6894	1.51061	36	36	36	52.6	52.6	52.6	103.28	0	215.69	2333000000	216	26.7182	26.7642	26.684	28.6382	28.3416	28.2548
P20810	P20810	Calpastatin	CAST	27.3892	29.011	1.6218	3.07759			0.0535158	0.942545	0.224044	0.0917412	25	25	25	48.4	48.4	48.4	76.572	0	323.31	2270400000	240	27.4762	27.3892	27.3235	24.738	29.011	29.112
Q96A49	Q96A49	Synapse-associated protein 1	SYAP1	20.5721	22.1917	1.61963	3.07296	+	2_1	3.04113	0.00149755	1.64518	1.46461	3	3	3	13.9	13.9	13.9	39.933	0	26.205	30912000	8	20.6775	NaN	20.4666	22.3555	22.1917	22.1045
P20290	P20290	Transcription factor BTF3	BTF3	28.6132	30.2324	1.61915	3.07194			0.542837	0.16365	0.971755	0.542615	11	11	11	63.1	63.1	63.1	22.168	0	323.31	5809000000	272	28.6677	28.4047	28.6132	27.9632	30.4053	30.2324
P36507	P36507	Dual specificity mitogen-activated protein kinase kinase 2	MAP2K2	23.5253	25.1416	1.61633	3.06594	+	2_1	3.41418	0.000933718	1.80024	1.54746	15	9	9	47.5	33.8	33.8	44.424	0	40.504	252980000	35	23.5253	23.3108	23.5888	25.5551	25.1416	25.1288
Q9Y2Z0	Q9Y2Z0	Suppressor of G2 allele of SKP1 homolog	SUGT1	23.5932	25.2091	1.61587	3.06496	+	2_1	3.56161	0.00137405	1.62116	1.42854	13	13	13	52.6	52.6	52.6	41.024	0	53.554	243830000	45	23.3647	23.8241	23.5932	25.2601	25.2091	25.1762
Q93052	Q93052	Lipoma-preferred partner	LPP	24.109	25.724	1.615	3.06312			0.337032	0.330049	0.843818	0.414879	23	23	23	67.2	67.2	67.2	65.746	0	101.98	275710000	83	24.3093	24.109	23.9998	22.9483	25.724	26.2773
Q9NZN8	Q9NZN8	CCR4-NOT transcription complex subunit 2	CNOT2	22.307	23.922	1.61495	3.06301	+	2_1	1.87619	0.00438617	1.48257	1.09825	6	6	6	27.4	27.4	27.4	59.737	0	16.859	92844000	24	22.307	22.3997	21.8999	23.0617	23.922	24.0706
P52943	P52943	Cysteine-rich protein 2	CRIP2	23.8894	25.5034	1.61398	3.06095			0.94091	0.0591377	1.12562	0.721768	4	4	4	45.7	45.7	45.7	22.492	0	70.439	227550000	28	24.1131	23.8894	23.7142	23.9395	25.6507	25.5034
P04818	P04818	Thymidylate synthase	TYMS	22.4672	24.0808	1.61363	3.06021	+	2_1	1.91793	0.00356267	1.5128	1.12299	8	8	8	43.5	43.5	43.5	35.716	0	119.3	107550000	25	21.9147	22.4672	22.555	23.2591	24.0808	24.1354
Q9Y2V2	Q9Y2V2	Calcium-regulated heat stable protein 1	CARHSP1	23.7467	25.3593	1.61257	3.05796			0.532867	0.201704	0.857246	0.50162	3	3	3	48.3	48.3	48.3	15.892	0	12.217	193760000	27	23.6927	23.7467	24.006	23.2679	25.3593	25.39
P40429	P40429;Q6NVV1	60S ribosomal protein L13a	RPL13A	26.5584	28.169	1.61055	3.05368	+	2_1	2.81407	0.00140992	1.81077	1.46584	10	10	10	38.9	38.9	38.9	23.577	0	47.968	2334700000	101	26.4036	26.5584	26.5812	28.7754	28.169	28.0311
Q9Y3U8	Q9Y3U8	60S ribosomal protein L36	RPL36	26.4698	28.0801	1.61027	3.05309	+	2_1	2.46723	0.00192109	1.65251	1.30543	6	6	6	37.1	37.1	37.1	12.254	0	28.982	2110400000	62	26.4445	26.4698	26.4916	28.6002	27.6832	28.0801
P41250	P41250	Glycine--tRNA ligase	GARS	26.7217	28.3303	1.60862	3.0496	+	2_1	4.39047	0.00133805	1.60718	1.48486	30	30	30	60.8	60.8	60.8	83.165	0	292.92	2265700000	235	26.6913	26.8085	26.7217	28.4845	28.3303	28.2281
P50991	P50991	T-complex protein 1 subunit delta	CCT4	28.159	29.7676	1.60859	3.04954	+	2_1	4.58028	0.00105764	1.62682	1.51376	26	26	26	56.4	56.4	56.4	57.924	0	323.31	6164200000	309	28.159	28.2911	28.0694	29.8754	29.7676	29.7569
O43813	O43813	LanC-like protein 1	LANCL1	24.7767	26.3833	1.60663	3.0454	+	2_1	3.07611	0.00151485	1.6491	1.39403	14	14	14	54.6	54.6	54.6	45.283	0	103.19	637600000	80	24.9202	24.7767	24.7402	26.7951	26.3833	26.2059
Q96PZ0	Q96PZ0	Pseudouridylate synthase 7 homolog	PUS7	24.4857	26.0903	1.6046	3.04111	+	2_1	4.07112	0.00100949	1.70145	1.53976	25	25	25	54.8	54.8	54.8	75.035	0	150.59	469570000	78	24.5677	24.2871	24.4857	26.276	26.0903	26.0786
Q14694	Q14694	Ubiquitin carboxyl-terminal hydrolase 10	USP10	24.2477	25.852	1.60431	3.0405	+	2_1	4.44839	0.0013488	1.61029	1.49128	15	15	15	38	38	38	87.133	0	90.067	375500000	72	24.3373	24.0838	24.2477	25.852	25.7757	25.872
Q14258	Q14258	E3 ubiquitin/ISG15 ligase TRIM25	TRIM25	25.6517	27.2524	1.60068	3.03286	+	2_1	3.97404	0.0011449	1.65734	1.49546	26	26	26	55.7	55.7	55.7	70.973	0	246.26	1070500000	133	25.6517	25.6857	25.5171	27.4508	27.1234	27.2524
P49721	P49721	Proteasome subunit beta type-2	PSMB2	25.5552	27.1557	1.60049	3.03246	+	2_1	2.71529	0.00139655	1.81601	1.45206	13	13	13	80.1	80.1	80.1	22.836	0	85.877	1223500000	83	25.3489	25.5552	25.683	27.8046	27.0748	27.1557
Q05639	Q05639	Elongation factor 1-alpha 2	EEF1A2	25.6777	27.278	1.6003	3.03206	+	2_1	4.06661	0.00151987	1.53079	1.39833	20	9	9	66.1	38.9	38.9	50.47	0	114.43	1122600000	73	25.6267	25.6777	25.6994	27.0148	27.278	27.3033
Q86VP6	Q86VP6	Cullin-associated NEDD8-dissociated protein 1	CAND1	27.1052	28.6998	1.59462	3.02015	+	2_1	4.13756	0.00100472	1.69134	1.53699	52	52	52	55.4	55.4	55.4	136.37	0	323.31	3005700000	308	27.0133	27.1052	27.106	28.9546	28.6998	28.6441
Q99613;B5ME19	Q99613;B5ME19	Eukaryotic translation initiation factor 3 subunit C;Eukaryotic translation initiation factor 3 subunit C-like protein	EIF3C;EIF3CL	26.6232	28.2178	1.59456	3.02002	+	2_1	3.87748	0.00116047	1.6765	1.50243	32	32	32	38.2	38.2	38.2	105.34	0	323.31	2255300000	234	26.6443	26.6151	26.6232	28.5328	28.2178	28.1615
Q6NXR4	Q6NXR4	TELO2-interacting protein 2	TTI2	21.7402	23.3325	1.59232	3.01534	+	2_1	2.02047	0.00243478	1.67441	1.23229	9	9	9	32.9	32.9	32.9	56.914	0	41.781	68900000	17	21.8634	21.7402	21.1178	22.7359	23.3325	23.6763
P12277	P12277	Creatine kinase B-type	CKB	24.8179	26.4083	1.59045	3.01143			0.898703	0.0888313	0.959055	0.64034	13	13	13	59.1	59.1	59.1	42.644	0	125.73	542600000	75	26.0288	24.8179	24.7675	25.6074	26.4083	26.4756
P55211	P55211	Caspase-9;Caspase-9 subunit p35;Caspase-9 subunit p10	CASP9	22.4487	24.0382	1.58948	3.00941	+	2_1	3.60019	0.00180938	1.50776	1.34311	5	5	5	23.8	23.8	23.8	46.28	0	120.7	119690000	22	22.6512	22.4246	22.4487	24.0382	23.8338	24.1758
P27361	P27361	Mitogen-activated protein kinase 3	MAPK3	21.649	23.2382	1.58923	3.00889			0	1	1.53215	0	10	6	6	44.6	32.5	32.5	43.135	0	11.951	63665000	11	NaN	NaN	21.649	22.8136	23.4916	23.2382
P62854;Q5JNZ5	P62854;Q5JNZ5	40S ribosomal protein S26;Putative 40S ribosomal protein S26-like 1	RPS26;RPS26P11	25.6084	27.197	1.58867	3.00772	+	2_1	2.17483	0.00144229	1.95192	1.4164	4	4	4	42.6	42.6	42.6	13.015	0	59.712	1437900000	64	25.6084	25.6516	25.5568	28.3115	27.164	27.197
Q99832	Q99832	T-complex protein 1 subunit eta	CCT7	28.12	29.7079	1.58791	3.00614	+	2_1	4.84725	0.00107037	1.6199	1.52287	35	35	35	76.1	76.1	76.1	59.366	0	323.31	6114300000	441	28.12	28.1431	28.1102	29.8669	29.7079	29.6581
P61313	P61313	60S ribosomal protein L15	RPL15	26.6956	28.2822	1.5866	3.00341	+	2_1	2.17006	0.00149147	1.88451	1.37942	11	11	11	43.1	43.1	43.1	24.146	0	101.28	3058000000	231	26.6956	26.6948	26.7774	29.336	28.2822	28.2032
P42226	P42226	Signal transducer and activator of transcription 6	STAT6	22.9179	24.5045	1.58653	3.00326	+	2_1	1.75168	0.00627313	1.43215	1.10033	11	11	11	20	20	20	94.134	0	27.098	148800000	29	23.1829	NaN	22.653	24.5045	23.9979	24.5479
O60879	O60879	Protein diaphanous homolog 2	DIAPH2	23.3695	24.9557	1.58625	3.00268	+	2_1	1.28573	0.0170162	1.41105	0.931642	19	19	19	27.7	27.7	27.7	125.57	0	89.774	178750000	51	23.3695	22.4931	23.9387	24.0851	24.9935	24.9557
Q9NVE7	Q9NVE7	Pantothenate kinase 4	PANK4	21.0795	22.6655	1.58598	3.00212			0	1	1.60526	0	6	6	6	12.2	12.2	12.2	85.99	0	26.67	41531000	16	NaN	21.0795	NaN	22.9312	22.6655	22.4576
P62917	P62917	60S ribosomal protein L8	RPL8	27.5262	29.1117	1.58551	3.00114	+	2_1	2.98077	0.00133099	1.79037	1.47921	12	12	12	52.1	52.1	52.1	28.024	0	292.72	4566600000	151	27.5325	27.5262	27.4009	29.6863	29.0328	29.1117
P49757	P49757;Q9Y6R0	Protein numb homolog	NUMB	22.1232	23.708	1.58483	2.99972	+	2_1	1.98836	0.0101818	1.26727	0.992083	9	9	9	27.5	27.5	27.5	70.803	0	18.156	87964000	18	22.6645	22.1013	22.1232	23.8281	23.1546	23.708
Q9UNZ2	Q9UNZ2	NSFL1 cofactor p47	NSFL1C	22.302	23.886	1.58394	2.99787	+	2_1	1.64652	0.00947985	1.39571	1.00651	7	7	7	34.9	34.9	34.9	40.572	0	24.903	89319000	27	22.1477	22.5244	22.302	23.0114	24.2638	23.886
P62829	P62829	60S ribosomal protein L23	RPL23	27.1407	28.7232	1.58242	2.99472	+	2_1	4.16633	0.00132283	1.61036	1.47196	10	10	10	66.4	66.4	66.4	14.865	0	68.161	2796100000	77	27.1407	27.2677	26.9631	28.7232	28.7948	28.6847
Q9HB71	Q9HB71	Calcyclin-binding protein	CACYBP	27.6845	29.2659	1.58135	2.9925	+	2_1	4.0113	0.00143384	1.54412	1.40543	16	16	16	68	68	68	26.21	0	291.14	4071500000	179	27.6845	27.7884	27.571	29.0781	29.3324	29.2659
P31948	P31948	Stress-induced-phosphoprotein 1	STIP1	30.3477	31.9284	1.58063	2.991			0.205552	0.637449	0.548211	0.269975	45	45	45	65.2	65.2	65.2	62.639	0	323.31	18644000000	969	30.5674	30.3028	30.3477	28.9004	32.0338	31.9284
Q9BRG1	Q9BRG1	Vacuolar protein-sorting-associated protein 25	VPS25	20.3956	21.9752	1.57958	2.98883	+	2_1	2.63053	0.00208947	1.57958	1.46724	5	5	5	50	50	50	20.747	0	15.198	24223000	13	20.3216	NaN	20.4697	NaN	21.9558	21.9946
Q16401	Q16401	26S proteasome non-ATPase regulatory subunit 5	PSMD5	25.5106	27.0835	1.57295	2.97512	+	2_1	3.28788	0.00134161	1.74309	1.48924	22	22	22	62.1	62.1	62.1	56.195	0	323.31	1102100000	125	25.4532	25.5106	25.5424	27.582	27.07	27.0835
Q12979	Q12979;P11274	Active breakpoint cluster region-related protein	ABR	21.8231	23.3922	1.5691	2.9672	+	2_1	1.38401	0.0173533	1.34399	0.966238	8	8	8	17.1	17.1	17.1	97.597	0	11.401	61792000	16	NaN	21.5309	22.1153	23.444	22.665	23.3922
Q13404	Q13404	Ubiquitin-conjugating enzyme E2 variant 1	UBE2V1	25.3277	26.8963	1.56859	2.96615	+	2_1	3.00191	0.00206498	1.46105	1.2493	8	8	2	52.4	52.4	14.3	16.495	0	101.02	712640000	98	25.3277	25.3657	25.2084	26.4377	26.8963	26.9509
Q8IZ21	Q8IZ21	Phosphatase and actin regulator 4	PHACTR4	21.6053	23.1739	1.56857	2.96611	+	2_1	1.01284	0.0341588	1.33271	0.823925	9	9	9	19.8	19.8	19.8	78.21	0	11.852	54403000	23	21.5069	21.6053	21.7617	21.804	23.8942	23.1739
P13010	P13010	X-ray repair cross-complementing protein 5	XRCC5	27.5319	29.0991	1.56716	2.96321	+	2_1	4.49387	0.001344	1.60489	1.48951	40	40	40	68	68	68	82.704	0	323.31	3743900000	387	27.3548	27.6144	27.5319	29.0991	29.128	29.0887
P26640	P26640	Valine--tRNA ligase	VARS	27.1672	28.729	1.56177	2.95216	+	2_1	3.90176	0.00140138	1.61588	1.45563	49	49	49	55.5	55.5	55.5	140.47	0	323.31	3183700000	329	27.1672	27.2511	27.1471	29.0125	28.729	28.6715
O60701	O60701	UDP-glucose 6-dehydrogenase	UGDH	25.6217	27.1817	1.55994	2.94842	+	2_1	4.65073	0.00141238	1.56975	1.46817	22	22	22	68.8	68.8	68.8	55.023	0	190.59	1006800000	106	25.5198	25.6354	25.6217	27.0519	27.2527	27.1817
Q8TEX9	Q8TEX9	Importin-4	IPO4	24.9864	26.5461	1.5597	2.94793	+	2_1	2.08533	0.002	1.77482	1.30081	35	35	35	49	49	49	118.71	0	294.38	924750000	128	24.6867	24.9864	25.4355	27.3948	26.5461	26.4922
P51784	P51784	Ubiquitin carboxyl-terminal hydrolase 11	USP11	21.2365	22.7961	1.55959	2.9477	+	2_1	1.91778	0.0065534	1.37711	1.04642	8	7	6	14.6	13.7	12.3	109.82	0	17.319	39131000	19	20.9659	21.2996	21.2365	21.9488	22.7961	22.8883
Q96TA1	Q96TA1	Niban-like protein 1	FAM129B	26.4813	28.0403	1.55898	2.94645	+	2_1	2.93839	0.00264449	1.39006	1.19059	22	22	22	51.3	51.3	51.3	84.137	0	309.4	1748500000	204	26.4259	26.4813	26.808	27.7303	28.1148	28.0403
Q9UID3	Q9UID3	Vacuolar protein sorting-associated protein 51 homolog	VPS51	21.1163	22.6747	1.55836	2.94519			0	1	1.45644	0	7	7	7	16.1	16.1	16.1	86.041	0	21.922	35988000	20	NaN	21.1163	NaN	22.0321	23.0115	22.6747
P49773	P49773	Histidine triad nucleotide-binding protein 1	HINT1	24.091	25.6437	1.55277	2.9338	+	2_1	2.16522	0.00214986	1.64881	1.2478	5	5	5	71.4	71.4	71.4	13.802	0	35.241	317430000	25	24.097	23.5443	24.091	25.066	25.6437	25.9689
Q8WUX9	Q8WUX9	Charged multivesicular body protein 7	CHMP7	20.4793	22.0309	1.55162	2.93146	+	2_1	1.67064	0.0117224	1.32509	0.973736	4	4	4	11.7	11.7	11.7	50.91	0	32.392	34162000	16	21.0522	20.4709	20.4793	22.5011	21.4457	22.0309
O15371	O15371	Eukaryotic translation initiation factor 3 subunit D	EIF3D	26.4472	27.9986	1.55141	2.93103	+	2_1	5.35377	0.00115732	1.57085	1.50161	22	22	22	59.1	59.1	59.1	63.972	0	323.31	1802800000	165	26.3573	26.5105	26.4472	27.9951	28.0338	27.9986
Q15003	Q15003	Condensin complex subunit 2	NCAPH	25.284	26.8351	1.55104	2.93028	+	2_1	1.39704	0.032859	1.14903	0.830542	19	19	19	46.2	46.2	46.2	82.562	0	172.32	611450000	109	25.2426	25.284	25.4103	25.7011	26.8351	26.8478
Q9NVS9	Q9NVS9	Pyridoxine-5-phosphate oxidase	PNPO	24.2217	25.7726	1.55091	2.93002	+	2_1	1.35201	0.026531	1.23494	0.86542	11	11	11	55.6	55.6	55.6	29.988	0	54.946	295530000	45	24.2217	24.2384	24.2191	24.6171	25.7726	25.9943
P20073	P20073	Annexin A7	ANXA7	25.0127	26.562	1.54931	2.92677	+	2_1	3.64495	0.00132865	1.67287	1.47716	14	14	14	29.3	29.3	29.3	52.739	0	86.824	699350000	65	25.0454	25.0127	24.7242	26.7619	26.4769	26.562
Q7Z6Z7	Q7Z6Z7	E3 ubiquitin-protein ligase HUWE1	HUWE1	27.4872	29.0314	1.54424	2.9165	+	2_1	4.76761	0.00133569	1.5779	1.48161	111	111	111	43.6	43.6	43.6	481.89	0	323.31	3772300000	538	27.4872	27.5255	27.4795	29.2003	28.9942	29.0314
P61158	P61158;Q9C0K3	Actin-related protein 3	ACTR3	26.0158	27.5583	1.5425	2.91299	+	2_1	3.96685	0.00140017	1.60768	1.45432	19	19	16	61.5	61.5	56.7	47.371	0	130.56	1334900000	109	26.0656	26.0158	25.9784	27.8291	27.4954	27.5583
P47897	P47897	Glutamine--tRNA ligase	QARS	26.473	28.0124	1.53937	2.90668	+	2_1	3.07334	0.00150615	1.63763	1.38547	46	46	46	71.2	71.2	71.2	87.798	0	323.31	2137700000	227	26.473	26.6881	26.4572	28.5092	28.0096	28.0124
P27635	P27635;Q96L21	60S ribosomal protein L10	RPL10	27.4588	28.9981	1.53925	2.90643	+	2_1	2.97951	0.00150739	1.65613	1.3862	12	12	12	44.9	44.9	44.9	24.604	0	143.36	4224800000	172	27.5584	27.4326	27.4588	29.5173	28.9981	28.9029
Q6UVJ0	Q6UVJ0	Spindle assembly abnormal protein 6 homolog	SASS6	22.139	23.6767	1.5377	2.90331			0	0.869031	1.5377	0	8	8	8	21.9	21.9	21.9	74.396	0	30.445	46851000	12	NaN	22.139	NaN	NaN	23.6138	23.7396
Q53EL6	Q53EL6	Programmed cell death protein 4	PDCD4	26.9581	28.4948	1.53666	2.90122			0.348906	0.364029	0.754131	0.397544	17	17	17	49	49	49	51.735	0	157	1748000000	119	26.9973	26.8561	26.9581	25.9024	28.4948	28.6768
P28072	P28072	Proteasome subunit beta type-6	PSMB6	26.0547	27.5891	1.53441	2.8967	+	2_1	5.33179	0.00135121	1.56159	1.49231	9	9	9	65.7	65.7	65.7	25.357	0	98.709	1369000000	113	26.044	26.0547	26.0701	27.7075	27.5891	27.5569
P31949	P31949	Protein S100-A11;Protein S100-A11, N-terminally processed	S100A11	26.9094	28.4426	1.53319	2.89425	+	2_1	1.00552	0.0440145	1.2176	0.776462	5	5	5	74.3	74.3	74.3	11.74	0	148.26	2158600000	127	26.8893	26.9094	27.1039	27.1053	28.4426	29.0074
P54578	P54578	Ubiquitin carboxyl-terminal hydrolase 14	USP14	26.0137	27.5465	1.53282	2.89351	+	2_1	1.9777	0.0100497	1.2812	0.999041	22	22	22	60.5	60.5	60.5	56.068	0	155.35	1080800000	151	25.9668	26.0137	26.1095	26.7548	27.6323	27.5465
O95263	O95263	High affinity cAMP-specific and IBMX-insensitive 3,5-cyclic phosphodiesterase 8B	PDE8B	19.9379	21.4702	1.53225	2.89237			0	0.976666	1.46901	0	4	4	4	7.3	7.3	7.3	98.978	0	13.477	16796000	8	NaN	NaN	19.9379	21.4702	20.9134	21.8372
O15511	O15511	Actin-related protein 2/3 complex subunit 5	ARPC5	23.8046	25.3341	1.52955	2.88696	+	2_1	3.19032	0.00186893	1.54785	1.40292	5	5	5	52.3	52.3	52.3	16.32	0	31.343	181910000	29	23.8046	23.869	23.6853	NaN	25.2316	25.4367
P60842	P60842	Eukaryotic initiation factor 4A-I	EIF4A1	28.9116	30.4401	1.52849	2.88484	+	2_1	4.40705	0.00143264	1.51337	1.4054	31	31	19	79.3	79.3	52.7	46.153	0	323.31	10227000000	433	28.9116	29.0528	28.8759	30.5632	30.4401	30.3772
Q14738	Q14738	Serine/threonine-protein phosphatase 2A 56 kDa regulatory subunit delta isoform	PPP2R5D	24.6118	26.1402	1.5284	2.88466	+	2_1	2.32618	0.00591425	1.30181	1.05934	20	20	14	51.3	51.3	33.1	69.991	0	70.2	466730000	72	24.6118	24.477	25.0416	25.7073	26.1884	26.1402
P61956;Q6EEV6;P55854	P61956;Q6EEV6;P55854	Small ubiquitin-related modifier 2;Small ubiquitin-related modifier 4;Small ubiquitin-related modifier 3	SUMO2;SUMO4;SUMO3	23.5062	25.0314	1.52526	2.87839	+	2_1	1.92894	0.0115182	1.25611	0.976684	2	2	2	27.4	27.4	27.4	10.871	0	14.339	178950000	13	23.5956	23.4506	23.5062	24.2084	25.0314	25.0809
Q9NZL9	Q9NZL9	Methionine adenosyltransferase 2 subunit beta	MAT2B	25.3531	26.8782	1.52505	2.87797	+	2_1	3.87394	0.00185463	1.44955	1.31731	13	13	13	62.3	62.3	62.3	37.551	0	89.543	749310000	71	25.4192	25.3531	25.3105	26.6224	26.9309	26.8782
O43432	O43432	Eukaryotic translation initiation factor 4 gamma 3	EIF4G3	21.8479	23.3729	1.52503	2.87793			0	1	1.40772	0	17	11	11	14.1	10.6	10.6	176.65	0	35.165	53711000	21	NaN	NaN	21.8479	23.4317	23.3729	22.9622
Q9BWE0	Q9BWE0	Replication initiator 1	REPIN1	21.5343	23.0587	1.52438	2.87663	+	2_1	2.05991	0.00164353	1.88713	1.35378	8	8	8	21	21	21	63.574	0	17.189	75188000	18	21.5343	21.5871	21.1025	24.0074	22.8191	23.0587
Q99439	Q99439;Q15417	Calponin-2	CNN2	25.0175	26.5407	1.5232	2.87428			0.452691	0.262429	0.805154	0.45587	9	9	9	47.6	47.6	47.6	33.697	0	52.686	453110000	54	25.2397	24.8006	25.0175	24.3138	26.5407	26.6188
Q13418	Q13418	Integrin-linked protein kinase	ILK	21.7588	23.2797	1.52084	2.86958	+	2_1	4.06827	0.00141361	1.61709	1.47012	7	7	7	22.8	22.8	22.8	51.419	0	9.479	67689000	20	21.7766	21.7588	21.5426	23.2797	23.4358	23.2138
P49720	P49720	Proteasome subunit beta type-3	PSMB3	26.2531	27.7722	1.51906	2.86604	+	2_1	4.07588	0.00149026	1.50551	1.37784	13	13	13	53.7	53.7	53.7	22.949	0	100.08	1526300000	80	26.2531	26.3209	26.2373	27.6237	27.932	27.7722
Q6PCE3	Q6PCE3	Glucose 1,6-bisphosphate synthase	PGM2L1	22.7418	24.259	1.5172	2.86235	+	2_1	2.41089	0.00314052	1.42456	1.21229	9	9	9	23.6	23.6	23.6	70.441	0	54.418	128030000	30	22.5946	NaN	22.8891	24.259	23.9555	24.2846
P08865	P08865	40S ribosomal protein SA	RPSA	28.7587	30.2738	1.51506	2.85811	+	2_1	5.76723	0.0014087	1.51575	1.46443	17	17	17	63.4	63.4	63.4	32.854	0	323.31	8415100000	241	28.7587	28.6861	28.7944	30.2332	30.2795	30.2738
P00568	P00568	Adenylate kinase isoenzyme 1	AK1	25.4003	26.9152	1.5149	2.85779	+	2_1	2.10118	0.00632915	1.33802	1.052	9	9	9	53.6	53.6	53.6	21.635	0	48.874	697940000	63	25.4008	25.3499	25.4003	26.1858	26.9152	27.064
Q15819	Q15819	Ubiquitin-conjugating enzyme E2 variant 2	UBE2V2	21.5911	23.0999	1.50877	2.84567			0	0.899775	1.50877	0	8	2	2	51.7	13.1	13.1	16.363	0.00022168	2.7607	41245000	8	NaN	NaN	21.5911	NaN	23.1664	23.0333
P62241	P62241	40S ribosomal protein S8	RPS8	28.2651	29.7737	1.50865	2.84544	+	2_1	3.51914	0.00150369	1.57074	1.38518	13	13	13	58.7	58.7	58.7	24.205	0	243.12	6653400000	207	28.2167	28.4381	28.2651	30.1087	29.7737	29.7497
P54727	P54727	UV excision repair protein RAD23 homolog B	RAD23B	22.5723	24.0799	1.50755	2.84327	+	2_1	2.29723	0.00585994	1.30756	1.05948	7	6	6	37.2	35	35	43.171	0	57.863	103820000	29	22.4206	22.5723	22.8528	23.5314	24.0799	24.1572
Q9Y2A7	Q9Y2A7	Nck-associated protein 1	NCKAP1	23.478	24.9841	1.50604	2.84029	+	2_1	2.53006	0.00153255	1.78931	1.40138	21	21	21	31.9	31.9	31.9	128.79	0	146.05	260420000	76	23.2111	23.54	23.478	25.7123	24.9841	24.9007
Q5VW32	Q5VW32	BRO1 domain-containing protein BROX	BROX	22.9529	24.4582	1.50526	2.83876	+	2_1	2.76336	0.00155556	1.66196	1.3592	6	6	6	22.9	22.9	22.9	46.476	0	47.634	152260000	32	22.369	23.0926	22.9529	24.433	24.5092	24.4582
P29084	P29084	Transcription initiation factor IIE subunit beta	GTF2E2	24.2268	25.7311	1.50434	2.83695			0.475045	0.274358	0.757305	0.447726	7	7	7	34	34	34	33.043	0	63.38	262830000	54	24.1238	24.2268	24.5561	23.7014	25.7311	25.746
P16403	P16403	Histone H1.2	HIST1H1C	25.3567	26.8596	1.50289	2.8341	+	2_1	2.48876	0.00187907	1.69422	1.33515	8	8	2	25.4	25.4	9.4	21.364	0	20.876	1044700000	59	25.3567	25.4285	25.3394	27.6002	26.8596	26.7474
P30153	P30153	Serine/threonine-protein phosphatase 2A 65 kDa regulatory subunit A alpha isoform	PPP2R1A	26.2061	27.7081	1.50208	2.83251	+	2_1	4.30635	0.00136709	1.53472	1.41763	26	26	20	54	54	40.7	65.308	0	255.36	1408400000	174	26.2061	26.1047	26.3049	27.7081	27.6574	27.8543
Q8TD19	Q8TD19;REV__Q9P0M6	Serine/threonine-protein kinase Nek9	NEK9	22.7004	24.2017	1.5013	2.83098	+	2_1	1.14112	0.0265467	1.3378	0.897268	14	14	14	25.8	25.8	25.8	107.17	0	81.225	114570000	30	23.1928	22.208	NaN	23.5425	24.3705	24.2017
Q8N668	Q8N668	COMM domain-containing protein 1	COMMD1	22.4646	23.9654	1.50083	2.83005	+	2_1	1.22793	0.0129888	1.50083	1.0858	5	5	5	55.8	55.8	55.8	21.178	0	23.845	67919000	21	22.0991	NaN	22.8301	NaN	23.8537	24.0772
Q9GZZ1	Q9GZZ1	N-alpha-acetyltransferase 50	NAA50	24.1603	25.6607	1.50043	2.82927	+	2_1	4.57765	0.0015136	1.48936	1.3939	11	11	11	66.9	66.9	66.9	19.398	0	46.996	364370000	47	24.1141	24.1603	24.3017	25.7565	25.6607	25.6269
Q2TAA2	Q2TAA2	Isoamyl acetate-hydrolyzing esterase 1 homolog	IAH1	21.1796	22.6737	1.49412	2.81692	+	2_1	1.12574	0.0175385	1.49412	1.04226	4	4	4	24.2	24.2	24.2	27.598	0	25.358	26487000	18	21.613	20.7462	NaN	NaN	22.6843	22.663
P16383	P16383	GC-rich sequence DNA-binding factor 2	GCFC2	21.3901	22.8831	1.49303	2.8148	+	2_1	1.17637	0.0377028	1.18521	0.834666	7	7	7	15.4	15.4	15.4	89.384	0	31.303	35745000	27	21.3901	21.3559	22.3478	NaN	22.8617	22.9045
P57076	P57076	UPF0769 protein C21orf59	C21orf59	24.9988	26.4911	1.49233	2.81343			0.282216	0.501084	0.632034	0.332287	11	11	11	50.3	50.3	50.3	33.224	0	96.376	412710000	65	24.9988	24.8305	25.0722	23.8007	26.4911	26.5057
Q9H2G2	Q9H2G2	STE20-like serine/threonine-protein kinase	SLK	24.4347	25.927	1.49226	2.81329	+	2_1	4.57434	0.00152492	1.49603	1.39957	29	29	28	36.3	36.3	35.4	142.69	0	207.52	406870000	98	24.4512	24.4347	24.3663	25.927	25.7967	26.0166
Q99436	Q99436	Proteasome subunit beta type-7	PSMB7	26.0449	27.5353	1.49047	2.8098	+	2_1	2.7811	0.00264083	1.40759	1.18621	12	12	12	66.8	66.8	66.8	29.965	0	126.21	1124900000	121	25.8708	26.0449	26.1443	27.0969	27.5353	27.6505
O75044	O75044;P0DJJ0;P0DMP2	SLIT-ROBO Rho GTPase-activating protein 2	SRGAP2	22.1045	23.5935	1.48901	2.80696	+	2_1	1.25161	0.0401628	1.13344	0.795332	9	9	7	14.8	14.8	12.5	120.87	0	23.16	73664000	19	22.0532	22.1045	22.3052	22.4608	23.5935	23.8088
P11172	P11172	Uridine 5-monophosphate synthase;Orotate phosphoribosyltransferase;Orotidine 5-phosphate decarboxylase	UMPS	24.0144	25.5029	1.48849	2.80595	+	2_1	4.15822	0.00137755	1.56403	1.43258	16	16	16	50.6	50.6	50.6	52.221	0	102.1	318700000	56	24.0144	23.9903	24.0483	25.4806	25.7616	25.5029
P06730	P06730;A6NMX2	Eukaryotic translation initiation factor 4E	EIF4E	25.3147	26.8027	1.48802	2.80504	+	2_1	1.27148	0.0440374	1.08896	0.776839	9	9	9	56.2	56.2	56.2	25.097	0	36.419	606860000	76	25.3147	25.3692	25.2718	25.606	26.8027	26.814
Q9NP79	Q9NP79	Vacuolar protein sorting-associated protein VTA1 homolog	VTA1	23.3465	24.8337	1.48722	2.80348	+	2_1	3.82756	0.00199546	1.43057	1.2984	7	7	7	33.9	33.9	33.9	33.879	0	114.64	190700000	33	23.2314	23.3465	23.5399	24.8658	24.7099	24.8337
Q14997	Q14997	Proteasome activator complex subunit 4	PSME4	21.4682	22.9554	1.48719	2.80342	+	2_1	4.34432	0.00148065	1.48144	1.37425	10	10	10	8.7	8.7	8.7	211.33	0	17.556	53373000	22	21.3448	21.4836	21.4682	22.7872	22.9983	22.9554
P14174	P14174	Macrophage migration inhibitory factor	MIF	25.5209	27.0075	1.48664	2.80236			0.528689	0.184228	0.908555	0.517249	4	4	4	36.5	36.5	36.5	12.476	0	30.029	909350000	31	25.7265	25.5209	25.426	24.9818	27.0075	27.4097
Q8WUM4	Q8WUM4	Programmed cell death 6-interacting protein	PDCD6IP	26.6749	28.1605	1.48556	2.80026	+	2_1	4.61029	0.00152239	1.49281	1.39861	35	35	35	54.8	54.8	54.8	96.022	0	323.31	2013900000	251	26.6713	26.7375	26.6749	28.3089	28.1605	28.0928
P57678	P57678	Gem-associated protein 4	GEMIN4	24.2658	25.7494	1.48362	2.7965	+	2_1	5.30581	0.00143987	1.47821	1.41509	21	21	21	30.8	30.8	30.8	120.04	0	72.437	384440000	81	24.2658	24.3592	24.2334	25.811	25.7494	25.7326
P49589	P49589	Cysteine--tRNA ligase, cytoplasmic	CARS	25.2314	26.7145	1.48306	2.79541	+	2_1	2.92372	0.00262994	1.43511	1.22187	28	28	28	51.1	51.1	51.1	85.472	0	134.99	651400000	91	25.2514	25.0092	25.2314	26.2898	26.7145	26.793
P62081	P62081	40S ribosomal protein S7	RPS7	27.1707	28.6531	1.48237	2.79407	+	2_1	3.03088	0.00150245	1.64486	1.38512	14	14	14	63.4	63.4	63.4	22.127	0	74.264	3250300000	176	27.086	27.1707	27.2098	29.1659	28.6531	28.5821
Q16537	Q16537	Serine/threonine-protein phosphatase 2A 56 kDa regulatory subunit epsilon isoform	PPP2R5E	20.7046	22.1869	1.48237	2.79407			0	0.891188	1.47734	0	7	5	5	22.5	16.3	16.3	54.699	0	34.71	31096000	17	NaN	NaN	20.7046	22.1869	21.9856	22.3731
P11388	P11388;Q02880	DNA topoisomerase 2-alpha	TOP2A	22.0321	23.5132	1.48102	2.79146	+	2_1	1.69353	0.0109346	1.33781	0.984827	14	14	14	12.1	12.1	12.1	174.38	0	36.939	81693000	31	21.7275	22.0321	22.7598	23.1873	23.8324	23.5132
Q86TC9	Q86TC9	Myopalladin	MYPN	25.212	26.6909	1.47889	2.78734	+	2_1	2.69113	0.00263354	1.41618	1.18175	33	33	32	44.5	44.5	43.6	145.26	0	192.13	688870000	128	25.2785	25.212	25.0874	26.2459	26.6909	26.8896
Q9Y295	Q9Y295	Developmentally-regulated GTP-binding protein 1	DRG1	24.4219	25.9004	1.4785	2.78659	+	2_1	3.21671	0.00148784	1.60183	1.37684	16	16	16	54	54	54	40.542	0	146.77	444610000	75	24.4219	24.5097	24.2311	26.266	25.9004	25.8017
Q9BSJ2	Q9BSJ2	Gamma-tubulin complex component 2	TUBGCP2	21.7068	23.1819	1.47511	2.78005			0	0.906308	1.79422	0	13	13	13	21.5	21.5	21.5	102.53	0	25.571	85297000	24	21.7068	NaN	NaN	24.3924	23.1819	22.9288
Q9BV44	Q9BV44	THUMP domain-containing protein 3	THUMPD3	22.438	23.912	1.47394	2.77779			0	0.921981	1.43793	0	9	9	9	30.4	30.4	30.4	57.002	0	29.261	102110000	29	NaN	22.438	NaN	24.4338	23.2821	23.912
P00441	P00441	Superoxide dismutase [Cu-Zn]	SOD1	26.5381	28.0113	1.47324	2.77645			0.27241	0.521551	0.619237	0.324005	4	4	4	60.4	60.4	60.4	15.936	0	77.705	1294300000	55	26.5381	26.7433	26.5236	25.409	28.0113	28.2425
O75821	O75821	Eukaryotic translation initiation factor 3 subunit G	EIF3G	25.8912	27.3613	1.47009	2.77039	+	2_1	1.85866	0.0109766	1.28647	0.984071	14	14	14	55.9	55.9	55.9	35.611	0	179.59	999610000	105	25.9168	25.8912	25.793	26.5529	27.3613	27.5462
P62277	P62277	40S ribosomal protein S13	RPS13	27.7087	29.1769	1.46821	2.76678	+	2_1	2.79195	0.00146411	1.66301	1.3642	12	12	12	57	57	57	17.222	0	68.743	4758000000	167	27.7087	27.7594	27.6535	29.8032	29.1769	29.1305
O43324	O43324	Eukaryotic translation elongation factor 1 epsilon-1	EEF1E1	24.8133	26.2805	1.46718	2.76481	+	2_1	4.12419	0.00180514	1.45548	1.33887	8	8	8	50	50	50	19.81	0	30.3	512510000	47	24.8875	24.8133	24.6466	26.1381	26.2805	26.2952
Q969T9	Q969T9	WW domain-binding protein 2	WBP2	21.1376	22.6037	1.46604	2.76263	+	2_1	2.07106	0.00356029	1.4497	1.17462	5	5	5	30.3	30.3	30.3	28.087	0	8.5499	41281000	12	20.8458	21.4294	NaN	22.6948	22.4635	22.6037
P21291	P21291	Cysteine and glycine-rich protein 1	CSRP1	27.2112	28.673	1.46174	2.7544			0.56108	0.203206	0.828277	0.500448	8	8	8	50.8	50.8	50.8	20.567	0	212.52	2014600000	118	27.2534	27.2112	27.1552	26.7261	28.7056	28.673
P23258;Q9NRH3	P23258;Q9NRH3	Tubulin gamma-1 chain;Tubulin gamma-2 chain	TUBG1;TUBG2	24.5558	26.0136	1.45779	2.74687	+	2_1	3.21856	0.0025142	1.40475	1.22884	18	18	18	65.6	65.6	65.6	51.169	0	117.2	422780000	77	24.5244	24.5558	24.6927	25.7561	26.0136	26.2175
P27816	P27816	Microtubule-associated protein 4	MAP4	27.083	28.5406	1.45759	2.74649	+	2_1	4.14558	0.00171518	1.46141	1.34523	43	43	43	45.6	45.6	45.6	121	0	323.31	2614200000	240	27.2012	27.0112	27.083	28.4559	28.5406	28.683
P78371	P78371	T-complex protein 1 subunit beta	CCT2	29.2634	30.7205	1.45713	2.74562	+	2_1	2.85849	0.00261701	1.4305	1.21131	37	37	37	77.8	77.8	77.8	57.488	0	323.31	11710000000	633	29.2571	29.2634	29.3124	30.3902	30.7205	31.0137
Q12965	Q12965;O00160	Unconventional myosin-Ie	MYO1E	26.0725	27.529	1.45654	2.74449	+	2_1	4.40179	0.00137172	1.53413	1.42297	40	40	40	53.9	53.9	53.9	127.06	0	272.34	1282800000	165	25.8717	26.0979	26.0725	27.6094	27.529	27.506
P51116	P51116	Fragile X mental retardation syndrome-related protein 2	FXR2	23.2267	24.6824	1.4557	2.7429	+	2_1	2.31186	0.00205349	1.66273	1.28395	15	14	13	35.2	34	31.2	74.222	0	99.409	215120000	44	23.0372	23.2267	23.4447	25.4366	24.6824	24.5778
P43246	P43246	DNA mismatch repair protein Msh2	MSH2	25.2769	26.7277	1.45081	2.73361	+	2_1	3.46621	0.00208759	1.41736	1.2602	33	33	33	52.2	52.2	52.2	104.74	0	200.66	757670000	132	25.1427	25.2769	25.5192	26.8328	26.7277	26.6303
P12081	P12081	Histidine--tRNA ligase, cytoplasmic	HARS	25.1481	26.5979	1.44984	2.73178	+	2_1	3.61441	0.00147233	1.53877	1.36892	23	23	17	60.5	60.5	48.7	57.41	0	114.95	755750000	106	25.1481	25.1023	25.2602	26.9387	26.5904	26.5979
P46108	P46108	Adapter molecule crk	CRK	22.5189	23.9677	1.44884	2.72988	+	2_1	2.30307	0.00811118	1.25371	1.02454	6	6	6	35.2	35.2	35.2	33.83	0	19.999	100590000	22	22.4895	22.5189	22.6902	23.3968	24.0952	23.9677
P35251	P35251	Replication factor C subunit 1	RFC1	21.8649	23.3129	1.44799	2.72828	+	2_1	1.73347	0.0102503	1.32376	1.0317	9	9	9	11.8	11.8	11.8	128.25	0	30.409	63772000	19	21.8165	NaN	21.9132	22.7655	23.4875	23.3129
Q9BPX5	Q9BPX5	Actin-related protein 2/3 complex subunit 5-like protein	ARPC5L	24.6113	26.0566	1.44529	2.72318			0.304513	0.452279	0.669184	0.353214	4	4	4	53.6	53.6	53.6	16.941	0	39.053	315210000	20	24.2516	24.888	24.6113	23.504	26.0566	26.1979
Q13136	Q13136;O75335;O75145;O75334	Liprin-alpha-1	PPFIA1	23.269	24.7134	1.44441	2.72152	+	2_1	1.72128	0.0118864	1.30274	0.970565	12	12	12	16.8	16.8	16.8	135.78	0	44.169	158510000	28	23.1594	23.269	24.156	24.6837	25.0954	24.7134
Q8TEQ6	Q8TEQ6	Gem-associated protein 5	GEMIN5	25.6218	27.0654	1.44356	2.71991	+	2_1	3.62282	0.0018589	1.47403	1.31814	40	40	40	41.1	41.1	41.1	168.59	0	176.07	934190000	156	25.6857	25.4656	25.6218	27.2356	27.0654	26.8942
Q9NRY5	Q9NRY5	Protein FAM114A2	FAM114A2	21.2143	22.6569	1.44263	2.71816			0	1	1.35551	0	5	5	5	18.4	18.4	18.4	55.468	0	16.146	37851000	10	21.2143	NaN	NaN	22.7722	22.6569	22.2803
Q9NXH9	Q9NXH9	tRNA (guanine(26)-N(2))-dimethyltransferase	TRMT1	23.662	25.1046	1.44258	2.71807	+	2_1	2.50882	0.00237815	1.54312	1.24254	18	18	18	37.9	37.9	37.9	72.233	0	60.743	289580000	49	23.5505	23.8937	23.662	25.6762	24.9548	25.1046
Q13610	Q13610	Periodic tryptophan protein 1 homolog	PWP1	22.6977	24.1402	1.44252	2.71795			0.840331	0.0867482	1.00479	0.646199	7	7	7	28.3	28.3	28.3	55.827	0	17.648	96185000	17	22.8717	22.6977	22.6583	22.6592	24.1402	24.4427
P63244	P63244	Guanine nucleotide-binding protein subunit beta-2-like 1;Guanine nucleotide-binding protein subunit beta-2-like 1, N-terminally processed	GNB2L1	29.0153	30.4575	1.44214	2.71724	+	2_1	5.48301	0.00143144	1.46098	1.40506	21	21	21	87.4	87.4	87.4	35.076	0	323.31	9955300000	347	29.0153	29.0563	28.9221	30.4643	30.4549	30.4575
P68366	P68366	Tubulin alpha-4A chain	TUBA4A	25.5986	27.0405	1.44188	2.71675	+	2_1	3.4799	0.00199697	1.46606	1.29975	24	6	6	65.8	19.4	19.4	49.924	0	72.633	929210000	64	25.5986	25.4621	25.6802	26.8571	27.0405	27.2415
Q14764	Q14764	Major vault protein	MVP	24.5201	25.9599	1.43978	2.71279	+	2_1	3.75466	0.00186175	1.46596	1.32204	30	30	30	41.8	41.8	41.8	99.326	0	161.78	486330000	101	24.4704	24.6923	24.5201	26.1969	25.924	25.9599
P36405	P36405	ADP-ribosylation factor-like protein 3	ARL3	24.4237	25.8634	1.43976	2.71276	+	2_1	1.27275	0.0442721	1.08545	0.775283	10	10	10	77.5	77.5	77.5	20.455	0	69.069	305750000	46	24.4237	24.2543	24.4956	24.6894	25.8771	25.8634
Q5F1R6	Q5F1R6	DnaJ homolog subfamily C member 21	DNAJC21	23.2748	24.7145	1.43967	2.71259	+	2_1	1.51724	0.0298233	1.14039	0.846439	12	12	12	31.8	31.8	31.8	62.027	0	52.594	149130000	26	23.2565	23.5703	23.2748	23.8577	24.7145	24.9507
P28066	P28066	Proteasome subunit alpha type-5	PSMA5	26.4765	27.9156	1.43911	2.71154	+	2_1	2.40488	0.00714587	1.2546	1.03696	13	13	13	69.3	69.3	69.3	26.411	0	177.78	1507500000	105	26.5673	26.4765	26.4319	27.3365	27.9156	27.9874
Q9NRF9	Q9NRF9	DNA polymerase epsilon subunit 3	POLE3	21.4826	22.9206	1.43801	2.70947	+	2_1	1.25798	0.0154356	1.43801	1.06309	3	3	3	23.8	23.8	23.8	16.859	0	8.8839	34972000	16	NaN	21.621	21.3443	NaN	22.5962	23.245
P09525	P09525	Annexin A4	ANXA4	25.1787	26.6153	1.43657	2.70677	+	2_1	3.85905	0.00146998	1.51202	1.36757	15	15	15	51.7	51.7	51.7	35.882	0	103.66	746170000	79	25.0507	25.1787	25.2992	26.8431	26.6153	26.6063
Q96C19	Q96C19;Q9BUP0	EF-hand domain-containing protein D2	EFHD2	26.1649	27.6014	1.43646	2.70656	+	2_1	1.1592	0.039411	1.18198	0.798911	13	13	13	64.6	64.6	64.6	26.697	0	151.08	1136100000	116	25.9992	26.1649	26.1948	26.3699	27.6014	27.9335
Q99543	Q99543	DnaJ homolog subfamily C member 2;DnaJ homolog subfamily C member 2, N-terminally processed	DNAJC2	25.1504	26.5849	1.43456	2.703			0.660267	0.165822	0.859328	0.540636	17	17	17	36.2	36.2	36.2	71.996	0	114.03	488510000	89	25.2282	25.0838	25.1504	24.8376	26.5849	26.6178
P15311	P15311	Ezrin	EZR	26.8119	28.2455	1.43365	2.70129	+	2_1	3.97093	0.00151236	1.53337	1.39355	35	24	22	52.6	39.8	38.4	69.412	0	260.88	2362600000	171	26.8519	26.7351	26.8119	28.5214	28.232	28.2455
Q7Z6B7	Q7Z6B7	SLIT-ROBO Rho GTPase-activating protein 1	SRGAP1	20.5394	21.9726	1.43317	2.70039			0	0.872655	1.43317	0	7	5	5	10.5	8.3	8.3	124.26	0	10.368	14150000	10	NaN	NaN	20.5394	NaN	22.1439	21.8013
P30086	P30086	Phosphatidylethanolamine-binding protein 1;Hippocampal cholinergic neurostimulating peptide	PEBP1	28.5631	29.9963	1.43316	2.70038			0.74626	0.134458	0.899301	0.578991	13	13	13	76.5	76.5	76.5	21.057	0	252.95	5235700000	217	28.6097	28.4743	28.5631	28.3448	29.9963	30.004
Q96T76	Q96T76	MMS19 nucleotide excision repair protein homolog	MMS19	23.5859	25.0152	1.42928	2.69312	+	2_1	2.38462	0.00214831	1.58216	1.24768	17	17	17	28.7	28.7	28.7	113.29	0	151.23	290050000	61	23.5859	23.3542	23.8006	25.6227	25.0152	24.8494
P68036	P68036;A0A1B0GUS4	Ubiquitin-conjugating enzyme E2 L3	UBE2L3	27.7084	29.137	1.42857	2.6918			0.29569	0.482831	0.637568	0.340194	9	9	9	64.9	64.9	64.9	17.861	0	169.36	2764800000	149	27.7838	27.6075	27.7084	26.5942	29.137	29.2813
P20618	P20618	Proteasome subunit beta type-1	PSMB1	26.6382	28.0657	1.4275	2.6898	+	2_1	3.55901	0.00185038	1.47751	1.31558	13	13	13	56.4	56.4	56.4	26.489	0	237.06	2013700000	135	26.5888	26.7199	26.6382	28.3525	28.0657	27.9611
Q9HA64	Q9HA64	Ketosamine-3-kinase	FN3KRP	20.6663	22.0925	1.42615	2.68729			0	1	1.75363	0	4	4	4	17.8	17.8	17.8	34.412	0	9.1437	36013000	7	NaN	NaN	20.6663	23.1078	22.0925	22.0596
Q01970	Q01970	1-phosphatidylinositol 4,5-bisphosphate phosphodiesterase beta-3	PLCB3	24.3231	25.7491	1.42605	2.6871	+	2_1	3.43025	0.00263718	1.32488	1.18391	27	27	27	36.6	36.6	36.6	138.8	0	149.13	378000000	66	24.3231	24.2977	24.5665	25.5653	25.7491	25.8475
P41214	P41214	Eukaryotic translation initiation factor 2D	EIF2D	23.2088	24.6346	1.42578	2.6866	+	2_1	1.44535	0.00715031	1.55861	1.0383	14	14	14	45.7	45.7	45.7	64.706	0	81.095	145820000	43	23.304	21.9813	23.2088	23.8623	24.6346	24.673
P00390	P00390	Glutathione reductase, mitochondrial	GSR	26.0846	27.5098	1.42527	2.68565	+	2_1	3.14007	0.00313838	1.31817	1.15551	18	18	18	66.1	66.1	66.1	56.256	0	188.78	1197100000	96	26.0846	26.3387	25.9936	27.2715	27.5098	27.5901
Q86XA9	Q86XA9	HEAT repeat-containing protein 5A	HEATR5A	21.6308	23.055	1.42421	2.68368	+	2_1	2.11545	0.00244524	1.64491	1.23572	12	12	12	9	9	9	222	0	39.058	67495000	30	21.8022	21.2705	21.6308	23.7781	23.055	22.8051
Q9NUU7	Q9NUU7;Q9UHL0	ATP-dependent RNA helicase DDX19A	DDX19A	25.1583	26.5813	1.42298	2.68139	+	2_1	3.22437	0.00155309	1.5767	1.35908	21	21	4	62.6	62.6	13.4	53.974	0	199.88	659180000	82	24.7264	25.1892	25.1583	26.7096	26.5813	26.513
P40227	P40227;Q92526	T-complex protein 1 subunit zeta	CCT6A	28.1682	29.5911	1.42288	2.6812	+	2_1	4.5208	0.00164613	1.44905	1.3557	32	32	32	74.4	74.4	74.4	58.024	0	323.31	5555500000	443	28.0568	28.1682	28.2259	29.6858	29.5211	29.5911
P54136	P54136	Arginine--tRNA ligase, cytoplasmic	RARS	26.8154	28.2375	1.42211	2.67977	+	2_1	3.19713	0.0015	1.61453	1.38391	39	39	39	65.2	65.2	65.2	75.378	0	323.31	2376000000	239	26.8305	26.8154	26.6919	28.7153	28.2375	28.2286
Q9NSD9	Q9NSD9	Phenylalanine--tRNA ligase beta subunit	FARSB	25.9525	27.3743	1.42175	2.6791	+	2_1	3.71846	0.00146528	1.52362	1.36578	24	24	24	52	52	52	66.115	0	117.97	1273900000	146	25.9457	25.9525	25.9634	27.708	27.3743	27.3503
Q96CW5	Q96CW5	Gamma-tubulin complex component 3	TUBGCP3	21.7868	23.2081	1.42126	2.67819			0	0.953001	1.5625	0	7	7	7	13.1	13.1	13.1	103.57	0	35.341	65757000	21	NaN	NaN	21.7868	23.7906	23.2081	23.0492
Q16539	Q16539	Mitogen-activated protein kinase 14	MAPK14	22.6823	24.1035	1.42122	2.67812	+	2_1	1.88138	0.00308156	1.59975	1.16238	11	11	11	47.2	47.2	47.2	41.293	0	57.634	144840000	31	22.4524	22.6823	22.9847	24.9756	23.8396	24.1035
P07311	P07311	Acylphosphatase-1	ACYP1	23.4783	24.8989	1.42064	2.67704	+	2_1	2.80161	0.00500968	1.26116	1.08241	6	6	6	67.7	67.7	67.7	11.261	0	26.504	191260000	21	23.7854	23.4615	23.4783	24.5913	24.8989	25.0184
Q92688	Q92688	Acidic leucine-rich nuclear phosphoprotein 32 family member B	ANP32B	25.7177	27.1383	1.42057	2.67691	+	2_1	3.4167	0.0020937	1.42868	1.26494	8	5	5	31.9	17.5	17.5	28.787	0	34.078	1144000000	57	25.7109	25.8215	25.7177	26.9863	27.1383	27.4115
P18124	P18124	60S ribosomal protein L7	RPL7	28.222	29.6418	1.41981	2.6755	+	2_1	3.04098	0.00147826	1.62701	1.37374	18	18	18	53.2	53.2	53.2	29.225	0	103.02	6473700000	217	28.0828	28.2321	28.222	30.1616	29.6146	29.6418
P49368	P49368	T-complex protein 1 subunit gamma	CCT3	28.7007	30.1199	1.41923	2.67443	+	2_1	4.89109	0.00146295	1.43911	1.36384	36	36	36	68.3	68.3	68.3	60.533	0	264.06	8208200000	395	28.7007	28.7764	28.6993	30.2624	30.1199	30.1115
Q92597	Q92597	Protein NDRG1	NDRG1	27.704	29.1224	1.41842	2.67293			0.98879	0.069761	1.02939	0.691742	15	15	15	70.8	70.8	70.8	42.835	0	248.45	3190500000	210	27.7257	27.704	27.6891	27.7662	29.1224	29.3183
Q8N6R0	Q8N6R0	Methyltransferase-like protein 13	METTL13	19.4958	20.9125	1.41676	2.66985			0	0.947856	1.59013	0	4	4	4	11.7	11.7	11.7	78.767	0	6.2054	14808000	7	NaN	19.4958	NaN	21.4944	20.8508	20.9125
Q9NY93	Q9NY93	Probable ATP-dependent RNA helicase DDX56	DDX56	19.7841	21.2005	1.4164	2.66919			0	1	1.4164	0	3	3	3	9.1	9.1	9.1	61.589	0	7.2031	11972000	9	NaN	NaN	19.7841	21.5537	20.8474	NaN
P30085	P30085	UMP-CMP kinase	CMPK1	24.1391	25.5545	1.4154	2.66734			0.805277	0.0857879	1.03611	0.649608	8	8	8	49.5	49.5	49.5	22.222	0	66.414	274680000	59	23.9674	24.3819	24.1391	24.0599	25.5545	25.9822
P28062	P28062	Proteasome subunit beta type-8	PSMB8	24.7692	26.183	1.41388	2.66453	+	2_1	2.68345	0.00207041	1.57469	1.28901	11	11	11	58	58	58	30.354	0	63.413	571930000	53	24.6215	24.7692	24.8617	26.7394	26.183	26.054
Q12904	Q12904	Aminoacyl tRNA synthase complex-interacting multifunctional protein 1;Endothelial monocyte-activating polypeptide 2	AIMP1	26.7733	28.1868	1.4135	2.66383	+	2_1	1.24723	0.0485003	1.05919	0.757263	13	13	13	59.9	59.9	59.9	34.352	0	151.72	1659000000	145	26.9669	26.7733	26.7496	27.1108	28.3697	28.1868
P26038	P26038	Moesin	MSN	29.1692	30.5824	1.41323	2.66333	+	2_1	2.96062	0.00204893	1.51244	1.28187	43	43	30	65.7	65.7	48.4	67.819	0	323.31	12358000000	635	29.1692	29.1884	29.1614	31.0351	30.4388	30.5824
Q9NSK0	Q9NSK0	Kinesin light chain 4	KLC4	21.6383	23.0513	1.41309	2.66307	+	2_1	1.24526	0.0372396	1.16499	0.809438	10	7	7	22.8	17.9	17.9	68.639	0	52.731	49760000	21	21.6383	22.0186	21.2628	22.0568	23.3065	23.0513
O94966	O94966	Ubiquitin carboxyl-terminal hydrolase 19	USP19	22.8557	24.2687	1.413	2.6629	+	2_1	1.24118	0.0232185	1.35548	0.895996	12	12	12	18.1	18.1	18.1	145.65	0	44.993	117920000	29	21.9647	22.8557	23.3723	24.2687	24.5021	23.4882
Q9UI26	Q9UI26	Importin-11	IPO11	23.366	24.7783	1.41232	2.66165	+	2_1	2.53898	0.0034347	1.3639	1.12734	14	14	14	22.1	22.1	22.1	112.53	0	69.181	213450000	58	23.2536	23.366	23.8508	25.0565	24.7783	24.7273
Q5TBB1	Q5TBB1	Ribonuclease H2 subunit B	RNASEH2B	21.4326	22.8445	1.41186	2.6608	+	2_1	2.30388	0.00344161	1.4149	1.12983	3	3	3	17.3	17.3	17.3	35.138	0	7.7506	51022000	7	20.9165	21.5913	21.4326	22.8445	22.4328	22.9077
Q9H0A8	Q9H0A8	COMM domain-containing protein 4	COMMD4	21.7434	23.1549	1.41156	2.66025	+	2_1	3.32475	0.00148664	1.58433	1.37579	6	6	6	53.3	53.3	53.3	21.764	0	47.747	70601000	23	21.3957	21.7716	21.7434	23.402	23.1067	23.1549
P55010	P55010	Eukaryotic translation initiation factor 5	EIF5	26.5881	27.999	1.41094	2.6591	+	2_1	1.59431	0.0293515	1.12225	0.848336	15	15	15	43.2	43.2	43.2	49.222	0	111.96	1436000000	118	26.5881	26.5174	26.5926	27.0445	28.0213	27.999
Q9H3S7	Q9H3S7	Tyrosine-protein phosphatase non-receptor type 23	PTPN23	21.7365	23.1473	1.41084	2.65892	+	2_1	1.82174	0.0071592	1.39415	1.03921	14	14	14	16.8	16.8	16.8	178.97	0	46.942	79561000	31	21.6325	21.7365	22.4709	23.7737	23.1013	23.1473
Q9UNF0	Q9UNF0	Protein kinase C and casein kinase substrate in neurons protein 2	PACSIN2	25.6632	27.0706	1.40742	2.65262			0.190581	0.673484	0.507156	0.2512	18	18	18	39.3	39.3	39.3	55.738	0	82.533	639460000	97	25.6632	25.7444	25.3886	24.0802	27.1668	27.0706
P52735	P52735	Guanine nucleotide exchange factor VAV2	VAV2	21.7309	23.1377	1.40684	2.65156	+	2_1	1.25582	0.0192187	1.39143	0.955388	11	11	11	21.2	21.2	21.2	101.29	0	34.437	59661000	28	NaN	21.1888	22.273	23.1377	23.399	22.8302
P31946	P31946	14-3-3 protein beta/alpha;14-3-3 protein beta/alpha, N-terminally processed	YWHAB	26.7831	28.189	1.40594	2.6499	+	2_1	1.47114	0.0336799	1.11651	0.825821	15	11	10	70.7	55.7	52	28.082	0	323.31	1694000000	170	26.6273	26.8385	26.7831	27.1741	28.189	28.2353
Q96CP2	Q96CP2;Q4VC44	FLYWCH family member 2	FLYWCH2	25.9499	27.3556	1.4057	2.64946			0.193229	0.680085	0.487989	0.247889	9	9	9	83.6	83.6	83.6	14.563	0	95.673	796690000	88	26.152	25.9499	25.8369	24.5411	27.3556	27.506
P23396	P23396	40S ribosomal protein S3	RPS3	28.7363	30.1397	1.4034	2.64524	+	2_1	4.37439	0.00186749	1.42454	1.32676	21	21	21	74.1	74.1	74.1	26.688	0	162.06	8313200000	279	28.7363	28.8683	28.6481	30.1397	30.2485	30.1381
Q8WX93	Q8WX93	Palladin	PALLD	24.9827	26.3853	1.40259	2.64376	+	2_1	1.31688	0.0453188	1.06114	0.770432	24	23	23	31.2	30.4	30.4	150.56	0	115.44	455390000	86	24.9827	24.819	25.06	25.2739	26.3859	26.3853
O00410	O00410	Importin-5	IPO5	26.4973	27.8994	1.40216	2.64297	+	2_1	1.9978	0.00198347	1.79368	1.29028	42	42	40	55.8	55.8	55.2	123.63	0	323.31	2537100000	237	26.4443	26.5194	26.4973	29.0597	27.8994	27.883
P56537	P56537	Eukaryotic translation initiation factor 6	EIF6	25.7511	27.1524	1.40125	2.6413	+	2_1	3.2431	0.00301167	1.31823	1.16412	7	7	7	56.7	56.7	56.7	26.599	0	131.92	927810000	77	25.6303	25.7857	25.7511	26.7935	27.1524	27.1759
Q9BUF5	Q9BUF5	Tubulin beta-6 chain	TUBB6	25.1121	26.5131	1.40098	2.64081	+	2_1	2.14089	0.00810617	1.28485	1.02427	23	10	10	79.1	43.9	43.9	49.857	0	89.922	585430000	79	25.1121	24.9631	25.16	25.8799	26.5131	26.6967
Q9Y696	Q9Y696	Chloride intracellular channel protein 4	CLIC4	25.5492	26.9482	1.39896	2.63711	+	2_1	2.08913	0.00851811	1.28285	1.01593	14	14	13	70.4	70.4	67.2	28.772	0	184.61	737930000	107	25.5492	25.5943	25.2302	26.269	26.9482	27.0051
O60884	O60884	DnaJ homolog subfamily A member 2	DNAJA2	24.6212	26.0195	1.39832	2.63594	+	2_1	2.31174	0.0100639	1.20752	0.994451	12	12	12	49.3	49.3	49.3	45.745	0	118.27	410650000	70	24.4874	24.6212	24.8227	25.4705	26.0638	26.0195
Q7L1Q6	Q7L1Q6	Basic leucine zipper and W2 domain-containing protein 1	BZW1	27.2178	28.6151	1.39725	2.63399	+	2_1	3.62915	0.00206423	1.43338	1.28603	20	20	19	62.5	62.5	60.9	48.043	0	250.84	2930000000	244	27.1332	27.3583	27.2178	28.8528	28.6151	28.5416
P34896	P34896	Serine hydroxymethyltransferase, cytosolic	SHMT1	24.081	25.4776	1.39661	2.63282	+	2_1	4.24468	0.00145946	1.47436	1.36231	12	11	11	38.7	35.8	35.8	53.082	0	60.171	306620000	52	23.9023	24.1105	24.081	25.4776	25.6034	25.4359
P35241	P35241	Radixin	RDX	25.9916	27.3867	1.39514	2.63014	+	2_1	4.16328	0.00208151	1.35698	1.25719	35	20	20	53.7	35.2	35.2	68.563	0	219.09	1212800000	179	26.1692	25.973	25.9916	27.4927	27.3867	27.3253
Q14240	Q14240	Eukaryotic initiation factor 4A-II;Eukaryotic initiation factor 4A-II, N-terminally processed	EIF4A2	25.4452	26.8403	1.39508	2.63003	+	2_1	3.26788	0.00172192	1.55827	1.35008	24	12	12	70	43.5	43.5	46.402	0	141.66	885080000	78	25.365	25.4452	25.4612	27.2845	26.8403	26.8214
O75083	O75083	WD repeat-containing protein 1	WDR1	26.5263	27.9201	1.39381	2.62772	+	2_1	4.7836	0.00172463	1.4307	1.35178	23	23	23	63.5	63.5	63.5	66.193	0	323.31	1741300000	171	26.5551	26.5263	26.4841	28.0591	27.9201	27.8784
Q96T21	Q96T21	Selenocysteine insertion sequence-binding protein 2	SECISBP2	22.2292	23.6225	1.39329	2.62677	+	2_1	1.6733	0.0199294	1.21005	0.950986	8	8	8	20.7	20.7	20.7	95.461	0	18.996	56609000	25	22.2292	22.1847	22.8234	NaN	23.5423	23.7027
Q16543	Q16543	Hsp90 co-chaperone Cdc37;Hsp90 co-chaperone Cdc37, N-terminally processed	CDC37	25.9285	27.3213	1.39281	2.6259	+	2_1	1.71332	0.0214135	1.19258	0.906856	15	15	15	51.1	51.1	51.1	44.468	0	130.63	1039700000	87	25.8681	26.1935	25.9285	26.6185	27.3213	27.628
Q9Y5S2	Q9Y5S2	Serine/threonine-protein kinase MRCK beta	CDC42BPB	22.5441	23.9365	1.39246	2.62526	+	2_1	2.43645	0.00208912	1.59034	1.26133	14	14	14	17.2	17.2	17.2	194.31	0	97.608	130290000	42	22.2012	22.5441	22.8002	24.4939	23.886	23.9365
O75369	O75369	Filamin-B	FLNB	29.3869	30.7777	1.39075	2.62215	+	2_1	2.03035	0.0175379	1.15458	0.926792	127	127	117	73.4	73.4	69.9	278.16	0	323.31	10603000000	1039	29.3869	29.4364	29.3764	30.065	30.7777	30.8208
P35579	P35579	Myosin-9	MYH9	28.7509	30.1403	1.38934	2.61959	+	2_1	3.19959	0.00391551	1.2563	1.11228	101	101	87	53.4	53.4	46	226.53	0	323.31	7265600000	737	28.7509	28.7898	28.7302	29.7567	30.1428	30.1403
O60749	O60749	Sorting nexin-2	SNX2	24.5177	25.9057	1.38798	2.61712	+	2_1	3.31997	0.00262809	1.38336	1.22127	18	18	16	41.6	41.6	37.6	58.47	0	63	441260000	51	24.7722	24.3543	24.5177	26.0337	25.8548	25.9057
Q9UHV9	Q9UHV9	Prefoldin subunit 2	PFDN2	23.1156	24.5032	1.38762	2.61647			0.628421	0.167314	0.877628	0.538825	5	5	5	44.8	44.8	44.8	16.648	0	30.38	120210000	24	23.2755	23.1156	22.9085	22.7426	24.5032	24.6868
Q9Y6E2	Q9Y6E2	Basic leucine zipper and W2 domain-containing protein 2	BZW2	25.1185	26.5059	1.38744	2.61614	+	2_1	3.30304	0.00203685	1.4521	1.27296	19	18	18	46.8	45.1	45.1	48.162	0	168.95	655950000	97	25.0794	25.1944	25.1185	26.8484	26.3943	26.5059
P08133	P08133	Annexin A6	ANXA6	26.8923	28.2788	1.38657	2.61456	+	2_1	4.25549	0.00198945	1.39347	1.29354	39	39	39	62.1	62.1	62.1	75.872	0	269.56	2346300000	216	26.8923	26.9329	26.8707	28.4282	28.1692	28.2788
Q00535	Q00535	Cyclin-dependent-like kinase 5	CDK5	22.872	24.2575	1.38553	2.61268	+	2_1	2.35176	0.00205961	1.65159	1.28457	12	11	11	43.5	40.8	40.8	33.304	0	16.832	153840000	33	22.4428	23.1206	22.872	24.8754	24.2575	24.2572
Q9Y6K5	Q9Y6K5	2-5-oligoadenylate synthase 3	OAS3	24.7554	26.1394	1.38401	2.60993	+	2_1	3.73511	0.00262438	1.34246	1.21949	29	29	29	45.4	45.4	45.4	121.17	0	157.67	498420000	91	24.7554	24.9381	24.6898	26.2537	26.1394	26.0176
Q9NYT0	Q9NYT0	Pleckstrin-2	PLEK2	20.0164	21.3999	1.38346	2.60893	+	2_1	1.00255	0.0437103	1.22126	0.804773	3	3	3	17.3	17.3	17.3	39.97	0	13.278	19099000	10	19.932	20.1009	NaN	21.3999	21.8313	20.4819
Q9H299	Q9H299	SH3 domain-binding glutamic acid-rich-like protein 3	SH3BGRL3	22.8955	24.2776	1.38214	2.60655	+	2_1	0.79376	0.0466247	1.38214	0.846233	1	1	1	20.4	20.4	20.4	10.438	0	9.9479	129990000	10	23.0226	NaN	22.7684	NaN	23.6572	24.898
P62753	P62753	40S ribosomal protein S6	RPS6	27.2642	28.6462	1.38201	2.60631	+	2_1	2.57342	0.00206269	1.59402	1.28542	12	12	12	32.9	32.9	32.9	28.68	0	127.99	3298200000	126	27.3361	27.2642	27.1364	29.3032	28.6462	28.5694
O00139	O00139	Kinesin-like protein KIF2A	KIF2A	21.9997	23.3815	1.38186	2.60604	+	2_1	1.63823	0.00856407	1.40407	1.05904	8	8	7	22.2	22.2	20.1	79.954	0	17.031	73041000	16	22.429	21.5704	NaN	23.3348	23.4948	23.3815
Q8N543	Q8N543	Prolyl 3-hydroxylase OGFOD1	OGFOD1	20.5015	21.8827	1.38113	2.60472	+	2_1	3.1914	0.00209064	1.45462	1.26417	3	3	3	10.7	10.7	10.7	63.245	0	23.38	22865000	18	20.6662	20.5015	20.1972	21.8185	22.0277	21.8827
Q9H3U1	Q9H3U1	Protein unc-45 homolog A	UNC45A	23.8054	25.1863	1.38093	2.60436	+	2_1	1.89076	0.00287526	1.62646	1.17849	22	22	22	36	36	36	103.08	0	93.391	308930000	55	23.8054	23.3995	23.9646	26.0045	24.8581	25.1863
P62913	P62913	60S ribosomal protein L11	RPL11	26.6438	28.0242	1.38042	2.60344	+	2_1	4.44371	0.00185747	1.4103	1.31794	11	11	11	55.6	55.6	55.6	20.252	0	110.44	1837900000	83	26.7028	26.5338	26.6438	28.1287	28.0242	27.9584
P05388;Q8NHW5	P05388;Q8NHW5	60S acidic ribosomal protein P0;60S acidic ribosomal protein P0-like	RPLP0;RPLP0P6	28.3816	29.7574	1.3758	2.59512	+	2_1	4.68561	0.00186318	1.40367	1.32344	18	18	18	56.2	56.2	56.2	34.273	0	274.18	6268400000	210	28.4112	28.3816	28.3637	29.9035	29.7066	29.7574
Q96KB5	Q96KB5	Lymphokine-activated killer T-cell-originated protein kinase	PBK	25.4373	26.808	1.37066	2.58589			1.32223	0.0523517	1.00741	0.742553	13	13	13	50.9	50.9	50.9	36.085	0	80.626	618170000	83	25.5132	25.3965	25.4373	25.7463	26.808	26.8149
Q9BQA1	Q9BQA1	Methylosome protein 50	WDR77	24.7929	26.1626	1.36969	2.58415	+	2_1	2.38082	0.0101133	1.19446	0.993004	12	12	12	62.3	62.3	62.3	36.724	0	37.17	505810000	53	24.7929	24.8688	24.7672	25.6057	26.244	26.1626
Q9ULC4	Q9ULC4	Malignant T-cell-amplified sequence 1	MCTS1	24.6157	25.9849	1.36926	2.58338	+	2_1	4.01106	0.00203385	1.3842	1.27168	9	9	9	66.3	66.3	66.3	20.555	0	54.753	428620000	72	24.6743	24.5875	24.6157	25.8775	25.9849	26.1677
Q15650	Q15650	Activating signal cointegrator 1	TRIP4	22.6639	24.0279	1.36399	2.57396			0.518987	0.228867	0.808154	0.479969	7	7	7	21.3	21.3	21.3	66.145	0	67.275	84055000	24	22.8548	22.3922	22.6639	22.1079	24.0279	24.1996
Q9UKD2	Q9UKD2	mRNA turnover protein 4 homolog	MRTO4	23.7233	25.0856	1.3623	2.57095	+	2_1	3.586	0.00203086	1.41633	1.26897	9	9	9	47.3	47.3	47.3	27.56	0	50.826	238920000	37	23.5082	23.7897	23.7233	25.2294	24.9553	25.0856
Q9NZZ3	Q9NZZ3	Charged multivesicular body protein 5	CHMP5	25.7996	27.1608	1.36113	2.56886			0.151831	0.76363	0.41017	0.204244	7	7	7	42	42	42	24.57	0	178.79	687070000	88	25.916	25.6765	25.7996	24.1967	27.1608	27.2651
Q9NTK5	Q9NTK5	Obg-like ATPase 1	OLA1	25.8728	27.2328	1.35997	2.5668	+	2_1	2.64789	0.0043919	1.30606	1.09949	17	17	17	55.3	55.3	55.3	44.743	0	101.93	993990000	108	25.8728	25.6697	25.9777	26.8276	27.2328	27.378
P28070	P28070	Proteasome subunit beta type-4	PSMB4	26.2847	27.6433	1.35859	2.56434	+	2_1	3.05984	0.00392069	1.2718	1.11318	8	8	8	48.5	48.5	48.5	29.204	0	89.661	1389900000	123	26.1593	26.3839	26.2847	27.2965	27.7035	27.6433
Q9Y376	Q9Y376;Q9H9S4	Calcium-binding protein 39	CAB39	21.8784	23.2349	1.3565	2.56063	+	2_1	2.65977	0.0029326	1.41232	1.17529	11	11	11	38.7	38.7	38.7	39.869	0	16.834	78900000	22	22.2007	21.8784	21.6771	23.5921	23.2349	23.1662
Q9NT62	Q9NT62	Ubiquitin-like-conjugating enzyme ATG3	ATG3	21.3993	22.7551	1.35576	2.55932			0	1	1.42	0	4	4	4	16.2	16.2	16.2	35.864	0	7.6823	46171000	7	NaN	NaN	21.3993	22.9891	22.7138	22.7551
P40937	P40937	Replication factor C subunit 5	RFC5	24.551	25.9059	1.35483	2.55767	+	2_1	4.11276	0.00206577	1.39483	1.28671	12	12	12	50.3	50.3	50.3	38.496	0	106.63	459470000	63	24.4584	24.6406	24.551	26.0727	25.9059	25.856
P10599	P10599	Thioredoxin	TXN	26.5265	27.8771	1.35064	2.55025			0.968806	0.0737806	1.00949	0.678378	8	8	8	80	80	80	11.737	0	53.87	1405200000	99	26.4605	26.633	26.5265	26.5941	27.8771	28.1773
P68363	P68363;Q9H853	Tubulin alpha-1B chain	TUBA1B	27.7859	29.1339	1.34804	2.54566	+	2_1	1.60746	0.00433836	1.60657	1.10203	31	2	0	82	6	0	50.151	0	65.199	5916500000	165	27.755	27.7859	28.2636	30.3955	29.1339	29.0948
P12268	P12268	Inosine-5-monophosphate dehydrogenase 2	IMPDH2	28.042	29.3877	1.34567	2.54148	+	2_1	3.79876	0.00293462	1.28596	1.17648	27	27	26	67.3	67.3	65.8	55.804	0	212.47	4416500000	289	28.0536	28.042	27.9701	29.1296	29.4064	29.3877
Q9UNE7	Q9UNE7	E3 ubiquitin-protein ligase CHIP	STUB1	24.4569	25.8026	1.34565	2.54145			0.410928	0.318232	0.747995	0.421795	9	9	9	39.6	39.6	39.6	34.856	0	125	297090000	32	24.3341	24.4569	24.4713	23.6323	25.8026	26.0714
P63104	P63104	14-3-3 protein zeta/delta	YWHAZ	28.4307	29.7753	1.34459	2.53958	+	2_1	4.38594	0.00237303	1.32496	1.2405	20	18	16	80.8	77.6	65.7	27.745	0	323.31	5970400000	324	28.4307	28.4852	28.3109	29.6448	29.7753	29.7816
Q96RS6	Q96RS6	NudC domain-containing protein 1	NUDCD1	23.9056	25.2501	1.34443	2.5393	+	2_1	3.14614	0.0048	1.23295	1.08996	14	14	14	40.7	40.7	40.7	66.755	0	59.35	257100000	41	23.7878	23.9056	24.1545	25.0338	25.2501	25.2629
Q9BRS2	Q9BRS2	Serine/threonine-protein kinase RIO1	RIOK1	21.3431	22.6869	1.34381	2.53821			0	0.902902	1.32955	0	5	5	5	12.7	12.7	12.7	65.582	0	9.8704	40910000	10	21.3431	NaN	NaN	22.6869	22.5324	22.7986
Q96MW1	Q96MW1	Coiled-coil domain-containing protein 43	CCDC43	25.2661	26.6094	1.34322	2.53717			0.212658	0.670945	0.469421	0.252839	8	8	8	44.6	44.6	44.6	25.248	0	70.798	481620000	61	25.4981	25.2661	25.1541	24.0745	26.6094	26.6428
P46063	P46063	ATP-dependent DNA helicase Q1	RECQL	25.3931	26.7336	1.34057	2.53251	+	2_1	2.83717	0.00478756	1.26316	1.08718	25	25	25	55.3	55.3	55.3	73.457	0	163.15	771570000	102	25.3931	25.5659	25.2544	26.8604	26.7336	26.4088
Q9UPN3	Q9UPN3	Microtubule-actin cross-linking factor 1, isoforms 1/2/3/5	MACF1	23.0079	24.3479	1.34003	2.53157			0	1	1.57624	0	32	32	30	7.7	7.7	7.3	838.3	0	156.33	147840000	60	NaN	NaN	23.0079	24.179	25.2255	24.3479
Q13057	Q13057	Bifunctional coenzyme A synthase;Phosphopantetheine adenylyltransferase;Dephospho-CoA kinase	COASY	24.7085	26.0466	1.3381	2.52818	+	2_1	2.71809	0.00480624	1.28452	1.09136	15	15	15	50.9	50.9	50.9	62.328	0	141.24	506120000	78	24.6803	24.7085	25.0531	26.3455	26.0466	25.9034
Q9UJU6	Q9UJU6	Drebrin-like protein	DBNL	23.1681	24.5029	1.33479	2.52239			0.908541	0.0867903	0.967902	0.646461	9	9	9	30.9	30.9	30.9	48.207	0	64.082	121730000	43	23.1767	23.0246	23.1681	23.1059	24.5029	24.6643
O00401	O00401	Neural Wiskott-Aldrich syndrome protein	WASL	22.7362	24.0693	1.33316	2.51954	+	2_1	2.29271	0.00438903	1.36874	1.09866	9	9	9	36.6	36.6	36.6	54.826	0	29.407	116740000	29	22.7362	22.349	23.1786	24.2327	24.068	24.0693
Q9UNH7	Q9UNH7;Q86XE0	Sorting nexin-6;Sorting nexin-6, N-terminally processed	SNX6	24.8145	26.1451	1.33063	2.51512	+	2_1	2.86812	0.00346486	1.32569	1.13625	16	16	16	39.9	39.9	39.9	46.648	0	134.66	449120000	69	24.8145	24.5145	24.8359	25.7888	26.1451	26.208
Q9Y4E8	Q9Y4E8	Ubiquitin carboxyl-terminal hydrolase 15	USP15	24.49	25.8189	1.32893	2.51216	+	2_1	3.00554	0.00331072	1.32361	1.14776	28	28	26	42.1	42.1	40.2	112.42	0	104.47	388540000	113	24.3805	24.49	24.5336	26.0303	25.8189	25.5257
P67775	P67775	Serine/threonine-protein phosphatase 2A catalytic subunit alpha isoform	PPP2CA	25.8409	27.1691	1.32825	2.51098	+	2_1	5.15165	0.00199095	1.35175	1.29405	13	13	1	58.6	58.6	4.2	35.594	0	132.13	1015300000	77	25.841	25.8409	25.8357	27.127	27.2767	27.1691
Q53SF7	Q53SF7	Cordon-bleu protein-like 1	COBLL1	21.3409	22.6676	1.32666	2.50821			0	0.893085	1.1097	0	6	6	6	7.1	7.1	7.1	131.79	0	10.803	35132000	13	21.3409	NaN	NaN	21.9649	22.7194	22.6676
Q66K74	Q66K74	Microtubule-associated protein 1S;MAP1S heavy chain;MAP1S light chain	MAP1S	25.1639	26.4895	1.32555	2.50628	+	2_1	2.76871	0.00732796	1.20109	1.03501	23	23	23	35.1	35.1	35.1	112.21	0	102.9	589810000	84	25.0935	25.1639	25.251	26.0653	26.4895	26.5568
Q15527	Q15527	Surfeit locus protein 2	SURF2	24.4707	25.796	1.32523	2.50573	+	2_1	1.85751	0.0243649	1.11917	0.882944	7	7	7	41.4	41.4	41.4	29.647	0	42.148	342260000	35	24.4707	24.4405	24.7339	25.1834	25.796	26.0233
Q92598	Q92598	Heat shock protein 105 kDa	HSPH1	27.5777	28.8995	1.32178	2.49974	+	2_1	6.00769	0.00203235	1.30468	1.2713	39	37	36	59.8	57.1	55.5	96.864	0	323.31	3369300000	297	27.5527	27.5923	27.5777	28.8995	28.9054	28.8319
Q14974	Q14974	Importin subunit beta-1	KPNB1	27.7194	29.0389	1.31951	2.49581	+	2_1	3.91504	0.00208607	1.37444	1.25759	40	40	40	65.6	65.6	65.6	97.169	0	323.31	4011600000	389	27.7199	27.6903	27.7194	29.2621	28.9519	29.0389
Q9NZD2	Q9NZD2	Glycolipid transfer protein	GLTP	21.1647	22.484	1.31938	2.49559			0	1	1.53059	0	4	4	4	33	33	33	23.85	0	11.763	41283000	12	21.1647	NaN	NaN	22.484	23.2163	22.3854
P63261	P63261	Actin, cytoplasmic 2;Actin, cytoplasmic 2, N-terminally processed	ACTG1	32.7652	34.0839	1.3187	2.49441	+	2_1	5.08309	0.00209217	1.32213	1.26475	33	33	1	86.1	86.1	4.5	41.792	0	323.31	132920000000	2459	32.813	32.7652	32.745	34.1724	34.0333	34.0839
Q13867	Q13867	Bleomycin hydrolase	BLMH	24.9369	26.2548	1.31789	2.49301	+	2_1	3.09701	0.00250354	1.41435	1.22457	18	18	18	51.9	51.9	51.9	52.562	0	75.531	588500000	81	25.1049	24.8646	24.9369	26.6583	26.2364	26.2548
O75818	O75818	Ribonuclease P protein subunit p40	RPP40	21.8139	23.1264	1.31254	2.48378	+	2_1	1.23896	0.00999636	1.60987	0.999803	9	9	9	38.6	38.6	38.6	41.833	0	19.933	88299000	19	21.7326	21.8139	22.0618	24.6528	23.1264	22.6587
Q9UNQ2	Q9UNQ2	Probable dimethyladenosine transferase	DIMT1	21.5247	22.8371	1.31236	2.48347	+	2_1	2.44246	0.0040395	1.3471	1.15982	7	7	7	31.6	31.6	31.6	35.236	0	10.548	53376000	14	21.2774	21.5247	21.6678	NaN	22.7481	22.9261
P52701	P52701	DNA mismatch repair protein Msh6	MSH6	25.4521	26.7624	1.31038	2.48007	+	2_1	3.50269	0.00204438	1.4367	1.27852	34	34	34	38	38	38	152.78	0	187	779960000	123	25.1877	25.4521	25.4549	26.9669	26.6755	26.7624
Q9BY44	Q9BY44	Eukaryotic translation initiation factor 2A;Eukaryotic translation initiation factor 2A, N-terminally processed	EIF2A	25.5427	26.8511	1.30844	2.47674	+	2_1	4.96403	0.00207246	1.31182	1.25147	22	22	22	53	53	53	64.989	0	189.78	812740000	112	25.465	25.6062	25.5427	26.8935	26.8511	26.8046
Q96GA3	Q96GA3	Protein LTV1 homolog	LTV1	22.8653	24.172	1.30671	2.47377	+	2_1	1.742	0.0198381	1.20064	0.915913	9	9	9	25.9	25.9	25.9	54.854	0	20.28	110300000	22	22.7863	22.8653	22.8743	23.4535	24.172	24.5023
O43314	O43314	Inositol hexakisphosphate and diphosphoinositol-pentakisphosphate kinase 2	PPIP5K2	20.6471	21.9534	1.30631	2.47308	+	2_1	1.70163	0.0238698	1.15718	0.922592	6	6	4	9.4	9.4	6.8	140.41	0	10.712	27696000	16	NaN	20.6945	20.5998	21.4176	21.9534	22.0419
Q5VIR6	Q5VIR6	Vacuolar protein sorting-associated protein 53 homolog	VPS53	21.3027	22.6058	1.30314	2.46765	+	2_1	1.30729	0.0323153	1.18288	0.86373	7	7	7	18.5	18.5	18.5	79.652	0	26.535	39780000	13	21.2717	NaN	21.3337	21.9418	22.9092	22.6058
P23588	P23588	Eukaryotic translation initiation factor 4B	EIF4B	27.6623	28.9648	1.30248	2.46653			1.06434	0.0747501	0.960135	0.674273	19	19	19	37.6	37.6	37.6	69.15	0	323.31	2878400000	221	27.8192	27.3839	27.6623	27.7735	29.0075	28.9648
P51580	P51580	Thiopurine S-methyltransferase	TPMT	21.1391	22.4408	1.30163	2.46507			0	1	1.30441	0	3	3	3	12.2	12.2	12.2	28.18	0	4.7359	33555000	11	NaN	21.1391	NaN	22.4408	22.7148	22.1751
O75351	O75351	Vacuolar protein sorting-associated protein 4B	VPS4B	24.026	25.3263	1.30031	2.46282	+	2_1	1.7403	0.0204114	1.19391	0.911734	12	12	10	43.2	43.2	38.7	49.301	0	40.098	242670000	55	24.026	23.7786	24.1465	24.6178	25.5886	25.3263
P62701	P62701;Q8TD47;P22090	40S ribosomal protein S4, X isoform	RPS4X	28.5939	29.8937	1.29975	2.46186	+	2_1	2.59326	0.00262623	1.49129	1.2205	19	19	19	58.2	58.2	58.2	29.597	0	158.77	8098000000	271	28.6082	28.5599	28.5939	30.5195	29.8937	29.8227
Q9UPQ0	Q9UPQ0	LIM and calponin homology domains-containing protein 1	LIMCH1	24.4268	25.7265	1.29975	2.46186	+	2_1	1.1473	0.0428299	1.15409	0.783468	21	21	21	29.3	29.3	29.3	121.87	0	95.191	300130000	80	24.4649	24.4268	23.969	24.5674	25.7265	26.029
P50583	P50583	Bis(5-nucleosyl)-tetraphosphatase [asymmetrical]	NUDT2	22.3117	23.6104	1.29874	2.46014	+	2_1	1.8003	0.035	1.03006	0.820042	5	5	5	51.7	51.7	51.7	16.829	0	15.344	87029000	19	22.2892	22.7984	22.3117	23.6104	23.7624	23.1167
O95239	O95239	Chromosome-associated kinesin KIF4A	KIF4A	21.9268	23.223	1.29613	2.45569	+	2_1	1.32321	0.012156	1.4631	1.00885	10	10	6	15.7	15.7	10.6	139.88	0	38.315	41673000	20	21.9268	21.1669	22.1859	NaN	23.5135	22.9324
P62851	P62851	40S ribosomal protein S25	RPS25	28.5396	29.8339	1.29431	2.4526			1.21266	0.0535551	1.03428	0.738359	5	5	5	29.6	29.6	29.6	13.742	0	20.415	5547900000	104	28.5396	28.576	28.5331	28.7997	29.8339	30.1179
Q9H444	Q9H444	Charged multivesicular body protein 4b	CHMP4B	26.0973	27.3916	1.29425	2.45249			0.0651493	0.934196	0.209325	0.0987914	6	6	6	42.4	42.4	42.4	24.95	0	142.64	820640000	77	26.119	26.0973	26.0603	24.0643	27.3916	27.4487
P12956	P12956	X-ray repair cross-complementing protein 6	XRCC6	27.8011	29.0952	1.29403	2.45212	+	2_1	4.22056	0.00205655	1.38515	1.28449	38	38	38	65.2	65.2	65.2	69.842	0	323.31	4113800000	391	27.6214	27.8011	27.8211	29.2244	29.0795	29.0952
O14737	O14737	Programmed cell death protein 5	PDCD5	23.9292	25.223	1.29377	2.45168	+	2_1	2.64492	0.00419173	1.31073	1.15596	7	7	7	46.4	46.4	46.4	14.285	0	10.258	173660000	19	23.8122	23.9954	23.9292	NaN	25.0692	25.3768
P62942	P62942	Peptidyl-prolyl cis-trans isomerase FKBP1A	FKBP1A	25.5971	26.8874	1.29029	2.44577			0.423136	0.381121	0.64129	0.389459	7	7	7	73.1	73.1	73.1	11.951	0	76.104	618350000	55	25.6987	25.5971	25.5957	24.9808	26.8874	26.9472
Q9UDY4	Q9UDY4	DnaJ homolog subfamily B member 4	DNAJB4	22.5584	23.8477	1.28924	2.44399	+	2_1	1.38245	0.0199795	1.32285	0.914496	9	8	8	40.4	36.8	36.8	37.806	0	24.34	120670000	23	22.3443	22.5584	23.0583	24.7129	23.3691	23.8477
Q9NQR4	Q9NQR4	Omega-amidase NIT2	NIT2	25.6352	26.9229	1.28769	2.44137	+	2_1	3.71667	0.00346019	1.24236	1.13527	15	15	15	68.1	68.1	68.1	30.608	0	136.69	894830000	81	25.6352	25.615	25.8378	26.8397	27.0526	26.9229
Q9H7E9	Q9H7E9	UPF0488 protein C8orf33	C8orf33	24.0136	25.298	1.28441	2.43582			0.983746	0.0999675	0.884323	0.622158	4	4	4	30.6	30.6	30.6	24.992	0	40.171	218830000	30	24.0124	24.0715	24.0136	24.0762	25.298	25.3763
Q9GZN8	Q9GZN8	UPF0687 protein C20orf27	C20orf27	21.9386	23.2208	1.28223	2.43215	+	2_1	1.55841	0.0114006	1.3666	1.01989	4	4	4	36.8	36.8	36.8	19.291	0	16.971	68608000	10	NaN	21.9586	21.9185	23.2208	23.7971	22.8976
P31689	P31689	DnaJ homolog subfamily A member 1	DNAJA1	26.4117	27.6917	1.28002	2.42842			0.629032	0.180058	0.834344	0.522359	16	16	16	56.7	56.7	56.7	44.868	0	171.47	1074300000	101	26.4184	26.1492	26.4117	25.9814	27.6917	27.8092
Q5GLZ8	Q5GLZ8	Probable E3 ubiquitin-protein ligase HERC4	HERC4	22.8465	24.1247	1.27824	2.42543	+	2_1	2.17632	0.0100558	1.23247	1.042	10	10	10	16.5	16.5	16.5	118.56	0	26.989	118110000	21	NaN	22.8085	22.8845	24.1247	23.817	24.2951
O15145	O15145	Actin-related protein 2/3 complex subunit 3	ARPC3	24.4244	25.7012	1.27673	2.42289	+	2_1	1.64198	0.0404826	1.01774	0.793319	7	7	7	43.8	43.8	43.8	20.546	0	45.042	326380000	45	24.4244	24.5476	24.35	24.9059	25.7012	25.7682
Q9Y5A7	Q9Y5A7	NEDD8 ultimate buster 1	NUB1	21.6127	22.8879	1.27518	2.42029	+	2_1	3.64606	0.00315127	1.27668	1.15951	7	7	7	15.9	15.9	15.9	70.537	0	24.657	56842000	17	21.6113	21.6912	21.6127	22.7613	23.0959	22.8879
Q8NE71	Q8NE71	ATP-binding cassette sub-family F member 1	ABCF1	26.0451	27.3149	1.26978	2.41125	+	2_1	4.11503	0.0034393	1.21125	1.12898	29	29	29	45.7	45.7	45.7	95.925	0	323.31	1097400000	190	26.0129	26.0451	26.0694	27.1122	27.3149	27.3342
Q9HC16;Q8IUX4	Q9HC16;Q8IUX4	DNA dC->dU-editing enzyme APOBEC-3G;DNA dC->dU-editing enzyme APOBEC-3F	APOBEC3G;APOBEC3F	28.0319	29.3012	1.26935	2.41053	+	2_1	2.1552	0.00314696	1.49755	1.15749	2	2	2	7.3	7.3	7.3	46.407	0.0069815	1.6635	6486100000	41	27.9685	28.0319	28.1593	29.2252	29.3012	30.1258
P09884	P09884	DNA polymerase alpha catalytic subunit	POLA1	23.6213	24.8886	1.26729	2.40709	+	2_1	1.81991	0.0100315	1.31868	0.996384	22	22	22	21.8	21.8	21.8	165.91	0	50.344	220910000	51	23.924	23.6213	23.4549	25.5341	24.5335	24.8886
P48643	P48643	T-complex protein 1 subunit epsilon	CCT5	28.8557	30.1145	1.25876	2.3929	+	2_1	5.07139	0.00252137	1.28563	1.23095	38	38	38	76.2	76.2	76.2	59.67	0	323.31	8525000000	531	28.8167	28.8794	28.8557	30.2147	30.1145	30.0795
Q8WW22	Q8WW22	DnaJ homolog subfamily A member 4	DNAJA4	22.3522	23.6102	1.25803	2.39169	+	2_1	2.27528	0.0092584	1.22856	1.05161	5	5	5	21.2	21.2	21.2	44.797	0	21.808	78350000	17	22.5431	NaN	22.1613	23.4482	23.6102	23.6838
Q14247	Q14247	Src substrate cortactin	CTTN	25.9376	27.1955	1.25792	2.39151			0.658059	0.206447	0.756623	0.497595	19	19	19	39.3	39.3	39.3	61.585	0	314.56	794250000	117	26.1392	25.9376	25.8166	25.698	27.2697	27.1955
P08651	P08651	Nuclear factor 1 C-type	NFIC	21.7317	22.9859	1.25418	2.38532	+	2_1	3.76252	0.00489406	1.17714	1.08291	4	4	4	19.7	19.7	19.7	55.674	0	39.652	54744000	13	21.8316	21.7317	21.697	23.0275	22.9859	22.7783
Q07960	Q07960	Rho GTPase-activating protein 1	ARHGAP1	25.033	26.284	1.25101	2.38008	+	2_1	3.48056	0.00265738	1.33622	1.19671	16	16	16	56.7	56.7	56.7	50.435	0	166.97	546450000	67	25.0856	24.7823	25.033	26.4321	26.1935	26.284
Q13509	Q13509	Tubulin beta-3 chain	TUBB3	24.3987	25.6476	1.24895	2.37668	+	2_1	2.51284	0.00846958	1.21163	1.01863	23	10	7	60.7	35.1	28.4	50.432	0	54.22	368050000	59	24.8076	24.3987	24.2094	25.6476	25.8165	25.5865
Q8IYS1	Q8IYS1	Peptidase M20 domain-containing protein 2	PM20D2	20.9834	22.2322	1.24889	2.37658			0.848724	0.0878606	0.99291	0.643338	4	4	4	15.1	15.1	15.1	47.776	0	19.688	37080000	13	20.9192	20.9834	21.881	21.4929	23.0372	22.2322
O15355	O15355	Protein phosphatase 1G	PPM1G	24.3268	25.5753	1.24851	2.37596			0.788642	0.144104	0.847434	0.566484	13	13	13	46.2	46.2	46.2	59.271	0	79.647	273460000	61	24.3268	24.568	24.2518	24.2688	25.5753	25.8449
Q15046	Q15046	Lysine--tRNA ligase	KARS	27.4684	28.7165	1.24807	2.37523	+	2_1	3.2137	0.0026648	1.36846	1.20056	31	31	31	63.8	63.8	63.8	68.047	0	323.31	3390800000	308	27.4924	27.419	27.4684	29.1032	28.6656	28.7165
Q9BV86	Q9BV86	N-terminal Xaa-Pro-Lys N-methyltransferase 1;N-terminal Xaa-Pro-Lys N-methyltransferase 1, N-terminally processed	NTMT1	24.3859	25.6324	1.24655	2.37273			1.17931	0.0699761	0.953685	0.690973	7	7	7	49.8	49.8	49.8	25.387	0	111.22	284090000	54	24.4408	24.3859	24.1741	24.545	25.6324	25.6843
O14818	O14818;Q8TAA3	Proteasome subunit alpha type-7	PSMA7	27.663	28.9052	1.24219	2.36557	+	2_1	3.6713	0.00264816	1.31609	1.19359	14	14	14	64.1	64.1	64.1	27.887	0	267.82	3674800000	176	27.663	27.6821	27.5675	29.1393	28.9052	28.8164
P62328	P62328	Thymosin beta-4;Hematopoietic system regulatory peptide	TMSB4X	22.3937	23.635	1.24134	2.36418	+	2_1	1.66561	0.0114976	1.32077	1.01651	2	2	2	54.5	54.5	54.5	5.0526	0	5.1488	57476000	10	22.6569	21.8922	22.3937	NaN	23.5333	23.7368
Q9UNF1	Q9UNF1;Q9Y5V3	Melanoma-associated antigen D2	MAGED2	24.7891	26.0303	1.24124	2.36402	+	2_1	3.2287	0.00567995	1.19011	1.06208	16	16	16	40.3	40.3	40.3	64.953	0	208.97	448070000	84	24.8614	24.7208	24.7891	25.7638	26.1474	26.0303
Q96GG9	Q96GG9	DCN1-like protein 1	DCUN1D1	23.3191	24.5596	1.24051	2.36282			1.24735	0.0627292	0.972687	0.712012	6	6	6	28.6	28.6	28.6	30.124	0	38.891	136100000	28	23.1554	23.3191	23.4133	23.556	24.6902	24.5596
Q9NTJ3	Q9NTJ3	Structural maintenance of chromosomes protein 4	SMC4	25.5095	26.7489	1.2394	2.361	+	2_1	4.01555	0.00439477	1.18256	1.09965	43	43	43	46	46	46	147.18	0	315.59	787350000	156	25.5042	25.5892	25.5095	26.8192	26.7489	26.5825
O95347	O95347	Structural maintenance of chromosomes protein 2	SMC2	25.2801	26.5192	1.23908	2.36048	+	2_1	3.48543	0.00293664	1.31085	1.17667	35	35	35	39.6	39.6	39.6	135.65	0	107.79	691440000	89	25.3438	25.2132	25.2801	26.8013	26.4492	26.5192
Q9UK59	Q9UK59	Lariat debranching enzyme	DBR1	22.2094	23.4482	1.23879	2.36001	+	2_1	1.80001	0.0258497	1.10753	0.904929	6	6	6	18.2	18.2	18.2	61.554	0	28.626	73630000	17	22.2409	22.178	NaN	23.4482	23.5275	22.9751
Q9C0C2	Q9C0C2	182 kDa tankyrase-1-binding protein	TNKS1BP1	25.2071	26.4456	1.23851	2.35955			0.15781	0.750309	0.425233	0.211577	36	36	36	43	43	43	181.79	0	323.31	483020000	135	25.4666	25.1945	25.2071	23.7259	26.9724	26.4456
Q99933	Q99933	BAG family molecular chaperone regulator 1	BAG1	22.6162	23.851	1.23483	2.35354	+	2_1	2.91247	0.00549269	1.2292	1.11561	6	6	6	31.9	31.9	31.9	38.778	0	38.303	66940000	23	22.49	22.6162	22.7593	NaN	23.8734	23.8286
Q6YHU6	Q6YHU6	Thyroid adenoma-associated protein	THADA	21.1626	22.3965	1.23395	2.3521	+	2_1	1.30659	0.0157228	1.41062	0.97896	15	15	15	11.8	11.8	11.8	219.6	0	28.804	42405000	26	21.3947	20.9305	NaN	22.1393	22.3965	23.1837
Q9NXG2	Q9NXG2	THUMP domain-containing protein 1	THUMPD1	24.1081	25.3399	1.23181	2.34861			1.39797	0.0545089	0.971772	0.733925	10	10	10	44.5	44.5	44.5	39.315	0	101.77	236850000	54	24.2468	23.9733	24.1081	24.4557	25.3399	25.448
P17612	P17612	cAMP-dependent protein kinase catalytic subunit alpha	PRKACA	23.214	24.4446	1.23059	2.34663	+	2_1	4.76877	0.00338795	1.20239	1.14569	11	11	5	35.6	35.6	13.7	40.589	0	33.538	165000000	30	23.214	23.2869	23.1527	24.3592	24.4446	24.4569
Q9Y6N7	Q9Y6N7	Roundabout homolog 1	ROBO1	22.0617	23.2921	1.23034	2.34622			0.44	0.257178	0.841629	0.471077	6	6	6	6.3	6.3	6.3	180.93	0	5.4354	69772000	8	NaN	22.523	21.6005	23.5965	23.2921	21.8215
P00813	P00813	Adenosine deaminase	ADA	22.2641	23.4944	1.23025	2.34608	+	2_1	1.20025	0.019168	1.42885	0.956027	6	6	6	31.4	31.4	31.4	40.764	0	11.874	92634000	18	22.7926	21.7356	NaN	24.1547	23.4298	23.4944
P49005	P49005	DNA polymerase delta subunit 2	POLD2	24.6034	25.8326	1.22915	2.34429	+	2_1	5.17621	0.00265184	1.24221	1.19397	14	14	14	52.7	52.7	52.7	51.289	0	140.09	411590000	43	24.6034	24.5562	24.6356	25.9017	25.7876	25.8326
P20585	P20585	DNA mismatch repair protein Msh3	MSH3	21.9713	23.2004	1.22907	2.34416			0	1	1.31775	0	9	9	9	14.1	14.1	14.1	127.41	0	25.954	69995000	20	NaN	NaN	21.9713	23.7458	22.921	23.2004
O00233	O00233	26S proteasome non-ATPase regulatory subunit 9	PSMD9	23.0009	24.2244	1.22357	2.33524	+	2_1	2.54156	0.0186957	1.07318	0.921305	7	7	7	41.3	41.3	41.3	24.682	0	17.119	132900000	21	23.2431	23.0009	22.9731	23.872	24.2244	24.3402
P30711	P30711	Glutathione S-transferase theta-1	GSTT1	22.0451	23.2681	1.22308	2.33445	+	2_1	1.30566	0.00964677	1.55362	1.04546	8	8	8	47.1	47.1	47.1	27.335	0	41.818	85389000	16	NaN	22.0187	22.0715	24.3493	23.2681	23.1786
Q14847	Q14847	LIM and SH3 domain protein 1	LASP1	25.683	26.9054	1.22246	2.33344			0.0555413	0.95327	0.177308	0.0843604	9	9	9	43.7	43.7	43.7	29.717	0	105.88	580860000	63	25.683	25.7712	25.5403	23.6431	26.9054	26.9779
Q96K76	Q96K76	Ubiquitin carboxyl-terminal hydrolase 47	USP47	22.5039	23.7236	1.21972	2.32902			0	0.956823	1.06493	0	13	13	13	12.6	12.6	12.6	157.31	0	89.651	86048000	28	NaN	22.5039	NaN	23.7712	23.7236	23.2116
Q13155	Q13155	Aminoacyl tRNA synthase complex-interacting multifunctional protein 2	AIMP2	26.2468	27.4665	1.21967	2.32893	+	2_1	2.64613	0.0143472	1.09665	0.947088	12	12	12	57.2	57.2	57.2	35.348	0	171.54	1184700000	130	26.1921	26.3706	26.2468	27.0737	27.4665	27.5593
P60900	P60900	Proteasome subunit alpha type-6	PSMA6	26.7416	27.9593	1.21763	2.32564	+	2_1	4.6524	0.002639	1.25008	1.18486	14	14	14	66.3	66.3	66.3	27.399	0	152.95	2001800000	142	26.6473	26.7598	26.7416	28.0434	27.9593	27.8963
P25787	P25787	Proteasome subunit alpha type-2	PSMA2	26.9109	28.1268	1.21591	2.32287	+	2_1	4.09416	0.00433552	1.18116	1.10191	15	15	15	82.5	82.5	82.5	25.898	0	248.1	2036800000	144	26.8201	26.9771	26.9109	27.9733	28.1514	28.1268
O60869	O60869	Endothelial differentiation-related factor 1	EDF1	26.794	28.0082	1.2142	2.32012			0.19088	0.732582	0.395234	0.220435	4	4	4	37.8	37.8	37.8	16.368	0	144.12	1310700000	46	26.9391	26.7717	26.794	25.6478	28.0082	28.0345
P49356	P49356	Protein farnesyltransferase subunit beta	FNTB	21.676	22.8884	1.21246	2.31732			0	1	1.28463	0	4	4	4	20.4	20.4	20.4	48.773	0	17.157	45315000	11	NaN	21.676	NaN	22.8884	23.3648	22.6286
Q00688	Q00688	Peptidyl-prolyl cis-trans isomerase FKBP3	FKBP3	28.2793	29.4915	1.21218	2.31687			0.152073	0.796157	0.344677	0.186712	12	12	12	53.1	53.1	53.1	25.177	0	219.73	3620800000	201	28.44	28.2199	28.2793	26.9708	29.4915	29.5109
Q99584	Q99584	Protein S100-A13	S100A13	25.6373	26.8489	1.21155	2.31586	+	2_1	3.72765	0.00350835	1.24211	1.17767	5	5	5	40.8	40.8	40.8	11.471	0	32.595	522660000	41	25.6373	25.6599	25.5231	NaN	26.8515	26.8463
O95671	O95671	N-acetylserotonin O-methyltransferase-like protein	ASMTL	20.3763	21.5878	1.21145	2.3157			0	0.996611	1.00977	0	4	4	4	14.8	14.8	14.8	68.856	0	8.006	16066000	8	NaN	NaN	20.3763	21.6658	21.5878	20.9047
P51114	P51114	Fragile X mental retardation syndrome-related protein 1	FXR1	24.9269	26.1379	1.21096	2.31492	+	2_1	2.22912	0.0172918	1.12579	0.929966	17	17	16	42.5	42.5	41.2	69.72	0	123.02	451180000	66	24.9269	25.23	24.5907	25.8393	26.1379	26.1479
Q9Y285	Q9Y285	Phenylalanine--tRNA ligase alpha subunit	FARSA	25.6143	26.821	1.20679	2.30823	+	2_1	3.34178	0.00397101	1.2381	1.10816	17	17	17	46.9	46.9	46.9	57.563	0	219.07	878090000	95	25.7995	25.6143	25.602	27.1064	26.821	26.8027
P46379	P46379	Large proline-rich protein BAG6	BAG6	23.5671	24.773	1.2059	2.30681	+	2_1	2.32008	0.0111986	1.18641	0.980992	14	14	14	25.3	25.3	25.3	119.41	0	62.94	185430000	40	23.5671	23.1981	23.6087	24.3192	24.773	24.841
Q14653	Q14653	Interferon regulatory factor 3	IRF3	23.3988	24.6043	1.20549	2.30616			1.55552	0.0541344	0.939829	0.73528	8	8	8	36.1	36.1	36.1	47.219	0	28.812	146910000	21	23.3988	23.3623	23.4096	23.7744	24.6043	24.6114
P49915	P49915	GMP synthase [glutamine-hydrolyzing]	GMPS	26.918	28.1219	1.20391	2.30363	+	2_1	4.40572	0.00331522	1.22005	1.14884	33	33	33	63.1	63.1	63.1	76.715	0	323.31	2052000000	215	26.8601	26.918	27.0112	28.2353	28.1219	28.0921
Q9UI12	Q9UI12	V-type proton ATPase subunit H	ATP6V1H	22.9192	24.118	1.19879	2.29547	+	2_1	2.45723	0.00920538	1.20609	1.00906	10	10	10	30	30	30	55.882	0	60.003	127030000	32	22.9192	23.2043	22.6088	24.2765	24.118	23.9561
Q13616	Q13616	Cullin-1	CUL1	24.0453	25.2438	1.19853	2.29506	+	2_1	2.79694	0.00411842	1.29487	1.10669	25	25	25	38.7	38.7	38.7	89.677	0	70.189	300350000	54	23.9281	24.0453	24.0575	25.6166	25.0551	25.2438
P46087	P46087	Probable 28S rRNA (cytosine(4447)-C(5))-methyltransferase	NOP2	23.0187	24.2148	1.19609	2.29118	+	2_1	3.03513	0.00656571	1.18868	1.04714	10	10	10	16.6	16.6	16.6	89.301	0	23.444	121140000	19	22.7901	23.0187	23.1971	24.2915	24.2148	24.0656
Q96HC4	Q96HC4	PDZ and LIM domain protein 5	PDLIM5	24.8551	26.0466	1.19141	2.28376	+	2_1	3.16489	0.011266	1.09318	0.98041	20	20	20	45.3	45.3	45.3	63.944	0	95.749	436770000	80	24.9987	24.8551	24.7484	25.7821	26.0466	26.0532
P46736	P46736	Lys-63-specific deubiquitinase BRCC36	BRCC3	22.0346	23.2256	1.19102	2.28314	+	2_1	1.53751	0.0463731	0.995216	0.766415	8	8	8	30.1	30.1	30.1	36.072	0	19.595	73750000	25	22.0346	22.6595	21.8642	23.4601	23.2256	22.8582
O15027	O15027	Protein transport protein Sec16A	SEC16A	24.7313	25.9208	1.18947	2.28069	+	2_1	5.78894	0.0034532	1.1631	1.13301	29	29	29	26	26	26	251.89	0	138.36	422050000	109	24.7929	24.7212	24.7313	25.8836	25.9303	25.9208
P05204;Q15651	P05204;Q15651	Non-histone chromosomal protein HMG-17;High mobility group nucleosome-binding domain-containing protein 3	HMGN2;HMGN3	23.4984	24.6878	1.18942	2.28061	+	2_1	2.03109	0.0233877	1.09899	0.928656	1	1	1	14.4	14.4	14.4	9.3926	0	10.876	152350000	16	23.4984	23.8661	23.402	NaN	24.6638	24.7118
P23528	P23528	Cofilin-1	CFL1	30.7328	31.9201	1.18736	2.27736			0.379398	0.449018	0.585314	0.355172	17	17	13	69.9	69.9	51.2	18.502	0	323.31	20353000000	479	30.8533	30.5646	30.7328	30.0174	31.9201	31.969
Q99570	Q99570	Phosphoinositide 3-kinase regulatory subunit 4	PIK3R4	22.1091	23.2894	1.1803	2.26624	+	2_1	2.28141	0.00525495	1.33155	1.07308	12	12	12	11.6	11.6	11.6	153.1	0	32.633	71318000	19	22.4026	21.6944	22.1091	23.2894	23.6512	23.2601
Q9H267	Q9H267	Vacuolar protein sorting-associated protein 33B	VPS33B	21.4393	22.6186	1.17928	2.26464			0	0.920499	1.5479	0	5	5	5	12.6	12.6	12.6	70.584	0	40.845	56497000	9	NaN	21.4393	NaN	23.7272	22.6186	22.6158
Q9H074	Q9H074	Polyadenylate-binding protein-interacting protein 1	PAIP1	24.1722	25.3511	1.17895	2.26412	+	2_1	1.95993	0.028365	1.0565	0.854996	9	9	9	31.3	31.3	31.3	53.524	0	37.304	254540000	49	23.9077	24.1722	24.2759	24.7594	25.3511	25.4147
Q9UKV8	Q9UKV8;Q9H9G7;Q9UL18;Q9HCK5	Protein argonaute-2	AGO2	22.9495	24.1282	1.17869	2.26371	+	2_1	1.76382	0.0117085	1.29391	0.972899	14	14	14	26	26	26	97.207	0	43.255	134730000	32	22.9495	23.0314	22.5374	24.6423	24.1282	23.6295
O95747	O95747	Serine/threonine-protein kinase OSR1	OXSR1	23.9815	25.16	1.17849	2.2634	+	2_1	4.44476	0.00319673	1.22416	1.154	14	14	13	38.7	38.7	35.1	58.022	0	135.86	269520000	58	23.9815	24.0294	23.8799	25.1332	25.16	25.2701
Q9UN37	Q9UN37;Q6PIW4	Vacuolar protein sorting-associated protein 4A	VPS4A	22.9588	24.1366	1.17774	2.26222			1.2743	0.0530848	1.01809	0.740552	11	9	9	43.7	39.1	39.1	48.897	0	20.921	104720000	33	22.9588	22.6523	23.1011	23.2368	24.1366	24.3931
Q6ZW31	Q6ZW31	Rho GTPase-activating protein SYDE1	SYDE1	21.3129	22.4876	1.17465	2.25738	+	2_1	1.82534	0.00489722	1.47715	1.08535	8	8	8	16.9	16.9	16.9	79.792	0	22.299	53904000	27	20.7101	21.6367	21.3129	23.1718	22.4318	22.4876
Q96F07	Q96F07	Cytoplasmic FMR1-interacting protein 2	CYFIP2	21.5501	22.7245	1.17438	2.25696	+	2_1	1.59724	0.0420871	1.01525	0.78612	16	8	8	17.8	8.9	8.9	148.4	0	21.282	54560000	17	21.4832	21.5501	22.1688	22.7245	22.4278	23.0956
Q7Z417	Q7Z417	Nuclear fragile X mental retardation-interacting protein 2	NUFIP2	25.6361	26.81	1.17394	2.25627			0.034998	0.989115	0.129621	0.0575369	15	15	15	34	34	34	76.12	0	151.81	570310000	97	25.8658	25.6361	25.206	23.2275	26.81	27.0592
P30050	P30050	60S ribosomal protein L12	RPL12	28.4037	29.5744	1.17063	2.2511	+	2_1	2.36972	0.0261344	1.02185	0.869823	7	7	7	54.5	54.5	54.5	17.818	0	215.48	5018100000	159	28.3271	28.4037	28.4186	29.0601	29.5806	29.5744
O60343	O60343	TBC1 domain family member 4	TBC1D4	22.3042	23.473	1.1688	2.24825			0	1	1.27578	0	9	9	9	10	10	10	146.56	0	15.973	81524000	12	NaN	NaN	22.3042	24.1092	23.473	23.1576
Q13907	Q13907	Isopentenyl-diphosphate Delta-isomerase 1	IDI1	23.0254	24.1938	1.16836	2.24756	+	2_1	1.83427	0.0333663	1.03242	0.858364	5	5	5	41.4	41.4	41.4	26.319	0	32.875	92941000	24	23.4485	23.0102	23.0254	NaN	24.0836	24.304
P25490	P25490;O15391;Q96MM3	Transcriptional repressor protein YY1	YY1	23.4247	24.5925	1.16782	2.24672			0.264191	0.588482	0.529574	0.29418	8	8	8	31.6	31.6	31.6	44.712	0	42.032	124730000	43	23.5418	22.9601	23.4247	22.2783	24.6445	24.5925
O95295	O95295	SNARE-associated protein Snapin	SNAPIN	23.8513	25.0166	1.16534	2.24286	+	2_1	2.8921	0.00952683	1.14791	1.04678	6	6	6	64.7	64.7	64.7	14.874	0	118.92	152890000	37	23.7536	23.8513	24.0013	NaN	25.0518	24.9815
Q969Q0;P83881	Q969Q0;P83881	60S ribosomal protein L36a-like;60S ribosomal protein L36a	RPL36AL;RPL36A	22.6956	23.8587	1.16307	2.23933	+	2_1	0.960388	0.00809618	2.0441	1.0238	4	4	4	28.3	28.3	28.3	12.469	0	7.8199	292910000	16	21.8249	22.7369	22.6956	26.3276	23.2034	23.8587
P50570	P50570	Dynamin-2	DNM2	25.7515	26.9136	1.16213	2.23788	+	2_1	3.50702	0.0045257	1.20754	1.09406	34	34	26	52.9	52.9	42.2	98.063	0	245.5	939760000	151	25.7515	25.7266	25.8461	27.174	26.9136	26.8592
Q9NUQ6	Q9NUQ6	SPATS2-like protein	SPATS2L	21.7785	22.9387	1.16017	2.23484	+	2_1	1.54525	0.0265525	1.16017	0.966694	4	4	4	10.8	10.8	10.8	61.728	0	7.3711	36016000	7	21.6895	21.8675	NaN	NaN	23.118	22.7594
Q92615	Q92615	La-related protein 4B	LARP4B	22.867	24.0195	1.15246	2.22293	+	2_1	1.85276	0.0286166	1.07286	0.853303	9	9	9	23.7	23.7	23.7	80.551	0	39.578	102830000	22	23.0184	22.552	22.867	23.4598	24.1768	24.0195
Q9Y613	Q9Y613	FH1/FH2 domain-containing protein 1	FHOD1	21.8998	23.0507	1.15091	2.22054			0	1	1.24784	0	12	12	12	17	17	17	126.55	0	40.311	58945000	17	NaN	NaN	21.8998	23.4951	22.8971	23.0507
Q8NHQ9	Q8NHQ9	ATP-dependent RNA helicase DDX55	DDX55	22.252	23.402	1.14995	2.21906	+	2_1	2.37198	0.00626524	1.28318	1.05251	10	10	10	29.8	29.8	29.8	68.546	0	58.168	96118000	34	22.252	22.0546	22.512	23.9045	23.402	23.3617
Q5T0N5	Q5T0N5	Formin-binding protein 1-like	FNBP1L	20.3967	21.5454	1.14868	2.21711	+	2_1	2.34018	0.0149189	1.14868	1.06565	4	4	4	10.7	10.7	10.7	70.065	0	8.1962	13768000	13	20.4639	NaN	20.3295	NaN	21.506	21.5848
Q7KZI7	Q7KZI7;Q9P0L2;Q96L34	Serine/threonine-protein kinase MARK2	MARK2	21.562	22.71	1.14795	2.21599			0	0.870842	1.28705	0	12	12	9	25.9	25.9	20.2	87.91	0	23.76	52238000	14	21.562	NaN	NaN	23.4911	22.71	22.3462
Q6ZSJ8	Q6ZSJ8	Uncharacterized protein C1orf122	C1orf122	22.2178	23.3651	1.14724	2.2149			0.799562	0.144184	0.844988	0.581757	3	3	3	33.6	33.6	33.6	11.471	0	10.926	58583000	12	22.3901	22.0455	NaN	22.3918	23.3651	23.4316
Q15056	Q15056	Eukaryotic translation initiation factor 4H	EIF4H	27.8214	28.9666	1.14515	2.21169			0.110299	0.864383	0.274906	0.144543	8	8	8	41.1	41.1	41.1	27.385	0	157.47	2503900000	150	27.8726	27.7119	27.8214	26.2756	28.9885	28.9666
O75330	O75330	Hyaluronan mediated motility receptor	HMMR	23.3895	24.5331	1.14355	2.20924			0.457061	0.130425	1.30829	0.599619	9	9	9	18.9	18.9	18.9	84.099	0	28.585	234360000	19	23.6213	NaN	23.1578	23.2181	26.3423	24.5331
P61081	P61081	NEDD8-conjugating enzyme Ubc12	UBE2M	25.1713	26.3147	1.14341	2.20903			1.6558	0.0508832	0.940582	0.747169	9	9	9	54.1	54.1	54.1	20.9	0	25.819	508870000	43	25.3316	25.1713	25.088	25.6463	26.3147	26.4516
Q92538	Q92538	Golgi-specific brefeldin A-resistance guanine nucleotide exchange factor 1	GBF1	23.7078	24.8507	1.14289	2.20823	+	2_1	2.0713	0.00835736	1.29589	1.02157	25	25	25	22.5	22.5	22.5	206.44	0	102.89	226900000	74	23.4506	23.7664	23.7078	25.408	24.8507	24.5537
Q8N5M4	Q8N5M4	Tetratricopeptide repeat protein 9C	TTC9C	24.3246	25.4669	1.14233	2.20737			0.920984	0.15867	0.759844	0.548465	5	5	5	31	31	31	20.012	0	47.239	262240000	36	24.659	24.1409	24.3246	24.4265	25.4669	25.5106
Q5JS54	Q5JS54	Proteasome assembly chaperone 4	PSMG4	21.9759	23.1181	1.14213	2.20707			0	0.85154	1.21314	0	4	4	4	59.3	59.3	59.3	13.775	0	21.091	61882000	16	NaN	NaN	21.9759	23.1181	23.5983	22.8508
Q15555	Q15555	Microtubule-associated protein RP/EB family member 2	MAPRE2	23.3587	24.4931	1.13441	2.19529			0.657969	0.15665	0.893933	0.566433	7	7	6	39.8	39.8	36.7	37.031	0	18.468	137380000	25	23.2138	NaN	23.5036	23.3994	24.8655	24.4931
P61254;Q9UNX3	P61254;Q9UNX3	60S ribosomal protein L26;60S ribosomal protein L26-like 1	RPL26;RPL26L1	25.5776	26.7082	1.13064	2.18956	+	2_1	1.68376	0.00439765	1.56395	1.09989	9	9	9	40.7	40.7	40.7	17.258	0	15.172	1165100000	52	25.5914	25.5776	25.5076	27.965	26.7082	26.6952
P29144	P29144	Tripeptidyl-peptidase 2	TPP2	25.7473	26.8769	1.12955	2.1879	+	2_1	3.72424	0.00480312	1.18856	1.09058	38	38	38	42.1	42.1	42.1	138.35	0	183.81	900380000	124	25.7267	25.7715	25.7473	27.1121	26.8769	26.8223
Q13642	Q13642	Four and a half LIM domains protein 1	FHL1	21.8815	23.0101	1.12855	2.18639	+	2_1	1.8948	0.00548223	1.41792	1.06572	6	6	6	26	26	26	36.263	0	31.947	73494000	22	21.9643	21.8815	21.7259	22.8975	23.0101	23.9179
P68032;P63267;P68133;P62736	P68032;P63267;P68133;P62736	Actin, alpha cardiac muscle 1;Actin, gamma-enteric smooth muscle;Actin, alpha skeletal muscle;Actin, aortic smooth muscle	ACTC1;ACTG2;ACTA1;ACTA2	29.8831	31.0099	1.12683	2.18378	+	2_1	4.72648	0.00507336	1.12969	1.0783	19	3	3	51.7	15.1	15.1	42.019	0	53.036	16281000000	147	29.9438	29.8467	29.8831	30.9606	31.0099	31.0921
P39687	P39687;O95626;O43423	Acidic leucine-rich nuclear phosphoprotein 32 family member A	ANP32A	26.5147	27.6413	1.12662	2.18347			0.87023	0.139284	0.825864	0.572868	9	9	6	43.8	43.8	35.7	28.585	0	101.51	1165900000	70	26.1827	26.5147	26.7019	26.4662	27.6413	27.7694
Q9BXS5	Q9BXS5;Q9Y6Q5	AP-1 complex subunit mu-1	AP1M1	24.3934	25.5194	1.12603	2.18257	+	2_1	4.4146	0.00598866	1.11849	1.05865	12	12	12	45.2	45.2	45.2	48.586	0	36.859	355790000	40	24.379	24.4728	24.3934	25.4576	25.6236	25.5194
Q71DI3	Q71DI3	Histone H3.2	HIST2H3A	22.7746	23.8986	1.12396	2.17944			0.0336722	0.989604	-0.131733	-0.0567424	2	1	1	28.7	23.5	23.5	15.388	0	24.162	78891000	26	23.0002	22.7746	22.7702	20.0824	24.1688	23.8986
Q15691	Q15691	Microtubule-associated protein RP/EB family member 1	MAPRE1	26.879	27.9995	1.12054	2.17428	+	2_1	2.61726	0.0314645	0.956391	0.838797	18	18	17	84	84	84	29.999	0	213.05	1747100000	185	26.879	26.8779	27.1063	27.6773	28.0555	27.9995
Q9P2B4	Q9P2B4	CTTNBP2 N-terminal-like protein	CTTNBP2NL	21.0709	22.1898	1.11893	2.17186			0.484848	0.156508	1.11893	0.598158	6	6	6	14.6	14.6	14.6	70.157	0	13.837	22877000	8	21.9334	NaN	20.2084	NaN	22.0713	22.3083
Q9Y6Y8	Q9Y6Y8	SEC23-interacting protein	SEC23IP	23.7392	24.8573	1.1181	2.17061	+	2_1	3.21047	0.00811619	1.145	1.02484	14	14	14	23.6	23.6	23.6	111.08	0	35.661	215870000	43	23.8478	23.7392	23.6378	25.0732	24.7293	24.8573
Q9NRG0	Q9NRG0	Chromatin accessibility complex protein 1	CHRAC1	21.7046	22.8209	1.11639	2.16804	+	2_1	1.9654	0.0099307	1.28622	1.00027	4	4	4	51.1	51.1	51.1	14.71	0	21.569	57447000	13	21.7046	21.2728	21.9213	22.6091	22.8209	23.3273
P21359	P21359	Neurofibromin;Neurofibromin truncated	NF1	20.5374	21.6536	1.11611	2.16762			0	1	1.29188	0	4	4	4	2.1	2.1	2.1	319.37	0	7.5313	24122000	5	NaN	NaN	20.5374	21.6536	21.4163	22.4181
Q86YV9	Q86YV9	Hermansky-Pudlak syndrome 6 protein	HPS6	21.214	22.3277	1.11372	2.16403	+	2_1	1.73159	0.0363287	1.03333	0.813958	5	5	5	14.3	14.3	14.3	82.974	0	11.399	39104000	16	21.0827	21.214	21.2372	22.3277	21.705	22.6012
P49441	P49441	Inositol polyphosphate 1-phosphatase	INPP1	21.3691	22.4827	1.11363	2.16389	+	2_1	3.09904	0.0116219	1.09492	1.01528	6	6	6	27.8	27.8	27.8	43.998	0	17.074	39867000	13	21.3148	21.4234	NaN	22.4827	22.366	22.5433
Q96PU8	Q96PU8	Protein quaking	QKI	24.1839	25.2966	1.1127	2.1625			0.130884	0.831971	0.310565	0.165873	7	7	7	30.5	30.5	30.5	37.67	0	34.304	199970000	33	24.1855	24.0556	24.1839	22.71	25.35	25.2966
Q9NRN7	Q9NRN7	L-aminoadipate-semialdehyde dehydrogenase-phosphopantetheinyl transferase	AASDHPPT	22.7698	23.8823	1.11248	2.16217	+	2_1	2.48748	0.00651629	1.25927	1.04934	9	9	9	42.1	42.1	42.1	35.776	0	20.142	114630000	30	22.8017	22.7698	22.4778	24.2648	23.68	23.8823
Q15042	Q15042	Rab3 GTPase-activating protein catalytic subunit	RAB3GAP1	21.9618	23.0713	1.1095	2.15771	+	2_1	2.58105	0.0197262	1.06243	0.916474	8	8	8	14.4	14.4	14.4	110.52	0	22.506	64174000	24	21.9618	22.2722	21.7315	23.0713	23.0872	22.9943
Q04917	Q04917	14-3-3 protein eta	YWHAH	24.2974	25.4056	1.10825	2.15584	+	2_1	3.58713	0.00513625	1.18254	1.07808	14	12	12	48.8	45.5	45.5	28.218	0	75.452	315360000	52	24.3594	24.2974	24.2014	25.6374	25.3628	25.4056
P08047	P08047	Transcription factor Sp1	SP1	22.8408	23.9485	1.10766	2.15496	+	2_1	2.00156	0.0298071	1.03164	0.876952	3	3	3	9.4	9.4	9.4	80.692	0	17.254	73507000	16	23.1822	22.8408	22.7276	NaN	23.9443	23.9527
Q9UDY2	Q9UDY2	Tight junction protein ZO-2	TJP2	21.7911	22.8982	1.10714	2.15418	+	2_1	2.0947	0.0113938	1.2235	0.979061	9	9	9	12.3	12.3	12.3	133.96	0	15.146	54332000	30	22.0472	21.7911	21.5464	23.4153	22.7416	22.8982
P39019	P39019	40S ribosomal protein S19	RPS19	28.5067	29.6114	1.10467	2.1505			1.8863	0.0565256	0.877838	0.728024	9	9	9	42.8	42.8	42.8	16.06	0	73.487	4915600000	168	28.6511	28.465	28.5067	29.023	29.6219	29.6114
Q9HCE1	Q9HCE1	Putative helicase MOV-10	MOV10	24.8918	25.9938	1.10209	2.14665	+	2_1	3.19067	0.0169202	1.03221	0.932484	25	25	25	40.3	40.3	40.3	113.67	0	101.97	470100000	70	24.8918	25.0849	24.7768	26.021	25.9938	25.8353
P35250	P35250	Replication factor C subunit 2	RFC2	24.5168	25.6134	1.09664	2.13856	+	2_1	3.48436	0.00512965	1.18845	1.07703	16	16	16	64.1	64.1	64.1	39.157	0	171.52	375660000	67	24.5168	24.577	24.2613	25.5945	25.7125	25.6134
Q00534	Q00534	Cyclin-dependent kinase 6	CDK6	21.445	22.5395	1.0945	2.13539	+	2_1	1.50657	0.0321082	1.11723	0.865441	8	7	7	31	28.5	28.5	36.938	0	14.799	46613000	15	21.5302	21.2915	21.445	22.1683	22.9106	NaN
Q9Y5L0	Q9Y5L0	Transportin-3	TNPO3	23.4601	24.5526	1.09242	2.13231	+	2_1	2.58937	0.0070865	1.23048	1.03969	13	13	13	23.3	23.3	23.3	104.2	0	95.092	189020000	58	23.3292	23.5006	23.4601	25.0047	24.4241	24.5526
Q86X83	Q86X83	COMM domain-containing protein 2	COMMD2	21.4697	22.562	1.09233	2.13218			0	0.861639	1.09232	0	3	3	3	18.6	18.6	18.6	22.745	0	3.4489	22321000	4	NaN	NaN	21.4697	NaN	22.4015	22.7226
P51948	P51948	CDK-activating kinase assembly factor MAT1	MNAT1	23.1718	24.2637	1.09196	2.13163	+	2_1	2.24554	0.0265064	1.02899	0.899196	6	6	6	33.7	33.7	33.7	35.823	0	46.283	92302000	24	23.392	23.1718	23.1404	NaN	24.127	24.4005
O14802	O14802	DNA-directed RNA polymerase III subunit RPC1	POLR3A	21.2132	22.3046	1.09139	2.13079	+	2_1	1.68029	0.0326214	1.07353	0.831978	8	8	8	10.6	10.6	10.6	155.64	0	13.008	40611000	21	21.2132	21.2085	21.8328	22.8978	22.2726	22.3046
E9PRG8	E9PRG8	Uncharacterized protein C11orf98	C11orf98	22.4955	23.5831	1.0876	2.1252	+	2_1	1.58412	0.0333484	1.09066	0.828684	2	2	2	21.1	21.1	21.1	14.234	0	4.6329	94849000	10	22.7099	22.4955	22.3505	24.1388	23.5831	23.1061
Q92995	Q92995	Ubiquitin carboxyl-terminal hydrolase 13	USP13	20.3427	21.4287	1.08607	2.12295	+	2_1	2.0109	0.029256	1.03521	0.880537	5	3	3	9.8	8.6	8.6	97.326	0	7.8388	12622000	6	20.3278	20.5101	20.3427	NaN	21.2159	21.6416
Q9UJX6	Q9UJX6	Anaphase-promoting complex subunit 2	ANAPC2	20.1712	21.2564	1.08521	2.12168			0	1	1.08521	0	3	3	3	4.9	4.9	4.9	93.827	0	2.885	11716000	7	NaN	NaN	20.1712	21.3838	21.129	NaN
Q13310	Q13310;P0CB38	Polyadenylate-binding protein 4	PABPC4	26.0558	27.1398	1.08392	2.11979	+	2_1	4.01976	0.0089308	1.08176	1.01213	26	17	16	48.4	33.9	32.5	70.782	0	123.14	1034300000	79	26.0464	26.0558	26.1055	27.2711	27.0422	27.1398
P49841	P49841	Glycogen synthase kinase-3 beta	GSK3B	22.807	23.8904	1.08346	2.11911	+	2_1	3.2499	0.0122808	1.07014	0.966671	7	7	6	31.9	31.9	29.5	46.744	0	16.565	110550000	32	22.807	22.6407	22.9795	23.8904	23.9482	23.799
Q13442	Q13442	28 kDa heat- and acid-stable phosphoprotein	PDAP1	27.3638	28.4443	1.08053	2.11481			0.377918	0.505486	0.522309	0.330541	10	10	10	37.6	37.6	37.6	20.63	0	272.12	1927900000	126	27.4504	27.3638	27.3097	26.7401	28.4443	28.5065
P57772	P57772	Selenocysteine-specific elongation factor	EEFSEC	21.9833	23.0611	1.07781	2.11083			0	1	1.25657	0	9	9	9	22.8	22.8	22.8	65.304	0	15.926	73642000	21	NaN	21.9833	NaN	23.7367	23.0611	22.9218
Q9H4M9	Q9H4M9;Q9NZN3	EH domain-containing protein 1	EHD1	25.0951	26.1714	1.07632	2.10865	+	2_1	3.17622	0.0117155	1.0836	0.973367	22	22	19	55.1	55.1	51.3	60.626	0	65.849	528630000	85	25.1825	25.0951	24.9729	25.9994	26.1714	26.3304
Q8N335	Q8N335	Glycerol-3-phosphate dehydrogenase 1-like protein	GPD1L	23.1374	24.2111	1.07376	2.10491	+	2_1	1.94203	0.0229583	1.1254	0.897389	9	9	9	40.7	40.7	40.7	38.418	0	54.412	140050000	33	23.0207	23.1374	23.4451	24.7524	24.2111	24.0158
Q6PGN9	Q6PGN9	Proline/serine-rich coiled-coil protein 1	PSRC1	21.7849	22.8567	1.07181	2.10207			0.819746	0.0781715	1.07181	0.727849	4	4	4	16.5	16.5	16.5	38.796	0	7.9802	34307000	8	NaN	21.752	21.8178	NaN	22.3853	23.3281
Q9BQ52	Q9BQ52	Zinc phosphodiesterase ELAC protein 2	ELAC2	24.2343	25.3045	1.07013	2.09962	+	2_1	3.2495	0.0200387	1.00609	0.914085	18	18	18	41.3	41.3	41.3	92.218	0	65.289	300850000	57	24.2343	24.1722	24.437	25.3835	25.3045	25.1738
Q96FQ6	Q96FQ6	Protein S100-A16	S100A16	24.0984	25.1676	1.0692	2.09827	+	2_1	2.07835	0.0439208	0.926696	0.777994	6	6	6	57.3	57.3	57.3	11.801	0	47.159	247730000	48	24.1642	24.0984	24.0922	24.6727	25.1676	25.2947
Q99873	Q99873;Q9NR22	Protein arginine N-methyltransferase 1	PRMT1	25.682	26.7497	1.06771	2.0961	+	2_1	2.6971	0.0105649	1.1453	0.987457	19	19	19	59.6	59.6	59.6	42.461	0	97.926	861930000	103	25.682	25.93	25.4909	27.0401	26.7489	26.7497
P46783;Q9NQ39	P46783;Q9NQ39	40S ribosomal protein S10;Putative 40S ribosomal protein S10-like	RPS10;RPS10P5	27.7138	28.7811	1.06729	2.09549	+	2_1	3.018	0.0161971	1.05046	0.937331	7	7	7	42.4	42.4	42.4	18.898	0	165.82	3328200000	231	27.7556	27.636	27.7138	28.9363	28.5393	28.7811
O75153	O75153	Clustered mitochondria protein homolog	CLUH	24.884	25.9511	1.06705	2.09514	+	2_1	2.93931	0.012026	1.09805	0.969774	31	31	31	37.3	37.3	37.3	146.67	0	149.67	470660000	102	24.884	24.8638	24.9695	26.2476	25.8128	25.9511
Q96JP2	Q96JP2	Unconventional myosin-XVB	MYO15B	21.8445	22.9061	1.06161	2.08726	+	2_1	1.97209	0.00810117	1.32419	1.02412	9	9	9	11	11	11	167.09	0	50.767	69316000	26	21.7999	21.8826	21.8445	23.7495	22.9061	22.844
O00458	O00458	Interferon-related developmental regulator 1	IFRD1	22.9722	24.0325	1.06038	2.08548	+	2_1	2.29741	0.0384467	0.939661	0.804328	11	11	11	35.7	35.7	35.7	50.268	0	51.711	127750000	42	22.8999	22.9722	23.432	24.0325	24.0056	24.0849
P61247	P61247	40S ribosomal protein S3a	RPS3A	28.548	29.6018	1.05385	2.07606	+	2_1	3.81679	0.00532398	1.15947	1.07058	18	18	18	61.7	61.7	61.7	29.945	0	289.33	6147700000	213	28.548	28.556	28.4481	29.8276	29.601	29.6018
P61923	P61923	Coatomer subunit zeta-1	COPZ1	25.0575	26.1102	1.05272	2.07444	+	2_1	2.27494	0.0245235	1.05079	0.882374	7	7	7	44.1	44.1	44.1	20.198	0	59.658	485700000	44	24.9307	25.0575	25.0865	25.7398	26.1102	26.3771
P46109	P46109	Crk-like protein	CRKL	22.272	23.3221	1.05017	2.07077			0	1	1.05017	0	5	5	5	23.1	23.1	23.1	33.777	0	10.923	41221000	15	NaN	22.272	NaN	NaN	23.2221	23.4221
Q9Y3B8	Q9Y3B8	Oligoribonuclease, mitochondrial	REXO2	23.7333	24.7829	1.04952	2.06984			0.422064	0.415303	0.594919	0.371553	8	8	8	40.9	40.9	40.9	26.832	0	55.241	153910000	44	23.5496	23.7369	23.7333	23.0759	24.9457	24.7829
P40818	P40818	Ubiquitin carboxyl-terminal hydrolase 8	USP8	21.3438	22.3879	1.04404	2.06199	+	2_1	2.79018	0.0168056	1.06614	0.971715	7	7	7	11.3	11.3	11.3	127.52	0	19.439	36218000	15	21.4162	NaN	21.2715	22.3879	22.5278	22.3143
P19174	P19174	1-phosphatidylinositol 4,5-bisphosphate phosphodiesterase gamma-1	PLCG1	22.027	23.069	1.042	2.05908			0	1	1.32686	0	10	10	10	14.3	14.3	14.3	148.53	0	23.732	73549000	18	NaN	NaN	22.027	24.0035	23.069	22.989
O14974	O14974	Protein phosphatase 1 regulatory subunit 12A	PPP1R12A	25.9086	26.9502	1.04161	2.05852			0.182768	0.770472	0.344149	0.200385	23	23	23	28.8	28.8	28.8	115.28	0	208.15	630340000	103	25.9666	25.9086	25.8228	24.8111	26.9502	26.9692
P42677	P42677	40S ribosomal protein S27	RPS27	26.0943	27.1351	1.0408	2.05737	+	2_1	2.84032	0.0115045	1.11584	0.976479	5	5	3	32.1	32.1	15.5	9.461	0	27.726	1138500000	58	26.0531	26.2024	26.0943	27.5003	27.1351	27.0619
Q92522	Q92522	Histone H1x	H1FX	25.3288	26.3695	1.04072	2.05725	+	2_1	2.77066	0.00547182	1.23894	1.06318	5	5	5	26.3	26.3	26.3	22.487	0	29.314	686700000	38	25.0012	25.3288	25.3672	26.706	26.3385	26.3695
Q9BQL6	Q9BQL6	Fermitin family homolog 1	FERMT1	20.7193	21.76	1.0407	2.05723			0	0.904616	1.29895	0	4	3	3	9	7.5	7.5	77.436	0	11.757	31701000	7	NaN	20.7193	NaN	21.4299	21.76	22.8649
P62861	P62861	40S ribosomal protein S30	FAU	24.8362	25.8758	1.03964	2.05571	+	2_1	1.52554	0.00537237	1.58062	1.06916	2	2	2	18.6	18.6	18.6	6.6478	0	4.1938	656700000	13	24.885	24.5146	24.8362	27.2539	25.8758	25.848
Q14444	Q14444	Caprin-1	CAPRIN1	25.7455	26.7848	1.03936	2.05532			0.0900567	0.898755	0.238654	0.122813	13	13	13	32.6	32.6	32.6	78.365	0	115.41	621100000	89	25.9296	25.7455	25.7239	24.169	26.7848	27.1612
Q9GZP4	Q9GZP4	PITH domain-containing protein 1	PITHD1	22.9522	23.9896	1.03741	2.05254			1.18149	0.0580608	1.01627	0.748192	9	9	9	55.9	55.9	55.9	24.178	0	45.925	109120000	24	23.0257	22.8787	NaN	23.4832	23.9896	24.4326
P60981	P60981	Destrin	DSTN	25.6524	26.6887	1.03633	2.051	+	2_1	4.25159	0.0143556	0.999748	0.947135	8	8	8	48.5	48.5	48.5	18.506	0	51.593	725510000	57	25.6524	25.6146	25.6629	26.7041	26.6887	26.5362
Q8NFH8	Q8NFH8	RalBP1-associated Eps domain-containing protein 2	REPS2	19.6461	20.6823	1.0362	2.05082			1.11462	0.060949	1.02445	0.739057	3	3	3	6.8	6.8	6.8	71.533	0	5.5146	7842500	4	19.5104	19.817	19.6461	NaN	21.1771	20.1875
P54619	P54619;Q9UGJ0	5-AMP-activated protein kinase subunit gamma-1	PRKAG1	21.142	22.1782	1.03614	2.05073			0	1	1.15816	0	7	7	7	39.9	39.9	39.9	37.579	0	19.201	33094000	12	21.142	NaN	NaN	22.1782	22.6382	22.0842
P18621	P18621	60S ribosomal protein L17	RPL17	29.0937	30.1296	1.03596	2.05048	+	2_1	3.15279	0.0116887	1.08645	0.974269	11	11	11	48.9	48.9	48.9	21.397	0	123.86	8526200000	252	29.07	29.0937	29.1222	30.1296	30.0153	30.4003
O43681	O43681	ATPase ASNA1	ASNA1	25.1248	26.1598	1.03502	2.04914	+	2_1	3.27554	0.0143388	1.04448	0.947042	13	13	13	57.2	57.2	57.2	38.792	0	95.449	529040000	62	25.1248	24.9353	25.1485	25.9625	26.2197	26.1598
Q9BV20	Q9BV20	Methylthioribose-1-phosphate isomerase	MRI1	22.4818	23.5163	1.03447	2.04836	+	2_1	0.896953	0.027925	1.54371	0.889376	6	6	6	24.9	24.9	24.9	39.149	0	48.405	135450000	19	NaN	22.5398	22.4238	25.1613	23.5163	23.399
Q96RE7	Q96RE7	Nucleus accumbens-associated protein 1	NACC1	21.0949	22.1289	1.03404	2.04775	+	2_1	1.59925	0.0453513	0.984435	0.796286	6	6	6	23.9	23.9	23.9	57.258	0	37.228	28127000	13	20.9636	21.2262	NaN	22.3398	21.7692	22.1289
Q08AM6	Q08AM6	Protein VAC14 homolog	VAC14	22.9208	23.9547	1.03397	2.04765	+	2_1	3.10168	0.0134413	1.06656	0.955234	13	13	13	26.6	26.6	26.6	87.972	0	44.667	124840000	37	22.9208	23.0033	22.9075	24.2273	23.9547	23.8493
Q9Y678	Q9Y678	Coatomer subunit gamma-1	COPG1	26.54	27.5715	1.03141	2.04402	+	2_1	3.91335	0.0170063	0.994253	0.931573	34	34	31	60.5	60.5	55.7	97.717	0	307.73	1417100000	194	26.54	26.5361	26.5826	27.6467	27.5715	27.4233
Q9NW08	Q9NW08	DNA-directed RNA polymerase III subunit RPC2	POLR3B	21.864	22.8954	1.03135	2.04394	+	2_1	1.66715	0.0445619	0.980412	0.773415	12	12	12	19.9	19.9	19.9	127.78	0	29.374	60894000	32	21.864	21.9595	21.7696	23.2711	22.3679	22.8954
P36404	P36404	ADP-ribosylation factor-like protein 2	ARL2	22.8303	23.8595	1.02915	2.04082	+	2_1	1.98108	0.00743742	1.33742	1.03342	8	8	8	66.8	66.8	66.8	20.878	0	61.899	127070000	17	22.6891	22.8303	22.8486	24.7058	23.815	23.8595
Q9NVX2	Q9NVX2	Notchless protein homolog 1	NLE1	22.7185	23.7475	1.02893	2.04051	+	2_1	2.33473	0.0229454	1.06415	0.897194	11	11	11	40.2	40.2	40.2	53.32	0	25.52	106270000	24	22.8971	22.399	22.7185	23.93	23.5296	23.7475
Q08945	Q08945	FACT complex subunit SSRP1	SSRP1	24.6865	25.715	1.02851	2.03992	+	2_1	4.04982	0.0100376	1.0653	0.998809	17	17	17	32	32	32	81.074	0	75.605	354900000	69	24.6865	24.5366	24.7056	25.7733	25.6363	25.715
O95757	O95757	Heat shock 70 kDa protein 4L	HSPA4L	25.8027	26.8277	1.02505	2.03503	+	2_1	2.86175	0.0109281	1.12448	0.984691	32	28	28	54.1	47.8	47.8	94.511	0	146.8	927600000	110	25.8027	25.852	25.7771	27.2132	26.7643	26.8277
P25398	P25398	40S ribosomal protein S12	RPS12	28.0673	29.0912	1.02388	2.03338			0.193407	0.729383	0.398546	0.2226	8	8	8	71.2	71.2	71.2	14.515	0	171.3	3170200000	230	28.067	28.1512	28.0673	26.9284	29.0912	29.4615
Q9UNM6	Q9UNM6	26S proteasome non-ATPase regulatory subunit 13	PSMD13	25.3469	26.37	1.02307	2.03224	+	2_1	2.08256	0.017513	1.147	0.928053	20	20	20	65.2	65.2	65.2	42.945	0	83.415	735010000	79	25.5072	25.3469	25.3372	26.9987	26.37	26.2635
Q9UHD2	Q9UHD2	Serine/threonine-protein kinase TBK1	TBK1	21.9154	22.9245	1.00911	2.01267			0	1	1.11376	0	6	6	6	14.4	14.4	14.4	83.641	0	23.35	49322000	20	NaN	21.9154	NaN	22.9245	23.5304	22.6326
Q99733	Q99733	Nucleosome assembly protein 1-like 4	NAP1L4	23.2161	24.2244	1.00836	2.01162			0.834049	0.166368	0.771214	0.539736	9	8	8	44.8	42.1	42.1	42.823	0	30.248	133510000	29	23.1361	23.2161	23.9322	23.5875	24.2244	24.7861
Q9GZT9	Q9GZT9;Q9H6Z9	Egl nine homolog 1	EGLN1	21.4272	22.4347	1.00753	2.01047			1.34052	0.0701392	0.909522	0.690416	5	5	5	17.6	17.6	17.6	46.02	0	9.7808	36364000	13	21.4768	21.3183	21.4272	21.724	22.4347	22.7921
Q8WU90	Q8WU90	Zinc finger CCCH domain-containing protein 15	ZC3H15	26.5305	27.5368	1.0063	2.00875			0.289325	0.603293	0.478236	0.286698	13	13	13	45.1	45.1	45.1	48.602	0	148.46	1000900000	117	26.5394	26.3556	26.5305	25.6259	27.5368	27.6976
Q15185	Q15185	Prostaglandin E synthase 3	PTGES3	27.7543	28.76	1.00569	2.0079			1.47499	0.0859903	0.815427	0.649055	9	9	9	54.4	54.4	54.4	18.697	0	83.339	2800500000	102	27.7662	27.6146	27.7543	28.0243	28.76	28.7972
O95486	O95486	Protein transport protein Sec24A	SEC24A	23.4767	24.4819	1.00518	2.00719	+	2_1	2.48325	0.0219672	1.05434	0.902733	15	15	15	23.9	23.9	23.9	119.75	0	41.594	174750000	51	23.2174	23.5828	23.4767	24.701	24.4819	24.257
P61981	P61981	14-3-3 protein gamma;14-3-3 protein gamma, N-terminally processed	YWHAG	26.5749	27.5789	1.00393	2.00546	+	2_1	3.04369	0.0297908	0.935616	0.846062	15	12	12	64.4	57.5	57.5	28.302	0	270.76	1404400000	118	26.7529	26.4566	26.5749	27.4082	27.6042	27.5789
P11137	P11137	Microtubule-associated protein 2	MAP2	21.2871	22.2908	1.00372	2.00516			0.283483	0.577285	0.529335	0.306043	5	5	5	5.1	5.1	5.1	199.52	0	10.81	25347000	16	NaN	21.3859	21.1883	20.6963	22.2908	22.4622
P49840	P49840	Glycogen synthase kinase-3 alpha	GSK3A	21.1917	22.1954	1.00372	2.00516			0	1	1.00372	0	4	3	3	15.9	13.9	13.9	50.98	0	5.8375	32507000	4	NaN	21.1917	NaN	22.3729	22.0178	NaN
P63000;P60763	P63000;P60763;P15153	Ras-related C3 botulinum toxin substrate 1;Ras-related C3 botulinum toxin substrate 3	RAC1;RAC3	26.1872	27.1872	0.999945	1.99992	+	2_1	4.21335	0.0112053	1.04058	0.9825	9	9	8	55.7	55.7	50	21.45	0	44.421	1099900000	77	26.1872	26.1099	26.2081	27.3063	27.1336	27.1872
Q9Y4X5	Q9Y4X5	E3 ubiquitin-protein ligase ARIH1	ARIH1	23.1468	24.1465	0.999674	1.99955	+	2_1	3.07085	0.022129	1.00292	0.90221	9	9	9	29.4	29.4	29.4	64.117	0	112.39	124200000	41	23.1468	23.205	22.9507	24.1465	24.2176	23.9473
Q92900	Q92900	Regulator of nonsense transcripts 1	UPF1	26.0532	27.0521	0.998859	1.99842	+	2_1	3.40136	0.00757647	1.13763	1.03045	40	40	40	48.2	48.2	48.2	124.34	0	323.31	1048400000	191	26.0651	26.0532	25.8705	27.2995	27.0502	27.0521
P09417	P09417	Dihydropteridine reductase	QDPR	23.7494	24.7467	0.997337	1.99631			1.23843	0.136187	0.738514	0.576944	7	7	7	46.7	46.7	46.7	25.789	0	103.68	173390000	29	23.5993	23.7494	23.9377	23.9762	24.7467	24.779
Q9NS86	Q9NS86	LanC-like protein 2	LANCL2	20.281	21.2749	0.993885	1.99154	+	2_1	1.32206	0.043923	1.06842	0.803835	3	3	3	13.6	13.6	13.6	50.854	0	24.977	18655000	12	20.3275	20.2346	NaN	21.8211	21.2749	20.9523
Q06787	Q06787	Fragile X mental retardation protein 1	FMR1	22.3413	23.335	0.99366	1.99123	+	2_1	2.09467	0.0185223	1.13693	0.922833	6	5	5	17.4	14.4	14.4	71.174	0	27.903	80987000	29	22.3138	22.3413	22.4446	23.9558	23.335	23.2198
Q15370	Q15370	Transcription elongation factor B polypeptide 2	TCEB2	25.1486	26.1405	0.99189	1.98879			1.42448	0.085859	0.824107	0.649289	8	8	8	83.9	83.9	83.9	13.133	0	24.074	454210000	60	25.1486	24.9483	25.2027	25.4103	26.1405	26.2212
O00487	O00487	26S proteasome non-ATPase regulatory subunit 14	PSMD14	25.8436	26.8348	0.991276	1.98794			1.70773	0.0640262	0.872463	0.708508	10	10	10	63.9	63.9	63.9	34.577	0	44.6	760470000	59	25.8862	25.8436	25.6306	26.2268	26.916	26.8348
O43396	O43396	Thioredoxin-like protein 1	TXNL1	24.2989	25.2888	0.989901	1.98605			1.9192	0.0532312	0.890867	0.739774	11	11	11	63	63	63	32.251	0	64.722	285570000	50	24.2989	24.51	24.2972	24.914	25.2888	25.5759
O76071	O76071	Probable cytosolic iron-sulfur protein assembly protein CIAO1	CIAO1	23.4751	24.4625	0.987448	1.98267			0.465465	0.409192	0.574932	0.374744	7	7	7	40.1	40.1	40.1	37.84	0	96.496	134610000	30	23.4751	23.5378	23.4194	22.995	24.4625	24.6996
P41567	P41567	Eukaryotic translation initiation factor 1	EIF1	24.6495	25.634	0.984512	1.97864			0.165456	0.77941	0.352399	0.195522	6	6	4	54	54	41.6	12.732	0	58.213	262390000	20	24.6796	24.6495	24.4534	23.3531	25.634	25.8525
A3KN83	A3KN83;Q9Y2G9	Protein strawberry notch homolog 1	SBNO1	20.8356	21.8191	0.983463	1.97721	+	2_1	1.79502	0.0404684	0.986238	0.821727	8	8	8	10.6	10.6	10.6	154.31	0	38.714	25971000	20	NaN	20.7645	20.9067	22.0822	21.8191	21.5642
P20042	P20042	Eukaryotic translation initiation factor 2 subunit 2	EIF2S2	27.1885	28.1711	0.982635	1.97607			1.17068	0.149187	0.721347	0.559302	21	21	21	63.7	63.7	63.7	38.388	0	288.43	1838700000	191	27.1399	27.2005	27.1885	27.3197	28.1711	28.2022
P05387	P05387	60S acidic ribosomal protein P2	RPLP2	25.3138	26.2964	0.982616	1.97605			0.634534	0.224575	0.734952	0.482852	7	7	6	85.2	85.2	70.4	11.665	0	80.744	501040000	67	25.2757	25.3138	25.3851	25.0625	26.2964	26.8206
Q9BZE9	Q9BZE9	Tether containing UBX domain for GLUT4	ASPSCR1	20.19	21.1715	0.981436	1.97443			0.703768	0.120902	0.981437	0.647166	4	4	4	14.6	14.6	14.6	60.182	0	13.471	11041000	8	20.4375	NaN	19.9426	NaN	20.7181	21.6249
Q9H3H3	Q9H3H3	UPF0696 protein C11orf68	C11orf68	21.3452	22.3265	0.981243	1.97417			0.56185	0.1603	0.981243	0.591924	3	3	3	12.3	12.3	12.3	31.43	0	4.3409	23612000	6	21.6219	NaN	21.0685	NaN	21.7298	22.9231
Q14320	Q14320;Q9Y247	Protein FAM50A	FAM50A	25.4594	26.4388	0.97942	1.97167			1.09091	0.10638	0.83362	0.613282	9	9	9	34.2	34.2	34.2	40.241	0	54.488	542070000	55	25.5841	25.4594	25.3453	25.6273	26.8236	26.4388
P25788	P25788	Proteasome subunit alpha type-3	PSMA3	25.4771	26.4563	0.979202	1.97137	+	2_1	2.3598	0.0117294	1.17035	0.974123	8	8	8	33.3	33.3	33.3	28.433	0	62.066	757720000	71	25.5664	25.4771	25.1972	26.9168	26.3787	26.4563
Q9H6Z4	Q9H6Z4	Ran-binding protein 3	RANBP3	22.7228	23.7004	0.977631	1.96923	+	2_1	1.69493	0.0320908	1.07603	0.835429	6	6	6	15.9	15.9	15.9	60.209	0	50.66	100600000	16	22.7228	22.7034	22.8874	24.3922	23.449	23.7004
P28340	P28340	DNA polymerase delta catalytic subunit	POLD1	26.319	27.2961	0.977087	1.96849	+	2_1	2.4613	0.00921101	1.20552	1.00908	43	43	43	60.3	60.3	60.3	123.63	0	205.67	1353400000	211	26.1716	26.319	26.3237	27.8532	27.2961	27.2816
Q9P258	Q9P258	Protein RCC2	RCC2	27.424	28.3996	0.975599	1.96646	+	2_1	3.04311	0.0114908	1.09687	0.975745	26	26	26	63.2	63.2	63.2	56.084	0	323.31	2740800000	239	27.4613	27.424	27.3114	28.726	28.3996	28.3616
Q96F86	Q96F86	Enhancer of mRNA-decapping protein 3	EDC3	24.939	25.914	0.975027	1.96568			0.318112	0.60833	0.448709	0.284403	15	15	15	52.6	52.6	52.6	56.077	0	111.64	334980000	64	24.9933	24.8746	24.939	24.2322	25.914	26.0069
Q14192	Q14192	Four and a half LIM domains protein 2	FHL2	22.7492	23.7238	0.974586	1.96508	+	2_1	2.29443	0.0284681	1.00606	0.885853	9	9	9	49.8	49.8	49.8	32.193	0	39.955	69127000	23	22.882	22.522	22.7492	NaN	23.7223	23.7253
O60524	O60524	Nuclear export mediator factor NEMF	NEMF	22.0002	22.9689	0.968658	1.95702			0	1	0.89516	0	6	6	6	8	8	8	122.95	0	20.337	50863000	10	NaN	22.0002	NaN	22.6526	22.9689	23.0646
Q01968	Q01968	Inositol polyphosphate 5-phosphatase OCRL-1	OCRL	21.2775	22.2459	0.968412	1.95669			0	1	0.968412	0	7	7	7	11.4	11.4	11.4	104.2	0	13.45	29395000	10	NaN	21.2775	NaN	NaN	22.4295	22.0622
P10644	P10644	cAMP-dependent protein kinase type I-alpha regulatory subunit;cAMP-dependent protein kinase type I-alpha regulatory subunit, N-terminally processed	PRKAR1A	23.9142	24.8809	0.966673	1.95433	+	2_1	1.878	0.0474887	0.928062	0.761466	9	9	9	35.4	35.4	35.4	42.981	0	85.149	198040000	39	23.9142	23.9415	23.705	24.3864	25.0777	24.8809
Q9BQC3	Q9BQC3	Diphthamide biosynthesis protein 2	DPH2	21.404	22.3705	0.966549	1.95416			0	0.903883	1.14638	0	5	5	5	19.2	19.2	19.2	52.082	0	13.457	43085000	11	NaN	21.404	NaN	22.973	22.3075	22.3705
Q08752	Q08752	Peptidyl-prolyl cis-trans isomerase D	PPID	23.2219	24.187	0.965046	1.95213	+	2_1	2.17134	0.0299772	1.01075	0.844951	11	11	11	38.6	38.6	38.6	40.763	0	27.022	123040000	33	23.2219	22.8587	23.3488	23.9138	24.187	24.361
Q08J23	Q08J23	tRNA (cytosine(34)-C(5))-methyltransferase	NSUN2	27.2101	28.1746	0.964441	1.95131	+	2_1	3.84118	0.0290099	0.905607	0.851194	38	38	38	70.9	70.9	70.9	86.47	0	323.31	2163100000	257	27.2101	27.2058	27.3388	28.069	28.228	28.1746
Q3KQU3	Q3KQU3	MAP7 domain-containing protein 1	MAP7D1	22.4471	23.4102	0.963074	1.94946			0	0.889767	0.980726	0	9	9	9	19.9	19.9	19.9	92.819	0	18.679	67611000	19	22.4471	NaN	NaN	23.4102	23.6442	23.2291
P24941	P24941	Cyclin-dependent kinase 2	CDK2	24.3277	25.2888	0.961111	1.94681	+	2_1	2.2674	0.0133224	1.16062	0.957739	12	10	9	54.7	48.3	43.6	33.929	0	49.538	331790000	49	24.1443	24.4162	24.3277	25.8476	25.2888	25.2336
P23193	P23193	Transcription elongation factor A protein 1	TCEA1	26.4949	27.4558	0.960894	1.94652			0.331845	0.584536	0.467939	0.295973	17	17	15	58.5	58.5	50.8	33.969	0	187.18	1007900000	116	26.6235	26.3214	26.4949	25.8016	27.5863	27.4558
Q9Y230	Q9Y230	RuvB-like 2	RUVBL2	27.2483	28.2077	0.959345	1.94443	+	2_1	3.58816	0.0327375	0.891631	0.830961	31	31	31	74.9	74.9	74.9	51.156	0	323.31	2236800000	217	27.2483	27.4188	27.2091	28.2077	28.2277	28.1157
P62273	P62273	40S ribosomal protein S29	RPS29	26.2317	27.1907	0.958942	1.94388	+	2_1	3.04107	0.0257493	0.968856	0.873016	3	3	3	33.9	33.9	33.9	6.6767	0	36.618	1157300000	59	26.4177	26.2317	26.1884	27.4141	27.1907	27.1396
O14976	O14976	Cyclin-G-associated kinase	GAK	21.3749	22.3321	0.957142	1.94146			1.1691	0.158903	0.70284	0.547947	5	5	5	7.8	7.8	7.8	143.19	0	43.254	45506000	13	21.3483	21.3749	21.6342	22.5044	21.6295	22.3321
Q9NVI1	Q9NVI1	Fanconi anemia group I protein	FANCI	25.1976	26.1545	0.956942	1.94119	+	2_1	2.12623	0.021297	1.1093	0.907956	17	17	17	15.6	15.6	15.6	149.32	0	25.325	415830000	28	25.2297	25.1976	25.1104	26.7165	25.9947	26.1545
Q9P016	Q9P016	Thymocyte nuclear protein 1	THYN1	22.1964	23.1525	0.956097	1.94005			2.16828	0.0682158	0.8051	0.696086	5	5	5	26.2	26.2	26.2	25.697	0	7.9313	64315000	23	22.5055	22.1964	22.1864	22.8789	23.1525	23.2723
Q9BTT0	Q9BTT0	Acidic leucine-rich nuclear phosphoprotein 32 family member E	ANP32E	25.1416	26.0975	0.955973	1.93989			0.283798	0.626889	0.452433	0.275432	6	6	6	41	41	41	30.692	0	46.258	369750000	48	25.1416	24.9743	25.1538	24.2659	26.2635	26.0975
Q5VZ89	Q5VZ89	DENN domain-containing protein 4C	DENND4C	19.6044	20.5561	0.951719	1.93418	+	2_1	1.39899	0.0349218	1.12547	0.850744	2	2	2	1.8	1.8	1.8	212.71	0	5.211	12222000	7	19.7449	19.4638	NaN	21.1979	20.4355	20.5561
Q8TD16	Q8TD16	Protein bicaudal D homolog 2	BICD2	22.3467	23.2981	0.951477	1.93385	+	2_1	2.58978	0.0307166	0.961032	0.871666	8	8	8	14.6	14.6	14.6	93.532	0	50.61	48454000	23	22.4059	22.2587	22.3467	NaN	23.1822	23.414
P18887	P18887	DNA repair protein XRCC1	XRCC1	21.232	22.1818	0.949802	1.93161			1.46186	0.0543089	0.954042	0.758034	4	4	4	15	15	15	69.476	0	14.149	22962000	15	21.232	21.2962	21.1551	NaN	21.8421	22.5214
P53582	P53582	Methionine aminopeptidase 1	METAP1	24.0293	24.9771	0.947706	1.9288			0.46884	0.350774	0.644133	0.403896	8	8	8	40.9	40.9	40.9	43.215	0	29.399	193180000	35	24.0293	23.3316	24.0439	23.3531	25.0071	24.9771
P50579	P50579	Methionine aminopeptidase 2	METAP2	23.2059	24.1518	0.945917	1.92641	+	2_1	3.18246	0.0241457	0.976497	0.886376	12	12	12	41.6	41.6	41.6	52.891	0	74.189	127740000	42	23.2059	23.3527	23.1497	24.1116	24.1518	24.3743
Q9H269	Q9H269	Vacuolar protein sorting-associated protein 16 homolog	VPS16	21.5318	22.4766	0.944807	1.92493			1.41468	0.0850565	0.829208	0.651397	7	7	7	17.6	17.6	17.6	94.693	0	17.981	46077000	14	21.2229	21.6333	21.5318	22.5897	22.4766	21.8093
Q9BT78	Q9BT78	COP9 signalosome complex subunit 4	COPS4	24.9987	25.9406	0.94191	1.92107	+	2_1	2.86333	0.0374729	0.899354	0.807731	14	14	14	53	53	53	46.268	0	65.499	483340000	68	24.9987	25.1942	24.9104	26.0625	25.9406	25.7982
Q15008	Q15008	26S proteasome non-ATPase regulatory subunit 6	PSMD6	25.5465	26.4874	0.940914	1.91974	+	2_1	2.14316	0.0235526	1.08358	0.892393	22	22	22	61.2	61.2	61.2	45.531	0	61.44	765080000	99	25.5447	25.5465	25.602	27.0707	26.4874	26.3857
O00232	O00232	26S proteasome non-ATPase regulatory subunit 12	PSMD12	25.8798	26.8173	0.937445	1.91513	+	2_1	3.58303	0.0372198	0.867039	0.809398	17	17	17	45.6	45.6	45.6	52.904	0	245.4	878660000	118	25.8798	26.0894	25.8745	26.8	26.8276	26.8173
Q9BQ67	Q9BQ67	Glutamate-rich WD repeat-containing protein 1	GRWD1	23.5218	24.4586	0.936766	1.91423			0.80943	0.283327	0.590745	0.441631	10	10	10	43.3	43.3	43.3	49.419	0	38.094	132870000	33	23.4979	23.6248	23.5218	23.4684	24.4586	24.4898
Q13283	Q13283	Ras GTPase-activating protein-binding protein 1	G3BP1	26.9785	27.9111	0.932663	1.9088			1.31813	0.107349	0.781442	0.611651	19	19	18	50.9	50.9	48.3	52.164	0	175.97	1602700000	157	27.0181	26.9785	26.8737	27.201	27.9111	28.1025
P11441	P11441	Ubiquitin-like protein 4A	UBL4A	22.0184	22.9493	0.93096	1.90654			0.986248	0.0878431	0.930961	0.702719	3	3	3	26.1	26.1	26.1	17.776	0	5.7814	36035000	5	22.1485	21.8883	NaN	NaN	22.6517	23.2469
P84077	P84077	ADP-ribosylation factor 1	ARF1	26.2678	27.1978	0.930029	1.90531	+	2_1	2.27219	0.0265457	1.02762	0.865738	12	8	2	79.6	49.7	19.9	20.697	0	111.75	1352300000	122	26.2678	26.4456	26.2619	27.7058	27.1978	27.1545
Q15642	Q15642	Cdc42-interacting protein 4	TRIP10	23.729	24.6581	0.929131	1.90413			0.645254	0.271816	0.655186	0.449177	12	12	12	30.9	30.9	30.9	68.351	0	48.467	153730000	54	23.729	23.6249	23.7938	23.4779	24.6581	24.9772
Q15018	Q15018	BRISC complex subunit Abro1	FAM175B	21.6585	22.5825	0.923941	1.89729			0	0.895215	0.984333	0	7	7	7	22.4	22.4	22.4	46.9	0	22.478	40508000	10	NaN	21.6585	NaN	22.9749	22.3712	22.5825
P49643	P49643	DNA primase large subunit	PRIM2	23.6087	24.5323	0.923517	1.89673			2.38317	0.0703583	0.779741	0.688669	12	12	12	36.7	36.7	36.7	58.805	0	61.338	182410000	33	23.6087	23.6044	23.8918	24.5323	24.609	24.303
Q9Y316	Q9Y316	Protein MEMO1	MEMO1	23.412	24.3348	0.922874	1.89589	+	2_1	2.43085	0.0404327	0.914106	0.794562	8	8	8	52.9	52.9	52.9	33.733	0	63.525	138800000	51	23.4946	23.1142	23.412	24.0624	24.3348	24.3658
Q9Y5T5	Q9Y5T5	Ubiquitin carboxyl-terminal hydrolase 16	USP16	22.2933	23.215	0.921741	1.8944			0	1	0.921741	0	7	7	7	14.8	14.8	14.8	93.569	0	8.8674	41180000	7	NaN	22.2933	NaN	NaN	22.8621	23.568
P25786	P25786	Proteasome subunit alpha type-1	PSMA1	28.1046	29.0255	0.920866	1.89325	+	2_1	2.75046	0.0212849	1.0348	0.907887	18	18	18	76	76	76	29.555	0	223.74	4053700000	181	28.1906	28.066	28.1046	29.4248	29.0255	29.0153
Q9Y3Z3	Q9Y3Z3	Deoxynucleoside triphosphate triphosphohydrolase SAMHD1	SAMHD1	21.0951	22.0158	0.920656	1.89298			1.29892	0.0643422	0.948569	0.730424	4	4	4	9.9	9.9	9.9	72.2	0	22.028	29843000	11	20.9448	21.2455	NaN	21.6871	22.0158	22.4283
[truncated: 2,048 more rows]
