# Supplementary material for: The RNA-dependent association of phosphatidylinositol 4,5-bisphosphate with intrinsically disordered proteins contribute to nuclear compartmentalization
Source: PLoS Genet. 2024 Dec 2;20(12):e1011462. doi: 10.1371/journal.pgen.1011462 (PMC11668513; doi:10.1371/journal.pgen.1011462)
Supplement: S3 Table — (XLSX) [file pgen.1011462.s026.xlsx]

## Sheet: S3 Table
S3 Table. Protein datasets employed for bioinformatics.
Majority protein IDs from significant protein groups (please see paragraph Raw data processing in Materials and Methods for details) were mapped to the UniProtKB database (https://www.uniprot.org/) (Homo sapiens, Swiss-Prot, reference proteome UP000005640, release 2022_01) and their canonical protein sequences were obtained. Only datasets highlighted with green color were used for further analyse…
Dataset	Protein groups identified and quantified by MaxQuant and Perseus	Majority protein IDs belonging to the quantified protein groups	Proteins from Majority protein IDs mapped to UniProt 2022_01 release	Notes
RDPA proteins	168	214	183	Proteins positively associated with PIP2 in higher order RNA-dependent manner
Nucleo-specific proteins identified	665	680	679	Proteins quantifiable in at least two replicates of nuclear fraction, but not in cytosolic fraction - based on MaxQuant and Perseus
Nucleo-specific proteins (+ RDPA proteins)	-	-	848	Proteins quantifiable in at least two replicates of nuclear fraction, but not in cytosolic fraction, with RDPA proteins added
Nuclear fraction proteins identified	3520	3659	3630	Proteins quantifiable in at least two replicates of nuclear fraction - based on MaxQuant and Perseus
Nuclear fraction proteins (+ RDPA proteins)	-	-	3655	Proteins quantifiable in at least two replicates of nuclear fraction, with RDPA proteins added
Cytosol-specific proteins	422	428	428	Proteins quantifiable in at least two replicates of cytosolic fraction, but not in nuclear fraction
Cytosolic fraction proteins	3277	3407	3379	Proteins quantifiable in at least two replicates of cytosolic fraction
Total cell proteome identified	3942	4087	4058	Proteins quantifiable in at least two replicates of cytosolic or nuclear fraction - based on MaxQuant and Perseus
Total cell proteome (+ RDPA proteins)	-	-	4082	Proteins quantifiable in at least two replicates of cytosolic or nuclear fraction, with RDPA proteins added
Reference proteome	-	-	20577	Reference human proteome from UniProtKB with one protein sequence per gene
