# Supplementary material for: The RNA-dependent association of phosphatidylinositol 4,5-bisphosphate with intrinsically disordered proteins contribute to nuclear compartmentalization
Source: PLoS Genet. 2024 Dec 2;20(12):e1011462. doi: 10.1371/journal.pgen.1011462 (PMC11668513; doi:10.1371/journal.pgen.1011462)
Supplement: S4 Table — (XLSX) [file pgen.1011462.s027.xlsx]

## Sheet: S4 Table
S4 Table. UniProtKB accession numbers for protein datasets employed for bioinformatics.
The UniProtKB accession numbers were obtained for majority protein IDs from significant protein groups (please see paragraph Raw data processing in Materials and Methods for details) mapped to the UniProtKB database (https://www.uniprot.org/) (Homo sapiens, Swiss-Prot, reference proteome UP000005640, release 2022_01). Only datasets highlighted with green color were used for further analyses.
RDPA proteins	Nucleo-specific proteins identified	Nucleo-specific proteins (+ RDPA proteins)	Nuclear fraction proteins identified	Nuclear fraction proteins (+ RDPA proteins)	Cytosol-specific proteins	Cytosolic fraction proteins	Total cell proteome identified	Total cell proteome (+ RDPA proteins)	Reference proteome
Q01105	Q5BKZ1	Q01105	Q5BKZ1	Q01105	P17480	P17480	P17480	Q01105	A0A075B6I9
Q92688	Q53F19	Q92688	Q53F19	Q92688	Q92889	Q92889	Q92889	Q92688	A0A286YF46
P19338	Q03252	P19338	Q03252	P19338	P42025	P42025	P42025	P19338	A6NKQ9
P39687	Q96AA3	P39687	Q96AA3	P39687	Q15843	Q15843	Q15843	P39687	O14522
Q9UQ35	Q9NX40	Q9UQ35	Q9NX40	Q9UQ35	Q96JY6	Q96JY6	Q96JY6	Q9UQ35	O75179
Q13428	Q14643	Q13428	Q14643	Q13428	Q13303	Q13303	Q13303	Q13428	O76036
P35659	Q8IX01	P35659	Q8IX01	P35659	Q9NP97	Q9NP97	Q9NP97	P35659	O94864
O75607	Q13523	O75607	Q13523	O75607	Q14155	Q14155	Q14155	O75607	O95069
O75643	Q8TAD8	O75643	Q8TAD8	O75643	P57081	P57081	P57081	O75643	O95992
O95218	Q13595	O95218	Q13595	O95218	Q9Y448	Q9Y448	Q9Y448	O95218	P01614
Q96ST2	Q9Y3B7	Q96ST2	Q9Y3B7	Q96ST2	P49354	P49354	P49354	Q96ST2	P04216
O60841	Q9BRD0	O60841	Q9BRD0	O60841	Q5TDH0	Q5TDH0	Q5TDH0	O60841	P07384
Q92541	P82650	Q92541	P82650	Q92541	O95359	O95359	O95359	Q92541	P0C629
P20290	Q9C0J8	P20290	Q9C0J8	P20290	O95376	O95376	O95376	P20290	P0C7T8
Q7Z4V5	Q14197	Q7Z4V5	Q14197	Q7Z4V5	O75828	O75828	O75828	Q7Z4V5	P0C7U9
Q96BT3	Q9BW72	Q96BT3	Q9BW72	Q96BT3	Q8TE02	Q8TE02	Q8TE02	Q96BT3	P0DMC3
Q9BTT0	Q69YN4	Q9BTT0	Q69YN4	Q9BTT0	Q9HCN4	Q9HCN4	Q9HCN4	Q9BTT0	P10070
Q15185	Q9HCD5	Q15185	Q9HCD5	Q15185	Q9H2P9	Q9H2P9	Q9H2P9	Q15185	P20036
Q13765	P51398	Q13765	P51398	Q13765	Q96BN8	Q96BN8	Q96BN8	Q13765	P20338
P46060	P78332	P46060	P78332	P46060	Q9Y315	Q9Y315	Q9Y315	P46060	P28335
Q7KZ85	O43181	Q7KZ85	O43181	Q7KZ85	Q9NWV4	Q9NWV4	Q9NWV4	Q7KZ85	P35913
Q9P258	Q15388	Q9P258	Q15388	Q9P258	Q12802	Q12802	Q12802	Q9P258	P49821
Q96JC9	Q9BRR8	Q96JC9	Q9BRR8	Q96JC9	P52564	P52564	P52564	Q96JC9	P50151
P67870	P14854	P67870	P14854	P67870	Q9BTE6	Q9BTE6	Q9BTE6	P67870	P59020
Q6P2Q9	Q86VU5	Q6P2Q9	Q86VU5	Q6P2Q9	Q9H7D0	Q9H7D0	Q9H7D0	Q6P2Q9	P60509
Q6UX04	P84090	Q6UX04	P84090	Q6UX04	P51808	P51808	P51808	Q6UX04	P78424
Q14978	Q9BZJ0	Q14978	Q9BZJ0	Q14978	Q9NR09	Q9NR09	Q9NR09	Q14978	Q01538
O60828	Q14318	O60828	Q14318	O60828	Q9NWS0	Q9NWS0	Q9NWS0	O60828	Q02833
O15355	Q96BW9	O15355	Q96BW9	O15355	Q53FA7	Q53FA7	Q53FA7	O15355	Q06055
P55199	Q8N2M8	P55199	Q8N2M8	P55199	Q9Y547	Q9Y547	Q9Y547	P55199	Q07864
Q9Y2W2	Q96EL3	Q9Y2W2	Q96EL3	Q9Y2W2	O95372	O95372	O95372	Q9Y2W2	Q07954
Q66PJ3	O43678	Q66PJ3	O43678	Q66PJ3	Q9UPT5	Q9UPT5	Q9UPT5	Q66PJ3	Q13188
P08195	P57105	P08195	P57105	P08195	Q04206	Q04206	Q04206	P08195	Q14289
P27105	O00268	P27105	O00268	P27105	O75832	O75832	O75832	P27105	Q15878
Q9UQ88	Q9H8G2	Q9UQ88	Q9H8G2	Q9UQ88	Q86VS8	Q86VS8	Q86VS8	Q9UQ88	Q16790
Q8N108	Q6IEG0	Q8N108	Q6IEG0	Q8N108	Q01433	Q01433	Q01433	Q8N108	Q3MIT2
O00472	O75380	O00472	O75380	O00472	P49459	P49459	P49459	O00472	Q5H8A4
P53999	Q16540	P53999	Q16540	P53999	Q14161	Q14161	Q14161	P53999	Q5T7R7
Q13427	Q9Y2R0	Q13427	Q9Y2R0	Q13427	Q92600	Q92600	Q92600	Q13427	Q5TA81
P29590	O60508	P29590	O60508	P29590	Q96P48	Q96P48	Q96P48	P29590	Q5TEJ8
Q9NPA8	Q8NFH5	Q9NPA8	Q8NFH5	Q9NPA8	Q9Y5P6	Q9Y5P6	Q9Y5P6	Q9NPA8	Q5THK1
Q9NW82	Q5UIP0	Q9NW82	Q5UIP0	Q9NW82	Q9BVQ7	Q9BVQ7	Q9BVQ7	Q9NW82	Q69YU3
Q9Y2T2	O75251	Q9Y2T2	O75251	Q9Y2T2	Q13257	Q13257	Q13257	Q9Y2T2	Q6P9H4
P38432	P29590	P38432	P29590	P38432	Q9UJW0	Q9UJW0	Q9UJW0	P38432	Q6URK8
O43719	Q7Z2W9	O43719	Q7Z2W9	O43719	P27707	P27707	P27707	O43719	Q6UWB1
P13984	Q6P1L8	P13984	Q6P1L8	P13984	O75935	O75935	O75935	P13984	Q6ZMK1
P05023	Q9H936	P05023	Q9H936	P05023	P50748	P50748	P50748	P05023	Q7L8A9
P35269	P30038	P35269	P30038	P35269	O75122	O75122	O75122	P35269	Q7Z2T5
Q9UKV3	Q9BQ48	Q9UKV3	Q9BQ48	Q9UKV3	Q9UM54	Q9UM54	Q9UM54	Q9UKV3	Q7Z4L5
Q68CQ4	O60783	Q68CQ4	O60783	Q68CQ4	Q96G46	Q96G46	Q96G46	Q68CQ4	Q7Z5L0
P06748	Q96C24	P06748	Q96C24	P06748	Q9UHW5	Q9UHW5	Q9UHW5	P06748	Q86UE6
O00203	Q5JRA6	O00203	Q5JRA6	O00203	O75179	O75179	O75179	O00203	Q86VZ2
Q9UKL0	Q75N03	Q9UKL0	Q75N03	Q9UKL0	P51452	P51452	P51452	Q9UKL0	Q86YV5
Q99613	A3KMH1	Q99613	A3KMH1	Q99613	Q6GMV2	Q6GMV2	Q6GMV2	Q99613	Q86YW7
O14617	Q8N5M1	O14617	Q8N5M1	O14617	Q5XPI4	Q5XPI4	Q5XPI4	O14617	Q8IU57
P25440	Q8IXI1	P25440	Q8IXI1	P25440	Q9H4A3	Q9H4A3	Q9H4A3	P25440	Q8N103
O60885	Q9NX14	O60885	Q9NX14	O60885	P29218	P29218	P29218	O60885	Q8N878
Q15059	Q9Y2U8	Q15059	Q9Y2U8	Q15059	Q8N3F8	Q8N3F8	Q8N3F8	Q15059	Q8NA23
Q9H307	Q8WUZ0	Q9H307	Q8WUZ0	Q9H307	P51003	P51003	P51003	Q9H307	Q8NA61
Q9UJV9	Q96A35	Q9UJV9	Q96A35	Q9UJV9	O43665	O43665	O43665	Q9UJV9	Q8NBJ9
O60341	O14548	O60341	O14548	O60341	P0DPD7	P0DPD7	P0DPD7	O60341	Q8NDT2
P19784	Q8NEY8	P19784	Q8NEY8	P19784	Q93100	Q93100	Q93100	P19784	Q8NEG5
Q96EB6	Q9NP81	Q96EB6	Q9NP81	Q96EB6	Q16512	Q16512	Q16512	Q96EB6	Q8NF50
O00193	Q6P6C2	O00193	Q6P6C2	O00193	Q8N5C7	Q8N5C7	Q8N5C7	O00193	Q8NGR9
O43865	Q9BVS5	O43865	Q9BVS5	O43865	Q9H6Q4	Q9H6Q4	Q9H6Q4	O43865	Q8NH51
O15371	O95139	O15371	O95139	O15371	O60888	O60888	O60888	O15371	Q8TAG5
P60228	Q8WWV3	P60228	Q8WWV3	P60228	P50135	P50135	P50135	P60228	Q93096
P29084	Q96DF8	P29084	Q96DF8	P29084	Q96I15	Q96I15	Q96I15	P29084	Q96D15
P61604	Q96BP2	P61604	Q96BP2	P61604	Q8WVJ2	Q8WVJ2	Q8WVJ2	P61604	Q96D21
P11169	Q5RI15	P11169	Q5RI15	P11169	O75817	O75817	O75817	P11169	Q96GW7
Q53F19	Q96JB5	Q53F19	Q96JB5	Q53F19	Q8TF05	Q8TF05	Q8TF05	Q53F19	Q96GX1
P54709	P12694	P54709	P12694	P54709	Q9NNW5	Q9NNW5	Q9NNW5	P54709	Q96HQ2
Q8WVV9	A8CG34	Q8WVV9	A8CG34	Q8WVV9	Q6NW29	Q6NW29	Q6NW29	Q8WVV9	Q96MK3
Q96K17	Q96TA2	Q96K17	Q96TA2	Q96K17	Q9BWH6	Q9BWH6	Q9BWH6	Q96K17	Q96QU4
Q9BWE0	Q5HYK3	Q9BWE0	Q5HYK3	Q9BWE0	O00534	O00534	O00534	Q9BWE0	Q96RI0
P63173	Q08426	P63173	Q08426	P63173	Q96GX9	Q96GX9	Q96GX9	P63173	Q9BR61
Q6NYC1	Q8N201	Q6NYC1	Q8N201	Q6NYC1	Q9UPU5	Q9UPU5	Q9UPU5	Q6NYC1	Q9BRQ3
Q15287	Q02040	Q15287	Q02040	Q15287	Q08AD1	Q08AD1	Q08AD1	Q15287	Q9BRZ2
Q13144	O95870	Q13144	O95870	Q13144	Q14657	Q14657	Q14657	Q13144	Q9BV97
P25786	O75323	P25786	O75323	P25786	Q96LR5	Q96LR5	Q96LR5	P25786	Q9H0R4
Q4LE39	Q8IXT5	Q4LE39	Q8IXT5	Q4LE39	Q16644	Q16644	Q16644	Q4LE39	Q9H5I1
P28715	Q5SW24	P28715	Q5SW24	P28715	O94822	O94822	O94822	P28715	Q9H6X4
Q86V97	P82921	Q86V97	P82921	Q86V97	Q7L5Y1	Q7L5Y1	Q7L5Y1	Q86V97	Q9H9P5
Q9UKJ3	P39210	Q9UKJ3	P39210	Q9UKJ3	P53611	P53611	P53611	Q9UKJ3	Q9HBT6
Q9HCG8	Q96IR7	Q9HCG8	Q96IR7	Q9HCG8	Q9NPQ8	Q9NPQ8	Q9NPQ8	Q9HCG8	Q9NP99
Q9NR50	Q8IY17	Q9NR50	Q8IY17	Q9NR50	Q7L5D6	Q7L5D6	Q7L5D6	Q9NR50	Q9NPF2
P68400	Q15542	P68400	Q15542	P68400	Q7Z460	Q7Z460	Q7Z460	P68400	Q9NQI0
P07602	Q9Y2Z9	P07602	Q9Y2Z9	P07602	Q96JJ3	Q96JJ3	Q96JJ3	P07602	Q9NS75
Q16790	P20674	Q16790	P20674	Q16790	Q7Z6M1	Q7Z6M1	Q7Z6M1	Q16790	Q9NTG1
P49792	Q7Z7F7	P49792	Q7Z7F7	P49792	Q9Y3P9	Q9Y3P9	Q9Y3P9	P49792	Q9NUJ1
Q96EY7	Q92667	Q96EY7	Q92667	Q96EY7	Q53T59	Q53T59	Q53T59	Q96EY7	Q9UBN6
Q9Y4B6	Q9BQ39	Q9Y4B6	Q9BQ39	Q9Y4B6	Q5T6V5	Q5T6V5	Q5T6V5	Q9Y4B6	Q9UHV5
Q8IXQ4	O00411	Q8IXQ4	O00411	Q8IXQ4	Q96N21	Q96N21	Q96N21	Q8IXQ4	Q9UIB8
Q8NFJ5	Q6NZY4	Q8NFJ5	Q6NZY4	Q8NFJ5	Q7Z7E8	Q7Z7E8	Q7Z7E8	Q8NFJ5	Q9UKG1
Q9BW71	Q5TC12	Q9BW71	Q5TC12	Q9BW71	O14545	O14545	O14545	Q9BW71	Q9UQ72
O14974	Q9H3K2	O14974	Q9H3K2	O14974	Q9UPN7	Q9UPN7	Q9UPN7	O14974	Q9Y4M8
Q86VP6	Q06136	Q86VP6	Q06136	Q86VP6	Q9NYL9	Q9NYL9	Q9NYL9	Q86VP6	Q9Y6B6
Q9Y312	Q96BR5	Q9Y312	Q96BR5	Q9Y312	Q5VW36	Q5VW36	Q5VW36	Q9Y312	Q9Y6E7
Q9UHB7	Q9NY12	Q9UHB7	Q9NY12	Q9UHB7	Q9UKZ1	Q9UKZ1	Q9UKZ1	Q9UHB7	Q9Y6U7
O43847	Q9NWU1	O43847	Q9NWU1	O43847	P63172	P63172	P63172	O43847	Q9Y6W3
P11166	Q8N4V1	P11166	Q8N4V1	P11166	O00471	O00471	O00471	P11166	A0A087WSZ0
P20020	Q9NRK6	P20020	Q9NRK6	P20020	P56945	P56945	P56945	P20020	A0A1B0GUI7
Q14137	P49406	Q14137	P49406	Q14137	O95989	O95989	O95989	Q14137	A6NGH7
P35613	O75394	P35613	O75394	P35613	O95825	O95825	O95825	P35613	A8MQ14
Q92769	Q9BYW2	Q92769	Q9BYW2	Q92769	P53384	P53384	P53384	Q92769	O00257
Q9H6Y2	Q86WB0	Q9H6Y2	Q86WB0	Q9H6Y2	Q6PJ69	Q6PJ69	Q6PJ69	Q9H6Y2	O15537
P0DP25	Q53EP0	P0DP25	Q53EP0	P0DP25	Q96JG6	Q96JG6	Q96JG6	P0DP25	O15541
P52569	Q08170	P52569	Q08170	P52569	P32455	P32455	P32455	P52569	O75445
Q7L014	P82663	Q7L014	P82663	Q7L014	P11802	P11802	P11802	Q7L014	O75474
O00267	O95400	O00267	O95400	O00267	O15111	O15111	O15111	O00267	O75907
Q96CB9	Q06481	Q96CB9	Q06481	Q96CB9	Q8IYB5	Q8IYB5	Q8IYB5	Q96CB9	O94769
P29083	Q96E39	P29083	Q96E39	P29083	P42574	P42574	P42574	P29083	P01034
P51858	P17275	P51858	P17275	P51858	Q15814	Q15814	Q15814	P51858	P01100
Q8IZL8	O75586	Q8IZL8	O75586	Q8IZL8	Q9H840	Q9H840	Q9H840	Q8IZL8	P05160
Q9H2K0	P05166	Q9H2K0	P05166	Q9H2K0	Q9NR19	Q9NR19	Q9NR19	Q9H2K0	P05455
P62873	O43676	P62873	O43676	P62873	Q9NVD7	Q9NVD7	Q9NVD7	P62873	P08473
P08754	Q6P1M0	P08754	Q6P1M0	P08754	Q6NXE6	Q6NXE6	Q6NXE6	P08754	P08949
Q03111	P60602	Q03111	P60602	Q03111	O00244	O00244	O00244	Q03111	P08F94
Q15029	O43674	Q15029	O43674	Q15029	Q9UP83	Q9UP83	Q9UP83	Q15029	P0DJH9
Q3LXA3	Q9ULU4	Q3LXA3	Q9ULU4	Q3LXA3	Q96P47	Q96P47	Q96P47	Q3LXA3	P0DOY3
Q49AM1	O94842	Q49AM1	O94842	Q49AM1	Q03154	Q03154	Q03154	Q49AM1	P0DTF9
Q9NWA0	P16219	Q9NWA0	P16219	Q9NWA0	Q96JH7	Q96JH7	Q96JH7	Q9NWA0	P14618
P59780	P08962	P59780	P08962	P59780	Q969F9	Q969F9	Q969F9	P59780	P14651
P62256	Q9NQH7	P62256	Q9NQH7	P62256	Q9P270	Q9P270	Q9P270	P62256	P29371
P47712	P52815	P47712	P52815	P47712	Q6UWE0	Q6UWE0	Q6UWE0	P47712	P30085
O00629	Q9BZF1	O00629	Q9BZF1	O00629	O95352	O95352	O95352	O00629	P35268
Q13268	O15121	Q13268	O15121	Q13268	Q8NFW8	Q8NFW8	Q8NFW8	Q13268	P43657
Q92572	Q8NDT2	Q92572	Q8NDT2	Q92572	Q13572	Q13572	Q13572	Q92572	P46777
Q15910	Q8NHP6	Q15910	Q8NHP6	Q15910	P35754	P35754	P35754	Q15910	P52298
O75955	O00161	O75955	O00161	O75955	P42858	P42858	P42858	O75955	P53985
Q5T8I3	Q9BV79	Q5T8I3	Q9BV79	Q5T8I3	Q9NYL2	Q9NYL2	Q9NYL2	Q5T8I3	P54845
Q71UI9	Q96GC5	Q71UI9	Q96GC5	Q71UI9	Q9UI30	Q9UI30	Q9UI30	Q71UI9	P56705
Q9UKS6	Q9P0I2	Q9UKS6	Q9P0I2	Q9UKS6	Q6P3W7	Q6P3W7	Q6P3W7	Q9UKS6	P56715
Q9UGM6	Q5VT66	Q9UGM6	Q5VT66	Q9UGM6	Q96EK9	Q96EK9	Q96EK9	Q9UGM6	P58005
O15091	Q9UQM7	O15091	Q9UQM7	O15091	Q9H467	Q9H467	Q9H467	O15091	P59826
P54105	P14373	P54105	P14373	P54105	Q9H6S0	Q9H6S0	Q9H6S0	P54105	P62891
P40939	Q9NR12	P40939	Q9NR12	P40939	P78318	P78318	P78318	P40939	P82909
Q9UHG3	Q15526	Q9UHG3	Q15526	Q9UHG3	P05120	P05120	P05120	Q9UHG3	Q01850
Q7L5N1	O14561	Q7L5N1	O14561	Q7L5N1	Q53GG5	Q53GG5	Q53GG5	Q7L5N1	Q01974
P23284	Q14149	P23284	Q14149	P23284	Q5T5Y3	Q5T5Y3	Q5T5Y3	P23284	Q10472
P38919	Q96QD9	P38919	Q96QD9	P38919	Q9BUK6	Q9BUK6	Q9BUK6	P38919	Q13117
P34897	Q9BX68	P34897	Q9BX68	P34897	Q15796	Q15796	Q15796	P34897	Q14623
P16070	Q9HD34	P16070	Q9HD34	P16070	Q13459	Q13459	Q13459	P16070	Q147U1
P30040	Q8TBF4	P30040	Q8TBF4	P30040	Q460N5	Q460N5	Q460N5	P30040	Q15650
Q9HCK8	Q9NUQ2	Q9HCK8	Q9NUQ2	Q9HCK8	Q96BK5	Q96BK5	Q96BK5	Q9HCK8	Q17R55
Q9BSJ8	Q8N0V3	Q9BSJ8	Q8N0V3	Q9BSJ8	Q9UBK9	Q9UBK9	Q9UBK9	Q9BSJ8	Q2KHN1
O43143	O94919	O43143	O94919	O43143	P40123	P40123	P40123	O43143	Q3BBV2
P46777	Q4U2R6	P46777	Q4U2R6	P46777	Q9Y4P1	Q9Y4P1	Q9Y4P1	P46777	Q4ZIN3
P23258	O00165	P23258	O00165	P23258	P36639	P36639	P36639	P23258	Q5D0E6
P10909	Q8WXH0	P10909	Q8WXH0	P10909	Q9UGJ1	Q9UGJ1	Q9UGJ1	P10909	Q5JPI9
Q06587	P19404	Q06587	P19404	Q06587	Q14331	Q14331	Q14331	Q06587	Q5T686
O75396	L0R6Q1	O75396	L0R6Q1	O75396	Q92696	Q92696	Q92696	O75396	Q5UE93
O00505	Q9NVC6	O00505	Q9NVC6	O00505	Q9Y2H0	Q9Y2H0	Q9Y2H0	O00505	Q6ZV89
Q9Y2X3	Q6UXV4	Q9Y2X3	Q6UXV4	Q9Y2X3	Q4KMP7	Q4KMP7	Q4KMP7	Q9Y2X3	Q75T13
O95197	Q15906	O95197	Q15906	O95197	Q86WQ0	Q86WQ0	Q86WQ0	O95197	Q7L0Y3
O43399	Q69YL0	O43399	Q69YL0	O43399	Q13952	Q13952	Q13952	O43399	Q7L8J4
P30405	Q99643	P30405	Q99643	P30405	Q53HC9	Q53HC9	Q53HC9	P30405	Q7LGA3
P47813	P49590	P47813	P49590	P47813	Q9C0D5	Q9C0D5	Q9C0D5	P47813	Q7Z5N4
P62937	O75616	P62937	O75616	P62937	O14981	O14981	O14981	P62937	Q86W54
Q6DD88	O75438	Q6DD88	O75438	Q6DD88	P07108	P07108	P07108	Q6DD88	Q86WR6
Q12874	P10606	Q12874	P10606	Q12874	O76070	O76070	O76070	Q12874	Q86WZ0
O43615	P17152	O43615	P17152	O43615	P46527	P46527	P46527	O43615	Q8IY84
P25788	Q5T9A4	P25788	Q5T9A4	P25788	Q9UBB6	Q9UBB6	Q9UBB6	P25788	Q8N131
Q07021	Q9NY61	Q07021	Q9NY61	Q07021	Q6ZNJ1	Q6ZNJ1	Q6ZNJ1	Q07021	Q8N485
P42167	Q9NWW5	P42167	Q9NWW5	P42167	Q96KP1	Q96KP1	Q96KP1	P42167	Q8N5S9
P28070	Q9NWB1	P28070	Q9NWB1	P28070	Q8TBZ6	Q8TBZ6	Q8TBZ6	P28070	Q8N729
B5ME19	Q9NX62	B5ME19	Q9NX62	B5ME19	Q96LD4	Q96LD4	Q96LD4	B5ME19	Q8N9F0
E9PAV3	Q9ULV3	E9PAV3	Q9ULV3	E9PAV3	Q9NUW8	Q9NUW8	Q9NUW8	E9PAV3	Q8NGJ7
O14602	Q07954	O14602	Q07954	O14602	Q8IYI6	Q8IYI6	Q8IYI6	O14602	Q8NGL4
P0C0S5	Q8NDX5	P0C0S5	Q8NDX5	P0C0S5	Q86VQ1	Q86VQ1	Q86VQ1	P0C0S5	Q8NGV0
P0DME0	Q9Y657	P0DME0	Q9Y657	P0DME0	Q8TEW0	Q8TEW0	Q8TEW0	P0DME0	Q8TAC1
P0DP24	Q9H4L4	P0DP24	Q9H4L4	P0DP24	Q5T3I0	Q5T3I0	Q5T3I0	P0DP24	Q8TC57
P21127	O60830	P21127	O60830	P21127	O43414	O43414	O43414	P21127	Q8TDU6
Q8NEV1	Q9NXE8	Q8NEV1	Q9NXE8	Q8NEV1	Q8TCE6	Q8TCE6	Q8TCE6	Q8NEV1	Q8WV74
Q8TDB8	Q9H6W3	Q8TDB8	Q9H6W3	Q8TDB8	P42575	P42575	P42575	Q8TDB8	Q8WYR4
Q8WVZ9	P56589	Q8WVZ9	P56589	Q8WVZ9	Q9NWY4	Q9NWY4	Q9NWY4	Q8WVZ9	Q96A72
Q96HN2	Q8N9M1	Q96HN2	Q8N9M1	Q96HN2	Q9BW71	Q9BW71	Q9BW71	Q96HN2	Q96DT5
Q99496	Q9UHQ9	Q99496	Q9UHQ9	Q99496	Q86X10	Q86X10	Q86X10	Q99496	Q96FF7
Q9NRH3	Q96DB5	Q9NRH3	Q96DB5	Q9NRH3	Q9BV73	Q9BV73	Q9BV73	Q9NRH3	Q96HM7
P0DP23	Q9P0M9	P0DP23	Q9P0M9	P0DP23	P19971	P19971	P19971	P0DP23	Q96NJ3
P10321	O00217	P10321	O00217	P10321	Q8N8N7	Q8N8N7	Q8N8N7	P10321	Q96Q89
P04439	O00562	P04439	O00562	P04439	Q9Y4P8	Q9Y4P8	Q9Y4P8	P17480	Q96QU8
P01889	Q9NUQ7	P01889	Q9NUQ7	Q5BKZ1	Q9UHB4	Q9UHB4	Q9UHB4	Q92889	Q99819
	P30414	Q5BKZ1	P30414	Q03252	Q13153	Q13153	Q13153	P42025	Q9H867
	H3BV12	Q03252	H3BV12	Q96AA3	Q96Q15	Q96Q15	Q96Q15	Q15843	Q9H9G7
	Q5T653	Q96AA3	Q5T653	Q9NX40	Q8IZH2	Q8IZH2	Q8IZH2	Q96JY6	Q9HA77
	Q96JJ7	Q9NX40	Q96JJ7	Q14643	Q8N9N2	Q8N9N2	Q8N9N2	Q13303	Q9HBH9
	Q969Z3	Q14643	Q969Z3	Q8IX01	Q9NQX3	Q9NQX3	Q9NQX3	Q9NP97	Q9NRX3
	Q6UW68	Q8IX01	Q6UW68	Q13523	Q9H900	Q9H900	Q9H900	Q14155	Q9NSY0
	Q9UBB5	Q13523	Q9UBB5	Q8TAD8	Q9UBK8	Q9UBK8	Q9UBK8	P57081	Q9NUI1
	O75367	Q8TAD8	O75367	Q13595	Q9H6F5	Q9H6F5	Q9H6F5	Q9Y448	Q9NY15
	Q15120	Q13595	Q15120	Q9Y3B7	Q5VT06	Q5VT06	Q5VT06	P49354	Q9NZC4
	P13637	Q9Y3B7	P13637	Q9BRD0	Q5PRF9	Q5PRF9	Q5PRF9	Q5TDH0	Q9NZJ6
	Q15554	Q9BRD0	Q15554	P82650	Q6NXS1	Q6NXS1	Q6NXS1	O95359	Q9UHA3
	P22033	P82650	P22033	Q9C0J8	Q9HCD6	Q9HCD6	Q9HCD6	O95376	Q9UKU6
	P48651	Q9C0J8	P48651	Q14197	Q9UBS0	Q9UBS0	Q9UBS0	O75828	Q9UL26
	Q96HJ9	Q14197	Q96HJ9	Q9BW72	P10636	P10636	P10636	Q8TE02	Q9ULE4
	Q9P2R6	Q9BW72	Q9P2R6	Q69YN4	Q9UET6	Q9UET6	Q9UET6	Q9HCN4	Q9ULH4
	Q8WVX9	Q69YN4	Q8WVX9	Q9HCD5	Q15172	Q15172	Q15172	Q9H2P9	Q9UMX1
	Q8IXI2	Q9HCD5	Q8IXI2	P51398	Q9GZR2	Q9GZR2	Q9GZR2	Q96BN8	Q9UNQ0
	Q9UK61	P51398	Q9UK61	P78332	O14920	O14920	O14920	Q9Y315	A0A0A0MRZ8
	P51159	P78332	P51159	O43181	Q9H2J4	Q9H2J4	Q9H2J4	Q9NWV4	A0FGR9
	Q99807	O43181	Q99807	Q15388	Q9BVS4	Q9BVS4	Q9BVS4	Q12802	A6NHM9
	Q9Y320	Q15388	Q9Y320	Q9BRR8	Q6P158	Q6P158	Q6P158	P52564	A6NKG5
	O43819	Q9BRR8	O43819	P14854	Q14118	Q14118	Q14118	Q9BTE6	C9JJH3
	Q6NUT3	P14854	Q6NUT3	Q86VU5	Q9P2D3	Q9P2D3	Q9P2D3	Q9H7D0	D6RGX4
	Q9NP72	Q86VU5	Q9NP72	P84090	Q14790	Q14790	Q14790	P51808	M0R2J8
	Q9NWU5	P84090	Q9NWU5	Q9BZJ0	Q8WW01	Q8WW01	Q8WW01	Q9NR09	O00451
	Q96EC8	Q9BZJ0	Q96EC8	Q14318	O75157	O75157	O75157	Q9NWS0	O00622
	Q9BU23	Q14318	Q9BU23	Q96BW9	Q68CZ2	Q68CZ2	Q68CZ2	Q53FA7	O15379
	Q9H8M2	Q96BW9	Q9H8M2	Q8N2M8	Q8IY22	Q8IY22	Q8IY22	Q9Y547	O43187
	Q96DZ1	Q8N2M8	Q96DZ1	Q96EL3	Q96P11	Q96P11	Q96P11	O95372	O60282
	Q9C0E8	Q96EL3	Q9C0E8	O43678	Q15058	Q15058	Q15058	Q9UPT5	O75528
	Q9NVA1	O43678	Q9NVA1	P57105	Q7Z4H3	Q7Z4H3	Q7Z4H3	Q04206	O75820
	Q9H173	P57105	Q9H173	O00268	O15318	O15318	O15318	O75832	O94875
	Q8NCN4	O00268	Q8NCN4	Q9H8G2	Q9Y4F5	Q9Y4F5	Q9Y4F5	Q86VS8	P01178
	A8MXV4	Q9H8G2	A8MXV4	Q6IEG0	Q8IXW5	Q8IXW5	Q8IXW5	Q01433	P06133
	O95297	Q6IEG0	O95297	O75380	O00418	O00418	O00418	P49459	P06493
	Q96ND0	O75380	Q96ND0	Q16540	Q6GQQ9	Q6GQQ9	Q6GQQ9	Q14161	P0CJ87
	O15438	Q16540	O15438	Q9Y2R0	O60825	O60825	O60825	Q92600	P10589
	Q96RL7	Q9Y2R0	Q96RL7	O60508	Q7L8J4	Q7L8J4	Q7L8J4	Q96P48	P13929
	Q9UL03	O60508	Q9UL03	Q8NFH5	Q9H832	Q9H832	Q9H832	Q9Y5P6	P17152
	Q9H019	Q8NFH5	Q9H019	Q5UIP0	Q08623	Q08623	Q08623	Q9BVQ7	P20339
	Q53H12	Q5UIP0	Q53H12	O75251	Q96R06	Q96R06	Q96R06	Q13257	P35222
	P16066	O75251	P16066	Q7Z2W9	Q8N0W3	Q8N0W3	Q8N0W3	Q9UJW0	P35372
	O95563	Q7Z2W9	O95563	Q6P1L8	O75592	O75592	O75592	P27707	P35713
	P07919	Q6P1L8	P07919	Q9H936	Q9NRA8	Q9NRA8	Q9NRA8	O75935	P49247
	O75208	Q9H936	O75208	P30038	Q9NRX1	Q9NRX1	Q9NRX1	P50748	P50053
	Q9BXF6	P30038	Q9BXF6	Q9BQ48	Q86W50	Q86W50	Q86W50	O75122	P50851
	Q86VR2	Q9BQ48	Q86VR2	O60783	Q9HBL8	Q9HBL8	Q9HBL8	Q9UM54	P62244
	P38398	O60783	P38398	Q96C24	Q5TAQ9	Q5TAQ9	Q5TAQ9	Q96G46	P68366
	P19387	Q96C24	P19387	Q5JRA6	Q8NHV4	Q8NHV4	Q8NHV4	Q9UHW5	Q01955
	O95674	Q5JRA6	O95674	Q75N03	Q96FV2	Q96FV2	Q96FV2	O75179	Q02539
	Q7LGA3	Q75N03	Q7LGA3	A3KMH1	Q9ULX3	Q9ULX3	Q9ULX3	P51452	Q04118
	O75746	A3KMH1	O75746	Q8N5M1	Q9Y6Y0	Q9Y6Y0	Q9Y6Y0	Q6GMV2	Q12791
	Q9UQ90	Q8N5M1	Q9UQ90	Q8IXI1	Q15750	Q15750	Q15750	Q5XPI4	Q13077
	Q02127	Q8IXI1	Q02127	Q9NX14	P46019	P46019	P46019	Q9H4A3	Q15834
	Q9NPH0	Q9NX14	Q9NPH0	Q9Y2U8	O43765	O43765	O43765	P29218	Q16394
	Q8N2F6	Q9Y2U8	Q8N2F6	Q8WUZ0	Q9Y2R4	Q9Y2R4	Q9Y2R4	Q8N3F8	Q1EHB4
	P23229	Q8WUZ0	P23229	Q96A35	Q5TGY1	Q5TGY1	Q5TGY1	P51003	Q3B7T1
	Q13227	Q96A35	Q13227	O14548	O15066	O15066	O15066	O43665	Q3SXZ3
	Q9BSF4	O14548	Q9BSF4	Q8NEY8	Q8IYB7	Q8IYB7	Q8IYB7	P0DPD7	Q3YBR2
	Q86X95	Q8NEY8	Q86X95	Q9NP81	Q9UJY5	Q9UJY5	Q9UJY5	Q93100	Q495Z4
	Q8IUH3	Q9NP81	Q8IUH3	Q6P6C2	Q12800	Q12800	Q12800	Q16512	Q496Y0
	Q86WW8	Q6P6C2	Q86WW8	Q9BVS5	Q8TDB6	Q8TDB6	Q8TDB6	Q8N5C7	Q4G0A6
	Q86VZ5	Q9BVS5	Q86VZ5	O95139	Q96GA7	Q96GA7	Q96GA7	Q9H6Q4	Q53EZ4
	O60499	O95139	O60499	Q8WWV3	Q15102	Q15102	Q15102	O60888	Q587J7
	O95602	Q8WWV3	O95602	Q96DF8	Q9ULP9	Q9ULP9	Q9ULP9	P50135	Q5JTW2
	Q96KC8	Q96DF8	Q96KC8	Q96BP2	O60333	O60333	O60333	Q96I15	Q5T0L3
	Q9UJG1	Q96BP2	Q9UJG1	Q5RI15	Q13671	Q13671	Q13671	Q8WVJ2	Q6IQ55
	P07942	Q5RI15	P07942	Q96JB5	Q07617	Q07617	Q07617	O75817	Q6ISB3
	Q5ZPR3	Q96JB5	Q5ZPR3	P12694	Q15386	Q15386	Q15386	Q8TF05	Q6S9Z5
	Q9P0U1	P12694	Q9P0U1	A8CG34	Q96QU8	Q96QU8	Q96QU8	Q9NNW5	Q6UXV4
	O14497	A8CG34	O14497	Q96TA2	Q8WUX2	Q8WUX2	Q8WUX2	Q6NW29	Q75N03
	Q92478	Q96TA2	Q92478	Q5HYK3	Q15208	Q15208	Q15208	Q9BWH6	Q7Z745
	Q6UWP7	Q5HYK3	Q6UWP7	Q08426	A6NDU8	A6NDU8	A6NDU8	O00534	Q86TW2
	Q92805	Q08426	Q92805	Q8N201	Q7L7X3	Q7L7X3	Q7L7X3	Q96GX9	Q86W34
	Q9H7N4	Q8N201	Q9H7N4	Q02040	Q86UV5	Q86UV5	Q86UV5	Q9UPU5	Q8IXM2
	Q92793	Q02040	Q92793	O95870	Q8N0Z6	Q8N0Z6	Q8N0Z6	Q08AD1	Q8IYI6
	Q9BUR4	O95870	Q9BUR4	O75323	Q13613	Q13613	Q13613	Q14657	Q8N2U0
	Q8TF01	O75323	Q8TF01	Q8IXT5	P35813	P35813	P35813	Q96LR5	Q8N5Z5
	Q9H147	Q8IXT5	Q9H147	Q5SW24	O94927	O94927	O94927	Q16644	Q8N7N1
	Q96BQ5	Q5SW24	Q96BQ5	P82921	Q9NWZ5	Q9NWZ5	Q9NWZ5	O94822	Q8N8F6
	P43007	P82921	P43007	P39210	Q6IBW4	Q6IBW4	Q6IBW4	Q7L5Y1	Q8NE28
	Q9BZL1	P39210	Q9BZL1	Q96IR7	Q92845	Q92845	Q92845	P53611	Q8NEF9
	Q6P4A7	Q96IR7	Q6P4A7	Q8IY17	P53609	P53609	P53609	Q9NPQ8	Q8NFH4
	Q643R3	Q8IY17	Q643R3	Q15542	O43708	O43708	O43708	Q7L5D6	Q8NGJ4
	P28290	Q15542	P28290	Q9Y2Z9	Q9Y3I1	Q9Y3I1	Q9Y3I1	Q7Z460	Q8NHS2
	Q9BQE4	Q9Y2Z9	Q9BQE4	P20674	P42684	P42684	P42684	Q96JJ3	Q8TAE8
	O15047	P20674	O15047	Q7Z7F7	Q9NXJ5	Q9NXJ5	Q9NXJ5	Q7Z6M1	Q8TB40
	Q8N2U0	Q7Z7F7	Q8N2U0	Q92667	O75128	O75128	O75128	Q9Y3P9	Q8TC27
	Q9UK58	Q92667	Q9UK58	Q9BQ39	Q2M2I8	Q2M2I8	Q2M2I8	Q53T59	Q8TCS8
	Q9Y5U8	Q9BQ39	Q9Y5U8	O00411	Q8IUR0	Q8IUR0	Q8IUR0	Q5T6V5	Q8TDG4
	Q14011	O00411	Q14011	Q6NZY4	P31751	P31751	P31751	Q96N21	Q8WV24
	Q9H0E9	Q6NZY4	Q9H0E9	Q5TC12	Q99447	Q99447	Q99447	Q7Z7E8	Q96G97
	Q9BUN8	Q5TC12	Q9BUN8	Q9H3K2	Q9ULD2	Q9ULD2	Q9ULD2	O14545	Q96HD1
	Q8IXQ4	Q9H3K2	Q8IXQ4	Q06136	Q3YEC7	Q3YEC7	Q3YEC7	Q9UPN7	Q96HD9
	O95169	Q06136	O95169	Q96BR5	Q9Y2D4	Q9Y2D4	Q9Y2D4	Q9NYL9	Q96JP9
	P45877	Q96BR5	P45877	Q9NY12	Q9H6R7	Q9H6R7	Q9H6R7	Q5VW36	Q96M98
	P20908	Q9NY12	P20908	Q9NWU1	O75794	O75794	O75794	Q9UKZ1	Q96NW7
	Q8NCN5	Q9NWU1	Q8NCN5	Q8N4V1	Q8N0Z3	Q8N0Z3	Q8N0Z3	P63172	Q96RF0
	Q9BXB4	Q8N4V1	Q9BXB4	Q9NRK6	P48059	P48059	P48059	O00471	Q9BT23
	Q99633	Q9NRK6	Q99633	P49406	O94915	O94915	O94915	P56945	Q9BU19
	Q99583	P49406	Q99583	O75394	Q9UGR2	Q9UGR2	Q9UGR2	O95989	Q9BUA6
	O14672	O75394	O14672	Q9BYW2	P15374	P15374	P15374	O95825	Q9C0I3
	Q5VST6	Q9BYW2	Q5VST6	Q86WB0	P07992	P07992	P07992	P53384	Q9H5N1
	O96011	Q86WB0	O96011	Q53EP0	Q6PJG6	Q6PJG6	Q6PJG6	Q6PJ69	Q9H8S5
	Q8NI60	Q53EP0	Q8NI60	Q08170	Q9Y223	Q9Y223	Q9Y223	Q96JG6	Q9HA64
	Q9NQ55	Q08170	Q9NQ55	P82663	Q8WZ82	Q8WZ82	Q8WZ82	P32455	Q9HB40
	Q9BYC9	P82663	Q9BYC9	O95400	Q5VYS8	Q5VYS8	Q5VYS8	P11802	Q9NRS4
	Q6JQN1	O95400	Q6JQN1	Q06481	Q86TP1	Q86TP1	Q86TP1	O15111	Q9P241
	Q9NZJ7	Q06481	Q9NZJ7	Q96E39	P49916	P49916	P49916	Q8IYB5	Q9UBR5
	Q9HBL7	Q96E39	Q9HBL7	P17275	Q8NI36	Q8NI36	Q8NI36	P42574	Q9UGU0
	Q9BWH2	P17275	Q9BWH2	O75586	O95905	O95905	O95905	Q15814	Q9UI36
	Q9Y487	O75586	Q9Y487	P05166	A6NKD9	A6NKD9	A6NKD9	Q9H840	Q9ULB4
	Q9UHB7	P05166	Q9UHB7	O43676	Q13112	Q13112	Q13112	Q9NR19	Q9UMR3
	Q5JPH6	O43676	Q5JPH6	Q6P1M0	Q9UHD9	Q9UHD9	Q9UHD9	Q9NVD7	Q9UP95
	Q4KMQ2	Q6P1M0	Q4KMQ2	P60602	Q659C4	Q659C4	Q659C4	Q6NXE6	Q9Y252
	O75448	P60602	O75448	O43674	Q92625	Q92625	Q92625	O00244	Q9Y394
	Q8TED1	O43674	Q8TED1	Q9ULU4	P78560	P78560	P78560	Q9UP83	Q9Y5H2
	Q86T03	Q9ULU4	Q86T03	O94842	Q9P242	Q9P242	Q9P242	Q96P47	A0A075B767
	Q99943	O94842	Q99943	P16219	Q3B7T1	Q3B7T1	Q3B7T1	Q03154	A0A0G2JS06
	Q6VMQ6	P16219	Q6VMQ6	P08962	Q9P2E3	Q9P2E3	Q9P2E3	Q96JH7	A0A286YF18
	Q92887	P08962	Q92887	Q9NQH7	Q8N4P3	Q8N4P3	Q8N4P3	Q969F9	A6NCF6
	Q8NBM8	Q9NQH7	Q8NBM8	P52815	Q96RU3	P35573	Q5BKZ1	Q9P270	A6NEH6
	Q92925	P52815	Q92925	Q9BZF1	A0AVT1	P13807	Q53F19	Q6UWE0	A6NLU0
	A6NJ78	Q9BZF1	A6NJ78	O15121	Q71UM5	P52732	Q03252	O95352	B2RXF0
	P52756	O15121	P52756	Q8NDT2	Q9NZ32	Q9H9T3	Q96AA3	Q8NFW8	C9JI98
	Q16643	Q8NDT2	Q16643	Q8NHP6	Q9BTW9	Q4V328	Q9NX40	Q13572	O14958
	Q5T1C6	Q8NHP6	Q5T1C6	O00161	Q9HAB8	P11216	Q14643	P35754	O43597
	Q9UM22	O00161	Q9UM22	Q9BV79	Q9Y6D5	Q5T4S7	Q8IX01	P42858	O60938
	Q6ZXV5	Q9BV79	Q6ZXV5	Q96GC5	Q9BT73	Q9ULH7	Q13523	Q9NYL2	O75132
	Q9Y619	Q96GC5	Q9Y619	Q9P0I2	Q99598	P30622	Q8TAD8	Q9UI30	P01011
	Q8TB37	Q9P0I2	Q8TB37	Q5VT66	P16333	Q9Y2X7	Q13595	Q6P3W7	P02741
	Q8TD30	Q5VT66	Q8TD30	Q9UQM7	Q9H8Y5	O95361	Q9Y3B7	Q96EK9	P03886
	Q16610	Q9UQM7	Q16610	P14373	P53367	Q7Z2Z2	Q9BRD0	Q9H467	P05386
	P46199	P14373	P46199	Q9NR12	Q32P44	O95163	P82650	Q9H6S0	P09544
	P53803	Q9NR12	P53803	Q15526	Q96MX6	Q14C86	Q9C0J8	P78318	P0C7W6
	Q9Y287	Q15526	Q9Y287	O14561	Q8IUD2	O00203	Q14197	P05120	P0CG08
	A4D1E9	O14561	A4D1E9	Q14149	Q96EB1	Q96RU3	Q9BW72	Q53GG5	P14923
	O15226	Q14149	O15226	Q96QD9	Q01415	Q7Z4S6	Q69YN4	Q5T5Y3	P15407
	P51798	Q96QD9	P51798	Q9BX68	O60547	Q92888	Q9HCD5	Q9BUK6	P19971
	Q6I9Y2	Q9BX68	Q6I9Y2	Q9HD34	O14733	A0AVT1	P51398	Q15796	P24278
	Q9Y673	Q9HD34	Q9Y673	Q8TBF4	Q16222	P09429	P78332	Q13459	P29350
	Q96CB8	Q8TBF4	Q96CB8	Q9NUQ2	Q8N142	Q8TBC4	O43181	Q460N5	P30542
	Q9BVG9	Q9NUQ2	Q9BVG9	Q8N0V3	Q9UBP6	P26583	Q15388	Q96BK5	P51858
	Q8IWT6	Q8N0V3	Q8IWT6	O94919	Q9UHY7	O15357	Q9BRR8	Q9UBK9	P55055
	Q9Y2X0	O94919	Q9Y2X0	Q4U2R6	P27361	Q7Z478	P14854	P40123	P55773
	Q15050	Q4U2R6	Q15050	O00165	Q9NVE7	P53999	Q86VU5	Q9Y4P1	P57053
	Q9BTC8	O00165	Q9BTC8	Q8WXH0	Q9UID3	Q63HN8	P84090	P36639	Q00LT1
	O95140	Q8WXH0	O95140	P19404	Q6UVJ0	Q14558	Q9BZJ0	Q9UGJ1	Q01831
	Q14207	P19404	Q14207	L0R6Q1	O95263	O60256	Q14318	Q14331	Q02575
	Q9Y388	L0R6Q1	Q9Y388	Q9NVC6	O43432	Q14CX7	Q96BW9	Q92696	Q05BV3
	Q8NFQ8	Q9NVC6	Q8NFQ8	Q6UXV4	Q15819	Q5R3I4	Q8N2M8	Q9Y2H0	Q06732
	Q7L5L3	Q6UXV4	Q7L5L3	Q15906	Q16537	Q15025	Q96EL3	Q4KMP7	Q08648
	Q13033	Q15906	Q13033	Q69YL0	Q9BSJ2	O95340	O43678	Q86WQ0	Q13613
	Q68CP9	Q69YL0	Q68CP9	Q99643	Q9BV44	Q9ULT8	P57105	Q13952	Q14582
	Q6PCB5	Q99643	Q6PCB5	P49590	Q9NRY5	Q06203	O00268	Q53HC9	Q15080
	Q92610	P49590	Q92610	O75616	Q7Z6B7	Q13144	Q9H8G2	Q9C0D5	Q15238
	Q14BN4	O75616	Q14BN4	O75438	Q9HA64	Q8IWZ3	Q6IEG0	O14981	Q15560
	P03973	O75438	P03973	P10606	Q96CW5	Q71UM5	O75380	P07108	Q494V2
	P20336	P10606	P20336	P17152	Q8N6R0	Q9GZZ9	Q16540	O76070	Q49AH0
	Q14257	P17152	Q14257	Q5T9A4	Q9NY93	O75116	Q9Y2R0	P46527	Q5I0X7
	Q9NVH0	Q5T9A4	Q9NVH0	Q9NY61	Q9NT62	Q96ED9	O60508	Q9UBB6	Q5RL73
	Q5VWQ0	Q9NY61	Q5VWQ0	Q9NWW5	Q9BRS2	Q13045	Q8NFH5	Q6ZNJ1	Q659A1
	Q6ZUT1	Q9NWW5	Q6ZUT1	Q9NWB1	Q9UPN3	Q92734	Q5UIP0	Q96KP1	Q68D91
	Q96RQ3	Q9NWB1	Q96RQ3	Q9NX62	Q53SF7	Q8NBF2	O75251	Q8TBZ6	Q6IPT4
	Q9BSJ6	Q9NX62	Q9BSJ6	Q9ULV3	Q9NZD2	Q5VT79	P29590	Q96LD4	Q6PB30
	Q9UP95	Q9ULV3	Q9UP95	Q07954	P51580	Q9BWD1	Q7Z2W9	Q9NUW8	Q6PK81
	Q8IUX1	Q07954	Q8IUX1	Q8NDX5	P20585	O14732	Q6P1L8	Q8IYI6	Q6UW56
	Q9HD20	Q8NDX5	Q9HD20	Q9Y657	Q96K76	P55039	Q9H936	Q86VQ1	Q6UYE1
	P00751	Q9Y657	P00751	Q9H4L4	P49356	P06737	P30038	Q8TEW0	Q6ZQQ6
	Q7L8L6	Q9H4L4	Q7L8L6	O60830	O95671	Q6P996	Q9BQ48	Q5T3I0	Q6ZRV3
	Q13751	O60830	Q13751	Q9NXE8	Q9H267	P28482	O60783	O43414	Q6ZWJ8
	P69849	Q9NXE8	P69849	Q9H6W3	O60343	Q9NZ32	Q96C24	Q8TCE6	Q7Z4J2
	Q9NW97	Q9H6W3	Q9NW97	P56589	Q9Y613	O60502	Q5JRA6	P42575	Q86V20
	Q9BWJ5	P56589	Q9BWJ5	Q8N9M1	Q7KZI7	Q9UI10	Q75N03	Q9NWY4	Q86VK4
	Q9BVT8	Q8N9M1	Q9BVT8	Q9UHQ9	Q5JS54	Q14232	A3KMH1	Q86X10	Q86XK2
	Q8N8D1	Q9UHQ9	Q8N8D1	Q96DB5	P21359	O43156	Q8N5M1	Q9BV73	Q8IZ63
	Q96LJ7	Q96DB5	Q96LJ7	Q9P0M9	Q86X83	Q9P0V9	Q8IXI1	P19971	Q8IZL2
	Q9H7H0	Q9P0M9	Q9H7H0	O00217	Q9UJX6	Q9ULA0	Q9NX14	Q8N8N7	Q8NB25
	P05165	O00217	P05165	O00562	P57772	P30566	Q9Y2U8	Q9Y4P8	Q8NGF3
	Q69YQ0	O00562	Q69YQ0	Q9NUQ7	P46109	Q8WXX5	Q8WUZ0	Q9UHB4	Q8NGI6
	P49716	Q9NUQ7	P49716	P30414	P19174	Q6FI81	Q96A35	Q13153	Q8NGS7
	Q9Y289	P30414	Q9Y289	H3BV12	Q9BQL6	P62857	O14548	Q96Q15	Q8TAB5
	Q9UHK0	H3BV12	Q9UHK0	Q5T653	P54619	Q15257	Q8NEY8	Q8IZH2	Q8TB24
	O75879	Q5T653	O75879	Q96JJ7	Q9UHD2	Q9Y5K6	Q9NP81	Q8N9N2	Q8TE76
	O14735	Q96JJ7	O14735	Q969Z3	P49840	Q96G03	Q6P6C2	Q9NQX3	Q8WWL7
	O43772	Q969Z3	O43772	Q6UW68	O60524	A5YKK6	Q9BVS5	Q9H900	Q92828
	Q8N122	Q6UW68	Q8N122	Q9UBB5	Q01968	Q9UHY1	O95139	Q9UBK8	Q92945
	Q86UL3	Q9UBB5	Q86UL3	O75367	Q9BQC3	Q86X55	Q8WWV3	Q9H6F5	Q96E11
	Q9BQE5	O75367	Q9BQE5	Q15120	Q3KQU3	O15347	Q96DF8	Q5VT06	Q96EG1
	Q99797	Q15120	Q99797	P13637	Q15018	Q15477	Q96BP2	Q5PRF9	Q96EH3
	P25445	P13637	P25445	Q15554	Q9Y5T5	Q14203	Q5RI15	Q6NXS1	Q96IU4
	Q330K2	Q15554	Q330K2	P22033	Q969G6	O95394	Q96JB5	Q9HCD6	Q96LP6
	O75787	P22033	O75787	P48651	Q96A65	P30046	P12694	Q9UBS0	Q96MT7
	O60476	P48651	O60476	Q96HJ9	P53602	Q9Y3C4	A8CG34	P10636	Q96P44
	P23497	Q96HJ9	P23497	Q9P2R6	Q9HAU5	O75420	Q96TA2	Q9UET6	Q96S94
	Q8TAA5	Q9P2R6	Q8TAA5	Q8WVX9	Q00536	P46976	Q5HYK3	Q15172	Q96SB4
	Q9C005	Q8WVX9	Q9C005	Q8IXI2	Q9H0R4	Q04828	Q08426	Q9GZR2	Q96SL1
	Q5T160	Q8IXI2	Q5T160	Q9UK61	Q9NZQ3	Q9NR50	Q8N201	O14920	Q9BPW4
	Q96T58	Q9UK61	Q96T58	P51159	Q9P265	P11766	Q02040	Q9H2J4	Q9BPX1
	O14656	P51159	O14656	Q99807	P19838	Q92990	O95870	Q9BVS4	Q9BQT9
	Q68DK7	Q99807	Q68DK7	Q9Y320	Q9UBN7	Q9BTW9	O75323	Q6P158	Q9BRA2
	P18859	Q9Y320	P18859	O43819	Q9NVU0	P50851	Q8IXT5	Q14118	Q9BVJ7
	Q96FJ0	O43819	Q96FJ0	Q6NUT3	Q99471	Q9HAB8	Q5SW24	Q9P2D3	Q9BVV7
	P45844	Q6NUT3	P45844	Q9NP72	Q96IF1	O60271	P82921	Q14790	Q9BXS6
	P38435	Q9NP72	P38435	Q9NWU5	Q8N1G2	P49023	P39210	Q8WW01	Q9BZS9
	O60613	Q9NWU5	O60613	Q96EC8	Q9UH65	Q9C0C9	Q96IR7	O75157	Q9H346
	Q9UBH6	Q96EC8	Q9UBH6	Q9BU23	P52657	Q14527	Q8IY17	Q68CZ2	Q9H8J5
	Q15904	Q9BU23	Q15904	Q9H8M2	Q6P1N0	Q9H0B6	Q15542	Q8IY22	Q9HCC6
	Q9BV23	Q9H8M2	Q9BV23	Q96DZ1	Q9NPI6	Q14204	Q9Y2Z9	Q96P11	Q9NPF5
	Q69YH5	Q96DZ1	Q69YH5	Q9C0E8	Q86TB9	P05161	P20674	Q15058	Q9NYJ7
	Q8N1S5	Q9C0E8	Q8N1S5	Q9NVA1	P04150	P49770	Q7Z7F7	Q7Z4H3	Q9NYZ2
	Q13421	Q9NVA1	Q13421	Q9H173	O96013	Q13630	Q92667	O15318	Q9UBP0
	O00472	Q9H173	O00472	Q8NCN4	Q7Z422	Q9Y6D5	Q9BQ39	Q9Y4F5	Q9UBX7
	Q9Y6N1	Q8NCN4	Q9Y6N1	A8MXV4	Q86TU7	Q96B97	O00411	Q8IXW5	Q9UHF5
	O60318	A8MXV4	O60318	O95297	P60510	Q8IVD9	Q6NZY4	O00418	Q9UK11
	Q9ULC3	O95297	Q9ULC3	Q96ND0	Q9H5X1	P48147	Q5TC12	Q6GQQ9	Q9UN75
	Q9Y4Y9	Q96ND0	Q9Y4Y9	O15438	Q32MZ4	Q9BRA2	Q9H3K2	O60825	Q9UQG0
	Q9P2C4	O15438	Q9P2C4	Q96RL7	Q9BQ75	Q15631	Q06136	Q7L8J4	A0A075B6H9
	Q8NEJ9	Q96RL7	Q8NEJ9	Q9UL03	O00273	Q14141	Q96BR5	Q9H832	A0A0A0MT85
	Q96L91	Q9UL03	Q96L91	Q9H019	Q86TN4	Q9Y4R8	Q9NY12	Q08623	A0A0J9YVS3
	Q14676	Q9H019	Q14676	Q53H12	Q9UMR2	Q04446	Q9NWU1	Q96R06	A0A1B0GTH6
	P63098	Q53H12	P63098	P16066	O15084	P80217	Q8N4V1	Q8N0W3	A0A1B0GUW6
	Q13637	P16066	Q13637	O95563	Q9UNX4	O43237	Q9NRK6	O75592	A0A286YEV6
	Q15544	O95563	Q15544	P07919	Q8IZ69	Q13287	P49406	Q9NRA8	A6NC57
	Q4G148	P07919	Q4G148	O75208	Q5T1V6	P29508	O75394	Q9NRX1	A6NKF7
	Q15390	O75208	Q15390	Q9BXF6	Q66K14	O60678	Q9BYW2	Q86W50	B7ZW38
	Q8TAF3	Q9BXF6	Q8TAF3	Q86VR2	Q9UGV2	P06703	Q86WB0	Q9HBL8	O00222
	O75528	Q86VR2	O75528	P38398	P42356	Q13085	Q53EP0	Q5TAQ9	O00329
	Q6NUM9	P38398	Q6NUM9	P19387	Q9BRT6	O95336	Q08170	Q8NHV4	O43572
	Q9Y5Q0	P19387	Q9Y5Q0	O95674	Q8TBX8	Q9Y5B9	P82663	Q96FV2	O43866
	Q9UDW3	O95674	Q9UDW3	Q7LGA3	Q9H8H2	Q14914	O95400	Q9ULX3	O60721
	Q9NUI1	Q7LGA3	Q9NUI1	O75746	Q9NV70	P50502	Q06481	Q9Y6Y0	O60879
	Q99942	O75746	Q99942	Q9UQ90	Q7L273	P13929	Q96E39	Q15750	O75031
	Q9Y548	Q9UQ90	Q9Y548	Q02127	Q9BW61	Q9NPF4	P17275	P46019	O75128
	A2RRP1	Q02127	A2RRP1	Q9NPH0	Q9H4Z3	P12955	O75586	O43765	O94905
	O00264	Q9NPH0	O00264	Q8N2F6	Q92609	O95834	P05166	Q9Y2R4	O95704
	Q9NXG6	Q8N2F6	Q9NXG6	P23229	Q05209	Q9UKG1	O43676	Q5TGY1	P01135
	Q6P4R8	P23229	Q6P4R8	Q13227	Q13416	Q99426	Q6P1M0	O15066	P02766
	Q96AJ9	Q13227	Q96AJ9	Q9BSF4	Q8IUF8	Q9NZ52	P60602	Q8IYB7	P04198
	Q9BUL5	Q9BSF4	Q9BUL5	Q86X95	O75688	P06132	O43674	Q9UJY5	P07992
	Q6IAN0	Q86X95	Q6IAN0	Q8IUH3	P0DPD8	Q8NEZ5	Q9ULU4	Q12800	P09603
	Q8N108	Q8IUH3	Q8N108	Q86WW8	P41236	Q05397	O94842	Q8TDB6	P10082
	Q9NX18	Q86WW8	Q9NX18	Q86VZ5	Q6NSW5	Q96C86	P16219	Q96GA7	P16860
	Q9NZV1	Q86VZ5	Q9NZV1	O60499	Q8TF09	P27708	P08962	Q15102	P18440
	Q96MF7	O60499	Q96MF7	O95602	Q9NZI7	P17174	Q9NQH7	Q9ULP9	P25398
	Q9Y5Y5	O95602	Q9Y5Y5	Q96KC8		P40261	P52815	O60333	P31641
	Q15059	Q96KC8	Q15059	Q9UJG1		O43252	Q9BZF1	Q13671	P35789
	O15091	Q9UJG1	O15091	P07942		Q13409	O15121	Q07617	P38567
	Q7Z589	P07942	Q7Z589	Q5ZPR3		P48163	Q8NDT2	Q15386	P39748
	Q8IYQ7	Q5ZPR3	Q8IYQ7	Q9P0U1		O14617	Q8NHP6	Q96QU8	P48067
	P51531	Q9P0U1	P51531	O14497		P48506	O00161	Q8WUX2	P50747
	O94901	O14497	O94901	Q92478		P00338	Q9BV79	Q15208	P51784
	Q9BQ70	Q92478	Q9BQ70	Q6UWP7		O75223	Q96GC5	A6NDU8	P62195
	Q96GY3	Q6UWP7	Q96GY3	Q92805		Q5VZK9	Q9P0I2	Q7L7X3	P81172
	O75063	Q92805	O75063	Q9H7N4		Q01518	Q5VT66	Q86UV5	P82675
	Q9ULL5	Q9H7N4	Q9ULL5	Q92793		P18077	Q9UQM7	Q8N0Z6	Q01851
	Q9NUT2	Q92793	Q9NUT2	Q9BUR4		P54725	P14373	Q13613	Q06945
	P54259	Q9BUR4	P54259	Q8TF01		P17858	Q9NR12	P35813	Q09MP3
	Q9P2K3	Q8TF01	Q9P2K3	Q9H147		Q02543	Q15526	O94927	Q0P6D6
	Q96SQ9	Q9H147	Q96SQ9	Q96BQ5		Q9Y6G9	O14561	Q9NWZ5	Q13268
	Q56VL3	Q96BQ5	Q56VL3	P43007		P11908	Q14149	Q6IBW4	Q13617
	Q13795	P43007	Q13795	Q9BZL1		Q8NB90	Q96QD9	Q92845	Q14344
	Q8N3E9	Q9BZL1	Q8N3E9	Q6P4A7		Q9UBT2	Q9BX68	P53609	Q14406
	Q9H1E5	Q6P4A7	Q9H1E5	Q643R3		P48507	Q9HD34	O43708	Q15116
	P62310	Q643R3	P62310	P28290		P22392	Q8TBF4	Q9Y3I1	Q16594
	Q96EL2	P28290	Q96EL2	Q9BQE4		O00764	Q9NUQ2	P42684	Q400G9
	O43293	Q9BQE4	O43293	O15047		P23921	Q8N0V3	Q9NXJ5	Q4G0G5
	Q13107	O15047	Q13107	Q8N2U0		P34949	O94919	O75128	Q5W0U4
	Q9BZC7	Q8N2U0	Q9BZC7	Q9UK58		Q00653	Q4U2R6	Q2M2I8	Q64ET8
	Q9UGM6	Q9UK58	Q9UGM6	Q9Y5U8		P09104	O00165	Q8IUR0	Q6NXN4
	P39880	Q9Y5U8	P39880	Q14011		Q96S44	Q8WXH0	P31751	Q6XPR3
	Q9ULQ1	Q14011	Q9ULQ1	Q9H0E9		P14618	P19404	Q99447	Q6ZTR5
	Q9Y2G8	Q9H0E9	Q9Y2G8	Q9BUN8		P55210	L0R6Q1	Q9ULD2	Q6ZUB1
	O60831	Q9BUN8	O60831	O95169		P29401	Q9NVC6	Q3YEC7	Q6ZVF9
	Q6UB99	O95169	Q6UB99	P45877		P22234	Q6UXV4	Q9Y2D4	Q7Z4T8
	Q6ZNB6	P45877	Q6ZNB6	P20908		Q16719	Q15906	Q9H6R7	Q8IWV7
	Q9H0U9	P20908	Q9H0U9	Q8NCN5		P37837	Q69YL0	O75794	Q8MH63
	Q6UXH1	Q8NCN5	Q6UXH1	Q9BXB4		Q58FF8	Q99643	Q8N0Z3	Q8N146
	Q9C0B5	Q9BXB4	Q9C0B5	Q99633		Q8IZ83	P49590	P48059	Q8N5G0
	Q9H568	Q99633	Q9H568	Q99583		P41743	O75616	O94915	Q8NBB4
	O95479	Q99583	O95479	O14672		Q9BT73	O75438	Q9UGR2	Q8NCI6
	Q96J02	O14672	Q96J02	Q5VST6		O75347	P10606	P15374	Q8NGE9
	P55197	Q5VST6	P55197	O96011		Q9NY33	P17152	P07992	Q8NGI3
	P02686	O96011	P02686	Q8NI60		Q8N8S7	Q5T9A4	Q6PJG6	Q8TE12
	Q8IWB7	Q8NI60	Q8IWB7	Q9NQ55		O95456	Q9NY61	Q9Y223	Q92504
	Q8N7C3	Q9NQ55	Q8N7C3	Q9BYC9		Q9UGI8	Q9NWW5	Q8WZ82	Q92813
	Q96HP0	Q9BYC9	Q96HP0	Q6JQN1		P31350	Q9NWB1	Q5VYS8	Q93084
	Q13488	Q6JQN1	Q13488	Q9NZJ7		P16083	Q9NX62	Q86TP1	Q969I6
	Q9P2W9	Q9NZJ7	Q9P2W9	Q9HBL7		P30520	Q9ULV3	P49916	Q96AT9
	O94811	Q9HBL7	O94811	Q9BWH2		Q6IA86	Q07954	Q8NI36	Q96JE9
	O75792	Q9BWH2	P35573	Q9Y487		O60443	Q8NDX5	O95905	Q96LA5
	Q14186	Q9Y487	P13807	Q5JPH6		P08243	Q9Y657	A6NKD9	Q96LR5
	O94855	Q5JPH6	P52732	Q4KMQ2		P26639	Q9H4L4	Q13112	Q96PP9
	Q5MIZ7	Q4KMQ2	Q9H9T3	O75448		Q00796	O60830	Q9UHD9	Q96PT3
	O00488	O75448	Q4V328	Q8TED1		P57737	Q9NXE8	Q659C4	Q96SM3
	Q9BWT6	Q8TED1	P11216	Q86T03		Q9P206	Q9H6W3	Q92625	Q96SZ5
	Q8NC96	Q86T03	Q5T4S7	Q99943		Q99829	P56589	P78560	Q9BXU9
	Q96BZ8	Q99943	Q9ULH7	Q6VMQ6		Q96DG6	Q8N9M1	Q9P242	Q9BYE7
	Q9H6R4	Q6VMQ6	P30622	Q92887		P21399	Q9UHQ9	Q3B7T1	Q9BYW2
	Q9Y3A3	Q92887	Q9Y2X7	Q8NBM8		P53041	Q96DB5	Q9P2E3	Q9GZU8
	Q8WVM7	Q8NBM8	O95361	Q92925		P61163	Q9P0M9	Q8N4P3	Q9GZZ6
	Q9Y4E1	Q92925	Q7Z2Z2	A6NJ78		P08758	O00217	Q5BKZ1	Q9H0I9
	Q14554	A6NJ78	O95163	P52756		P07195	O00562	Q03252	Q9H201
	Q86X53	P52756	Q14C86	Q16643		P51692	Q9NUQ7	Q96AA3	Q9HC10
	Q96AD5	Q16643	O00203	Q5T1C6		P52565	P30414	Q9NX40	Q9NPA3
	P37198	Q5T1C6	Q7Z4S6	Q9UM22		Q15813	H3BV12	Q14643	Q9NRQ2
	Q14410	Q9UM22	Q92888	Q6ZXV5		Q14116	Q5T653	Q8IX01	Q9NSU2
	Q9H6E4	Q6ZXV5	P09429	Q9Y619		Q9Y617	Q96JJ7	Q13523	Q9NZV7
	Q8WUA4	Q9Y619	Q8TBC4	Q8TB37		Q07866	Q969Z3	Q8TAD8	Q9P055
	Q68D10	Q8TB37	P26583	Q8TD30		Q15942	Q6UW68	Q13595	Q9P1T7
	O95470	Q8TD30	O15357	Q16610		P52209	Q9UBB5	Q9Y3B7	Q9UII4
	P29083	Q16610	Q7Z478	P46199		Q96FW1	O75367	Q9BRD0	Q9UIQ6
	Q6KC79	P46199	P53999	P53803		Q9H9A6	Q15120	P82650	Q9UJJ9
	P32780	P53803	Q63HN8	Q9Y287		Q14008	P13637	Q9C0J8	Q9UK58
	Q9BUB7	Q9Y287	Q14558	A4D1E9		P49902	Q15554	Q14197	Q9UK61
	Q9Y6M0	A4D1E9	O60256	O15226		P49327	P22033	Q9BW72	Q9Y662
	Q9UK41	O15226	Q14CX7	P51798		P09960	P48651	Q69YN4	Q9Y6L7
	P18084	P51798	Q5R3I4	Q6I9Y2		Q13228	Q96HJ9	Q9HCD5	A0A0A0MS01
	Q8IU81	Q6I9Y2	Q15025	Q9Y673		O75496	Q9P2R6	P51398	A0A0A0MTA3
	Q6WCQ1	Q9Y673	O95340	Q96CB8		P00491	Q8WVX9	P78332	A0A1B0GVZ2
	Q9H9F9	Q96CB8	Q9ULT8	Q9BVG9		P15121	Q8IXI2	O43181	A0JD32
	Q9Y375	Q9BVG9	Q06203	Q8IWT6		P13798	Q9UK61	Q15388	A4D2B8
	P06213	Q8IWT6	Q13144	Q9Y2X0		P31939	P51159	Q9BRR8	A5YM72
	P78310	Q9Y2X0	Q8IWZ3	Q15050		Q86TI2	Q99807	P14854	A6NFH5
	Q16850	Q15050	Q9GZZ9	Q9BTC8		Q5VV41	Q9Y320	Q86VU5	A6NI73
	Q9NV56	Q9BTC8	O75116	O95140		Q9BZL4	O43819	P84090	A6NKC9
	P11171	O95140	Q96ED9	Q14207		P08237	Q6NUT3	Q9BZJ0	A8MWY0
	Q9UHF1	Q14207	Q13045	Q9Y388		P04632	Q9NP72	Q14318	E5RJ46
	Q9Y3E7	Q9Y388	Q92734	Q8NFQ8		Q92530	Q9NWU5	Q96BW9	O00453
	P56962	Q8NFQ8	Q8NBF2	Q7L5L3		P21266	Q96EC8	Q8N2M8	O00755
	Q8IYL3	Q7L5L3	Q5VT79	Q13033		P78330	Q9BU23	Q96EL3	O14905
	P29558	Q13033	Q9BWD1	Q68CP9		Q96C90	Q9H8M2	O43678	O15014
	P60033	Q68CP9	O14732	Q6PCB5		Q12792	Q96DZ1	P57105	O15156
	Q9H410	Q6PCB5	P55039	Q92610		P43034	Q9C0E8	O00268	O43159
	Q8NBN3	Q92610	P06737	Q14BN4		P04080	Q9NVA1	Q9H8G2	O43766
	Q9UIQ6	Q14BN4	Q6P996	P03973		Q6PGP7	Q9H173	Q6IEG0	O43820
	Q9NV88	P03973	P28482	P20336		P50395	Q8NCN4	O75380	O60931
	Q13444	P20336	O60502	Q14257		Q8N3C0	A8MXV4	Q16540	O94923
	Q9H3G5	Q14257	Q9UI10	Q9NVH0		P15559	O95297	Q9Y2R0	O95487
	O43752	Q9NVH0	Q14232	Q5VWQ0		O75391	Q96ND0	O60508	O95800
	Q9ULK4	Q5VWQ0	O43156	Q6ZUT1		P36871	O15438	Q8NFH5	P00395
	P06756	Q6ZUT1	Q9P0V9	Q96RQ3		P46778	Q96RL7	Q5UIP0	P06729
	Q96PM9	Q96RQ3	Q9ULA0	Q9BSJ6		P60891	Q9UL03	O75251	P09466
	Q96LT9	Q9BSJ6	P30566	Q9UP95		Q9UL46	Q9H019	Q7Z2W9	P0C7N1
	Q8WZ42	Q9UP95	Q8WXX5	Q8IUX1		Q06124	Q53H12	Q6P1L8	P0C7T7
	Q12974	Q8IUX1	Q6FI81	Q9HD20		P48739	P16066	Q9H936	P0C881
	Q9BWS9	Q9HD20	P62857	P00751		P42330	O95563	P30038	P0DH78
	Q9HBH5	P00751	Q15257	Q7L8L6		P52907	P07919	Q9BQ48	P0DN37
	Q9Y3Q3	Q7L8L6	Q9Y5K6	Q13751		P23526	O75208	O60783	P10912
	O95402	Q13751	Q96G03	P69849		O43598	Q9BXF6	Q96C24	P24723
	Q96BD0	P69849	A5YKK6	Q9NW97		P17655	Q86VR2	Q5JRA6	P34903
	Q5HYI8	Q9NW97	Q9UHY1	Q9BWJ5		P0DMN0	P38398	Q75N03	P42681
	Q8IXB1	Q9BWJ5	Q86X55	Q9BVT8		Q9H993	P19387	A3KMH1	P47929
	Q13433	Q9BVT8	O15347	Q8N8D1		Q9BZX2	O95674	Q8N5M1	P49589
	P21953	Q8N8D1	O75792	Q96LJ7		Q9H0W9	Q7LGA3	Q8IXI1	P50591
	O00566	Q96LJ7	Q15477	Q9H7H0		Q9NR46	O75746	Q9NX14	P55196
	Q8IV08	Q9H7H0	Q14203	P05165		O15067	Q9UQ90	Q9Y2U8	P56373
	Q9H3Z4	P05165	O95394	Q69YQ0		P02795	Q02127	Q8WUZ0	P98179
	Q96GQ5	Q69YQ0	P30046	P49716		Q99598	Q9NPH0	Q96A35	Q01726
	P10619	P49716	Q9Y3C4	Q9Y289		Q9NUQ9	Q8N2F6	O14548	Q13114
	Q9BYN8	Q9Y289	O75420	Q9UHK0		Q16851	P23229	Q8NEY8	Q13242
	Q14739	Q9UHK0	P46976	O75879		P48637	Q13227	Q9NP81	Q13526
	Q86Y79	O75879	Q04828	O14735		P55263	Q9BSF4	Q6P6C2	Q14865
	Q9H490	O14735	Q9NR50	O43772		Q16181	Q86X95	Q9BVS5	Q15849
	Q9BV40	O43772	P11766	Q8N122		P61457	Q8IUH3	O95139	Q2TV78
	Q13505	Q8N122	Q92990	Q86UL3		O95801	Q86WW8	Q8WWV3	Q38SD2
	Q9NXW2	Q86UL3	P50851	Q9BQE5		P43490	Q86VZ5	Q96DF8	Q5BKY1
	O15321	Q9BQE5	O60271	Q99797		P22102	O60499	Q96BP2	Q5TA50
	Q9P0U4	Q99797	P49023	P25445		P06744	O95602	Q5RI15	Q5TYX0
	Q99470	P25445	Q9C0C9	Q330K2		O14929	Q96KC8	Q96JB5	Q6NUK1
	O15381	Q330K2	Q14527	O75787		Q13618	Q9UJG1	P12694	Q6UXQ4
	Q8TBA6	O75787	Q9H0B6	O60476		Q9NQ88	P07942	A8CG34	Q6UXV1
	P63272	O60476	Q14204	P23497		P49662	Q5ZPR3	Q96TA2	Q6YHU6
	P22830	P23497	P05161	Q8TAA5		Q68EM7	Q9P0U1	Q5HYK3	Q76L83
	O95571	Q8TAA5	P49770	Q9C005		P08397	O14497	Q08426	Q7RTU4
	Q92575	Q9C005	Q13630	Q5T160		Q15126	Q92478	Q8N201	Q86SS6
	Q06587	Q5T160	Q96B97	Q96T58		Q01813	Q6UWP7	Q02040	Q86UZ6
	Q13438	Q96T58	Q8IVD9	O14656		P19623	Q92805	O95870	Q86W10
	Q6NZI2	O14656	P48147	Q68DK7		P16333	Q9H7N4	O75323	Q86XE3
	O95302	Q68DK7	Q9BRA2	P18859		P30041	Q92793	Q8IXT5	Q8IX01
	Q7L592	P18859	Q15631	Q96FJ0		P62888	Q9BUR4	Q5SW24	Q8N4F0
	Q07820	Q96FJ0	Q14141	P45844		P30740	Q8TF01	P82921	Q8N531
	O75427	P45844	Q9Y4R8	P38435		Q6XQN6	Q9H147	P39210	Q8N608
	O95639	P38435	Q04446	O60613		P36915	Q96BQ5	Q96IR7	Q8NBQ7
	Q8N9T8	O60613	P80217	Q9UBH6		Q9BT25	P43007	Q8IY17	Q8ND90
	Q9Y5Y0	Q9UBH6	O43237	Q15904		Q9NUQ8	Q9BZL1	Q15542	Q8NEB7
	Q96PC5	Q15904	Q13287	Q9BV23		P13489	Q6P4A7	Q9Y2Z9	Q8NGA6
	P13473	Q9BV23	P29508	Q69YH5		P21333	Q643R3	P20674	Q8NGV6
	Q6P9B9	Q69YH5	O60678	Q8N1S5		Q15418	P28290	Q7Z7F7	Q8TC56
	P49768	Q8N1S5	P06703	Q13421		Q04760	Q9BQE4	Q92667	Q8TC92
	Q9UJ83	Q13421	Q13085	Q9Y6N1		P18858	O15047	Q9BQ39	Q8WUF8
	O76061	Q9Y6N1	O95336	O60318		Q9H8Y5	Q8N2U0	O00411	Q8WYQ5
	Q9H5V9	O60318	Q9Y5B9	Q9ULC3		P10768	Q9UK58	Q6NZY4	Q96A70
	Q9UBM7	Q9ULC3	Q14914	Q9Y4Y9		Q15019	Q9Y5U8	Q5TC12	Q96G30
	Q96NC0	Q9Y4Y9	P50502	Q9P2C4		P53367	Q14011	Q9H3K2	Q96JP5
	P49454	Q9P2C4	P13929	Q8NEJ9		P46926	Q9H0E9	Q06136	Q96LS8
	Q14686	Q8NEJ9	Q9NPF4	Q96L91		Q32P44	Q9BUN8	Q96BR5	Q96S90
	Q7Z7C8	Q96L91	P12955	Q14676		Q96P70	Q8IXQ4	Q9NY12	Q99470
	Q9Y4K0	Q14676	O95834	P63098		P46940	O95169	Q9NWU1	Q99638
	Q9HAF1	P63098	Q9UKG1	Q13637		Q99961	P45877	Q8N4V1	Q9BSU1
	P98194	Q13637	Q99426	Q15544		P78417	P20908	Q9NRK6	Q9BTY2
	Q14789	Q15544	Q9NZ52	Q4G148		Q96IU4	Q8NCN5	P49406	Q9BVV8
	P00395	Q4G148	P06132	Q15390		P23381	Q9BXB4	O75394	Q9BZL4
	Q96RQ1	Q15390	Q8NEZ5	Q8TAF3		P31150	Q99633	Q9BYW2	Q9GZT5
	Q96EH3	Q8TAF3	Q05397	O75528		P42224	Q99583	Q86WB0	Q9H0Q3
	Q9Y676	O75528	Q96C86	Q6NUM9		Q9Y3A5	O14672	Q53EP0	Q9H8W4
	Q9H1C4	Q6NUM9	P27708	Q9Y5Q0		P46779	Q5VST6	Q08170	Q9NVF9
	Q2T9J0	Q9Y5Q0	P17174	Q9UDW3		Q9UHD8	O96011	P82663	Q9NZ01
	O60264	Q9UDW3	P40261	Q9NUI1		Q8WVY7	Q8NI60	O95400	Q9UBQ5
	P53007	Q9NUI1	O43252	Q99942		P47756	Q9NQ55	Q06481	Q9UDX3
	Q9GZM5	Q99942	Q13409	Q9Y548		Q02878	Q9BYC9	Q96E39	Q9UI42
	P48723	Q9Y548	P48163	A2RRP1		P07741	Q6JQN1	P17275	Q9ULW3
	Q8WWI5	A2RRP1	O14617	O00264		P00966	Q9NZJ7	O75586	Q9UMQ6
	O75431	O00264	P48506	Q9NXG6		P30043	Q9HBL7	P05166	Q9UN74
	Q8TB61	Q9NXG6	P00338	Q6P4R8		O00429	Q9BWH2	O43676	Q9Y233
	Q9BU76	Q6P4R8	O75223	Q96AJ9		Q06830	Q9Y487	Q6P1M0	Q9Y2U5
	P42892	Q96AJ9	Q5VZK9	Q9BUL5		Q15435	Q9UHB7	P60602	Q9Y4G2
	Q8NFV4	Q9BUL5	Q01518	Q6IAN0		P18206	Q5JPH6	O43674	A0A0J9YWL9
	O00468	Q6IAN0	P18077	Q9NX18		P00492	Q4KMQ2	Q9ULU4	A0A590UJ96
	Q9NXF1	Q9NX18	P54725	Q9NZV1		P32119	O75448	O94842	A6NJG6
	Q03519	Q9NZV1	P17858	Q96MF7		P62424	Q8TED1	P16219	H3BUK9
	Q9ULR0	Q96MF7	Q02543	Q9Y5Y5		O00299	Q86T03	P08962	O00548
	Q9NRG7	Q9Y5Y5	Q9Y6G9	Q7Z589		Q96K21	Q99943	Q9NQH7	O14595
	Q5VV42	Q7Z589	P11908	Q8IYQ7		P17252	Q6VMQ6	P52815	O14657
	Q16594	Q8IYQ7	Q8NB90	P51531		P61353	Q92887	Q9BZF1	O15144
	Q9NPF5	P51531	Q9UBT2	O94901		Q9Y266	Q8NBM8	O15121	O15194
	P09001	O94901	P48507	Q9BQ70		Q9NPD8	Q92925	Q8NDT2	O43169
	Q92506	Q9BQ70	P22392	Q96GY3		P62495	A6NJ78	Q8NHP6	O75564
	P60059	Q96GY3	O00764	O75063		O43768	P52756	O00161	O94888
	Q14004	O75063	P23921	Q9ULL5		Q9UEE9	Q16643	Q9BV79	O95049
	Q96I51	Q9ULL5	P34949	Q9NUT2		Q6P1R4	Q5T1C6	Q96GC5	O95479
	Q96HR9	Q9NUT2	Q00653	P54259		P51812	Q9UM22	Q9P0I2	P00519
	Q8WY22	P54259	P09104	Q9P2K3		O75874	Q6ZXV5	Q5VT66	P04003
	Q8WW59	Q9P2K3	Q96S44	Q96SQ9		Q92599	Q9Y619	Q9UQM7	P05091
	Q8N2K0	Q96SQ9	P14618	Q56VL3		Q04323	Q8TB37	P14373	P09211
	Q96HV5	Q56VL3	P55210	Q13795		P14324	Q8TD30	Q9NR12	P0CE71
	P17676	Q13795	P29401	Q8N3E9		P00558	Q16610	Q15526	P10301
	O94925	Q8N3E9	P22234	Q9H1E5		P35237	P46199	O14561	P11926
	Q4G0N4	Q9H1E5	Q16719	P62310		Q9NQW7	P53803	Q14149	P17516
	Q9NPA8	P62310	P37837	Q96EL2		Q9BRF8	Q9Y287	Q96QD9	P18858
	Q96AQ6	Q96EL2	Q58FF8	O43293		Q8TC07	A4D1E9	Q9BX68	P19838
	P15954	O43293	Q8IZ83	Q13107		O60610	O15226	Q9HD34	P37198
	Q9Y3D7	Q13107	P41743	Q9BZC7		Q9Y4H2	P51798	Q8TBF4	P50120
	Q86TX2	Q9BZC7	O75347	P39880		Q96MX6	Q6I9Y2	Q9NUQ2	P55082
	Q8TCC3	P39880	Q9NY33	Q9ULQ1		Q9Y6W5	Q9Y673	Q8N0V3	P56747
	Q9Y512	Q9ULQ1	Q8N8S7	Q9Y2G8		Q9UQ80	Q96CB8	O94919	P57678
	Q9UBB9	Q9Y2G8	O95456	O60831		P07384	Q9BVG9	Q4U2R6	P57682
	O60934	O60831	Q9UGI8	Q6UB99		P40925	Q8IWT6	O00165	P58872
	P82675	Q6UB99	P31350	Q6ZNB6		Q9NTM9	Q9Y2X0	Q8WXH0	Q01954
	Q9NVH1	Q6ZNB6	P16083	Q9H0U9		Q16555	Q15050	P19404	Q03828
	Q9BSH4	Q9H0U9	P30520	Q6UXH1		P26373	Q9BTC8	L0R6Q1	Q05329
	P22570	Q6UXH1	Q6IA86	Q9C0B5		Q5TFE4	O95140	Q9NVC6	Q05940
	P14406	Q9C0B5	O60443	Q9H568		Q16666	Q14207	Q6UXV4	Q07020
	P30049	Q9H568	P08243	O95479		Q06210	Q9Y388	Q15906	Q0P140
	Q7Z434	O95479	P26639	Q96J02		Q8WUF5	Q8NFQ8	Q69YL0	Q13214
	O75381	Q96J02	Q00796	P55197		O15143	Q7L5L3	Q99643	Q14953
	Q9NRX2	P55197	P57737	P02686		Q71U36	Q13033	P49590	Q15084
	P00846	P02686	Q9P206	Q8IWB7		Q14166	Q68CP9	O75616	Q17RN3
	Q9BU61	Q8IWB7	Q99829	Q8N7C3		Q9C0B1	Q6PCB5	O75438	Q30KQ8
	P83876	Q8N7C3	Q96DG6	Q96HP0		Q9BY43	Q92610	P10606	Q330K2
	P56556	Q96HP0	P21399	Q13488		Q9HD15	Q14BN4	P17152	Q3B8N5
	Q5JTV8	Q13488	P53041	Q9P2W9		P11586	P03973	Q5T9A4	Q3ZCU0
	Q86TS9	Q9P2W9	P61163	O94811		Q9UBQ5	P20336	Q9NY61	Q567V2
	P11233	O94811	P08758	P35573		P61086	Q14257	Q9NWW5	Q58FF8
	Q9Y6G3	O75792	P07195	P13807		Q9H4A4	Q9NVH0	Q9NWB1	Q5VZR4
	O14949	Q14186	P51692	P52732		Q92616	Q5VWQ0	Q9NX62	Q6UX65
	Q9UI09	O94855	P52565	Q9H9T3		O15498	Q6ZUT1	Q9ULV3	Q6ZMH5
	P38432	Q5MIZ7	Q15813	Q4V328		P04075	Q96RQ3	Q07954	Q6ZS02
	Q969Y2	O00488	Q14116	P11216		Q13596	Q9BSJ6	Q8NDX5	Q6ZS62
	P82933	Q9BWT6	Q9Y617	Q5T4S7		Q15021	Q9UP95	Q9Y657	Q6ZS82
	Q5JTZ9	Q8NC96	Q07866	Q9ULH7		Q07020	Q8IUX1	Q9H4L4	Q7Z4V5
	Q9Y3Y2	Q96BZ8	Q15942	P30622		Q9HB07	Q9HD20	O60830	Q86UF1
	Q8N3X1	Q9H6R4	P52209	Q9Y2X7		Q99497	P00751	Q9NXE8	Q86X27
	Q8N7H5	Q9Y3A3	Q96FW1	O95361		P68371	Q7L8L6	Q9H6W3	Q86XE0
	O00422	Q8WVM7	Q9H9A6	Q7Z2Z2		Q15654	Q13751	P56589	Q8IUF8
	P49848	Q9Y4E1	Q14008	O95163		Q8IUD2	P69849	Q8N9M1	Q8IVU3
	Q8NAV1	Q14554	P49902	Q14C86		Q13177	Q9NW97	Q9UHQ9	Q8IW03
	P55081	Q86X53	P49327	Q7Z4S6		P56211	Q9BWJ5	Q96DB5	Q8N4C7
	Q14562	Q96AD5	P09960	Q92888		Q9NZT2	Q9BVT8	Q9P0M9	Q8N5U0
	Q13427	P37198	Q13228	P09429		P45974	Q8N8D1	O00217	Q8N6N6
	Q96FV9	Q14410	O75496	Q8TBC4		Q9Y371	Q96LJ7	O00562	Q8NF86
	Q8TEM1	Q9H6E4	P00491	P26583		Q9Y5X3	Q9H7H0	Q9NUQ7	Q8NG08
	A4FU28	Q8WUA4	P15121	O15357		Q6IBS0	P05165	P30414	Q8NGP9
	A6NF01	Q68D10	P13798	Q7Z478		A6NDG6	Q69YQ0	H3BV12	Q8NH60
	I6L899	O95470	P31939	Q63HN8		Q00169	P49716	Q5T653	Q8TEX9
	O43251	Q6KC79	Q86TI2	Q14558		P17812	Q9Y289	Q96JJ7	Q8WUX1
	P50993	P32780	Q5VV41	O60256		Q96GY0	Q9UHK0	Q969Z3	Q8WYP3
	P57729	Q9BUB7	Q9BZL4	Q14CX7		O95433	O75879	Q6UW68	Q96AQ1
	Q14409	Q9Y6M0	P08237	Q5R3I4		P15531	O14735	Q9UBB5	Q96DN6
	Q5JPE7	Q9UK41	P04632	Q15025		Q96EB1	O43772	O75367	Q96GS4
	Q5JUX0	P18084	Q92530	O95340		P36952	Q8N122	Q15120	Q96KX2
	A6NFN3	Q8IU81	P21266	Q9ULT8		P47755	Q86UL3	P13637	Q96M32
	F8WBI6	Q6WCQ1	P78330	Q06203		P50238	Q9BQE5	Q15554	Q96NS1
	P32189	Q9H9F9	Q96C90	Q8IWZ3		Q9H3K6	Q99797	P22033	Q96QH8
	A6NCC3	Q9Y375	Q12792	Q9GZZ9		Q6NZ67	P25445	P48651	Q99963
	H3BSY2	P06213	P43034	O75116		Q8IWC1	Q330K2	Q96HJ9	Q9BRQ0
		P78310	P04080	Q96ED9		P53396	O75787	Q9P2R6	Q9BRT6
		Q16850	Q6PGP7	Q13045		Q13564	O60476	Q8WVX9	Q9BTM9
		Q9NV56	P50395	Q92734		Q8N0X7	P23497	Q8IXI2	Q9BUR5
		P11171	Q8N3C0	Q8NBF2		Q06323	Q8TAA5	Q9UK61	Q9BWU1
		Q9UHF1	P15559	Q5VT79		P13639	Q9C005	P51159	Q9BY19
		Q9Y3E7	O75391	Q9BWD1		P15170	Q5T160	Q99807	Q9BYR2
		P56962	P36871	O14732		O60664	Q96T58	Q9Y320	Q9H0W7
		Q8IYL3	P46778	P55039		P40763	O14656	O43819	Q9NRF2
		P29558	P60891	P06737		P09874	Q68DK7	Q6NUT3	Q9NSY1
		P60033	Q9UL46	Q6P996		P30047	P18859	Q9NP72	Q9NXK6
		Q9H410	Q06124	P28482		P30419	Q96FJ0	Q9NWU5	Q9P1D8
		Q8NBN3	P48739	O60502		O00154	P45844	Q96EC8	Q9P2N7
		Q9UIQ6	P42330	Q9UI10		O00399	P38435	Q9BU23	Q9UH77
		Q9NV88	P52907	Q14232		P49591	O60613	Q9H8M2	Q9UJX0
		Q13444	P23526	O43156		Q08AF3	Q9UBH6	Q96DZ1	Q9UL42
		Q9H3G5	O43598	Q9P0V9		P52888	Q15904	Q9C0E8	Q9UN72
		O43752	P17655	Q9ULA0		P22314	Q9BV23	Q9NVA1	Q9UNA3
		Q9ULK4	P0DMN0	P30566		Q02790	Q69YH5	Q9H173	Q9UNF1
		P06756	Q9H993	Q8WXX5		Q96SB4	Q8N1S5	Q8NCN4	Q9Y276
		Q96PM9	Q9BZX2	Q6FI81		P83731	Q13421	A8MXV4	Q9Y2H9
		Q96LT9	Q9H0W9	P62857		Q9UKK9	O00472	O95297	Q9Y421
		Q8WZ42	Q9NR46	Q15257		Q969U7	Q9Y6N1	Q96ND0	A0A096LP55
		Q12974	O15067	Q9Y5K6		P59998	O60318	O15438	A0A0A0MTA2
		Q9BWS9	P02795	Q96G03		P53004	Q9ULC3	Q96RL7	A0A0B4J241
		Q9HBH5	Q9NUQ9	A5YKK6		P04183	Q9Y4Y9	Q9UL03	A0A0G2JQF1
		Q9Y3Q3	Q16851	Q9UHY1		P51570	Q9P2C4	Q9H019	A1A4F0
		O95402	P48637	Q86X55		P26447	Q8NEJ9	Q53H12	A6NL88
		Q96BD0	P55263	O15347		P32320	Q96L91	P16066	B4DJY2
		Q5HYI8	Q16181	O75792		P52788	Q14676	O95563	B9A014
		Q8IXB1	P61457	Q15477		P21980	P63098	P07919	O00165
		Q13433	O95801	Q14203		Q9UIA9	Q13637	O75208	O43638
		P21953	P43490	O95394		P42766	Q15544	Q9BXF6	O60242
		O00566	P22102	P30046		Q7L2H7	Q4G148	Q86VR2	O60412
		Q8IV08	P06744	Q9Y3C4		P37802	Q15390	P38398	O60756
		Q9H3Z4	O14929	O75420		Q53H96	Q8TAF3	P19387	O75387
		Q96GQ5	Q13618	P46976		Q9P0J7	O75528	O95674	O75643
		P10619	Q9NQ88	Q04828		Q5JSH3	Q6NUM9	Q7LGA3	O95644
		Q9BYN8	P49662	P11766		Q96AC1	Q9Y5Q0	O75746	P01737
		Q14739	Q68EM7	Q92990		P04792	Q9UDW3	Q9UQ90	P01833
		Q86Y79	P08397	P50851		P50914	Q9NUI1	Q02127	P05496
		Q9H490	Q15126	O60271		Q9H223	Q99942	Q9NPH0	P07476
		Q9BV40	Q01813	P49023		Q15645	Q9Y548	Q8N2F6	P0C6P0
		Q13505	P19623	Q9C0C9		P40121	A2RRP1	P23229	P0CB47
		Q9NXW2	P30041	Q14527		Q9H098	O00264	Q13227	P10600
		O15321	P62888	Q9H0B6		Q9Y490	Q9NXG6	Q9BSF4	P11274
		Q9P0U4	P30740	Q14204		Q53LP3	Q6P4R8	Q86X95	P11801
		Q99470	Q6XQN6	P05161		P55884	Q96AJ9	Q8IUH3	P22528
		O15381	P36915	P49770		Q9NR45	Q9BUL5	Q86WW8	P24390
		Q8TBA6	Q9BT25	Q13630		Q16658	Q6IAN0	Q86VZ5	P25929
		P63272	Q9NUQ8	Q96B97		O60573	Q8N108	O60499	P26436
		P22830	P13489	Q8IVD9		Q9Y2T3	Q9NX18	O95602	P30566
		O95571	P21333	P48147		Q93008	Q9NZV1	Q96KC8	P34096
		Q92575	Q15418	Q9BRA2		Q92747	Q96MF7	Q9UJG1	P42224
		Q13438	Q04760	Q15631		O75663	Q9Y5Y5	P07942	P50225
		Q6NZI2	P18858	Q14141		P63151	Q15059	Q5ZPR3	P52746
		O95302	P10768	Q9Y4R8		P49588	O15091	Q9P0U1	P54819
		Q7L592	Q15019	Q04446		P49207	Q7Z589	O14497	P62314
		Q07820	P46926	P80217		Q9BQE3	Q8IYQ7	Q92478	P85299
		O75427	Q96P70	O43237		O43175	P51531	Q6UWP7	P98168
		O95639	P46940	Q13287		O43847	O94901	Q92805	Q00577
		Q8N9T8	Q99961	P29508		P39023	Q9BQ70	Q9H7N4	Q02241
		Q9Y5Y0	P78417	O60678		Q8TF74	Q96GY3	Q92793	Q08AG7
		Q96PC5	Q96IU4	P06703		Q86Y56	O75063	Q9BUR4	Q09327
		P13473	P23381	Q13085		P50552	Q9ULL5	Q8TF01	Q13087
		Q6P9B9	P31150	O95336		O95155	Q9NUT2	Q9H147	Q13371
		P49768	P42224	Q9Y5B9		Q9Y5Y2	P54259	Q96BQ5	Q14957
		Q9UJ83	Q9Y3A5	Q14914		Q96CT7	Q9P2K3	P43007	Q15544
		O76061	P46779	P50502		P32929	Q96SQ9	Q9BZL1	Q155Q3
		Q9H5V9	Q9UHD8	P13929		Q8IZP0	Q56VL3	Q6P4A7	Q2L4Q9
		Q9UBM7	Q8WVY7	Q9NPF4		P12429	Q13795	Q643R3	Q53QZ3
		Q96NC0	P47756	P12955		Q9H6S3	Q8N3E9	P28290	Q5T5C0
		P49454	Q02878	O95834		Q8NDH3	Q9H1E5	Q9BQE4	Q5VW22
		Q14686	P07741	Q9UKG1		P41091	P62310	O15047	Q6X4U4
		Q7Z7C8	P00966	Q99426		P13693	Q96EL2	Q8N2U0	Q6ZN32
		Q9Y4K0	P30043	Q9NZ52		Q3LXA3	O43293	Q9UK58	Q7RTS1
		Q9HAF1	O00429	P06132		P14868	Q13107	Q9Y5U8	Q7Z478
		P98194	Q06830	Q8NEZ5		P07900	Q9BZC7	Q14011	Q86VY9
		Q14789	Q15435	Q05397		Q96KP4	Q9UGM6	Q9H0E9	Q86WG3
		P00395	P18206	Q96C86		Q01415	P39880	Q9BUN8	Q86X83
		Q96RQ1	P00492	P27708		P13797	Q9ULQ1	O95169	Q8IV56
		Q96EH3	P32119	P17174		Q9NRF8	Q9Y2G8	P45877	Q8IXI1
		Q9Y676	P62424	P40261		Q13158	O60831	P20908	Q8N9Z9
		Q9H1C4	O00299	O43252		Q9Y262	Q6UB99	Q8NCN5	Q8NE22
		Q2T9J0	Q96K21	Q13409		O14579	Q6ZNB6	Q9BXB4	Q8NFP7
		O60264	P17252	P48163		Q9BY32	Q9H0U9	Q99633	Q8NGB9
		P53007	P61353	P48506		Q96BW5	Q6UXH1	Q99583	Q8NGU1
		Q9GZM5	Q9Y266	P00338		Q9BXJ9	Q9C0B5	O14672	Q8NHQ8
		P48723	Q9NPD8	O75223		Q14152	Q9H568	Q5VST6	Q8TAE7
		Q8WWI5	P62495	Q5VZK9		Q13126	O95479	O96011	Q8TBG9
		O75431	O43768	Q01518		P78362	Q96J02	Q8NI60	Q92569
		Q8TB61	Q9UEE9	P18077		O76003	P55197	Q9NQ55	Q92954
		Q9BU76	Q6P1R4	P54725		P11413	P02686	Q9BYC9	Q969M1
		P42892	P51812	P17858		P31947	Q8IWB7	Q6JQN1	Q96CG3
		Q8NFV4	O75874	Q02543		Q9UKY7	Q8N7C3	Q9NZJ7	Q96DB5
		O00468	Q92599	Q9Y6G9		P04083	Q96HP0	Q9HBL7	Q96F07
		Q9NXF1	Q04323	P11908		P41252	Q13488	Q9BWH2	Q96JB5
		Q03519	P14324	Q8NB90		Q14919	Q9P2W9	Q9Y487	Q96LA6
		Q9ULR0	P00558	Q9UBT2		P62266	O94811	Q5JPH6	Q96NR8
		Q9NRG7	P35237	P48507		Q9UHD1	P35573	Q4KMQ2	Q96PS8
		Q5VV42	Q9NQW7	P22392		P41227	P13807	O75448	Q96T21
		Q16594	Q9BRF8	O00764		O15212	P52732	Q8TED1	Q99712
		Q9NPF5	Q8TC07	P23921		P68104	Q9H9T3	Q86T03	Q9BQP7
		P09001	O60610	P34949		P33176	Q4V328	Q99943	Q9BUL8
		Q92506	Q9Y4H2	Q00653		P46776	P11216	Q6VMQ6	Q9BWF3
		P60059	Q9Y6W5	P09104		Q3ZCM7	Q5T4S7	Q92887	Q9C040
		Q14004	Q9UQ80	Q96S44		A0MZ66	Q9ULH7	Q8NBM8	Q9C086
		Q96I51	P07384	P14618		P14550	P30622	Q92925	Q9GZW8
		Q96HR9	P40925	P55210		Q7Z4V5	Q9Y2X7	A6NJ78	Q9H469
		Q8WY22	Q9NTM9	P29401		Q9UG63	O95361	P52756	Q9H7J1
		Q8WW59	Q16555	P22234		P10398	Q7Z2Z2	Q16643	Q9HCM9
		Q8N2K0	P26373	Q16719		Q02750	O95163	Q5T1C6	Q9NRU3
		Q96HV5	Q5TFE4	P37837		Q9UL45	Q14C86	Q9UM22	Q9NRY6
		P17676	Q16666	Q58FF8		P34932	O00203	Q6ZXV5	Q9NSQ0
		O94925	Q06210	Q8IZ83		O43776	Q96RU3	Q9Y619	Q9NV23
		Q4G0N4	Q8WUF5	P41743		Q9BTE3	Q7Z4S6	Q8TB37	Q9P2X8
		Q96AQ6	O15143	O75347		Q7L576	Q92888	Q8TD30	Q9UBS3
		P15954	Q71U36	Q9NY33		P08238	A0AVT1	Q16610	Q9UK28
		Q9Y3D7	Q14166	Q8N8S7		P50990	P09429	P46199	Q9UKL2
		Q86TX2	Q9C0B1	O95456		P06733	Q8TBC4	P53803	Q9Y2K3
		Q8TCC3	Q9BY43	Q9UGI8		Q96IJ6	P26583	Q9Y287	Q9Y5H3
		Q9Y512	Q9HD15	P31350		Q9H1I8	O15357	A4D1E9	Q9Y6Q9
		Q9UBB9	P11586	P16083		Q16881	Q7Z478	O15226	A0A075B7D4
		O60934	Q9UBQ5	P30520		Q9Y2T2	P53999	P51798	A0A087X0M5
		P82675	P61086	Q6IA86		P18669	Q63HN8	Q6I9Y2	A0A0J9YXV3
		Q9NVH1	Q9H4A4	O60443		P55327	Q14558	Q9Y673	A0A3B3IT33
		Q9BSH4	Q92616	P08243		O95379	O60256	Q96CB8	A2RUB1
		P22570	O15498	P26639		Q9H910	Q14CX7	Q9BVG9	A6NKF1
		P14406	P04075	Q00796		O60566	Q5R3I4	Q8IWT6	A9YTQ3
		P30049	Q13596	P57737		P50995	Q15025	Q9Y2X0	C9JCN9
		Q7Z434	Q15021	Q9P206		Q9UBE0	O95340	Q15050	C9JH25
		O75381	Q07020	Q99829		Q9BPX3	Q9ULT8	Q9BTC8	D6RCP7
		Q9NRX2	Q9HB07	Q96DG6		Q96EN8	Q06203	O95140	O00321
		P00846	Q99497	P21399		P52895	Q13144	Q14207	O00444
		Q9BU61	P68371	P53041		P41240	Q8IWZ3	Q9Y388	O00469
		P83876	Q15654	P61163		Q9H6T3	Q71UM5	Q8NFQ8	O15417
		P56556	Q13177	P08758		O00442	Q9GZZ9	Q7L5L3	O43237
		Q5JTV8	P56211	P07195		Q96CF2	O75116	Q13033	O43681
		Q86TS9	Q9NZT2	P51692		Q15404	Q96ED9	Q68CP9	O43827
		P11233	P45974	P52565		Q9HC38	Q13045	Q6PCB5	O60309
		Q9Y6G3	Q9Y371	Q15813		Q9H8S9	Q92734	Q92610	O60675
		O14949	Q9Y5X3	Q14116		E9PAV3	Q8NBF2	Q14BN4	O75326
		Q9UI09	Q6IBS0	Q9Y617		O75131	Q5VT79	P03973	O75347
		Q969Y2	A6NDG6	Q07866		P26641	Q9BWD1	P20336	O95436
		P82933	Q00169	Q15942		O60841	O14732	Q14257	O95868
		Q5JTZ9	P17812	P52209		P29466	P55039	Q9NVH0	O95926
		Q9Y3Y2	Q96GY0	Q96FW1		P61088	P06737	Q5VWQ0	O95936
		Q8N3X1	O95433	Q9H9A6		Q13347	Q6P996	Q6ZUT1	O96009
		Q8N7H5	P15531	Q14008		Q15181	P28482	Q96RQ3	P00918
		O00422	P36952	P49902		Q9BR76	Q9NZ32	Q9BSJ6	P01303
		P49848	P47755	P49327		O15397	O60502	Q9UP95	P0C0S8
		Q8NAV1	P50238	P09960		O14744	Q9UI10	Q8IUX1	P0CW18
		P55081	Q9H3K6	Q13228		Q9Y570	Q14232	Q9HD20	P13010
		Q14562	Q6NZ67	O75496		P84098	O43156	P00751	P17040
		Q96FV9	Q8IWC1	P00491		Q96EK6	Q9P0V9	Q7L8L6	P20701
		Q8TEM1	P53396	P15121		O00170	Q9ULA0	Q13751	P23381
		A4FU28	Q13564	P13798		O75822	P30566	P69849	P25445
		A6NF01	Q8N0X7	P31939		P78527	Q8WXX5	Q9NW97	P28330
		I6L899	Q06323	Q86TI2		P46781	Q6FI81	Q9BWJ5	P35269
		O43251	P13639	Q5VV41		Q5H9R7	P62857	Q9BVT8	P48047
		P50993	P15170	Q9BZL4		P61221	Q15257	Q8N8D1	P48764
		P57729	O60664	P08237		O15305	Q9Y5K6	Q96LJ7	P51801
		Q14409	P40763	P04632		Q9UBB4	Q96G03	Q9H7H0	P51888
		Q5JPE7	P09874	Q92530		Q00059	A5YKK6	P05165	P55957
		Q5JUX0	P30047	P21266		Q8NB16	Q9UHY1	Q69YQ0	P56559
		A6NFN3	P30419	P78330		P36578	Q86X55	P49716	P98073
		F8WBI6	O00154	Q96C90		P62280	O15347	Q9Y289	P98077
		P32189	O00399	Q12792		Q02952	O75792	Q9UHK0	Q01151
		A6NCC3	P49591	P43034		O00303	Q15477	O75879	Q12926
		H3BSY2	Q08AF3	P04080		Q14019	Q14203	O14735	Q13630
			P52888	Q6PGP7		P61758	O95394	O43772	Q14439
			P22314	P50395		P49903	P30046	Q8N122	Q14831
			Q02790	Q8N3C0		Q96K17	Q9Y3C4	Q86UL3	Q15139
			Q96SB4	P15559		O60547	O75420	Q9BQE5	Q3KNW5
			P83731	O75391		P07814	P46976	Q99797	Q5I0G3
			Q9UKK9	P36871		Q9HC35	Q04828	P25445	Q5M9N0
			Q969U7	P46778		P62750	Q9NR50	Q330K2	Q5SQ80
			P59998	P60891		P14735	P11766	O75787	Q5T6J7
			P53004	Q9UL46		P05198	Q92990	O60476	Q6PIU2
			P04183	Q06124		Q9P2J5	Q9BTW9	P23497	Q6ZRY4
			P51570	P48739		Q92974	P50851	Q8TAA5	Q7RTM1
			P26447	P42330		P46777	Q9HAB8	Q9C005	Q7Z5K2
			P32320	P52907		O00743	O60271	Q5T160	Q86W67
			P52788	P23526		P16949	P49023	Q96T58	Q86XA9
			P21980	O43598		O14733	Q9C0C9	O14656	Q86YL5
			Q9UIA9	P17655		Q16222	Q14527	Q68DK7	Q86YT5
			P42766	P0DMN0		Q0VDF9	Q9H0B6	P18859	Q8IZI9
			Q7L2H7	Q9H993		O00625	Q14204	Q96FJ0	Q8N1V2
			P37802	Q9BZX2		Q8N142	P05161	P45844	Q8N268
			Q53H96	Q9H0W9		P20839	P49770	P38435	Q8N5M9
			Q9P0J7	Q9NR46		Q9NSV4	Q13630	O60613	Q8N7H5
			Q5JSH3	O15067		P62847	Q9Y6D5	Q9UBH6	Q8N812
			Q96AC1	P02795		P62258	Q96B97	Q15904	Q8NAG6
			P04792	Q9NUQ9		P62910	Q8IVD9	Q9BV23	Q8NB50
			P50914	Q16851		P54577	P48147	Q69YH5	Q8NHP1
			Q9H223	P48637		O15372	Q9BRA2	Q8N1S5	Q8TDW0
			Q15645	P55263		P09972	Q15631	Q13421	Q8TER0
			P40121	Q16181		O43592	Q14141	Q9Y6N1	Q8TF01
			Q9H098	P61457		P61513	Q9Y4R8	O60318	Q8WWB7
			Q9Y490	O95801		P28074	Q04446	Q9ULC3	Q92888
			Q53LP3	P43490		O95817	P80217	Q9Y4Y9	Q96B01
			P55884	P22102		P60174	O43237	Q9P2C4	Q96BN8
			Q9NR45	P06744		P56192	Q13287	Q8NEJ9	Q96LJ7
			Q16658	O14929		P62244	P29508	Q96L91	Q96PG2
			O60573	Q13618		Q6DD87	O60678	Q14676	Q99442
			Q9Y2T3	Q9NQ88		P32969	P06703	P63098	Q99675
			Q93008	P49662		P07437	Q13085	Q13637	Q9BXK1
			Q92747	Q68EM7		Q04637	O95336	Q15544	Q9H300
			O75663	P08397		Q5VYK3	Q9Y5B9	Q4G148	Q9H6N6
			P63151	Q15126		O95861	Q14914	Q15390	Q9NQR9
			P49588	Q01813		P62906	P50502	Q8TAF3	Q9NR64
			P49207	P19623		Q16204	P13929	O75528	Q9NV06
			Q9BQE3	P30041		Q9NZL4	Q9NPF4	Q6NUM9	Q9P2J9
			O43175	P62888		Q9H788	P12955	Q9Y5Q0	Q9UFH2
			O43847	P30740		P49366	O95834	Q9UDW3	Q9UGC6
			P39023	Q6XQN6		P25789	Q9UKG1	Q9NUI1	Q9UHI5
			Q8TF74	P36915		Q15785	Q99426	Q99942	Q9UL59
			Q86Y56	Q9BT25		A0A024RBG1	Q9NZ52	Q9Y548	Q9UMS4
			P50552	Q9NUQ8		P61160	P06132	A2RRP1	Q9Y2G3
			O95155	P13489		Q9UBP6	Q8NEZ5	O00264	Q9Y2H8
			Q9Y5Y2	P21333		P16152	Q05397	Q9NXG6	Q9Y5H7
			Q96CT7	Q15418		Q14376	Q96C86	Q6P4R8	Q9Y6G9
			P32929	Q04760		O15144	P27708	Q96AJ9	A0A0B4J200
			Q8IZP0	P18858		O95373	P17174	Q9BUL5	A5D8W1
			P12429	P10768		P62249	P40261	Q6IAN0	A6NFQ2
			Q9H6S3	Q15019		P63173	O43252	Q9NX18	A6NI28
			Q8NDH3	P46926		Q96H79	Q13409	Q9NZV1	A6NI61
			P41091	Q96P70		P60228	P48163	Q96MF7	O00567
			P13693	P46940		P31944	O14617	Q9Y5Y5	O15547
			Q3LXA3	Q99961		P43487	P48506	Q7Z589	O43155
			P14868	P78417		P62837	P00338	Q8IYQ7	O60243
			P07900	Q96IU4		P31153	O75223	P51531	O75093
			Q96KP4	P23381		P04406	Q5VZK9	O94901	O94806
			P13797	P31150		Q9BVA1	Q01518	Q9BQ70	O95415
			Q9NRF8	P42224		P17987	P18077	Q96GY3	O95757
			Q13158	Q9Y3A5		P27348	P54725	O75063	O95997
			Q9Y262	P46779		P61289	P17858	Q9ULL5	P04275
			O14579	Q9UHD8		P15880	Q02543	Q9NUT2	P0C875
			Q9BY32	Q8WVY7		P63208	Q9Y6G9	P54259	P12104
			Q96BW5	P47756		Q9UHY7	P11908	Q9P2K3	P16402
			Q9BXJ9	Q02878		O60826	Q8NB90	Q96SQ9	P20774
			Q14152	P07741		P55786	Q9UBT2	Q56VL3	P27361
			Q13126	P00966		P20810	P48507	Q13795	P28360
			P78362	P30043		Q96A49	P22392	Q8N3E9	P30039
			O76003	O00429		P20290	O00764	Q9H1E5	P30953
			P11413	Q06830		P36507	P23921	P62310	P31276
			P31947	Q15435		Q9Y2Z0	P34949	Q96EL2	P35452
			Q9UKY7	P18206		Q93052	Q00653	O43293	P51970
			P04083	P00492		Q9NZN8	P09104	Q13107	Q09019
			P41252	P32119		P52943	Q96S44	Q9BZC7	Q0VAQ4
			Q14919	P62424		P04818	P14618	P39880	Q12981
			P62266	O00299		Q9Y2V2	P55210	Q9ULQ1	Q13075
			Q9UHD1	Q96K21		P40429	P29401	Q9Y2G8	Q14103
			P41227	P17252		Q9Y3U8	P22234	O60831	Q14584
			O15212	P61353		P41250	Q16719	Q6UB99	Q14CX7
			P68104	Q9Y266		P50991	P37837	Q6ZNB6	Q15363
			P33176	Q9NPD8		O43813	Q58FF8	Q9H0U9	Q15435
			P46776	P62495		Q96PZ0	Q8IZ83	Q6UXH1	Q3LI59
			Q3ZCM7	O43768		Q14694	P41743	Q9C0B5	Q49AS3
			A0MZ66	Q9UEE9		Q14258	Q9BT73	Q9H568	Q53FV1
			P14550	Q6P1R4		P49721	O75347	O95479	Q5JR12
			Q7Z4V5	P51812		Q05639	Q9NY33	Q96J02	Q5JTN6
			Q9UG63	O75874		Q86VP6	Q8N8S7	P55197	Q5SWW7
			P10398	Q92599		Q99613	O95456	P02686	Q5T7W0
			Q02750	Q04323		Q6NXR4	Q9UGI8	Q8IWB7	Q5T8D3
			Q9UL45	P14324		P12277	P31350	Q8N7C3	Q5TGZ0
			P34932	P00558		P55211	P16083	Q96HP0	Q5VTE6
			O43776	P35237		P27361	P30520	Q13488	Q6IEV9
			Q9BTE3	Q9NQW7		P62854	Q6IA86	Q9P2W9	Q6PL45
			Q7L576	Q9BRF8		Q99832	O60443	O94811	Q6UXR6
			P08238	Q8TC07		P61313	P08243	P35573	Q7Z3Y9
			P50990	O60610		P42226	P26639	P13807	Q7Z7M9
			P06733	Q9Y4H2		O60879	Q00796	P52732	Q86SQ0
			Q96IJ6	Q9Y6W5		Q9NVE7	P57737	Q9H9T3	Q86T20
			Q9H1I8	Q9UQ80		P62917	Q9P206	Q4V328	Q86Y28
			Q16881	P07384		P49757	Q99829	P11216	Q8IXT5
			Q9Y2T2	P40925		Q9UNZ2	Q96DG6	Q5T4S7	Q8IXZ2
			P18669	Q9NTM9		P62829	P21399	Q9ULH7	Q8IYB1
			P55327	Q16555		Q9HB71	P53041	P30622	Q8N1L9
			O95379	P26373		P31948	P61163	Q9Y2X7	Q8N8Z3
			Q9H910	Q5TFE4		Q9BRG1	P08758	O95361	Q8NC54
			O60566	Q16666		Q16401	P07195	Q7Z2Z2	Q8NEF3
			P50995	Q06210		Q12979	P51692	O95163	Q8NEL0
			Q9UBE0	Q8WUF5		Q13404	P52565	Q14C86	Q8TBE9
			Q9BPX3	O15143		Q8IZ21	Q15813	Q96RU3	Q8TC05
			Q96EN8	Q71U36		P13010	Q14116	Q7Z4S6	Q8TC21
			P52895	Q14166		P26640	Q9Y617	Q92888	Q8TDJ6
			P41240	Q9C0B1		O60701	Q07866	A0AVT1	Q8TE54
			Q9H6T3	Q9BY43		Q8TEX9	Q15942	P09429	Q8WU66
			O00442	Q9HD15		P51784	P52209	Q8TBC4	Q8WUM9
			Q96CF2	P11586		Q96TA1	Q96FW1	P26583	Q8WXG9
			Q15404	Q9UBQ5		Q9UID3	Q9H9A6	O15357	Q969M7
			Q9HC38	P61086		P49773	Q14008	Q7Z478	Q96A54
			Q9H8S9	Q9H4A4		Q8WUX9	P49902	Q63HN8	Q96CM8
			E9PAV3	Q92616		O15371	P49327	Q14558	Q96DE0
			O75131	O15498		Q15003	P09960	O60256	Q96HQ0
			P26641	P04075		Q9NVS9	Q13228	Q14CX7	Q96JF6
			O60841	Q13596		P20073	O75496	Q5R3I4	Q96K80
			P29466	Q15021		Q7Z6Z7	P00491	Q15025	Q96PQ1
			P61088	Q07020		P61158	P15121	O95340	Q96QE4
			Q13347	Q9HB07		P47897	P13798	Q9ULT8	Q96S07
			Q15181	Q99497		P27635	P31939	Q06203	Q99719
			Q9BR76	P68371		Q6UVJ0	Q86TI2	Q8IWZ3	Q99807
			O15397	Q15654		Q53EL6	Q5VV41	Q71UM5	Q9BRP4
			O14744	Q13177		P28072	Q9BZL4	Q9GZZ9	Q9BXJ2
			Q9Y570	P56211		P31949	P08237	O75116	Q9BYR6
			P84098	Q9NZT2		P54578	P04632	Q96ED9	Q9BZQ8
			Q96EK6	P45974		O95263	Q92530	Q13045	Q9GZM5
			O00170	Q9Y371		O15511	P21266	Q92734	Q9H093
			O75822	Q9Y5X3		P60842	P78330	Q8NBF2	Q9H461
			P78527	Q6IBS0		Q14738	Q96C90	Q5VT79	Q9H6L4
			P46781	A6NDG6		P61956	Q12792	Q9BWD1	Q9H6Z4
			Q5H9R7	Q00169		Q9NZL9	P43034	O14732	Q9H720
			P61221	P17812		O43432	P04080	P55039	Q9HCI6
			O15305	Q96GY0		Q9BWE0	Q6PGP7	P06737	Q9HCU4
			Q9UBB4	O95433		Q99439	P50395	Q6P996	Q9NQX0
			Q00059	P15531		Q13418	Q8N3C0	P28482	Q9NSE2
			Q8NB16	P36952		P49720	P15559	Q9NZ32	Q9NYK6
			P36578	P47755		Q6PCE3	O75391	O60502	Q9P0V8
			P62280	P50238		P08865	P36871	Q9UI10	Q9UPX8
			Q02952	Q9H3K6		P00568	P46778	Q14232	Q9UQ90
			O00303	Q6NZ67		Q15819	P60891	O43156	Q9Y5Z9
			Q14019	Q8IWC1		P62241	Q9UL46	Q9P0V9	A0A075B6V8
			P61758	P53396		P54727	Q06124	Q9ULA0	A0A096LPG2
			P49903	Q13564		Q9Y2A7	P48739	P30566	A0A0K0K1C4
			Q96K17	Q8N0X7		Q5VW32	P42330	Q8WXX5	A0AV96
			P07814	Q06323		P29084	P52907	Q6FI81	A0PJE2
			Q9HC35	P13639		P16403	P23526	P62857	A6XGL0
			P62750	P15170		P30153	O43598	Q15257	I3L273
			P14735	O60664		Q8TD19	P17655	Q9Y5K6	O14513
			P05198	P40763		Q8N668	P0DMN0	Q96G03	O15226
			Q9P2J5	P09874		Q9GZZ1	Q9H993	A5YKK6	O15400
			Q92974	P30047		Q2TAA2	Q9BZX2	Q9UHY1	O15519
			P46777	P30419		P16383	Q9H0W9	Q86X55	O15528
			O00743	O00154		P57076	Q9NR46	O15347	O43247
			P16949	O00399		Q9H2G2	O15067	O75792	O43825
			Q0VDF9	P49591		Q99436	P02795	Q15477	O75069
			O00625	Q08AF3		O75044	Q99598	Q14203	O94913
			P20839	P52888		P11172	Q9NUQ9	O95394	O95182
			Q9NSV4	P22314		P06730	Q16851	P30046	P01116
			P62847	Q02790		Q9NP79	P48637	Q9Y3C4	P04432
			P62258	Q96SB4		Q14997	P55263	O75420	P06454
			P62910	P83731		P14174	Q16181	P46976	P09093
			P54577	Q9UKK9		Q8WUM4	P61457	Q04828	P09543
			O15372	Q969U7		P57678	O95801	P11766	P0DMU8
			P09972	P59998		P49589	P43490	Q92990	P0DUD3
			O43592	P53004		P62081	P22102	Q9BTW9	P12035
			P61513	P04183		Q16537	P06744	P50851	P16615
			P28074	P51570		P11388	O14929	Q9HAB8	P17275
			O95817	P26447		Q86TC9	Q13618	O60271	P20963
			P60174	P32320		Q9Y295	Q9NQ88	P49023	P23919
			P56192	P52788		Q9BSJ2	P49662	Q9C0C9	P29033
			P62244	P21980		Q9BV44	Q68EM7	Q14527	P29992
			Q6DD87	Q9UIA9		P00441	P08397	Q9H0B6	P31151
			P32969	P42766		O75821	Q15126	Q14204	P36021
			P07437	Q7L2H7		P62277	Q01813	P05161	P47775
			Q04637	P37802		O43324	P19623	P49770	P50995
			Q5VYK3	Q53H96		Q969T9	P16333	Q13630	P51003
			O95861	Q9P0J7		P21291	P30041	Q9Y6D5	P51693
			P62906	Q5JSH3		P23258	P62888	Q96B97	P54277
			Q16204	Q96AC1		P27816	P30740	Q8IVD9	P60484
			Q9NZL4	P04792		P78371	Q6XQN6	P48147	P61081
			Q9H788	P50914		Q12965	P36915	Q9BRA2	P62318
			P49366	Q9H223		P51116	Q9BT25	Q15631	P81274
			P25789	Q15645		P43246	Q9NUQ8	Q14141	Q00587
			Q15785	P40121		P12081	P13489	Q9Y4R8	Q01973
			A0A024RBG1	Q9H098		P46108	P21333	Q04446	Q13535
			P61160	Q9Y490		P35251	Q15418	P80217	Q15042
			P16152	Q53LP3		Q9BPX5	Q04760	O43237	Q15723
			Q14376	P55884		Q13136	P18858	Q13287	Q3SXY8
			O15144	Q9NR45		Q8TEQ6	Q9H8Y5	P29508	Q3YBM2
			O95373	Q16658		Q9NRY5	P10768	O60678	Q496H8
			P62249	O60573		Q9NXH9	Q15019	P06703	Q5SZJ8
			P63173	Q9Y2T3		Q13610	P53367	Q13085	Q5VWG9
			Q96H79	Q93008		P63244	P46926	O95336	Q6IPU0
			P60228	Q92747		P68366	Q32P44	Q9Y5B9	Q6P582
			P31944	O75663		Q14764	Q96P70	Q14914	Q6T4R5
			P43487	P63151		P36405	P46940	P50502	Q6UWY2
			P62837	P49588		Q5F1R6	Q99961	P13929	Q6UXP3
			P31153	P49207		P28066	P78417	Q9NPF4	Q6ZN11
			P04406	Q9BQE3		Q9NRF9	Q96IU4	P12955	Q6ZWE6
			Q9BVA1	O43175		P09525	P23381	O95834	Q7Z434
			P17987	P39023		Q96C19	P31150	Q9UKG1	Q7Z4Q2
			P27348	Q8TF74		Q99543	P42224	Q99426	Q7Z589
			P61289	Q86Y56		P15311	Q9Y3A5	Q9NZ52	Q86T24
			P15880	P50552		Q7Z6B7	P46779	P06132	Q86TX2
			P63208	O95155		P30086	Q9UHD8	Q8NEZ5	Q86X10
			O60826	Q9Y5Y2		Q96T76	Q8WVY7	Q05397	Q86XM0
			P55786	Q96CT7		P68036	P47756	Q96C86	Q86Z14
			P20810	P32929		P20618	Q02878	P27708	Q8IWT3
			Q96A49	Q8IZP0		Q9HA64	P07741	P17174	Q8N205
			P20290	P12429		Q01970	P00966	P40261	Q8N465
			P36507	Q9H6S3		P41214	P30043	O43252	Q8N684
			Q9Y2Z0	Q8NDH3		P00390	O00429	Q13409	Q8N806
			Q93052	P41091		Q86XA9	Q06830	P48163	Q8N9I5
			Q9NZN8	P13693		Q9NUU7	Q15435	P48506	Q8NBT3
			P52943	P14868		P40227	P18206	P00338	Q8NDX2
			P04818	P07900		P54136	P00492	O75223	Q8NEG4
			Q9Y2V2	Q96KP4		Q9NSD9	P32119	Q5VZK9	Q8NGI2
			P40429	P13797		Q96CW5	P62424	Q01518	Q8TAQ2
			Q9Y3U8	Q9NRF8		Q16539	O00299	P18077	Q8TAS1
			P41250	Q13158		P07311	Q96K21	P54725	Q8TCX5
			P50991	Q9Y262		Q92688	P17252	P17858	Q8WTW3
			O43813	O14579		P18124	P61353	Q02543	Q8WU76
			Q96PZ0	Q9BY32		P49368	Q9Y266	Q9Y6G9	Q92685
			Q14694	Q96BW5		Q92597	Q9NPD8	P11908	Q96LD1
			Q14258	Q9BXJ9		Q8N6R0	P62495	Q8NB90	Q96T17
			P49721	Q14152		Q9NY93	O43768	Q9UBT2	Q9BQ87
			Q05639	Q13126		P30085	Q9UEE9	P48507	Q9BSH3
			Q86VP6	P78362		P28062	Q6P1R4	P22392	Q9BW61
			Q99613	O76003		Q12904	P51812	O00764	Q9BWW7
			Q6NXR4	P11413		P26038	O75874	P23921	Q9H582
			P12277	P31947		Q9NSK0	Q92599	P34949	Q9H6E5
			P55211	Q9UKY7		O94966	Q04323	Q00653	Q9NX02
			P62854	P04083		Q9UI26	P14324	P09104	Q9NX61
			Q99832	P41252		Q5TBB1	P00558	Q96S44	Q9P031
			P61313	Q14919		Q9H0A8	P35237	P14618	Q9UBS9
			P42226	P62266		P55010	Q9NQW7	P55210	Q9UIV1
			O60879	Q9UHD1		Q9H3S7	Q9BRF8	P29401	Q9UL18
			P62917	P41227		Q9UNF0	Q8TC07	P22234	Q9UN30
			P49757	O15212		P52735	O60610	Q16719	Q9UNK4
			Q9UNZ2	P68104		P31946	Q9Y4H2	P37837	Q9Y2S7
			P62829	P33176		Q96CP2	Q96MX6	Q58FF8	A0A1B0GTI8
			Q9HB71	P46776		P23396	Q9Y6W5	Q8IZ83	A0A1W2PPE2
			P31948	Q3ZCM7		Q8WX93	Q9UQ80	P41743	A0A3B3IRS2
			Q9BRG1	A0MZ66		O00410	P07384	Q9BT73	A6NFA1
			Q16401	P14550		P56537	P40925	O75347	O00591
			Q12979	Q9UG63		Q9BUF5	Q9NTM9	Q9NY33	O14810
			Q13404	P10398		Q9Y696	Q16555	Q8N8S7	O14929
			Q8IZ21	Q02750		O60884	P26373	O95456	O15230
			P13010	Q9UL45		Q7L1Q6	Q5TFE4	Q9UGI8	O15552
			P26640	P34932		P34896	Q16666	P31350	O43283
			O60701	O43776		P35241	Q06210	P16083	O43731
			Q8TEX9	Q9BTE3		Q14240	Q8WUF5	P30520	O43915
			P51784	Q7L576		O75083	O15143	Q6IA86	O60684
			Q96TA1	P08238		Q96T21	Q71U36	O60443	O76096
			P49773	P50990		Q16543	Q14166	P08243	O95502
			Q8WUX9	P06733		Q9Y5S2	Q9C0B1	P26639	O96001
			O15371	Q96IJ6		O75369	Q9BY43	Q00796	P09131
			Q15003	Q9H1I8		P35579	Q9HD15	P57737	P0DKB6
			Q9NVS9	Q16881		O60749	P11586	Q9P206	P0DPH9
			P20073	P18669		Q9UHV9	Q9UBQ5	Q99829	P0DUD4
			Q7Z6Z7	P55327		Q9Y6E2	P61086	Q96DG6	P11912
			P61158	O95379		P08133	Q9H4A4	P21399	P13224
			P47897	Q9H910		Q00535	Q92616	P53041	P13726
			P27635	O60566		Q9Y6K5	O15498	P61163	P14316
			Q53EL6	P50995		Q9NYT0	P04075	P08758	P15863
			P28072	Q9UBE0		Q9H299	Q13596	P07195	P20292
			P31949	Q9BPX3		P62753	Q15021	P51692	P22459
			P54578	Q96EN8		O00139	Q07020	P52565	P25940
			O15511	P52895		Q8N543	Q9HB07	Q15813	P26599
			P60842	P41240		Q9H3U1	Q99497	Q14116	P27824
			Q14738	Q9H6T3		P62913	P68371	Q9Y617	P29034
			P61956	O00442		P05388	Q15654	Q07866	P34998
			Q9NZL9	Q96CF2		Q96KB5	Q8IUD2	Q15942	P35030
			Q9BWE0	Q15404		Q9BQA1	Q13177	P52209	P40855
			Q99439	Q9HC38		Q9ULC4	P56211	Q96FW1	P49961
			Q13418	Q9H8S9		Q15650	Q9NZT2	Q9H9A6	P54253
			P49720	O75131		Q9UKD2	P45974	Q14008	P56278
			Q6PCE3	P26641		Q9NZZ3	Q9Y371	P49902	P58215
			P08865	P29466		Q9NTK5	Q9Y5X3	P49327	P62834
			P00568	P61088		P28070	Q6IBS0	P09960	Q00532
			P62241	Q13347		Q9Y376	A6NDG6	Q13228	Q08AI8
			P54727	Q15181		Q9NT62	Q00169	O75496	Q0VG06
			Q9Y2A7	Q9BR76		P40937	P17812	P00491	Q14088
			Q5VW32	O15397		P10599	Q96GY0	P15121	Q15057
			P29084	O14744		P68363	O95433	P13798	Q15121
			P16403	Q9Y570		P12268	P15531	P31939	Q15466
			P30153	P84098		Q9UNE7	Q96EB1	Q86TI2	Q16378
			Q8TD19	Q96EK6		P63104	P36952	Q5VV41	Q2WGJ6
			Q8N668	O00170		Q96RS6	P47755	Q9BZL4	Q309B1
			Q9GZZ1	O75822		Q9BRS2	P50238	P08237	Q50LG9
			Q2TAA2	P78527		Q96MW1	Q9H3K6	P04632	Q53GT1
			P16383	P46781		P46063	Q6NZ67	Q92530	Q56VL3
			P57076	Q5H9R7		Q9UPN3	Q8IWC1	P21266	Q5VTY9
			Q9H2G2	P61221		Q13057	P53396	P78330	Q5VUG0
			Q99436	O15305		Q9UJU6	Q13564	Q96C90	Q63HN1
			O75044	Q9UBB4		O00401	Q8N0X7	Q12792	Q6P2C8
			P11172	Q00059		Q9UNH7	Q06323	P43034	Q6PKH6
			P06730	Q8NB16		Q9Y4E8	P13639	P04080	Q6ZUK4
			Q9NP79	P36578		P67775	P15170	Q6PGP7	Q7L0R7
			Q14997	P62280		Q53SF7	O60664	P50395	Q7Z3D6
			P14174	Q02952		Q66K74	P40763	Q8N3C0	Q7Z3V5
			Q8WUM4	O00303		Q15527	P09874	P15559	Q7Z4F1
			P57678	Q14019		Q92598	P30047	O75391	Q86TU6
			P49589	P61758		Q14974	P30419	P36871	Q86YR6
			P62081	P49903		Q9NZD2	O00154	P46778	Q8IU81
			P11388	P07814		P63261	O00399	P60891	Q8IUC4
			Q86TC9	Q9HC35		Q13867	P49591	Q9UL46	Q8IZ40
			Q9Y295	P62750		O75818	Q08AF3	Q06124	Q8N1G1
			P00441	P14735		Q9UNQ2	P52888	P48739	Q8N1P7
			O75821	P05198		P52701	P22314	P42330	Q8N302
			P62277	Q9P2J5		Q9BY44	Q02790	P52907	Q8N3Y3
			O43324	Q92974		Q96GA3	Q96SB4	P23526	Q8N4B5
			Q969T9	O00743		O43314	P83731	O43598	Q8N539
			P21291	P16949		Q5VIR6	Q9UKK9	P17655	Q8NEV1
			P23258	Q0VDF9		P23588	Q969U7	P0DMN0	Q8NGH9
			P27816	O00625		P51580	P59998	Q9H993	Q8WUY1
			P78371	P20839		O75351	P53004	Q9BZX2	Q92845
			Q12965	Q9NSV4		P62701	P04183	Q9H0W9	Q92905
			P51116	P62847		Q9UPQ0	P51570	Q9NR46	Q96DZ9
			P43246	P62258		P50583	P26447	O15067	Q96MC9
			P12081	P62910		O95239	P32320	P02795	Q96MX6
			P46108	P54577		P62851	P52788	Q99598	Q96NZ1
			P35251	O15372		Q9H444	P21980	Q9NUQ9	Q9BRG1
			Q9BPX5	P09972		P12956	Q9UIA9	Q16851	Q9BV86
			Q13136	O43592		O14737	P42766	P48637	Q9BX93
			Q8TEQ6	P61513		P62942	Q7L2H7	P55263	Q9BYG0
			Q9NXH9	P28074		Q9UDY4	P37802	Q16181	Q9BZJ0
			Q13610	O95817		Q9NQR4	Q53H96	P61457	Q9C0C7
			P63244	P60174		Q9H7E9	Q9P0J7	O95801	Q9H2M9
			P68366	P56192		Q9GZN8	Q5JSH3	P43490	Q9HCL3
			Q14764	P62244		P31689	Q96AC1	P22102	Q9HCM3
			P36405	Q6DD87		Q5GLZ8	P04792	P06744	Q9NR21
			Q5F1R6	P32969		O15145	P50914	O14929	Q9NRS6
			P28066	P07437		Q9Y5A7	Q9H223	Q13618	Q9P244
			Q9NRF9	Q04637		Q8NE71	Q15645	Q9NQ88	Q9UJW2
			P09525	Q5VYK3		Q9HC16	P40121	P49662	Q9UN81
			Q96C19	O95861		P09884	Q9H098	Q68EM7	Q9UQ53
			Q99543	P62906		P48643	Q9Y490	P08397	Q9UQ84
			P15311	Q16204		Q8WW22	Q53LP3	Q15126	Q9Y294
			P30086	Q9NZL4		Q14247	P55884	Q01813	Q9Y4F1
			Q96T76	Q9H788		P08651	Q9NR45	P19623	A0A0A0MTA4
			P68036	P49366		Q07960	Q16658	P16333	A5D6W6
			P20618	P25789		Q13509	O60573	P30041	A8MT70
			Q01970	Q15785		Q8IYS1	Q9Y2T3	P62888	A8MUZ8
			P41214	A0A024RBG1		O15355	Q93008	P30740	B3EWG6
			P00390	P61160		Q15046	Q92747	Q6XQN6	C4AMC7
			Q86XA9	P16152		Q9BV86	O75663	P36915	O14727
			Q9NUU7	Q14376		O14818	P63151	Q9BT25	O15173
			P40227	O15144		P62328	P49588	Q9NUQ8	O15182
			P54136	O95373		Q9UNF1	P49207	P13489	O43526
			Q9NSD9	P62249		Q96GG9	Q9BQE3	P21333	O43555
			Q16539	Q96H79		Q9NTJ3	O43175	Q15418	O75056
			P07311	P31944		O95347	O43847	Q04760	O75113
			Q92688	P43487		Q9UK59	P39023	P18858	O95156
			P18124	P62837		Q9C0C2	Q8TF74	Q9H8Y5	O95631
			P49368	P31153		Q99933	Q86Y56	P10768	P07492
			Q92597	P04406		Q6YHU6	P50552	Q15019	P15516
			P30085	Q9BVA1		Q9NXG2	O95155	P53367	P17031
			P28062	P17987		P17612	Q9Y5Y2	P46926	P25208
			Q12904	P27348		Q9Y6N7	Q96CT7	Q32P44	P35243
			P26038	P61289		P00813	P32929	Q96P70	P36551
			Q9NSK0	P15880		P49005	Q8IZP0	P46940	P46059
			O94966	P63208		P20585	P12429	Q99961	P49685
			Q9UI26	O60826		O00233	Q9H6S3	P78417	P53007
			Q5TBB1	P55786		P30711	Q8NDH3	Q96IU4	P54259
			Q9H0A8	P20810		Q14847	P41091	P23381	P59797
			P55010	Q96A49		Q96K76	P13693	P31150	Q08334
			Q9H3S7	P36507		Q13155	Q3LXA3	P42224	Q13151
			Q9UNF0	Q9Y2Z0		P60900	P14868	Q9Y3A5	Q15256
			P52735	Q93052		P25787	P07900	P46779	Q15349
			P31946	Q9NZN8		O60869	Q96KP4	Q9UHD8	Q15661
			Q96CP2	P52943		P49356	Q01415	Q8WVY7	Q15818
			P23396	P04818		Q00688	P13797	P47756	Q502W7
			Q8WX93	Q9Y2V2		Q99584	Q9NRF8	Q02878	Q538Z0
			O00410	P40429		O95671	Q13158	P07741	Q53GD3
			P56537	Q9Y3U8		P51114	Q9Y262	P00966	Q5BN46
			Q9BUF5	P41250		Q9Y285	O14579	P30043	Q5FWF5
			Q9Y696	P50991		P46379	Q9BY32	O00429	Q5SY68
			O60884	O43813		Q14653	Q96BW5	Q06830	Q5T764
			Q7L1Q6	Q96PZ0		P49915	Q9BXJ9	Q15435	Q5VWM6
			P34896	Q14694		Q9UI12	Q14152	P18206	Q6JEL2
			P35241	Q14258		Q13616	Q13126	P00492	Q6P9F0
			Q14240	P49721		P46087	P78362	P32119	Q6TGC4
			O75083	Q05639		Q96HC4	O76003	P62424	Q6UX01
			Q96T21	Q6NXR4		P46736	P11413	O00299	Q70EL2
			Q16543	P12277		O15027	P31947	Q96K21	Q7RTS6
			Q9Y5S2	P55211		P05204	Q9UKY7	P17252	Q7RTT3
			O75369	P62854		P23528	P04083	P61353	Q7Z6M1
			P35579	Q99832		Q99570	P41252	Q9Y266	Q7Z769
			O60749	P61313		Q9H267	Q14919	Q9NPD8	Q86TJ5
			Q9UHV9	P42226		Q9H074	P62266	P62495	Q86YS6
			Q9Y6E2	O60879		Q9UKV8	Q9UHD1	O43768	Q86Z20
			P08133	P62917		O95747	P41227	Q9UEE9	Q8IVF6
			Q00535	P49757		Q9UN37	O15212	Q6P1R4	Q8IVW4
			Q9Y6K5	Q9UNZ2		Q6ZW31	P68104	P51812	Q8IXZ3
			Q9NYT0	P62829		Q96F07	P33176	O75874	Q8N2H4
			Q9H299	Q9HB71		Q7Z417	P46776	Q92599	Q8N8U3
			P62753	P31948		P30050	Q3ZCM7	Q04323	Q8N9B4
			O00139	Q9BRG1		O60343	A0MZ66	P14324	Q8N9V2
			Q8N543	Q16401		Q13907	P14550	P00558	Q8NCX0
			Q9H3U1	Q12979		P25490	Q7Z4V5	P35237	Q8TCV5
			P62913	Q13404		O95295	Q9UG63	Q9NQW7	Q8TD06
			P05388	Q8IZ21		Q969Q0	P10398	Q9BRF8	Q8WVE0
			Q96KB5	P13010		P50570	Q02750	Q8TC07	Q8WWI1
			Q9BQA1	P26640		Q9NUQ6	Q9UL45	O60610	Q8WXE1
			Q9ULC4	O60701		Q92615	P34932	Q9Y4H2	Q8WXK4
			Q15650	Q8TEX9		Q9Y613	O43776	Q96MX6	Q96BR5
			Q9UKD2	P51784		Q8NHQ9	Q9BTE3	Q9Y6W5	Q96BY2
			Q9NZZ3	Q96TA1		Q5T0N5	Q7L576	Q9UQ80	Q96F63
			Q9NTK5	P49773		Q7KZI7	P08238	P07384	Q96IV6
			P28070	Q8WUX9		Q6ZSJ8	P50990	P40925	Q96LB2
			Q9Y376	Q15003		Q15056	P06733	Q9NTM9	Q96R72
			P40937	Q9NVS9		O75330	Q96IJ6	Q16555	Q99988
			P10599	P20073		P61081	Q9H1I8	P26373	Q9BPY3
			P68363	Q7Z6Z7		Q92538	Q16881	Q5TFE4	Q9BQ31
			P12268	P61158		Q8N5M4	Q9Y2T2	Q16666	Q9BQ39
			Q9UNE7	P47897		Q5JS54	P18669	Q06210	Q9BQY9
			P63104	P27635		Q15555	P55327	Q8WUF5	Q9BTC0
			Q96RS6	Q53EL6		P61254	O95379	O15143	Q9BTD1
			Q96MW1	P28072		P29144	Q9H910	Q71U36	Q9BXI6
			P46063	P31949		Q13642	O60566	Q14166	Q9BYQ3
			Q13057	P54578		P68032	P50995	Q9C0B1	Q9GZN7
			Q9UJU6	O15511		P39687	Q9UBE0	Q9BY43	Q9H008
			O00401	P60842		Q9BXS5	Q9BPX3	Q9HD15	Q9H1A4
			Q9UNH7	Q14738		Q71DI3	Q96EN8	P11586	Q9H2C5
			Q9Y4E8	P61956		Q15691	P52895	Q9UBQ5	Q9H313
			P67775	Q9NZL9		Q9P2B4	P41240	P61086	Q9H4D5
			Q66K74	Q99439		Q9Y6Y8	Q9H6T3	Q9H4A4	Q9H6T3
			Q15527	Q13418		Q9NRG0	O00442	Q92616	Q9H987
			Q92598	P49720		P21359	Q96CF2	O15498	Q9NQP4
			Q14974	Q6PCE3		Q86YV9	Q15404	P04075	Q9NR46
			P63261	P08865		P49441	Q9HC38	Q13596	Q9NUT2
			Q13867	P00568		Q96PU8	Q9H8S9	Q15021	Q9NZQ3
			O75818	P62241		Q9NRN7	E9PAV3	Q07020	Q9NZT2
			Q9UNQ2	P54727		Q15042	O75131	Q9HB07	Q9UII2
			P52701	Q9Y2A7		Q04917	P26641	Q99497	Q9ULZ1
			Q9BY44	Q5VW32		P08047	O60841	P68371	Q9UMX6
			Q96GA3	P16403		Q9UDY2	P29466	Q15654	Q9Y5I1
			O43314	P30153		P39019	P61088	Q8IUD2	Q9Y5P0
			Q5VIR6	Q8TD19		Q9HCE1	Q13347	Q13177	Q9Y5Q9
			P23588	Q8N668		P35250	Q15181	P56211	A0A0G2JMI3
			O75351	Q9GZZ1		Q00534	Q9BR76	Q9NZT2	A0A1B0GUV8
			P62701	Q2TAA2		Q9Y5L0	O15397	P45974	A0A5A2
			Q9UPQ0	P16383		Q86X83	O14744	Q9Y371	A0A5K1VDZ0
			P50583	P57076		P51948	Q9Y570	Q9Y5X3	A6H8M9
			O95239	Q9H2G2		O14802	P84098	Q6IBS0	A6NE02
			P62851	Q99436		E9PRG8	Q96EK6	A6NDG6	A6NHS7
			Q9H444	O75044		Q92995	O00170	Q00169	A8MUK1
			P12956	P11172		Q9UJX6	O75822	P17812	A8MUL3
			O14737	P06730		Q13310	P78527	Q96GY0	E2RYF7
			P62942	Q9NP79		P49841	P46781	O95433	O00411
			Q9UDY4	Q14997		Q13442	Q5H9R7	P15531	O14867
			Q9NQR4	P14174		P57772	P61221	Q96EB1	O15056
			Q9H7E9	Q8WUM4		Q9H4M9	O15305	P36952	O75648
			Q9GZN8	P57678		Q8N335	Q9UBB4	P47755	P01275
			P31689	P49589		Q6PGN9	Q00059	P50238	P01574
			Q5GLZ8	P62081		Q9BQ52	Q8NB16	Q9H3K6	P01733
			O15145	P11388		Q96FQ6	P36578	Q6NZ67	P02748
			Q9Y5A7	Q86TC9		Q99873	P62280	Q8IWC1	P03901
			Q8NE71	Q9Y295		P46783	Q02952	P53396	P08833
			Q9HC16	P00441		O75153	O00303	Q13564	P08908
			P09884	O75821		Q96JP2	Q14019	Q8N0X7	P0CH99
			P48643	P62277		O00458	P61758	Q06323	P0DJ93
			Q8WW22	O43324		P61247	P49903	P13639	P0DP07
			Q14247	Q969T9		P61923	Q96K17	P15170	P0DPF2
			P08651	P21291		P46109	O60547	O60664	P13861
			Q07960	P27816		Q9Y3B8	P07814	P40763	P19801
			Q13509	P78371		P40818	Q9HC35	P09874	P21281
			Q8IYS1	Q12965		P19174	P62750	P30047	P22304
			O15355	P51116		O14974	P14735	P30419	P26639
			Q15046	P43246		P42677	P05198	O00154	P29972
			Q9BV86	P12081		Q92522	Q9P2J5	O00399	P32929
			O14818	P46108		Q9BQL6	Q92974	P49591	P51959
			P62328	P35251		P62861	P46777	Q08AF3	P54257
			Q9UNF1	Q9BPX5		Q14444	O00743	P52888	P57764
			Q96GG9	Q13136		Q9GZP4	P16949	P22314	P59773
			Q9NTJ3	Q8TEQ6		P60981	O14733	Q02790	P62736
			O95347	Q9NXH9		Q8NFH8	Q16222	Q96SB4	P78314
			Q9UK59	Q13610		P54619	Q0VDF9	P83731	P78417
			Q9C0C2	P63244		P18621	O00625	Q9UKK9	Q03426
			Q99933	P68366		O43681	Q8N142	Q969U7	Q05707
			Q6YHU6	Q14764		Q9BV20	P20839	P59998	Q13115
			Q9NXG2	P36405		Q96RE7	Q9NSV4	P53004	Q13938
			P17612	Q5F1R6		Q08AM6	P62847	P04183	Q13956
			Q9Y6N7	P28066		Q9Y678	P62258	P51570	Q14966
			P00813	Q9NRF9		Q9NW08	P62910	P26447	Q15035
			P49005	P09525		P36404	P54577	P32320	Q16654
			O00233	Q96C19		Q9NVX2	O15372	P52788	Q53S33
			P30711	Q99543		Q08945	P09972	P21980	Q5JVL4
			Q14847	P15311		O95757	O43592	Q9UIA9	Q5SVZ6
			Q13155	P30086		P25398	P61513	P42766	Q5TCM9
			P60900	Q96T76		Q9UNM6	P28074	Q7L2H7	Q5THR3
			P25787	P68036		Q9UHD2	O95817	P37802	Q5TYW1
			O60869	P20618		Q99733	P60174	Q53H96	Q5VTJ3
			Q00688	Q01970		Q9GZT9	P56192	Q9P0J7	Q6UWV6
			Q99584	P41214		Q8WU90	P62244	Q5JSH3	Q6ZVC0
			P51114	P00390		Q15185	Q6DD87	Q96AC1	Q7RTS3
			Q9Y285	Q86XA9		O95486	P32969	P04792	Q7Z4I7
			P46379	Q9NUU7		P61981	P07437	P50914	Q86W33
			Q14653	P40227		P11137	Q04637	Q9H223	Q8IVT2
			P49915	P54136		P49840	Q5VYK3	Q15645	Q8N1N2
			Q9UI12	Q9NSD9		P63000	O95861	P40121	Q8N4F4
			Q13616	Q16539		Q9Y4X5	P62906	Q9H098	Q8N4S9
			P46087	P07311		Q92900	Q16204	Q9Y490	Q8N6U8
			Q96HC4	P18124		P09417	Q9NZL4	Q53LP3	Q8NCT3
			P46736	P49368		Q9NS86	Q9H788	P55884	Q8NE18
			O15027	Q92597		Q06787	P49366	Q9NR45	Q8NG85
			P05204	P30085		Q15370	P25789	Q16658	Q8NGJ8
			P23528	P28062		O00487	Q15785	O60573	Q8NGL1
			Q99570	Q12904		O43396	A0A024RBG1	Q9Y2T3	Q8NHS4
			Q9H074	P26038		O76071	P61160	Q93008	Q8TAD7
			Q9UKV8	Q9NSK0		P41567	Q9UBP6	Q92747	Q8TCY9
			O95747	O94966		A3KN83	P16152	O75663	Q8WTU2
			Q9UN37	Q9UI26		P20042	Q14376	P63151	Q8WXS8
			Q6ZW31	Q5TBB1		P05387	O15144	P49588	Q8WYQ9
			Q96F07	Q9H0A8		Q9BZE9	O95373	P49207	Q96J66
			Q7Z417	P55010		Q9H3H3	P62249	Q9BQE3	Q96KW2
			P30050	Q9H3S7		Q14320	P63173	O43175	Q96LR2
			Q13907	Q9UNF0		P25788	Q96H79	P39023	Q96PZ7
			P25490	P52735		Q9H6Z4	P60228	Q8TF74	Q9BR76
			O95295	P31946		P28340	P31944	Q86Y56	Q9BTA9
			Q969Q0	Q96CP2		Q9P258	P43487	P50552	Q9BVK6
			P50570	P23396		Q96F86	P62837	O95155	Q9BVW5
			Q9NUQ6	Q8WX93		Q14192	P31153	Q9Y5Y2	Q9BWS9
			Q92615	O00410		O60524	P04406	Q96CT7	Q9BY71
			Q8NHQ9	P56537		Q01968	Q9BVA1	P32929	Q9BZM4
			Q5T0N5	Q9BUF5		P10644	P17987	Q8IZP0	Q9GZK4
			Q6ZSJ8	Q9Y696		Q9BQC3	P27348	P12429	Q9GZV5
			Q15056	O60884		Q08752	P61289	Q9H6S3	Q9H0E9
			O75330	Q7L1Q6		Q08J23	P15880	Q8NDH3	Q9H2B4
			P61081	P34896		Q3KQU3	P63208	P41091	Q9H4L5
			Q92538	P35241		P24941	Q9UHY7	P13693	Q9H7Z6
			Q8N5M4	Q14240		P23193	O60826	P14868	Q9NRE2
			Q15555	O75083		Q9Y230	P55786	P07900	Q9NUV9
			P61254	Q96T21		P62273	P20810	Q96KP4	Q9NVX2
			P29144	Q16543		O14976	Q96A49	Q01415	Q9NWD8
			Q13642	Q9Y5S2		Q9NVI1	P20290	P13797	Q9NY26
			P68032	O75369		Q9P016	P36507	Q9NRF8	Q9UMS6
			P39687	P35579		Q9BTT0	Q9Y2Z0	Q13158	Q9UPR3
			Q9BXS5	O60749		Q5VZ89	Q93052	Q9Y262	Q9Y6F6
			Q71DI3	Q9UHV9		Q8TD16	Q9NZN8	O14579	A0A1B0GTG8
			Q15691	Q9Y6E2		P18887	P52943	Q9BY32	A0A1W2PQ72
			Q9P2B4	P08133		P53582	P04818	Q96BW5	A1A580
			Q9Y6Y8	Q00535		P50579	Q9Y2V2	Q9BXJ9	A3KN83
			Q9NRG0	Q9Y6K5		Q9H269	P40429	Q14152	A3QJZ6
			Q86YV9	Q9NYT0		Q9BT78	Q9Y3U8	Q13126	A6NJY1
			P49441	Q9H299		Q15008	P41250	P78362	A8MUM7
			Q96PU8	P62753		O00232	P50991	O76003	B0I1T2
			Q9NRN7	O00139		Q9BQ67	O43813	P11413	O14526
			Q15042	Q8N543		Q13283	Q96PZ0	P31947	O15371
			Q04917	Q9H3U1		P11441	Q14694	Q9UKY7	O43426
			P08047	P62913		P84077	Q14258	P04083	O43598
			Q9UDY2	P05388		Q15642	P49721	P41252	O43674
			P39019	Q96KB5		Q15018	Q05639	Q14919	O75899
			Q9HCE1	Q9BQA1		P49643	Q86VP6	P62266	O94916
			P35250	Q9ULC4		Q9Y316	Q99613	Q9UHD1	O95298
			Q00534	Q15650		Q9Y5T5	Q6NXR4	P41227	O95620
			Q9Y5L0	Q9UKD2		P25786	P12277	O15212	P09341
			P51948	Q9NZZ3		Q9Y3Z3	P55211	P68104	P12524
			O14802	Q9NTK5		Q9Y281	P27361	P33176	P15923
			E9PRG8	Q9Y376		Q8WW12	P62854	P46776	P16870
			Q92995	P40937		P35268	Q99832	Q3ZCM7	P19388
			Q13310	P10599		P29692	P61313	A0MZ66	P22897
			P49841	P68363		P11940	P42226	P14550	P30837
			Q13442	P12268		Q96AX1	O60879	Q9UG63	P32322
			Q9H4M9	Q9UNE7		Q969G6	Q9NVE7	P10398	P35580
			Q8N335	P63104		Q86UK7	P62917	Q02750	P43268
			Q6PGN9	Q96RS6		Q12986	P49757	Q9UL45	P49716
			Q9BQ52	Q96MW1		Q9Y3S2	Q9UNZ2	P34932	P52630
			Q96FQ6	P46063		P17980	P62829	O43776	P61513
			Q99873	Q13057		Q05086	Q9HB71	Q9BTE3	P80075
			P46783	Q9UJU6		Q9BY42	P31948	Q7L576	P80188
			O75153	O00401		P49593	Q9BRG1	P08238	P84243
			Q96JP2	Q9UNH7		O94903	Q16401	P50990	Q04837
			O00458	Q9Y4E8		O75534	Q12979	P06733	Q08357
			P61247	P67775		Q9Y263	Q13404	Q96IJ6	Q08999
			P61923	Q66K74		P0CAP2	Q8IZ21	Q9H1I8	Q14542
			Q9Y3B8	Q15527		P63241	P13010	Q16881	Q14585
			P40818	Q92598		Q9H6T0	P26640	P18669	Q14839
			O14974	Q14974		Q2NL82	O60701	P55327	Q16515
			P42677	P63261		Q92905	Q8TEX9	O95379	Q16533
			Q92522	Q13867		Q9UBV8	P51784	Q9H910	Q4G0X9
			P62861	O75818		P0DP25	Q96TA1	O60566	Q5FYB1
			Q14444	Q9UNQ2		Q96A65	Q9UID3	P50995	Q5JTJ3
			Q9GZP4	P52701		O95551	P49773	Q9UBE0	Q5JU67
			P60981	Q9BY44		P53602	Q8WUX9	Q9BPX3	Q5T9L3
			Q8NFH8	Q96GA3		Q86XZ4	O15371	Q96EN8	Q5TC79
			P18621	O43314		P35249	Q15003	P52895	Q5VXJ0
			O43681	Q5VIR6		Q99615	Q9NVS9	P41240	Q60I27
			Q9BV20	P23588		Q99627	P20073	Q9H6T3	Q6NUS6
			Q96RE7	O75351		Q8NCF5	Q7Z6Z7	O00442	Q6NVH7
			Q08AM6	P62701		Q9H3Q1	P61158	Q96CF2	Q6P6B7
			Q9Y678	Q9UPQ0		P78537	P47897	Q15404	Q6ZR08
			Q9NW08	P50583		Q15437	P27635	Q9HC38	Q6ZRR5
			P36404	O95239		Q86W56	Q6UVJ0	Q9H8S9	Q6ZS27
			Q9NVX2	P62851		Q03169	Q53EL6	O75131	Q6ZT98
			Q08945	Q9H444		Q9P289	P28072	P26641	Q7Z6G3
			O95757	P12956		Q13617	P31949	P29466	Q86SM5
			P25398	O14737		O43633	P54578	P61088	Q8IVS8
			Q9UNM6	P62942		O43933	O95263	Q13347	Q8IZ73
			Q99733	Q9UDY4		P62826	O15511	Q15181	Q8N3U4
			Q9GZT9	Q9NQR4		Q8N6M0	P60842	Q9BR76	Q8N5X7
			Q8WU90	Q9H7E9		P46734	Q14738	O15397	Q8N988
			Q15185	Q9GZN8		P50613	P61956	O14744	Q8NAF0
			O95486	P31689		Q92979	Q9NZL9	Q9Y570	Q8NBJ7
			P61981	Q5GLZ8		Q9Y6E0	O43432	P84098	Q8NFD5
			P11137	O15145		Q99700	Q9BWE0	Q96EK6	Q8NGX2
			P63000	Q9Y5A7		Q9HAU5	Q99439	O00170	Q8NH64
			Q9Y4X5	Q8NE71		Q00536	Q13418	O75822	Q8TBJ4
			Q92900	Q9HC16		P25685	P49720	P78527	Q92529
			P09417	P09884		Q9Y478	Q6PCE3	P46781	Q969H9
			Q9NS86	P48643		P26196	P08865	Q5H9R7	Q96C11
			Q06787	Q8WW22		Q9Y450	P00568	P61221	Q96DC9
			Q15370	Q14247		Q96IZ0	Q15819	O15305	Q96QE3
			O00487	P08651		O43242	P62241	Q9UBB4	Q96R28
			O43396	Q07960		Q9Y3F4	P54727	Q00059	Q96T58
			O76071	Q13509		Q9UNN5	Q9Y2A7	Q8NB16	Q99879
			P41567	Q8IYS1		O14787	Q5VW32	P36578	Q9BQB6
			A3KN83	Q15046		Q13098	P29084	P62280	Q9BQI4
			P20042	Q9BV86		Q9P0W2	P16403	Q02952	Q9BV87
			P05387	O14818		Q9Y237	P30153	O00303	Q9BZA0
			Q9BZE9	P62328		Q9Y508	Q8TD19	Q14019	Q9H158
			Q9H3H3	Q9UNF1		Q96JP5	Q8N668	P61758	Q9H1M3
			Q14320	Q96GG9		P53621	Q9GZZ1	P49903	Q9NPU4
			P25788	Q9NTJ3		Q6PKG0	Q2TAA2	O60547	Q9NQS3
			Q9H6Z4	O95347		Q9C0B0	P16383	P07814	Q9NR99
			P28340	Q9UK59		Q14244	P57076	Q9HC35	Q9NRV9
			Q9P258	Q9C0C2		Q9UHI6	Q9H2G2	P62750	Q9NS86
			Q96F86	Q99933		O00193	Q99436	P14735	Q9NV35
			Q14192	Q6YHU6		P05386	O75044	P05198	Q9NXK8
			P10644	Q9NXG2		P38606	P11172	Q9P2J5	Q9P2P1
			Q08752	P17612		Q4J6C6	P06730	Q92974	Q9UBU7
			Q08J23	Q9Y6N7		Q6UUV7	Q9NP79	O00743	Q9UHK0
			P24941	P00813		P67936	Q14997	P16949	Q9UHV7
			P23193	P49005		Q9NVT9	P14174	O14733	Q9ULW6
			Q9Y230	O00233		P48556	Q8WUM4	Q16222	Q9UM63
			P62273	P30711		P51858	P57678	Q0VDF9	Q9UNS2
			O14976	Q14847		Q99460	P49589	O00625	Q9Y574
			Q9NVI1	Q13155		Q96AT1	P62081	Q8N142	Q9Y606
			Q9P016	P60900		Q2M389	Q16537	P20839	Q9Y6A1
			Q9BTT0	P25787		P19525	P11388	Q9NSV4	A0A075B6Y1
			Q5VZ89	O60869		P63313	Q86TC9	P62847	A0A5B9
			Q8TD16	Q00688		Q6P2E9	Q9Y295	P62258	A0FGR8
			P18887	Q99584		Q6T4R5	Q9BSJ2	P62910	A0N4X2
			P53582	P51114		Q9NTZ6	Q9BV44	P54577	A8MTL3
			P50579	Q9Y285		P62269	P00441	O15372	B3EWG5
			Q9H269	P46379		P52292	O75821	P09972	O00458
			Q9BT78	Q14653		Q9UPY3	P62277	O43592	O14817
			Q15008	P49915		P10155	O43324	P61513	O14862
			O00232	Q9UI12		Q9NXR1	Q969T9	P28074	O43529
			Q9BQ67	Q13616		Q6P1N9	P21291	O95817	O95785
			Q13283	P46087		P05423	P23258	P60174	P07327
			P11441	Q96HC4		Q14691	P27816	P56192	P08134
			P84077	P46736		Q9H0R4	P78371	P62244	P08173
			Q15642	O15027		Q96EK5	Q12965	Q6DD87	P08648
			P49643	P05204		Q9NZQ3	P51116	P32969	P09417
			Q9Y316	P23528		P60866	P43246	P07437	P09630
			P25786	Q99570		O14562	P12081	Q04637	P0DPI4
			Q9Y3Z3	Q9H074		P60953	P46108	Q5VYK3	P16871
			Q9Y281	Q9UKV8		Q9P265	P35251	O95861	P23434
			Q8WW12	O95747		Q15369	Q9BPX5	P62906	P26010
			P35268	Q9UN37		P62899	Q13136	Q16204	P26022
			Q14186	Q6ZW31		P60660	Q8TEQ6	Q9NZL4	P29274
			P29692	Q96F07		P19838	Q9NRY5	Q9H788	P30793
			P11940	Q7Z417		O43583	Q9NXH9	P49366	P31949
			Q96AX1	P30050		Q9Y3C8	Q13610	P25789	P35212
			Q86UK7	Q13907		P35221	P63244	Q15785	P41159
			Q12986	P25490		Q5VZF2	P68366	A0A024RBG1	P43694
			Q9Y3S2	O95295		P35998	Q14764	P61160	P46940
			P17980	Q969Q0		P63220	P36405	Q9UBP6	P49862
			Q05086	P50570		O94979	Q5F1R6	P16152	P50539
			Q9BY42	Q9NUQ6		O94804	P28066	Q14376	P51149
			P49593	Q92615		Q8TAP9	Q9NRF9	O15144	P52952
			O94903	Q8NHQ9		Q92882	P09525	O95373	P62760
			O75534	Q5T0N5		Q14157	Q96C19	P62249	P62910
			Q9Y263	Q6ZSJ8		P78344	Q99543	Q96H79	Q05195
			P0CAP2	Q15056		Q5JSZ5	P15311	P31944	Q12980
			P63241	O75330		Q9UBN7	Q7Z6B7	P43487	Q13428
			Q9H6T0	P61081		Q9NVU0	P30086	P62837	Q14315
			Q2NL82	Q92538		O75569	Q96T76	P31153	Q14549
			Q92905	Q8N5M4		Q13619	P68036	P04406	Q15014
			Q9UBV8	Q15555		Q99471	P20618	Q9BVA1	Q15910
			P0DP25	P61254		Q96IF1	Q9HA64	P17987	Q16678
			O95551	P29144		Q96CN7	Q01970	P27348	Q3LI73
			Q86XZ4	Q13642		Q6NYC1	P41214	P61289	Q53G44
			P35249	P68032		Q7Z4Q2	P00390	P15880	Q53H64
			O94855	Q9BXS5		Q99541	Q86XA9	P63208	Q53HL2
			Q99615	Q71DI3		P24666	Q9NUU7	Q9UHY7	Q5H9L4
			Q99627	Q15691		Q8N1G2	P40227	O60826	Q5SSQ6
			Q8NCF5	Q9P2B4		Q9BTE7	P54136	P55786	Q5TB30
			Q9H3Q1	Q9Y6Y8		Q9UH65	Q9NSD9	P20810	Q63HM9
			P78537	Q9NRG0		Q15833	Q96CW5	Q96A49	Q6DN03
			Q15437	Q86YV9		P52657	Q16539	P36507	Q6S8J7
			Q86W56	P49441		Q6P3X3	P07311	Q9Y2Z0	Q7Z5M8
			Q03169	Q96PU8		O14893	Q92688	Q93052	Q7Z6R9
			Q9P289	Q9NRN7		Q6P1N0	P18124	Q9NZN8	Q86WG5
			Q13617	Q15042		O14777	P49368	P52943	Q86WR7
			O43633	Q04917		Q15004	Q92597	P04818	Q86XH1
			O43933	P08047		Q9NPI6	Q8N6R0	Q9Y2V2	Q86YH2
			P62826	Q9UDY2		P62330	Q9NY93	P40429	Q8IUG5
			Q8N6M0	P39019		O00151	P30085	Q9Y3U8	Q8IZD4
			P46734	Q9HCE1		P39748	P28062	P41250	Q8N128
			P50613	P35250		Q9H9Y6	Q12904	P50991	Q8N4H0
			Q92979	Q00534		O15234	P26038	O43813	Q8N6M0
			Q9Y6E0	Q9Y5L0		Q86TB9	Q9NSK0	Q96PZ0	Q8TBY0
			Q99700	P51948		Q8N1G4	O94966	Q14694	Q8TDY4
			P25685	O14802		P49321	Q9UI26	Q14258	Q8WWU5
			Q9Y478	E9PRG8		P27695	Q5TBB1	P49721	Q8WXS5
			P26196	Q92995		P55196	Q9H0A8	Q05639	Q93052
			Q9Y450	Q13310		P11387	P55010	Q6NXR4	Q969I3
			Q96IZ0	P49841		P27694	Q9H3S7	P12277	Q96C45
			O43242	Q13442		Q13200	Q9UNF0	P55211	Q96C90
			Q9Y3F4	Q9H4M9		P24534	P52735	P27361	Q96DC8
			Q9UNN5	Q8N335		P04150	P31946	P62854	Q96EY8
			O14787	Q6PGN9		O96013	Q96CP2	Q99832	Q96JB3
			Q13098	Q9BQ52		Q13131	P23396	P61313	Q96P71
			Q9P0W2	Q96FQ6		Q92541	Q8WX93	P42226	Q96PD5
			Q9Y237	Q99873		Q9BUL8	O00410	O60879	Q96PL1
			Q9Y508	P46783		Q8WXI7	P56537	Q9NVE7	Q9BSA9
			Q96JP5	O75153		Q7Z422	Q9BUF5	P62917	Q9BV40
			P53621	Q96JP2		Q6Y7W6	Q9Y696	P49757	Q9BXR0
			Q6PKG0	O00458		P33316	O60884	Q9UNZ2	Q9BYD5
			Q9C0B0	P61247		Q9UBQ7	Q7L1Q6	P62829	Q9H013
			Q14244	P61923		P12004	P34896	Q9HB71	Q9H0Z9
			Q9UHI6	Q9Y3B8		Q08378	P35241	P31948	Q9H2K0
			O00193	P40818		Q07157	Q14240	Q9BRG1	Q9H340
			P05386	P42677		P35606	O75083	Q16401	Q9H3A6
			P38606	Q92522		Q9BRJ6	Q96T21	Q12979	Q9H9J4
			Q4J6C6	P62861		P19338	Q16543	Q13404	Q9HAF1
			Q6UUV7	Q14444		P13984	Q9Y5S2	Q8IZ21	Q9NP50
			P67936	Q9GZP4		O00505	O75369	P13010	Q9NU23
			Q9NVT9	P60981		Q9UBQ0	P35579	P26640	Q9NVZ3
			P48556	Q8NFH8		O00231	O60749	O60701	Q9NX08
			P51858	P18621		Q3MHD2	Q9UHV9	Q8TEX9	Q9NY27
			Q99460	O43681		P06493	Q9Y6E2	P51784	Q9P0W2
			Q96AT1	Q9BV20		Q2TAL8	P08133	Q96TA1	Q9P2E3
			Q2M389	Q96RE7		P29353	Q00535	Q9UID3	Q9UJX5
			P19525	Q08AM6		Q9UHR6	Q9Y6K5	P49773	Q9Y5Z7
			P63313	Q9Y678		Q9BXR0	Q9NYT0	Q8WUX9	Q9Y6A4
			Q6P2E9	Q9NW08		Q9UJX2	Q9H299	Q15003	Q9Y6H8
			Q6T4R5	P36404		Q16186	P62753	Q9NVS9	A0A075B6S6
			Q9NTZ6	Q9NVX2		Q9UN86	O00139	P20073	A0A096LP49
			P62269	Q08945		Q9BQG0	Q8N543	Q7Z6Z7	A0A0U1RQG5
			P52292	O95757		Q9Y314	Q9H3U1	P61158	A0A1B0GVZ9
			Q9UPY3	P25398		Q14432	P62913	P47897	A0PJX2
			P10155	Q9UNM6		Q96EI5	P05388	P27635	A1L429
			Q9NXR1	Q99733		Q5SW79	Q96KB5	Q6UVJ0	A4D256
			Q6P1N9	Q9GZT9		O00499	Q9BQA1	Q53EL6	A6NM03
			Q5MIZ7	Q8WU90		Q8TAP8	Q9ULC4	P28072	A8MVS5
			P05423	O95486		Q9HBM1	Q15650	P31949	C9JVI0
			Q14691	P61981		Q9GZL7	Q9UKD2	P54578	O14792
			Q96EK5	P11137		P61970	Q9NZZ3	O95263	O15075
			P60866	P63000		P47712	Q9NTK5	O15511	O15198
			O14562	Q9Y4X5		O43488	P28070	P60842	O15342
			P60953	Q92900		Q9H2M9	Q9Y376	Q14738	O43548
			Q15369	P09417		P63279	Q9NT62	P61956	O60381
			P62899	Q9NS86		Q69YN2	P40937	Q9NZL9	O75444
			P60660	Q06787		Q9BQG2	P10599	O43432	O94850
			O43583	Q15370		Q9Y520	P68363	Q99439	O95674
			Q9Y3C8	O00487		Q16513	P12268	Q13418	P00325
			P35221	O43396		P35659	Q9UNE7	P49720	P01871
			Q5VZF2	O76071		P53618	P63104	Q6PCE3	P04049
			P35998	P41567		Q9NUQ3	Q96RS6	P08865	P05112
			P63220	A3KN83		Q9Y265	Q9BRS2	P00568	P0C7I0
			O94979	P20042		P30260	Q96MW1	Q15819	P13073
			O94804	P05387		P35269	P46063	P62241	P15289
			Q8TAP9	Q9BZE9		Q9BUH6	Q9UPN3	P54727	P19012
			Q92882	Q9H3H3		P51665	Q13057	Q9Y2A7	P20472
			Q14157	Q14320		P43686	Q9UJU6	Q5VW32	P22692
			P78344	Q9H6Z4		P55209	O00401	P16403	P30040
			Q5JSZ5	P28340		Q7L5N1	Q9UNH7	P30153	P40937
			O75569	Q96F86		Q16878	Q9Y4E8	Q8TD19	P43490
			Q13619	Q14192		Q9GZT8	P67775	Q8N668	P51687
			Q96CN7	P10644		P62979	Q53SF7	Q9GZZ1	P54764
			Q6NYC1	Q08752		Q14493	Q66K74	Q2TAA2	P59539
			Q7Z4Q2	Q08J23		O60684	Q15527	P16383	P78386
			Q99541	P24941		Q9NUL5	Q92598	P57076	P78406
			P24666	P23193		Q86TU7	Q14974	Q9H2G2	Q02410
			Q9BTE7	Q9Y230		P47914	Q9NZD2	Q99436	Q02577
			Q15833	P62273		Q9H8V3	P63261	O75044	Q12884
			Q6P3X3	O14976		Q66PJ3	Q13867	P11172	Q13118
			O14893	Q9NVI1		P60510	O75818	P06730	Q13838
			O14777	Q9P016		Q6RFH5	Q9UNQ2	Q9NP79	Q14766
			Q15004	Q5VZ89		Q53EZ4	P52701	Q14997	Q2NL68
			P62330	Q8TD16		Q9Y5A9	Q9BY44	P14174	Q4ZHG4
			O00151	P18887		P49642	Q96GA3	Q8WUM4	Q5H9J7
			P39748	P53582		Q9H5X1	O43314	P57678	Q5SRN2
			Q9H9Y6	P50579		O43399	Q5VIR6	P49589	Q5T3I0
			O15234	Q9H269		Q9Y6B6	P23588	P62081	Q5VV67
			Q8N1G4	Q9BT78		P46782	P51580	Q16537	Q5VZB9
			P49321	Q15008		P0DMV9	O75351	P11388	Q6P047
			P27695	O00232		O76021	P62701	Q86TC9	Q6UXR8
			P55196	Q9BQ67		P62195	Q9UPQ0	Q9Y295	Q6ZMI3
			P11387	Q13283		Q32MZ4	P50583	Q9BSJ2	Q71F56
			P27694	P11441		Q5JVF3	O95239	Q9BV44	Q86XZ4
			Q13200	P84077		Q9NR31	P62851	P00441	Q8IXQ3
			P24534	Q15642		O43264	Q9H444	O75821	Q8N1B4
			Q13131	P49643		P48444	P12956	P62277	Q8N4C8
			Q92541	Q9Y316		P55060	O14737	O43324	Q8NAA5
			Q9BUL8	Q9Y3Z3		Q7Z739	P62942	Q969T9	Q8NCR3
			Q8WXI7	Q9Y281		O43795	Q9UDY4	P21291	Q8NDC4
			Q6Y7W6	Q8WW12		P05455	Q9NQR4	P27816	Q8NGR3
			P33316	P35268		Q9BVC4	Q9H7E9	P78371	Q8NGT7
			Q9UBQ7	Q14186		Q8WVB6	Q9GZN8	Q12965	Q8TAI7
			P12004	P29692		Q9P287	P31689	P51116	Q8TC07
			Q08378	P11940		Q7Z2T5	Q5GLZ8	P43246	Q8TF21
			Q07157	Q96AX1		O75674	O15145	P12081	Q8WVJ2
			P35606	Q86UK7		Q8NCA5	Q9Y5A7	P46108	Q8WZ84
			Q9BRJ6	Q12986		O00178	Q8NE71	P35251	Q92484
			P19338	Q9Y3S2		Q15398	Q9HC16	Q9BPX5	Q92928
			P13984	P17980		Q9NYZ3	P09884	Q13136	Q93050
			O00505	Q05086		Q8WWM7	P48643	Q8TEQ6	Q96CM4
			Q9UBQ0	Q9BY42		Q9Y5K5	Q8WW22	Q9NRY5	Q96DC7
			O00231	P49593		P62937	Q14247	Q9NXH9	Q96DZ7
			Q3MHD2	O94903		Q32P41	P08651	Q13610	Q96FH0
			P06493	O75534		Q709C8	Q07960	P63244	Q96HI0
			O00488	Q9Y263		P11532	Q13509	P68366	Q96JN0
			Q2TAL8	P0CAP2		P40938	Q8IYS1	Q14764	Q96KP4
			P29353	P63241		Q9ULW0	O15355	P36405	Q96LM9
			Q9UHR6	Q9H6T0		Q8ND56	Q15046	Q5F1R6	Q96N67
			Q9BXR0	Q2NL82		P56270	Q9BV86	P28066	Q96RT1
			Q9UJX2	Q92905		O60763	O14818	Q9NRF9	Q96T83
			Q16186	Q9UBV8		Q9BQ75	P62328	P09525	Q99865
			Q9UN86	O95551		Q9Y224	Q9UNF1	Q96C19	Q9BSU3
			Q9BQG0	Q86XZ4		P21281	Q96GG9	Q99543	Q9BXP2
			Q9Y314	P35249		Q13451	Q9NTJ3	P15311	Q9GZU0
			Q14432	O94855		Q9H9Q2	O95347	Q7Z6B7	Q9GZV9
			Q96EI5	Q99615		Q8NF91	Q9UK59	P30086	Q9H2C1
			Q5SW79	Q99627		O00273	Q9C0C2	Q96T76	Q9H9S0
			O00499	Q8NCF5		Q00577	Q99933	P68036	Q9HC78
			Q8TAP8	Q9H3Q1		P15927	Q6YHU6	P20618	Q9HCH3
			Q9HBM1	P78537		Q8N3D4	Q9NXG2	Q9HA64	Q9NQ11
			Q9GZL7	Q15437		O15160	P17612	Q01970	Q9NQ32
			P61970	Q86W56		Q13485	Q9Y6N7	P41214	Q9NVM1
			P47712	Q03169		Q86TN4	P00813	P00390	Q9NWR8
			O43488	Q9P289		Q5T6F2	P49005	Q86XA9	Q9NXL6
			Q9H2M9	Q13617		Q9BUT9	P20585	Q9NUU7	Q9UBR1
			P63279	O43633		Q9BRZ2	O00233	P40227	Q9UKV8
			Q69YN2	O43933		P42345	P30711	P54136	Q9Y297
			Q9BQG2	P62826		P60983	Q14847	Q9NSD9	Q9Y6E2
			Q9Y520	Q8N6M0		Q16773	Q96K76	Q96CW5	A0A0B4J2A2
			Q16513	P46734		Q92733	Q13155	Q16539	A0A1W2PP97
			P35659	P50613		Q9UKN8	P60900	P07311	A0A1W2PRN1
			P53618	Q92979		Q9Y2X9	P25787	P18124	A0A286YF77
			Q9NUQ3	Q9Y6E0		Q9UMR2	O60869	P49368	A5PLN9
			Q9Y265	Q99700		Q9UBT7	P49356	Q92597	A6NDV4
			P30260	P25685		Q9UBP0	Q00688	Q8N6R0	A6NIH7
			P35269	Q9Y478		P30154	Q99584	Q9NY93	O00507
			Q9BUH6	P26196		Q9NZB2	O95671	P30085	O00624
			P51665	Q9Y450		P48729	P51114	P28062	O14508
			P43686	Q96IZ0		Q13868	Q9Y285	Q12904	O14512
			P55209	O43242		Q14181	P46379	P26038	O15117
			Q7L5N1	Q9Y3F4		Q5SSJ5	Q14653	Q9NSK0	O60427
			Q16878	Q9UNN5		Q13362	P49915	O94966	O75452
			Q9GZT8	O14787		P05783	Q9UI12	Q9UI26	O75486
			P62979	Q13098		P62263	Q13616	Q5TBB1	O94851
			Q14493	Q9P0W2		P06753	P46087	Q9H0A8	O94911
			O60684	Q9Y237		O15084	Q96HC4	P55010	P01766
			Q9NUL5	Q9Y508		P40222	P46736	Q9H3S7	P04554
			P47914	Q96JP5		Q9Y446	O15027	Q9UNF0	P07437
			Q9H8V3	P53621		Q9UHR4	P05204	P52735	P08579
			Q66PJ3	Q6PKG0		P62191	P23528	P31946	P09681
			Q6RFH5	Q9C0B0		O14980	Q99570	Q96CP2	P0C0S5
			Q53EZ4	Q14244		P35244	Q9H267	P23396	P0CG29
			Q9Y5A9	Q9UHI6		Q9P253	Q9H074	Q8WX93	P10997
			P49642	P05386		Q9UNS2	Q9UKV8	O00410	P11142
			O43399	P38606		Q03468	O95747	P56537	P14210
			Q9Y6B6	Q4J6C6		Q8IZ73	Q9UN37	Q9BUF5	P20742
			P46782	Q6UUV7		Q8IZQ5	Q6ZW31	Q9Y696	P20813
			P0DMV9	P67936		O95793	Q96F07	O60884	P28702
			O76021	Q9NVT9		P62140	Q7Z417	Q7L1Q6	P40424
			P62195	P48556		Q92614	P30050	P34896	P49407
			Q5JVF3	Q99460		Q71RC2	O60343	P35241	P49888
			Q9NR31	Q96AT1		O95166	Q13907	Q14240	P51587
			O43264	Q2M389		P42695	P25490	O75083	P51861
			P48444	P19525		Q9NQW6	O95295	Q96T21	P55916
			P55060	P63313		Q86UY5	Q969Q0	Q16543	P56178
			Q7Z739	Q6P2E9		P61764	P50570	Q9Y5S2	Q07912
			O43795	Q6T4R5		Q8IY67	Q9NUQ6	O75369	Q11130
			P05455	Q9NTZ6		Q96EY5	Q92615	P35579	Q13164
			Q9BVC4	P62269		P22061	Q9Y613	O60749	Q14498
			Q8WVB6	P52292		P62333	Q8NHQ9	Q9UHV9	Q14642
			Q9P287	Q9UPY3		Q9UNX4	Q5T0N5	Q9Y6E2	Q15019
			Q7Z2T5	P10155		P21283	Q7KZI7	P08133	Q15118
			O75674	Q9NXR1		P0CG12	Q6ZSJ8	Q00535	Q15327
			Q8NCA5	Q6P1N9		P11142	Q15056	Q9Y6K5	Q16671
			O00178	Q5MIZ7		Q8IUR7	O75330	Q9NYT0	Q30KP8
			Q15398	P05423		Q12894	P61081	Q9H299	Q53HC9
			Q9NYZ3	Q14691		O95819	Q92538	P62753	Q5BJH7
			Q8WWM7	Q96EK5		P54105	Q8N5M4	O00139	Q5FWF6
			Q9Y5K5	P60866		Q14651	Q5JS54	Q8N543	Q5T871
			P62937	O14562		Q15366	Q15555	Q9H3U1	Q5VT40
			Q32P41	P60953		P53990	P61254	P62913	Q5XKE5
			Q709C8	Q15369		Q7L523	P29144	P05388	Q68CL5
			P11532	P62899		O43818	Q13642	Q96KB5	Q6FI13
			P40938	P60660		O00629	P68032	Q9BQA1	Q6P3W7
			Q9ULW0	O43583		Q9UMY4	P39687	Q9ULC4	Q6ZMY9
			Q8ND56	Q9Y3C8		P31321	Q9BXS5	Q15650	Q6ZNH5
			Q9BWT6	P35221		P17096	Q71DI3	Q9UKD2	Q6ZP01
			P56270	Q5VZF2		Q86X76	Q15691	Q9NZZ3	Q6ZUB0
			O60763	P35998		Q7Z7F0	Q9P2B4	Q9NTK5	Q6ZVN8
			Q9Y224	P63220		Q9P2R3	Q9Y6Y8	Q9Y376	Q7L5A8
			P21281	O94979		Q96EB6	Q9NRG0	Q9NT62	Q86VD9
			Q13451	O94804		Q96QK1	P21359	P40937	Q8IV33
			Q9H9Q2	Q8TAP9		Q01105	Q86YV9	P10599	Q8N140
			Q8NF91	Q92882		Q9Y2L1	P49441	P68363	Q8N1I0
			Q00577	Q14157		P68431	Q96PU8	P12268	Q8N8Z8
			P15927	P78344		Q86U38	Q9NRN7	Q9UNE7	Q8NE63
			Q8N3D4	Q5JSZ5		Q9NXR7	Q15042	P63104	Q8NGT9
			O15160	O75569		Q92973	Q04917	Q96RS6	Q8TD26
			Q13485	Q13619		Q13895	P08047	Q9BRS2	Q8TDV2
			Q5T6F2	Q96CN7		Q15365	Q9UDY2	Q96MW1	Q8WUA2
			Q9BUT9	Q7Z4Q2		Q7LBC6	P39019	P46063	Q92617
			Q9BRZ2	Q99541		Q7Z2W4	Q9HCE1	Q9UPN3	Q92911
			P42345	P24666		Q96FX7	P35250	Q13057	Q96JA4
			P60983	Q9BTE7		Q05682	Q00534	Q9UJU6	Q9BW04
			Q16773	Q15833		P52294	Q9Y5L0	O00401	Q9BYV6
			Q92733	Q6P3X3		Q86SZ2	Q86X83	Q9UNH7	Q9H115
			Q9UKN8	O14893		Q9BYG3	P51948	Q9Y4E8	Q9H1B5
			Q9Y2X9	O14777		P63096	O14802	P67775	Q9HAT2
			Q9UBT7	Q15004		Q9BTA9	E9PRG8	Q53SF7	Q9NRD0
			Q9UBP0	P62330		O76094	Q92995	Q66K74	Q9NRX5
			P30154	O00151		P15924	Q9UJX6	Q15527	Q9NWH9
			Q9NZB2	P39748		P41229	Q13310	Q92598	Q9NXF8
			P48729	Q9H9Y6		O43747	P49841	Q14974	Q9NYL9
			Q13868	O15234		Q8NCW5	Q13442	Q9NZD2	Q9P104
			Q14181	Q8N1G4		P14635	P57772	P63261	Q9P202
			Q5SSJ5	P49321		P61201	Q9H4M9	Q13867	Q9P2L0
			Q13362	P27695		Q8IZ69	Q8N335	O75818	Q9UBC2
			P05783	P55196		O15439	Q6PGN9	Q9UNQ2	Q9UH36
			Q8NC96	P11387		O60739	Q9BQ52	P52701	Q9UIL1
			P62263	P27694		O75608	Q96FQ6	Q9BY44	Q9UKL0
			P06753	Q13200		Q9BZE4	Q99873	Q96GA3	Q9UKT9
			P40222	P24534		P55735	P46783	O43314	Q9ULQ1
			Q9Y446	Q13131		P47813	O75153	Q5VIR6	Q9UPT8
			Q9UHR4	Q9BUL8		Q96QR8	Q96JP2	P23588	Q9Y284
			Q96BZ8	Q8WXI7		B0I1T2	O00458	P51580	Q9Y2Z4
			P62191	Q6Y7W6		P02794	P61247	O75351	Q9Y4Y9
			O14980	P33316		Q5T1V6	P61923	P62701	Q9Y698
			P35244	Q9UBQ7		Q15054	P46109	Q9UPQ0	Q9Y6W8
			Q9P253	P12004		Q16763	Q9Y3B8	P50583	A0A075B6N4
			Q9UNS2	Q08378		Q9UBF2	P40818	O95239	A0A075B6T7
			Q03468	Q07157		Q9H2U1	P19174	P62851	A0A075B6Y9
			Q8IZ73	P35606		O75348	O14974	Q9H444	A0A087WT01
			Q8IZQ5	Q9BRJ6		Q8N6T3	P42677	P12956	A6NIY4
			O95793	Q9UBQ0		O00159	Q92522	O14737	A8MUP6
			P62140	O00231		P61024	Q9BQL6	P62942	O00161
			Q92614	Q3MHD2		Q96B26	P62861	Q9UDY4	O00253
			Q71RC2	P06493		P49458	Q14444	Q9NQR4	O00743
			O95166	O00488		P55036	Q9GZP4	Q9H7E9	O14544
			P42695	Q2TAL8		P48200	P60981	Q9GZN8	O15287
			Q9NQW6	P29353		O75436	Q8NFH8	P31689	O15305
			Q86UY5	Q9UHR6		Q9NR56	P54619	Q5GLZ8	O43261
			P61764	Q9BXR0		Q8NC51	P18621	O15145	O94832
			Q8IY67	Q9UJX2		P84085	O43681	Q9Y5A7	O95274
			Q96EY5	Q16186		Q16531	Q9BV20	Q8NE71	P00491
			P22061	Q9UN86		Q92466	Q96RE7	Q9HC16	P06733
			P62333	Q9BQG0		P52789	Q08AM6	P09884	P08571
			P21283	Q9Y314		O60716	Q9Y678	P48643	P08574
			P0CG12	Q14432		Q9BVI4	Q9NW08	Q8WW22	P0C7V9
			P11142	Q96EI5		Q9H814	P36404	Q14247	P0DJD9
			Q8IUR7	Q5SW79		P85037	Q9NVX2	P08651	P20155
			Q12894	O00499		P18085	Q08945	Q07960	P21399
			O95819	Q8TAP8		Q06546	O95757	Q13509	P21453
			P54105	Q9HBM1		O60518	P25398	Q8IYS1	P25089
			Q14651	Q9GZL7		Q9BXS6	Q9UNM6	Q15046	P45877
			Q15366	P61970		Q99661	Q9UHD2	Q9BV86	P49207
			P53990	O43488		Q6RW13	Q99733	O14818	P51809
			Q7L523	Q9H2M9		Q14344	Q9GZT9	P62328	P51811
			O43818	P63279		Q10567	Q8WU90	Q9UNF1	P52798
			O00629	Q69YN2		Q658Y4	Q15185	Q96GG9	P54849
			Q9UMY4	Q9BQG2		P62993	O95486	Q9NTJ3	P60660
			P31321	Q9Y520		Q9BRX2	P61981	O95347	P61204
			P17096	Q16513		P62841	P11137	Q9UK59	P98164
			Q86X76	P53618		Q04726	P49840	Q9C0C2	Q08289
			Q7Z7F0	Q9NUQ3		P19784	P63000	Q99933	Q0VGE8
			Q9P2R3	Q9Y265		Q9BZH6	Q9Y4X5	Q6YHU6	Q0WX57
			Q96EB6	P30260		Q9BRP8	Q92900	Q9NXG2	Q12769
			Q96QK1	Q9BUH6		Q9H974	P09417	P17612	Q13018
			Q01105	P51665		Q96KG9	Q9NS86	Q9Y6N7	Q13045
			Q9Y2L1	P43686		P20339	Q06787	P00813	Q13795
			Q9H6R4	P55209		P49189	Q15370	P49005	Q13822
			P68431	Q16878		Q9UBW8	O00487	P20585	Q14168
			Q86U38	Q9GZT8		P67809	O43396	O00233	Q15468
			Q9NXR7	P62979		Q9NZ63	O76071	P30711	Q15615
			Q92973	Q14493		Q14671	P41567	Q14847	Q15848
			Q13895	O60684		Q14677	A3KN83	Q96K76	Q16595
			Q15365	Q9NUL5		Q86XI2	P20042	Q13155	Q2QGD7
			Q7LBC6	P47914		Q5T1M5	P05387	P60900	Q3MIV0
			Q7Z2W4	Q9H8V3		Q9Y5X1	Q9BZE9	P25787	Q5JVG2
			Q96FX7	Q6RFH5		Q13526	Q9H3H3	O60869	Q5SWX8
			Q05682	Q53EZ4		Q13535	Q14320	P49356	Q5T3U5
			P52294	Q9Y5A9		Q9BSD7	P25788	Q00688	Q5TF39
			Q86SZ2	P49642		Q9H1A4	Q9H6Z4	Q99584	Q6IPW1
			Q9BYG3	Q9Y6B6		P61960	P28340	O95671	Q6JHZ5
			P63096	P46782		O43491	Q9P258	P51114	Q6NV74
			Q9BTA9	P0DMV9		Q00587	Q96F86	Q9Y285	Q6NV75
			O76094	O76021		Q15436	Q14192	P46379	Q6NZ36
			P15924	P62195		Q9UKS6	O60524	Q14653	Q6ZMN8
			P41229	Q5JVF3		P62633	Q01968	P49915	Q6ZNE9
			O43747	Q9NR31		Q92817	P10644	Q9UI12	Q7RTY5
			Q8NCW5	O43264		Q13501	Q9BQC3	Q13616	Q86U02
			P14635	P48444		Q13492	Q08752	P46087	Q8N5M4
			P61201	P55060		O14908	Q08J23	Q96HC4	Q8N7R7
			O15439	Q7Z739		Q53H82	Q3KQU3	P46736	Q8N813
			O60739	O43795		Q86V48	P24941	O15027	Q8N9W6
			O75608	P05455		P53992	P23193	P05204	Q8NGF4
			Q9BZE4	Q9BVC4		Q9HAV4	Q9Y230	P23528	Q8NGK3
			P55735	Q8WVB6		Q99959	P62273	Q99570	Q8NHL6
			P47813	Q9P287		Q9BQ15	O14976	Q9H267	Q8NHY6
			Q96QR8	Q7Z2T5		Q15545	Q9NVI1	Q9H074	Q8TAG6
			B0I1T2	O75674		O15541	Q9P016	Q9UKV8	Q8WWP7
			P02794	Q8NCA5		Q16527	Q9BTT0	O95747	Q92608
			Q15054	O00178		Q9BVC3	Q5VZ89	Q9UN37	Q969M2
			Q16763	Q15398		Q9Y3I0	Q8TD16	Q6ZW31	Q96B67
			Q9UBF2	Q9NYZ3		Q13620	P18887	Q96F07	Q96C00
			Q9H2U1	Q8WWM7		O60504	P53582	Q7Z417	Q96CP7
			O75348	Q9Y5K5		Q9HB90	P50579	P30050	Q96CX6
			Q8N6T3	Q32P41		Q9H2H8	Q9H269	O60343	Q96E52
			O00159	Q709C8		P08708	Q9BT78	Q13907	Q96EX2
			P61024	P11532		Q66K14	Q15008	P25490	Q96FT9
			Q96B26	P40938		Q9UGV2	O00232	O95295	Q96GE4
			P49458	Q9ULW0		Q99816	Q9BQ67	Q969Q0	Q96IX5
			P55036	Q8ND56		P04899	Q13283	P50570	Q96MH6
			P48200	Q9BWT6		Q9H0C8	P11441	Q9NUQ6	Q99437
			O75436	P56270		Q9NVZ3	P84077	Q92615	Q9BY15
			Q9NR56	O60763		Q9H4A5	Q15642	Q9Y613	Q9BY41
			Q8NC51	Q9Y224		P26358	Q15018	Q8NHQ9	Q9BYW3
			P84085	P21281		Q9UL15	P49643	Q5T0N5	Q9NQZ6
			Q16531	Q13451		P49914	Q9Y316	Q7KZI7	Q9NUD7
			Q9Y3A3	Q9H9Q2		Q9UJA5	Q9Y5T5	Q6ZSJ8	Q9NY74
			Q92466	Q8NF91		P18615	P25786	Q15056	Q9NZN5
			P52789	Q00577		Q8WX92	Q9Y3Z3	O75330	Q9UET6
			O60716	P15927		O43474	Q9Y281	P61081	Q9UHB9
			Q9BVI4	Q8N3D4		Q9BX40	Q8WW12	Q92538	Q9UHC7
			Q9H814	O15160		Q92796	P35268	Q8N5M4	Q9Y244
			P85037	Q13485		Q9H211	Q14186	Q5JS54	Q9Y274
			Q8WVM7	Q5T6F2		Q8WUR7	P29692	Q15555	Q9Y2B1
			P18085	Q9BUT9		P12814	P11940	P61254	Q9Y5N5
			Q06546	Q9BRZ2		Q9BUI4	Q96AX1	P29144	Q9Y5P3
			O60518	P42345		O00443	Q969G6	Q13642	A0A075B6V1
			Q9BXS6	P60983		Q9H501	Q86UK7	P68032	A0A075B706
			Q99661	Q16773		Q16576	Q12986	Q9BXS5	A0A0B4J1X8
			Q6RW13	Q92733		P13861	Q9Y3S2	Q71DI3	A0A2U3TZM8
			Q14344	Q9UKN8		Q86U44	P17980	Q15691	A0A6Q8PGZ7
			Q10567	Q9Y2X9		Q6NYC8	Q05086	Q9P2B4	A2RUR9
			Q658Y4	Q9UBT7		Q99575	Q9BY42	Q9Y6Y8	A2VDJ0
			P62993	Q9UBP0		Q9HD42	P49593	Q9NRG0	A6NCL7
			Q9BRX2	P30154		Q6L8Q7	O94903	P21359	A6NFC5
			P62841	Q9NZB2		P42356	O75534	Q86YV9	A6NH00
			Q04726	P48729		Q8TCD5	Q9Y263	P49441	A6NIE6
			P19784	Q13868		O43865	P0CAP2	Q96PU8	D6RBQ6
			Q9BZH6	Q14181		Q96RT1	P63241	Q9NRN7	O00168
			Q9BRP8	Q5SSJ5		Q9BRT6	Q9H6T0	Q15042	O00748
			Q9H974	Q13362		Q8TBX8	Q2NL82	Q04917	O15079
			Q96KG9	P05783		Q9BZI7	Q92905	P08047	O60353
			P20339	Q8NC96		Q12788	Q9UBV8	Q9UDY2	O75078
			P49189	P62263		P48634	P0DP25	P39019	O75969
			Q9UBW8	P06753		Q5RKV6	Q96A65	Q9HCE1	O75971
			P67809	P40222		Q9GZS3	O95551	P35250	O76031
			Q9NZ63	Q9Y446		Q92499	P53602	Q00534	O94844
			Q14671	Q9UHR4		P53350	Q86XZ4	Q9Y5L0	O94956
			Q14677	Q96BZ8		O95453	P35249	Q86X83	O95455
			Q86XI2	P62191		Q12768	O94855	P51948	O95816
			Q5T1M5	O14980		Q08209	Q99615	O14802	P01730
			Q9Y5X1	P35244		P42166	Q99627	E9PRG8	P04259
			Q13526	Q9P253		Q9H270	Q8NCF5	Q92995	P0C860
			Q13535	Q9UNS2		P67870	Q9H3Q1	Q9UJX6	P17081
			Q9BSD7	Q03468		O43760	P78537	Q13310	P19622
			Q9H1A4	Q8IZ73		P20338	Q15437	P49841	P30414
			P61960	Q8IZQ5		Q9H8H2	Q86W56	Q13442	P32247
			O43491	O95793		Q9Y221	Q03169	P57772	P34932
			Q00587	P62140		Q96D46	Q9P289	Q9H4M9	P36952
			Q15436	Q92614		O75146	Q13617	Q8N335	P45379
			Q9UKS6	Q71RC2		Q9NV70	O43633	Q6PGN9	P45880
			P62633	O95166		Q8N5A5	O43933	Q9BQ52	P47944
			Q92817	P42695		Q8WVV9	P62826	Q96FQ6	P49773
			Q13501	Q9NQW6		Q9UNI6	Q8N6M0	Q99873	P50579
			Q13492	Q86UY5		Q8WWI1	P46734	P46783	P51681
			O14908	P61764		P62877	P50613	O75153	P52564
			Q53H82	Q8IY67		P36543	Q92979	Q96JP2	P55103
			Q86V48	Q96EY5		P27105	Q9Y6E0	O00458	P56282
			P53992	P22061		Q9NW82	Q99700	P61247	P59190
			Q9HAV4	P62333		O95487	Q9HAU5	P61923	P61925
			Q99959	P21283		P61020	Q00536	P46109	P78367
			Q9BQ15	P0CG12		Q8IVM0	P25685	Q9Y3B8	Q13405
			Q15545	P11142		P16455	Q9Y478	P40818	Q13615
			O15541	Q8IUR7		Q96FJ2	P26196	P19174	Q14674
			Q9Y4E1	Q12894		Q9H6E5	Q9Y450	P42677	Q15437
			Q16527	O95819		Q7L273	Q96IZ0	Q92522	Q15813
			Q9BVC3	Q14651		P08754	O43242	Q9BQL6	Q3MUY2
			Q9Y3I0	Q15366		Q9NUP9	Q9Y3F4	P62861	Q4G163
			Q13620	P53990		Q96M27	Q9UNN5	Q14444	Q53RY4
			O60504	Q7L523		Q969S3	O14787	Q9GZP4	Q5SSG8
			Q9HB90	O43818		Q96S59	Q13098	P60981	Q68CJ9
			Q9H2H8	Q9UMY4		O00425	Q9P0W2	Q8NFH8	Q6P5X7
			P08708	P31321		P17931	Q9Y237	P54619	Q70JA7
			Q99816	P17096		Q96JB1	Q9Y508	P18621	Q76FK4
			P04899	Q86X76		Q9H0A0	Q96JP5	O43681	Q7Z7L8
			Q9H0C8	Q7Z7F0		Q9NR30	P53621	Q9BV20	Q86SK9
			Q14554	Q9P2R3		P35270	Q6PKG0	Q96RE7	Q86UT6
			Q9NVZ3	Q96QK1		Q16637	Q9C0B0	Q08AM6	Q86VE3
			Q9H4A5	Q9Y2L1		Q9UHB9	Q14244	Q9Y678	Q8IVF1
			P26358	Q9H6R4		Q8N257	Q9UHI6	Q9NW08	Q8IVW1
			Q9UL15	P68431		Q5T280	O00193	P36404	Q8IWU9
			P49914	Q86U38		Q7L2E3	P05386	Q9NVX2	Q8IZC4
			Q9UJA5	Q9NXR7		P09132	P38606	Q08945	Q8IZJ1
			P18615	Q92973		O43143	Q4J6C6	O95757	Q8N8U9
			Q8WX92	Q13895		P61966	Q6UUV7	P25398	Q8NC60
			O43474	Q15365		Q13111	P67936	Q9UNM6	Q8NEC7
			Q9BX40	Q7LBC6		P08134	Q9NVT9	Q9UHD2	Q8WXF5
			Q92796	Q7Z2W4		Q9Y333	P48556	Q99733	Q92545
			Q9H211	Q96FX7		P35611	P51858	Q9GZT9	Q92800
			Q8WUR7	Q05682		P82970	Q99460	Q8WU90	Q92918
			P12814	P52294		Q9NW13	Q96AT1	O95486	Q92963
			Q9BUI4	Q86SZ2		Q9GZR7	Q2M389	P61981	Q96CS7
			O00443	Q9BYG3		Q8NFF5	P19525	P11137	Q96EY4
			Q9H501	P63096		P37108	P63313	P49840	Q96JK2
			Q86X53	Q9BTA9		Q9NZI8	Q6P2E9	P63000	Q96KN4
			Q16576	O76094		Q9BW61	Q6T4R5	Q9Y4X5	Q96KS0
			P13861	P15924		P60002	Q9NTZ6	Q92900	Q96LL4
			Q86U44	P41229		P62136	P62269	P09417	Q96M94
			Q6NYC8	O43747		Q9H4Z3	P52292	Q9NS86	Q96T88
			Q99575	Q8NCW5		Q641Q2	Q9UPY3	Q06787	Q99542
			Q9HD42	P14635		Q8IX18	P10155	Q15370	Q99848
			Q6L8Q7	P61201		Q9BYT8	Q9NXR1	O00487	Q9BU40
			Q8TCD5	O15439		Q92769	Q6P1N9	O43396	Q9BYJ0
			O43865	O60739		O14965	Q5MIZ7	O76071	Q9H3R1
			Q96RT1	O75608		Q92609	P05423	P41567	Q9NR50
			Q9BZI7	Q9BZE4		Q93009	Q14691	A3KN83	Q9NS68
			Q12788	P55735		Q9NVM9	Q9H0R4	P20042	Q9UBQ0
			P48634	Q96QR8		A6NCE7	Q96EK5	P05387	Q9UEU5
			Q5RKV6	B0I1T2		Q9H4F8	Q9NZQ3	Q9BZE9	Q9UHY1
			Q9GZS3	P02794		Q9NVH2	P60866	Q9H3H3	Q9UJV8
			Q92499	Q15054		Q6IN85	O14562	Q14320	Q9ULK0
			P53350	Q16763		Q9NUL3	P60953	Q9H6Z4	Q9ULV1
			O95453	Q9UBF2		Q16563	Q9P265	P28340	Q9WJR5
[truncated: 18,580 more rows]
