# Supplementary material for: The RNA-dependent association of phosphatidylinositol 4,5-bisphosphate with intrinsically disordered proteins contribute to nuclear compartmentalization
Source: PLoS Genet. 2024 Dec 2;20(12):e1011462. doi: 10.1371/journal.pgen.1011462 (PMC11668513; doi:10.1371/journal.pgen.1011462)
Supplement: S5 Table — (XLSX) [file pgen.1011462.s028.xlsx]

## Sheet: S5 Table
S5 Table. Proteins with PIP2-binding domain(s) in analysed datasets.
The PROSITE database (https://prosite.expasy.org/) and InterPro database (https://www.ebi.ac.uk/interpro/) were searched for proteins connected with PIP2-binding in Swiss-Prot database (Homo sapiens, reference proteome UP000005640, release 2022_02), resulting in list of 1,552 distinct proteins. This list was then compared to all datasets. Statistical differences between datasets were analyzed in …
List of proteins containing PIP2-binding domains	RDPA proteins	Nucleo-specific proteins	Nuclear fraction proteins	Cytosol-specific proteins	Cytosolic fraction proteins	Total cell proteome	Reference proteome				RDPA proteins	Nucleo-specific proteins	Nuclear fraction proteins	Cytosol-specific proteins	Cytosolic fraction proteins	Total cell proteome	Reference proteome
A0A087WVF3	no	no	no	no	no	no	YES			Total number of proteins in the dataset	183	848	3655	428	3379	4082	20577
A0A087WXS9	no	no	no	no	no	no	YES			Number of PIP2-binding proteins	11	44	309	70	344	379	1551
A0A087X179	no	no	no	no	no	no	YES			Percentage of PIP2-binding proteins (%)	6.01093	5.18868	8.45417	16.3551	10.1805	9.28466	7.53754
A0A087X1G2	no	no	no	no	no	no	YES
A0A1W2PR48	no	no	no	no	no	no	YES
A0AVI2	no	no	no	no	no	no	YES
A0FGR8	no	no	YES	no	YES	YES	YES			Statistics
A0FGR9	no	no	no	no	no	no	YES				p-value
A1A4S6	no	no	no	no	no	no	YES			RDPA proteins vs. Nucleo-specific proteins	0.778844
A1IGU5	no	no	no	no	no	no	YES			RDPA proteins vs. Nuclear fraction proteins	0.137611
A1L390	no	no	no	no	no	no	YES			RDPA proteins vs. Total cell proteome	0.0703637
A1X283	no	no	no	no	no	no	YES			RDPA proteins vs. Reference proteome	0.267058
A1XBS5	no	no	no	no	no	no	YES			Nucleo-specific proteins vs. Nuclear fraction proteins	3.04296e-05
A2A2Y4	no	no	no	no	no	no	YES			Nucleo-specific proteins vs. Total cell proteome	7.18451e-07
A2RRH5	no	no	no	no	no	no	YES			Nucleo-specific proteins vs. Reference proteome	0.00352953
A2RRP1	no	YES	YES	no	no	YES	YES			Nuclear fraction proteins vs. Total cell proteome	5.30657e-07
A2RUS2	no	no	no	no	no	no	YES			Nuclear fraction proteins vs. Reference proteome	0.0120581
A4D1P6	no	no	no	no	no	no	YES			Cytosol-specific proteins vs. Cytosolic fraction proteins	1.42566e-05
A4D2P6	no	no	no	no	no	no	YES			Cytosol-specific proteins vs. Total cell proteome	5.8226e-07
A5PKW4	no	no	no	no	no	no	YES			Cytosol-specific proteins vs. Reference proteome	5.69632e-10
A6NDS4	no	no	no	no	no	no	YES			Cytosolic fraction proteins vs. Total cell proteome	2.88192e-06
A6NE52	no	no	no	no	no	no	YES			Cytosolic fraction proteins vs. Reference proteome	5.23976e-10
A6NEE1	no	no	no	no	no	no	YES			Total cell proteome vs. Reference proteome	2.29388e-06
A6NER0	no	no	no	no	no	no	YES
A6NES4	no	no	no	no	no	no	YES
A6NGE4	no	no	no	no	no	no	YES
A6NGR9	no	no	no	no	no	no	YES
A6NH11	no	no	no	no	no	no	YES
A6NI28	no	no	no	no	no	no	YES
A6NI72	no	no	no	no	no	no	YES
A6NIR3	no	no	no	no	no	no	YES
A6NKC9	no	no	no	no	no	no	YES
A6NLJ0	no	no	no	no	no	no	YES
A6NMY6	no	no	YES	no	YES	YES	YES
A7KAX9	no	no	no	no	no	no	YES
A8MT19	no	no	no	no	no	no	YES
A8MU46	no	no	no	no	no	no	YES
A8MUH7	no	no	no	no	no	no	YES
A8MVU1	no	no	no	no	no	no	YES
A8MW92	no	no	no	no	no	no	YES
A9Z1Z3	no	no	no	no	no	no	YES
B1ANS9	no	no	no	no	no	no	YES
B2RTY4	no	no	no	no	no	no	YES
B5MCN3	no	no	no	no	no	no	YES
B7Z1M9	no	no	no	no	no	no	YES
B9A6J9	no	no	no	no	no	no	YES
C9J798	no	no	no	no	no	no	YES
G9CGD6	no	no	no	no	no	no	YES
O00151	no	no	YES	no	YES	YES	YES
O00213	no	no	no	no	no	no	YES
O00233	no	no	YES	no	YES	YES	YES
O00291	no	no	no	no	no	no	YES
O00308	no	no	no	no	no	no	YES
O00329	no	no	no	no	no	no	YES
O00410	no	no	YES	no	YES	YES	YES
O00423	no	no	no	no	no	no	YES
O00443	no	no	YES	no	YES	YES	YES
O00445	no	no	no	no	no	no	YES
O00459	no	no	no	no	no	no	YES
O00463	no	no	no	no	no	no	YES
O00482	no	no	no	no	no	no	YES
O00499	no	no	YES	no	YES	YES	YES
O00522	no	no	no	no	no	no	YES
O00560	no	no	YES	no	YES	YES	YES
O00628	no	no	no	no	no	no	YES
O00750	no	no	no	no	no	no	YES
O14492	no	no	no	no	no	no	YES
O14508	no	no	no	no	no	no	YES
O14512	no	no	no	no	no	no	YES
O14523	no	no	no	no	no	no	YES
O14526	no	no	no	no	no	no	YES
O14543	no	no	no	no	no	no	YES
O14544	no	no	no	no	no	no	YES
O14559	no	no	no	no	no	no	YES
O14576	no	no	no	no	no	no	YES
O14578	no	no	no	no	no	no	YES
O14617	YES	YES	YES	no	YES	YES	YES
O14640	no	no	no	no	no	no	YES
O14641	no	no	no	no	no	no	YES
O14654	no	no	no	no	no	no	YES
O14686	no	no	no	no	no	no	YES
O14713	no	no	no	no	no	no	YES
O14727	no	no	no	no	no	no	YES
O14745	no	no	YES	no	YES	YES	YES
O14775	no	no	no	no	no	no	YES
O14787	no	no	YES	no	YES	YES	YES
O14795	no	no	no	no	no	no	YES
O14796	no	no	no	no	no	no	YES
O14827	no	no	no	no	no	no	YES
O14907	no	no	no	no	no	no	YES
O14908	no	no	YES	no	YES	YES	YES
O14910	no	no	no	no	no	no	YES
O14924	no	no	no	no	no	no	YES
O14936	no	no	YES	no	YES	YES	YES
O14939	no	no	no	no	no	no	YES
O14964	no	no	YES	no	YES	YES	YES
O14980	no	no	YES	no	YES	YES	YES
O14981	no	no	no	YES	YES	YES	YES
O15016	no	no	no	no	no	no	YES
O15018	no	no	no	no	no	no	YES
O15020	no	no	no	no	no	no	YES
O15021	no	no	no	no	no	no	YES
O15040	no	no	no	no	no	no	YES
O15068	no	no	no	no	no	no	YES
O15085	no	no	no	no	no	no	YES
O15117	no	no	no	no	no	no	YES
O15143	no	no	YES	no	YES	YES	YES
O15164	no	no	no	no	no	no	YES
O15213	no	no	no	no	no	no	YES
O15327	no	no	no	no	no	no	YES
O15357	no	no	YES	no	YES	YES	YES
O15484	no	no	no	no	no	no	YES
O15524	no	no	no	no	no	no	YES
O15530	no	no	no	no	no	no	YES
O43147	no	no	no	no	no	no	YES
O43150	no	no	no	no	no	no	YES
O43166	no	no	no	no	no	no	YES
O43172	no	no	YES	no	YES	YES	YES
O43182	no	no	no	no	no	no	YES
O43189	no	no	no	no	no	no	YES
O43236	no	no	no	no	no	no	YES
O43295	no	no	no	no	no	no	YES
O43304	no	no	no	no	no	no	YES
O43307	no	no	no	no	no	no	YES
O43312	no	no	no	no	no	no	YES
O43374	no	no	no	no	no	no	YES
O43379	no	no	no	no	no	no	YES
O43432	no	no	no	YES	YES	YES	YES
O43464	no	no	YES	no	YES	YES	YES
O43491	no	no	YES	no	YES	YES	YES
O43559	no	no	no	no	no	no	YES
O43581	no	no	no	no	no	no	YES
O43586	no	no	no	no	no	no	YES
O43597	no	no	no	no	no	no	YES
O43609	no	no	no	no	no	no	YES
O43610	no	no	no	no	no	no	YES
O43639	no	no	no	no	no	no	YES
O43660	no	no	YES	no	YES	YES	YES
O43684	no	no	YES	no	YES	YES	YES
O43707	no	no	YES	no	YES	YES	YES
O43739	no	no	no	no	no	no	YES
O43791	no	no	no	no	no	no	YES
O43815	no	no	YES	no	YES	YES	YES
O43818	no	no	YES	no	YES	YES	YES
O43903	no	no	no	no	no	no	YES
O43918	no	no	no	no	no	no	YES
O60229	no	no	no	no	no	no	YES
O60292	no	no	no	no	no	no	YES
O60307	no	no	no	no	no	no	YES
O60308	no	no	no	no	no	no	YES
O60333	no	no	no	YES	YES	YES	YES
O60336	no	no	no	no	no	no	YES
O60343	no	no	no	YES	YES	YES	YES
O60346	no	no	no	no	no	no	YES
O60347	no	no	no	no	no	no	YES
O60447	no	no	no	no	no	no	YES
O60493	no	no	YES	no	YES	YES	YES
O60496	no	no	no	no	no	no	YES
O60508	no	YES	YES	no	no	YES	YES
O60518	no	no	YES	no	YES	YES	YES
O60610	no	no	YES	no	YES	YES	YES
O60641	no	no	no	no	no	no	YES
O60674	no	no	no	no	no	no	YES
O60749	no	no	YES	no	YES	YES	YES
O60759	no	no	no	no	no	no	YES
O60861	no	no	no	no	no	no	YES
O60879	no	no	YES	no	YES	YES	YES
O60880	no	no	no	no	no	no	YES
O60890	no	no	no	no	no	no	YES
O60907	no	no	YES	no	YES	YES	YES
O75037	no	no	no	no	no	no	YES
O75038	no	no	no	no	no	no	YES
O75044	no	no	YES	no	YES	YES	YES
O75052	no	no	no	no	no	no	YES
O75083	no	no	YES	no	YES	YES	YES
O75112	no	no	no	no	no	no	YES
O75116	no	no	YES	no	YES	YES	YES
O75122	no	no	no	YES	YES	YES	YES
O75131	no	no	YES	no	YES	YES	YES
O75146	no	no	YES	no	YES	YES	YES
O75151	no	no	no	no	no	no	YES
O75155	no	no	no	no	no	no	YES
O75159	no	no	no	no	no	no	YES
O75164	no	no	no	no	no	no	YES
O75369	no	no	YES	no	YES	YES	YES
O75427	no	YES	YES	no	no	YES	YES
O75469	no	no	no	no	no	no	YES
O75529	no	no	no	no	no	no	YES
O75530	no	no	no	no	no	no	YES
O75533	no	no	YES	no	YES	YES	YES
O75553	no	no	no	no	no	no	YES
O75563	no	no	no	no	no	no	YES
O75689	no	no	no	no	no	no	YES
O75691	no	no	no	no	no	no	YES
O75717	no	no	YES	no	YES	YES	YES
O75747	no	no	no	no	no	no	YES
O75791	no	no	no	no	no	no	YES
O75815	no	no	no	no	no	no	YES
O75923	no	no	no	no	no	no	YES
O75962	no	no	no	no	no	no	YES
O75970	no	no	no	no	no	no	YES
O76027	no	no	no	no	no	no	YES
O76054	no	no	no	no	no	no	YES
O76071	no	no	YES	no	YES	YES	YES
O94806	no	no	no	no	no	no	YES
O94812	no	no	no	no	no	no	YES
O94822	no	no	no	YES	YES	YES	YES
O94827	no	no	no	no	no	no	YES
O94829	no	no	no	no	no	no	YES
O94851	no	no	no	no	no	no	YES
O94868	no	no	no	no	no	no	YES
O94880	no	no	no	no	no	no	YES
O94887	no	no	no	no	no	no	YES
O94953	no	no	no	no	no	no	YES
O94967	no	no	no	no	no	no	YES
O94972	no	no	no	no	no	no	YES
O94979	no	no	YES	no	YES	YES	YES
O94988	no	no	no	no	no	no	YES
O95049	no	no	no	no	no	no	YES
O95170	no	no	no	no	no	no	YES
O95208	no	no	YES	no	YES	YES	YES
O95219	no	no	no	no	no	no	YES
O95248	no	no	no	no	no	no	YES
O95294	no	no	no	no	no	no	YES
O95397	no	no	no	no	no	no	YES
O95405	no	no	no	no	no	no	YES
O95466	no	no	no	no	no	no	YES
O95696	no	no	no	no	no	no	YES
O95704	no	no	no	no	no	no	YES
O95714	no	no	no	no	no	no	YES
O95718	no	no	no	no	no	no	YES
O95741	no	no	no	no	no	no	YES
O95759	no	no	no	no	no	no	YES
O95834	no	no	YES	no	YES	YES	YES
O95876	no	no	no	no	no	no	YES
O96018	no	no	no	no	no	no	YES
O96028	no	no	no	no	no	no	YES
P00519	no	no	no	no	no	no	YES
P03372	no	no	no	no	no	no	YES
P04083	no	no	YES	no	YES	YES	YES
P04150	no	no	no	YES	YES	YES	YES
P05129	no	no	no	no	no	no	YES
P05771	no	no	YES	no	YES	YES	YES
P06239	no	no	no	no	no	no	YES
P06241	no	no	no	no	no	no	YES
P06401	no	no	no	no	no	no	YES
P07332	no	no	no	no	no	no	YES
P07355	no	no	YES	no	YES	YES	YES
P07947	no	no	YES	no	YES	YES	YES
P07948	no	no	no	no	no	no	YES
P08133	no	no	YES	no	YES	YES	YES
P08235	no	no	no	no	no	no	YES
P08567	no	no	no	no	no	no	YES
P08631	no	no	no	no	no	no	YES
P08758	no	no	YES	no	YES	YES	YES
P09525	no	no	YES	no	YES	YES	YES
P09769	no	no	no	no	no	no	YES
P0C7V8	no	no	no	no	no	no	YES
P0C7X1	no	no	no	no	no	no	YES
P0C869	no	no	no	no	no	no	YES
P0DJJ0	no	no	no	no	no	no	YES
P0DMP2	no	no	no	no	no	no	YES
P10275	no	no	no	no	no	no	YES
P10276	no	no	no	no	no	no	YES
P10588	no	no	no	no	no	no	YES
P10589	no	no	no	no	no	no	YES
P10826	no	no	no	no	no	no	YES
P10827	no	no	no	no	no	no	YES
P10828	no	no	no	no	no	no	YES
P10911	no	no	no	no	no	no	YES
P11171	no	YES	YES	no	no	YES	YES
P11274	no	no	no	no	no	no	YES
P11277	no	no	no	no	no	no	YES
P11473	no	no	no	no	no	no	YES
P11474	no	no	no	no	no	no	YES
P11532	no	no	YES	no	YES	YES	YES
P12271	no	no	no	no	no	no	YES
P12429	no	no	YES	no	YES	YES	YES
P12814	no	no	YES	no	YES	YES	YES
P12931	no	no	no	no	no	no	YES
P13056	no	no	no	no	no	no	YES
P13631	no	no	no	no	no	no	YES
P13796	no	no	no	no	no	no	YES
P13797	no	no	YES	no	YES	YES	YES
P13928	no	no	YES	no	YES	YES	YES
P14222	no	no	no	no	no	no	YES
P14598	no	no	no	no	no	no	YES
P15311	no	no	YES	no	YES	YES	YES
P15498	no	no	no	no	no	no	YES
P15882	no	no	no	no	no	no	YES
P16333	no	no	no	YES	YES	YES	YES
P16520	no	no	no	no	no	no	YES
P16591	no	no	no	no	no	no	YES
P16885	no	no	no	no	no	no	YES
P17252	no	no	YES	no	YES	YES	YES
P19174	no	no	no	YES	YES	YES	YES
P19793	no	no	no	no	no	no	YES
P20073	no	no	YES	no	YES	YES	YES
P20393	no	no	no	no	no	no	YES
P20936	no	no	no	no	no	no	YES
P21333	no	no	YES	no	YES	YES	YES
P21359	no	no	no	YES	YES	YES	YES
P21579	no	no	no	no	no	no	YES
P22059	no	no	YES	no	YES	YES	YES
P22736	no	no	no	no	no	no	YES
P23458	no	no	no	no	no	no	YES
P24468	no	no	no	no	no	no	YES
P24723	no	no	no	no	no	no	YES
P25098	no	no	no	no	no	no	YES
P26038	no	no	YES	no	YES	YES	YES
P26045	no	no	no	no	no	no	YES
P27216	no	no	no	no	no	no	YES
P27986	no	no	no	no	no	no	YES
P28702	no	no	no	no	no	no	YES
P29074	no	no	no	no	no	no	YES
P29350	no	no	no	no	no	no	YES
P29353	no	no	YES	no	YES	YES	YES
P29375	no	no	no	no	no	no	YES
P29475	no	no	no	no	no	no	YES
P29597	no	no	no	no	no	no	YES
P30153	no	no	YES	no	YES	YES	YES
P30154	no	no	YES	no	YES	YES	YES
P31146	no	no	no	no	no	no	YES
P31749	no	no	no	no	no	no	YES
P31751	no	no	no	YES	YES	YES	YES
P32019	no	no	no	no	no	no	YES
P35125	no	no	no	no	no	no	YES
P35240	no	no	no	no	no	no	YES
P35241	no	no	YES	no	YES	YES	YES
P35398	no	no	no	no	no	no	YES
P35568	no	no	no	no	no	no	YES
P35606	no	no	YES	no	YES	YES	YES
P35609	no	no	no	no	no	no	YES
P35626	no	no	no	no	no	no	YES
P37231	no	no	no	no	no	no	YES
P37802	no	no	YES	no	YES	YES	YES
P40763	no	no	YES	no	YES	YES	YES
P41229	no	no	YES	no	YES	YES	YES
P41235	no	no	no	no	no	no	YES
P41240	no	no	YES	no	YES	YES	YES
P42224	no	no	YES	no	YES	YES	YES
P42226	no	no	YES	no	YES	YES	YES
P42229	no	no	no	no	no	no	YES
P42331	no	no	no	no	no	no	YES
P42336	no	no	no	no	no	no	YES
P42338	no	no	no	no	no	no	YES
P42356	no	no	no	YES	YES	YES	YES
P42566	no	no	no	no	no	no	YES
P42679	no	no	no	no	no	no	YES
P42680	no	no	no	no	no	no	YES
P42681	no	no	no	no	no	no	YES
P42684	no	no	no	YES	YES	YES	YES
P42685	no	no	no	no	no	no	YES
P42695	no	no	YES	no	YES	YES	YES
P42858	no	no	no	YES	YES	YES	YES
P43034	no	no	YES	no	YES	YES	YES
P43354	no	no	no	no	no	no	YES
P43378	no	no	no	no	no	no	YES
P43403	no	no	no	no	no	no	YES
P43405	no	no	no	no	no	no	YES
P46108	no	no	YES	no	YES	YES	YES
P46109	no	no	no	YES	YES	YES	YES
P46939	no	no	no	no	no	no	YES
P46940	no	no	YES	no	YES	YES	YES
P47712	YES	YES	YES	no	YES	YES	YES
P48443	no	no	no	no	no	no	YES
P48736	no	no	no	no	no	no	YES
P49116	no	no	no	no	no	no	YES
P49418	no	no	no	no	no	no	YES
P49638	no	no	no	no	no	no	YES
P49757	no	no	YES	no	YES	YES	YES
P49796	no	no	no	no	no	no	YES
P50479	no	no	no	no	no	no	YES
P50570	no	no	YES	no	YES	YES	YES
P50851	no	no	YES	no	YES	YES	YES
P50995	no	no	YES	no	YES	YES	YES
P51178	no	no	no	no	no	no	YES
P51449	no	no	no	no	no	no	YES
P51451	no	no	no	no	no	no	YES
P51692	no	no	YES	no	YES	YES	YES
P51813	no	no	no	no	no	no	YES
P51843	no	no	no	no	no	no	YES
P51911	no	no	no	no	no	no	YES
P52333	no	no	no	no	no	no	YES
P52630	no	no	no	no	no	no	YES
P52735	no	no	YES	no	YES	YES	YES
P52757	no	no	no	no	no	no	YES
P53618	no	no	YES	no	YES	YES	YES
P53621	no	no	YES	no	YES	YES	YES
P53667	no	no	no	no	no	no	YES
P53671	no	no	no	no	no	no	YES
P53814	no	no	no	no	no	no	YES
P54198	no	no	no	no	no	no	YES
P54792	no	no	no	no	no	no	YES
P55055	no	no	no	no	no	no	YES
P55196	no	no	YES	no	YES	YES	YES
P55197	no	YES	YES	no	no	YES	YES
P55198	no	no	no	no	no	no	YES
P55201	no	no	no	no	no	no	YES
P55735	no	no	YES	no	YES	YES	YES
P55884	no	no	YES	no	YES	YES	YES
P55895	no	no	no	no	no	no	YES
P57081	no	no	no	YES	YES	YES	YES
P57105	no	YES	YES	no	no	YES	YES
P57737	no	no	YES	no	YES	YES	YES
P57768	no	no	no	no	no	no	YES
P57775	no	no	no	no	no	no	YES
P61962	no	no	no	no	no	no	YES
P61964	no	no	YES	no	YES	YES	YES
P62508	no	no	no	no	no	no	YES
P62873	YES	YES	YES	no	YES	YES	YES
P62879	no	no	YES	no	YES	YES	YES
P62993	no	no	YES	no	YES	YES	YES
P63151	no	no	YES	no	YES	YES	YES
P63244	no	no	YES	no	YES	YES	YES
P78314	no	no	no	no	no	no	YES
P78352	no	no	no	no	no	no	YES
P78406	no	no	YES	no	YES	YES	YES
P83105	no	no	no	no	no	no	YES
P83110	no	no	no	no	no	no	YES
P85298	no	no	no	no	no	no	YES
P98077	no	no	no	no	no	no	YES
P98082	no	no	YES	no	YES	YES	YES
P98171	no	no	no	no	no	no	YES
P98174	no	no	no	no	no	no	YES
Q00005	no	no	no	no	no	no	YES
Q00013	no	no	no	no	no	no	YES
Q00722	no	no	no	no	no	no	YES
Q01082	no	no	YES	no	YES	YES	YES
Q01968	no	no	no	YES	YES	YES	YES
Q01970	no	no	YES	no	YES	YES	YES
Q01995	no	no	no	no	no	no	YES
Q02156	no	no	no	no	no	no	YES
Q02410	no	no	no	no	no	no	YES
Q03001	no	no	no	no	no	no	YES
Q03164	no	no	no	no	no	no	YES
Q03181	no	no	no	no	no	no	YES
Q04724	no	no	no	no	no	no	YES
Q04725	no	no	no	no	no	no	YES
Q04726	no	no	YES	no	YES	YES	YES
Q04727	no	no	no	no	no	no	YES
Q04759	no	no	no	no	no	no	YES
Q05048	no	no	YES	no	YES	YES	YES
Q05193	no	no	no	no	no	no	YES
Q05397	no	no	YES	no	YES	YES	YES
Q05655	no	no	no	no	no	no	YES
Q05BV3	no	no	no	no	no	no	YES
Q06124	no	no	YES	no	YES	YES	YES
Q06187	no	no	no	no	no	no	YES
Q07157	no	no	YES	no	YES	YES	YES
Q07869	no	no	no	no	no	no	YES
Q07889	no	no	no	no	no	no	YES
Q07890	no	no	no	no	no	no	YES
Q07960	no	no	YES	no	YES	YES	YES
Q08043	no	no	no	no	no	no	YES
Q08881	no	no	no	no	no	no	YES
Q08AD1	no	no	no	YES	YES	YES	YES
Q08AM6	no	no	YES	no	YES	YES	YES
Q09019	no	no	no	no	no	no	YES
Q09028	no	no	YES	no	YES	YES	YES
Q09666	no	no	YES	no	YES	YES	YES
Q0IIM8	no	no	no	no	no	no	YES
Q0JRZ9	no	no	no	no	no	no	YES
Q12756	no	no	no	no	no	no	YES
Q12770	no	no	no	no	no	no	YES
Q12774	no	no	no	no	no	no	YES
Q12788	no	no	YES	no	YES	YES	YES
Q12802	no	no	no	YES	YES	YES	YES
Q12830	no	no	no	no	no	no	YES
Q12834	no	no	no	no	no	no	YES
Q12873	no	no	no	no	no	no	YES
Q12923	no	no	no	no	no	no	YES
Q12929	no	no	no	no	no	no	YES
Q12933	no	no	no	no	no	no	YES
Q12959	no	no	YES	no	YES	YES	YES
Q12979	no	no	YES	no	YES	YES	YES
Q12982	no	no	no	no	no	no	YES
Q13009	no	no	no	no	no	no	YES
Q13017	no	no	no	no	no	no	YES
Q13033	no	YES	YES	no	no	YES	YES
Q13077	no	no	no	no	no	no	YES
Q13094	no	no	no	no	no	no	YES
Q13112	no	no	no	YES	YES	YES	YES
Q13114	no	no	no	no	no	no	YES
Q13133	no	no	no	no	no	no	YES
Q13216	no	no	no	no	no	no	YES
Q13239	no	no	no	no	no	no	YES
Q13263	no	no	YES	no	YES	YES	YES
Q13285	no	no	no	no	no	no	YES
Q13322	no	no	no	no	no	no	YES
Q13342	no	no	no	no	no	no	YES
Q13347	no	no	YES	no	YES	YES	YES
Q13368	no	no	no	no	no	no	YES
Q13387	no	no	no	no	no	no	YES
Q13393	no	no	YES	no	YES	YES	YES
Q13402	no	no	no	no	no	no	YES
Q13409	no	no	YES	no	YES	YES	YES
Q13424	no	no	no	no	no	no	YES
Q13425	no	no	YES	no	YES	YES	YES
Q13459	no	no	no	YES	YES	YES	YES
Q13464	no	no	no	no	no	no	YES
Q13480	no	no	no	no	no	no	YES
Q13492	no	no	YES	no	YES	YES	YES
Q13535	no	no	YES	no	YES	YES	YES
Q13576	no	no	no	no	no	no	YES
Q13588	no	no	no	no	no	no	YES
Q13596	no	no	YES	no	YES	YES	YES
Q13610	no	no	YES	no	YES	YES	YES
Q13615	no	no	no	no	no	no	YES
Q13671	no	no	no	YES	YES	YES	YES
Q13685	no	no	no	no	no	no	YES
Q13796	no	no	no	no	no	no	YES
Q13882	no	no	no	no	no	no	YES
Q13884	no	no	no	no	no	no	YES
Q13972	no	no	no	no	no	no	YES
Q14005	no	no	no	no	no	no	YES
Q14008	no	no	YES	no	YES	YES	YES
Q14137	YES	YES	YES	no	no	YES	YES
Q14141	no	no	YES	no	YES	YES	YES
Q14155	no	no	no	YES	YES	YES	YES
Q14160	no	no	YES	no	YES	YES	YES
Q14168	no	no	no	no	no	no	YES
Q14183	no	no	no	no	no	no	YES
Q14184	no	no	no	no	no	no	YES
Q14185	no	no	no	no	no	no	YES
Q14289	no	no	no	no	no	no	YES
Q14315	no	no	no	no	no	no	YES
Q14449	no	no	no	no	no	no	YES
Q14451	no	no	no	no	no	no	YES
Q14541	no	no	no	no	no	no	YES
Q14644	no	no	no	no	no	no	YES
Q14651	no	no	YES	no	YES	YES	YES
Q14677	no	no	YES	no	YES	YES	YES
Q14765	no	no	no	no	no	no	YES
Q14839	no	no	YES	no	YES	YES	YES
Q14974	no	no	YES	no	YES	YES	YES
Q14994	no	no	no	no	no	no	YES
Q14995	no	no	no	no	no	no	YES
Q14997	no	no	YES	no	YES	YES	YES
Q149M9	no	no	no	no	no	no	YES
Q149N8	no	no	no	no	no	no	YES
Q14CB8	no	no	no	no	no	no	YES
Q14CM0	no	no	no	no	no	no	YES
Q14D04	no	no	no	no	no	no	YES
Q15019	no	no	YES	no	YES	YES	YES
Q15027	no	no	no	no	no	no	YES
Q15036	no	no	no	no	no	no	YES
Q15052	no	no	no	no	no	no	YES
Q15057	no	no	no	no	no	no	YES
Q15061	no	no	no	no	no	no	YES
Q15075	no	no	YES	no	YES	YES	YES
Q15080	no	no	no	no	no	no	YES
Q15111	no	no	no	no	no	no	YES
Q15139	no	no	no	no	no	no	YES
Q15147	no	no	no	no	no	no	YES
Q15149	no	no	YES	no	YES	YES	YES
Q15269	no	no	no	no	no	no	YES
Q15283	no	no	no	no	no	no	YES
Q15291	no	no	YES	no	YES	YES	YES
Q15311	no	no	no	no	no	no	YES
Q15326	no	no	no	no	no	no	YES
Q15334	no	no	no	no	no	no	YES
Q15406	no	no	no	no	no	no	YES
Q15417	no	no	no	no	no	no	YES
Q15438	no	no	no	no	no	no	YES
Q15464	no	no	no	no	no	no	YES
Q15466	no	no	no	no	no	no	YES
Q15542	no	YES	YES	no	no	YES	YES
Q15555	no	no	YES	no	YES	YES	YES
Q15599	no	no	YES	no	YES	YES	YES
Q155Q3	no	no	no	no	no	no	YES
Q15642	no	no	YES	no	YES	YES	YES
Q15678	no	no	no	no	no	no	YES
Q15691	no	no	YES	no	YES	YES	YES
Q15700	no	no	no	no	no	no	YES
Q15751	no	no	no	no	no	no	YES
Q15811	no	no	no	no	no	no	YES
Q16181	no	no	YES	no	YES	YES	YES
Q16512	no	no	no	YES	YES	YES	YES
Q16513	no	no	YES	no	YES	YES	YES
Q16576	no	no	YES	no	YES	YES	YES
Q16760	no	no	no	no	no	no	YES
Q16819	no	no	no	no	no	no	YES
Q16820	no	no	no	no	no	no	YES
Q16825	no	no	no	no	no	no	YES
Q17R89	no	no	no	no	no	no	YES
Q17RD7	no	no	no	no	no	no	YES
Q18PE1	no	no	no	no	no	no	YES
Q27J81	no	no	YES	no	YES	YES	YES
Q29RF7	no	no	YES	no	YES	YES	YES
Q2M1Z3	no	no	no	no	no	no	YES
Q2M2D7	no	no	no	no	no	no	YES
Q2MJR0	no	no	no	no	no	no	YES
Q2NKQ1	no	no	no	no	no	no	YES
Q2TAL5	no	no	no	no	no	no	YES
Q2TAY7	no	no	YES	no	YES	YES	YES
Q2V2M9	no	no	no	no	no	no	YES
Q2WGJ9	no	no	no	no	no	no	YES
Q2WGN9	no	no	no	no	no	no	YES
Q32P44	no	no	no	YES	YES	YES	YES
Q3KR16	no	no	no	no	no	no	YES
Q3KRB8	no	no	no	no	no	no	YES
Q3MII6	no	no	no	no	no	no	YES
Q3MJ13	no	no	no	no	no	no	YES
Q3MJ16	no	no	no	no	no	no	YES
Q3SXM0	no	no	no	no	no	no	YES
Q3V6T2	no	no	no	no	no	no	YES
Q494U1	no	no	no	no	no	no	YES
Q4AC94	no	no	no	no	no	no	YES
Q4ADV7	no	no	no	no	no	no	YES
Q4KMP7	no	no	no	YES	YES	YES	YES
Q4KWH8	no	no	YES	no	YES	YES	YES
Q4VX76	no	no	no	no	no	no	YES
Q504Q3	no	no	no	no	no	no	YES
Q52LW3	no	no	no	no	no	no	YES
Q53GA4	no	no	no	no	no	no	YES
Q53GG5	no	no	no	YES	YES	YES	YES
Q53GL0	no	no	no	no	no	no	YES
Q53HC9	no	no	no	YES	YES	YES	YES
Q53QZ3	no	no	no	no	no	no	YES
Q53T59	no	no	no	YES	YES	YES	YES
Q53TS8	no	no	no	no	no	no	YES
Q562E7	no	no	no	no	no	no	YES
Q58EX7	no	no	no	no	no	no	YES
Q58G82	no	no	no	no	no	no	YES
Q58WW2	no	no	no	no	no	no	YES
Q5EBL8	no	no	no	no	no	no	YES
Q5JS13	no	no	no	no	no	no	YES
Q5JSH3	no	no	YES	no	YES	YES	YES
Q5JSL3	no	no	no	no	no	no	YES
Q5JSP0	no	no	no	no	no	no	YES
Q5JTN6	no	no	no	no	no	no	YES
Q5JU85	no	no	no	no	no	no	YES
Q5JV73	no	no	no	no	no	no	YES
Q5KSL6	no	no	no	no	no	no	YES
Q5M775	no	no	YES	no	YES	YES	YES
Q5MNZ6	no	no	no	no	no	no	YES
Q5MNZ9	no	no	no	no	no	no	YES
Q5QP82	no	no	no	no	no	no	YES
Q5R372	no	no	no	no	no	no	YES
Q5S007	no	no	no	no	no	no	YES
Q5SQS7	no	no	no	no	no	no	YES
Q5SW96	no	no	no	no	no	no	YES
Q5SXH7	no	no	no	no	no	no	YES
Q5SYB0	no	no	no	no	no	no	YES
Q5SYC1	no	no	no	no	no	no	YES
Q5T0F9	no	no	no	no	no	no	YES
Q5T0N5	no	no	YES	no	YES	YES	YES
Q5T2T1	no	no	no	no	no	no	YES
Q5T2W1	no	no	no	no	no	no	YES
Q5T4F4	no	no	no	no	no	no	YES
Q5T5C0	no	no	no	no	no	no	YES
Q5T5U3	no	no	no	no	no	no	YES
Q5T5Y3	no	no	no	YES	YES	YES	YES
Q5T6F0	no	no	no	no	no	no	YES
Q5T6S3	no	no	no	no	no	no	YES
Q5T7P8	no	no	no	no	no	no	YES
Q5TA50	no	no	no	no	no	no	YES
Q5TAQ9	no	no	no	YES	YES	YES	YES
Q5TB30	no	no	no	no	no	no	YES
Q5TC63	no	no	no	no	no	no	YES
Q5TCQ9	no	no	no	no	no	no	YES
Q5TCZ1	no	no	no	no	no	no	YES
Q5TG30	no	no	no	no	no	no	YES
Q5TGL8	no	no	no	no	no	no	YES
Q5TGP6	no	no	no	no	no	no	YES
Q5VST9	no	no	no	no	no	no	YES
Q5VT25	no	no	no	no	no	no	YES
Q5VT79	no	no	YES	no	YES	YES	YES
Q5VT97	no	no	no	no	no	no	YES
Q5VTH9	no	no	no	no	no	no	YES
Q5VTM2	no	no	no	no	no	no	YES
Q5VU92	no	no	no	no	no	no	YES
Q5VUJ5	no	no	no	no	no	no	YES
Q5VUJ6	no	no	no	no	no	no	YES
Q5VV41	no	no	YES	no	YES	YES	YES
Q5VW00	no	no	no	no	no	no	YES
Q5VW22	no	no	no	no	no	no	YES
Q5VWG9	no	no	no	no	no	no	YES
Q5VWJ9	no	no	no	no	no	no	YES
Q5VWQ8	no	no	no	no	no	no	YES
Q5VWT5	no	no	no	no	no	no	YES
Q5VYK3	no	no	YES	no	YES	YES	YES
Q5VZ18	no	no	no	no	no	no	YES
Q5XUX1	no	no	no	no	no	no	YES
Q5XX13	no	no	no	no	no	no	YES
Q63HR2	no	no	no	no	no	no	YES
Q64LD2	no	no	no	no	no	no	YES
Q66K14	no	no	no	YES	YES	YES	YES
Q66LE6	no	no	no	no	no	no	YES
Q676U5	no	no	no	no	no	no	YES
Q68CQ1	no	no	no	no	no	no	YES
Q68CZ1	no	no	no	no	no	no	YES
Q68CZ2	no	no	no	YES	YES	YES	YES
Q68DD2	no	no	no	no	no	no	YES
Q68DK2	no	no	no	no	no	no	YES
Q68DX3	no	no	no	no	no	no	YES
Q68EM7	no	no	YES	no	YES	YES	YES
Q69YQ0	no	YES	YES	no	no	YES	YES
Q6AI08	no	no	no	no	no	no	YES
Q6AWC2	no	no	no	no	no	no	YES
Q6DHY5	no	no	no	no	no	no	YES
Q6DN12	no	no	no	no	no	no	YES
Q6DN14	no	no	no	no	no	no	YES
Q6DN90	no	no	no	no	no	no	YES
Q6DT37	no	no	no	no	no	no	YES
Q6IA86	no	no	YES	no	YES	YES	YES
Q6ICB4	no	no	no	no	no	no	YES
Q6IE81	no	no	no	no	no	no	YES
Q6IN97	no	no	no	no	no	no	YES
Q6IPX1	no	no	no	no	no	no	YES
Q6IQ16	no	no	no	no	no	no	YES
Q6IQ23	no	no	no	no	no	no	YES
Q6KC79	no	YES	YES	no	no	YES	YES
Q6NSJ2	no	no	no	no	no	no	YES
Q6NUP7	no	no	no	no	no	no	YES
Q6P0Q8	no	no	no	no	no	no	YES
Q6P1M3	no	no	no	no	no	no	YES
Q6P1N0	no	no	no	YES	YES	YES	YES
Q6P2C0	no	no	no	no	no	no	YES
Q6P2E9	no	no	YES	no	YES	YES	YES
Q6P3W7	no	no	no	YES	YES	YES	YES
Q6P4F7	no	no	no	no	no	no	YES
Q6P4I2	no	no	no	no	no	no	YES
Q6P9H4	no	no	no	no	no	no	YES
Q6PCD5	no	no	no	no	no	no	YES
Q6PCT2	no	no	no	no	no	no	YES
Q6PIF6	no	no	no	no	no	no	YES
Q6PJG6	no	no	no	YES	YES	YES	YES
Q6PJI9	no	no	no	no	no	no	YES
Q6PKX4	no	no	no	no	no	no	YES
Q6Q0C0	no	no	no	no	no	no	YES
Q6QEF8	no	no	no	no	no	no	YES
Q6RFH5	no	no	YES	no	YES	YES	YES
Q6RI45	no	no	no	no	no	no	YES
Q6S5L8	no	no	no	no	no	no	YES
Q6UXN9	no	no	YES	no	YES	YES	YES
Q6UXY1	no	no	no	no	no	no	YES
Q6WCQ1	no	YES	YES	no	no	YES	YES
Q6WKZ4	no	no	YES	no	YES	YES	YES
Q6X9E4	no	no	no	no	no	no	YES
Q6XYQ8	no	no	no	no	no	no	YES
Q6XZF7	no	no	no	no	no	no	YES
Q6ZMN7	no	no	no	no	no	no	YES
Q6ZMT4	no	no	no	no	no	no	YES
Q6ZMW3	no	no	no	no	no	no	YES
Q6ZMY6	no	no	no	no	no	no	YES
Q6ZNE9	no	no	no	no	no	no	YES
Q6ZNJ1	no	no	no	YES	YES	YES	YES
Q6ZNL6	no	no	no	no	no	no	YES
Q6ZQQ6	no	no	no	no	no	no	YES
Q6ZR37	no	no	no	no	no	no	YES
Q6ZRI8	no	no	no	no	no	no	YES
Q6ZS30	no	no	no	no	no	no	YES
Q6ZS81	no	no	no	no	no	no	YES
Q6ZSZ5	no	no	no	no	no	no	YES
Q6ZT07	no	no	no	no	no	no	YES
Q6ZT62	no	no	no	no	no	no	YES
Q6ZTR5	no	no	no	no	no	no	YES
Q6ZTR7	no	no	no	no	no	no	YES
Q6ZU15	no	no	no	no	no	no	YES
Q6ZUA9	no	no	no	no	no	no	YES
Q6ZUM4	no	no	no	no	no	no	YES
Q6ZUT3	no	no	no	no	no	no	YES
Q6ZV73	no	no	no	no	no	no	YES
Q6ZV89	no	no	no	no	no	no	YES
Q6ZVD8	no	no	no	no	no	no	YES
Q6ZW31	no	no	YES	no	YES	YES	YES
Q6ZWE6	no	no	no	no	no	no	YES
Q6ZWJ1	no	no	no	no	no	no	YES
Q70E73	no	no	no	no	no	no	YES
Q70J99	no	no	no	no	no	no	YES
Q70Z35	no	no	no	no	no	no	YES
Q765P7	no	no	no	no	no	no	YES
Q76G19	no	no	no	no	no	no	YES
Q76L83	no	no	no	no	no	no	YES
Q76N89	no	no	no	no	no	no	YES
Q7KZ85	YES	YES	YES	no	YES	YES	YES
Q7L591	no	no	no	no	no	no	YES
Q7L622	no	no	no	no	no	no	YES
Q7L804	no	no	no	no	no	no	YES
Q7L8C5	no	no	no	no	no	no	YES
Q7M4L6	no	no	no	no	no	no	YES
Q7RTP6	no	no	no	no	no	no	YES
Q7Z2X4	no	no	no	no	no	no	YES
Q7Z3T8	no	no	no	no	no	no	YES
Q7Z460	no	no	no	YES	YES	YES	YES
Q7Z465	no	no	no	no	no	no	YES
Q7Z4Q2	no	no	YES	no	YES	YES	YES
Q7Z4S6	no	no	YES	no	YES	YES	YES
Q7Z4S9	no	no	no	no	no	no	YES
Q7Z5H3	no	no	no	no	no	no	YES
Q7Z5J4	no	no	no	no	no	no	YES
Q7Z5R6	no	no	no	no	no	no	YES
Q7Z5U6	no	no	no	no	no	no	YES
Q7Z614	no	no	no	no	no	no	YES
Q7Z628	no	no	no	no	no	no	YES
Q7Z698	no	no	no	no	no	no	YES
Q7Z699	no	no	no	no	no	no	YES
Q7Z6B7	no	no	no	YES	YES	YES	YES
Q7Z6G8	no	no	no	no	no	no	YES
Q7Z6I6	no	no	no	no	no	no	YES
Q7Z6J2	no	no	no	no	no	no	YES
Q7Z6J4	no	no	no	no	no	no	YES
Q7Z6J6	no	no	no	no	no	no	YES
Q7Z6L1	no	no	no	no	no	no	YES
Q7Z736	no	no	no	no	no	no	YES
Q7Z745	no	no	no	no	no	no	YES
Q7Z7A4	no	no	no	no	no	no	YES
Q7Z7G1	no	no	no	no	no	no	YES
Q86SQ0	no	no	no	no	no	no	YES
Q86SS6	no	no	no	no	no	no	YES
Q86T65	no	no	no	no	no	no	YES
Q86TI0	no	no	no	no	no	no	YES
Q86TI4	no	no	no	no	no	no	YES
Q86UD7	no	no	no	no	no	no	YES
Q86UL8	no	no	no	no	no	no	YES
Q86UR5	no	no	no	no	no	no	YES
Q86UT5	no	no	no	no	no	no	YES
Q86UU1	no	no	no	no	no	no	YES
Q86UW7	no	no	no	no	no	no	YES
Q86UX7	no	no	no	no	no	no	YES
Q86VI3	no	no	no	no	no	no	YES
Q86VP6	YES	YES	YES	no	YES	YES	YES
Q86VS8	no	no	no	YES	YES	YES	YES
Q86VW0	no	no	no	no	no	no	YES
Q86VW2	no	no	no	no	no	no	YES
Q86VZ2	no	no	no	no	no	no	YES
Q86W42	no	no	YES	no	YES	YES	YES
Q86WG3	no	no	no	no	no	no	YES
Q86WG5	no	no	no	no	no	no	YES
Q86WN1	no	no	no	no	no	no	YES
Q86WV1	no	no	no	no	no	no	YES
Q86WZ0	no	no	no	no	no	no	YES
Q86X27	no	no	no	no	no	no	YES
Q86XA9	no	no	YES	no	YES	YES	YES
Q86XE0	no	no	no	no	no	no	YES
Q86XI2	no	no	YES	no	YES	YES	YES
Q86XJ1	no	no	no	no	no	no	YES
Q86XP0	no	no	no	no	no	no	YES
Q86XP1	no	no	no	no	no	no	YES
Q86Y33	no	no	no	no	no	no	YES
Q86Y56	no	no	YES	no	YES	YES	YES
Q86YC2	no	no	no	no	no	no	YES
Q86YI8	no	no	no	no	no	no	YES
Q86YQ8	no	no	YES	no	YES	YES	YES
Q86YR7	no	no	no	no	no	no	YES
Q86YS7	no	no	no	no	no	no	YES
Q86YV0	no	no	no	no	no	no	YES
Q86YW0	no	no	no	no	no	no	YES
Q8IUC4	no	no	no	no	no	no	YES
Q8IUQ0	no	no	no	no	no	no	YES
Q8IV01	no	no	no	no	no	no	YES
Q8IV04	no	no	no	no	no	no	YES
Q8IV35	no	no	no	no	no	no	YES
Q8IVE3	no	no	no	no	no	no	YES
Q8IVF2	no	no	YES	no	YES	YES	YES
Q8IVF5	no	no	no	no	no	no	YES
Q8IVF7	no	no	no	no	no	no	YES
Q8IVI9	no	no	no	no	no	no	YES
Q8IVL0	no	no	no	no	no	no	YES
Q8IVL1	no	no	no	no	no	no	YES
Q8IW93	no	no	no	no	no	no	YES
Q8IWA0	no	no	no	no	no	no	YES
Q8IWB7	no	YES	YES	no	no	YES	YES
Q8IWE5	no	no	no	no	no	no	YES
Q8IWG1	no	no	no	no	no	no	YES
Q8IWS0	no	no	YES	no	YES	YES	YES
Q8IWW6	no	no	no	no	no	no	YES
Q8IX03	no	no	no	no	no	no	YES
Q8IXJ9	no	no	no	no	no	no	YES
Q8IXQ8	no	no	no	no	no	no	YES
Q8IY22	no	no	no	YES	YES	YES	YES
Q8IY33	no	no	no	no	no	no	YES
Q8IYI6	no	no	no	YES	YES	YES	YES
Q8IYJ1	no	no	no	no	no	no	YES
Q8IYJ3	no	no	no	no	no	no	YES
Q8IYM1	no	no	no	no	no	no	YES
Q8IYW4	no	no	no	no	no	no	YES
Q8IYX1	no	no	no	no	no	no	YES
Q8IZC4	no	no	no	no	no	no	YES
Q8IZD2	no	no	no	no	no	no	YES
Q8IZD9	no	no	no	no	no	no	YES
Q8IZE3	no	no	no	no	no	no	YES
Q8IZP1	no	no	no	no	no	no	YES
Q8IZQ1	no	no	no	no	no	no	YES
Q8IZT6	no	no	no	no	no	no	YES
Q8IZU2	no	no	no	no	no	no	YES
Q8IZW8	no	no	no	no	no	no	YES
Q8N0X2	no	no	no	no	no	no	YES
Q8N103	no	no	no	no	no	no	YES
Q8N122	no	YES	YES	no	no	YES	YES
Q8N136	no	no	no	no	no	no	YES
Q8N157	no	no	no	no	no	no	YES
Q8N1I0	no	no	no	no	no	no	YES
Q8N1V2	no	no	no	no	no	no	YES
Q8N1W1	no	no	no	no	no	no	YES
Q8N264	no	no	no	no	no	no	YES
Q8N392	no	no	no	no	no	no	YES
Q8N3D4	no	no	YES	no	YES	YES	YES
Q8N3E9	no	YES	YES	no	no	YES	YES
Q8N3F8	no	no	no	YES	YES	YES	YES
Q8N3P4	no	no	no	no	no	no	YES
Q8N3R9	no	no	no	no	no	no	YES
Q8N3Y1	no	no	no	no	no	no	YES
Q8N448	no	no	no	no	no	no	YES
Q8N4B1	no	no	no	no	no	no	YES
Q8N4T4	no	no	no	no	no	no	YES
Q8N4X5	no	no	no	no	no	no	YES
Q8N556	no	no	no	no	no	no	YES
Q8N5D0	no	no	no	no	no	no	YES
Q8N5H7	no	no	no	no	no	no	YES
Q8N5R6	no	no	no	no	no	no	YES
Q8N5T2	no	no	no	no	no	no	YES
Q8N5V2	no	no	no	no	no	no	YES
Q8N806	no	no	no	no	no	no	YES
Q8N878	no	no	no	no	no	no	YES
Q8N960	no	no	no	no	no	no	YES
Q8N9I0	no	no	no	no	no	no	YES
Q8N9S9	no	no	no	no	no	no	YES
Q8N9U0	no	no	no	no	no	no	YES
Q8N9V3	no	no	no	no	no	no	YES
Q8NA23	no	no	no	no	no	no	YES
Q8NA75	no	no	no	no	no	no	YES
Q8NAA4	no	no	no	no	no	no	YES
Q8NB59	no	no	no	no	no	no	YES
Q8NB66	no	no	no	no	no	no	YES
Q8NBT0	no	no	no	no	no	no	YES
Q8NBV8	no	no	no	no	no	no	YES
Q8NCU7	no	no	no	no	no	no	YES
Q8NDA8	no	no	no	no	no	no	YES
Q8NDI1	no	no	no	no	no	no	YES
Q8NDM7	no	no	no	no	no	no	YES
Q8NDX1	no	no	no	no	no	no	YES
Q8NEB9	no	no	no	no	no	no	YES
Q8NEN9	no	no	no	no	no	no	YES
Q8NEU8	no	no	no	no	no	no	YES
Q8NEY3	no	no	no	no	no	no	YES
Q8NEZ3	no	no	no	no	no	no	YES
Q8NEZ4	no	no	no	no	no	no	YES
Q8NF50	no	no	no	no	no	no	YES
Q8NF91	no	no	YES	no	YES	YES	YES
Q8NFA2	no	no	no	no	no	no	YES
Q8NFH3	no	no	YES	no	YES	YES	YES
Q8NFH4	no	no	YES	no	YES	YES	YES
Q8NFH8	no	no	YES	no	YES	YES	YES
Q8NFP9	no	no	no	no	no	no	YES
Q8NFW9	no	no	no	no	no	no	YES
Q8NHM5	no	no	no	no	no	no	YES
Q8NHP6	no	YES	YES	no	no	YES	YES
Q8NHV4	no	no	no	YES	YES	YES	YES
Q8NHY2	no	no	no	no	no	no	YES
Q8NHY3	no	no	no	no	no	no	YES
Q8NI35	no	no	no	no	no	no	YES
Q8NI36	no	no	no	YES	YES	YES	YES
Q8TAF3	no	YES	YES	no	no	YES	YES
Q8TB24	no	no	no	no	no	no	YES
Q8TB45	no	no	no	no	no	no	YES
Q8TBB1	no	no	no	no	no	no	YES
Q8TBC3	no	no	no	no	no	no	YES
Q8TBP0	no	no	no	no	no	no	YES
Q8TBY9	no	no	no	no	no	no	YES
Q8TBZ3	no	no	no	no	no	no	YES
Q8TC07	no	no	YES	no	YES	YES	YES
Q8TC17	no	no	no	no	no	no	YES
Q8TC44	no	no	no	no	no	no	YES
Q8TCU6	no	no	no	no	no	no	YES
Q8TCX5	no	no	no	no	no	no	YES
Q8TD55	no	no	no	no	no	no	YES
Q8TDI0	no	no	no	no	no	no	YES
Q8TDJ6	no	no	no	no	no	no	YES
Q8TDM6	no	no	no	no	no	no	YES
Q8TDW5	no	no	no	no	no	no	YES
Q8TDY4	no	no	no	no	no	no	YES
Q8TDZ2	no	no	no	no	no	no	YES
Q8TEA7	no	no	no	no	no	no	YES
Q8TEB1	no	no	no	no	no	no	YES
Q8TED0	no	no	no	no	no	no	YES
Q8TED9	no	no	no	no	no	no	YES
Q8TEQ0	no	no	no	no	no	no	YES
Q8TEQ6	no	no	YES	no	YES	YES	YES
Q8TER5	no	no	no	no	no	no	YES
Q8TEU7	no	no	no	no	no	no	YES
Q8TEW0	no	no	no	YES	YES	YES	YES
Q8TEW6	no	no	no	no	no	no	YES
Q8TEW8	no	no	no	no	no	no	YES
Q8TEX9	no	no	YES	no	YES	YES	YES
Q8TF05	no	no	no	YES	YES	YES	YES
Q8TF27	no	no	no	no	no	no	YES
Q8TF44	no	no	no	no	no	no	YES
Q8TF64	no	no	no	no	no	no	YES
Q8TF65	no	no	no	no	no	no	YES
Q8TF72	no	no	no	no	no	no	YES
Q8WU20	no	no	no	no	no	no	YES
Q8WUA4	no	YES	YES	no	no	YES	YES
Q8WUA7	no	no	no	no	no	no	YES
Q8WUB8	no	no	no	no	no	no	YES
Q8WUY3	no	no	no	no	no	no	YES
Q8WUY9	no	no	no	no	no	no	YES
Q8WV16	no	no	no	no	no	no	YES
Q8WV24	no	no	no	no	no	no	YES
Q8WV28	no	no	no	no	no	no	YES
Q8WV41	no	no	no	no	no	no	YES
Q8WVS4	no	no	no	no	no	no	YES
Q8WWI1	no	no	YES	no	YES	YES	YES
Q8WWN8	no	no	no	no	no	no	YES
Q8WWN9	no	no	no	no	no	no	YES
Q8WWQ0	no	no	no	no	no	no	YES
Q8WWW8	no	no	no	no	no	no	YES
Q8WXA3	no	no	no	no	no	no	YES
Q8WXH0	no	YES	YES	no	no	YES	YES
Q8WXH5	no	no	no	no	no	no	YES
Q8WXI2	no	no	no	no	no	no	YES
Q8WY64	no	no	no	no	no	no	YES
Q8WYB5	no	no	no	no	no	no	YES
Q8WYH8	no	no	no	no	no	no	YES
Q8WYJ6	no	no	no	no	no	no	YES
Q8WYP3	no	no	no	no	no	no	YES
Q8WZ64	no	no	no	no	no	no	YES
Q8WZ73	no	no	no	no	no	no	YES
Q92466	no	no	YES	no	YES	YES	YES
Q92502	no	no	no	no	no	no	YES
Q92503	no	no	no	no	no	no	YES
Q92529	no	no	no	no	no	no	YES
Q92543	no	no	no	no	no	no	YES
Q92556	no	no	no	no	no	no	YES
Q92569	no	no	no	no	no	no	YES
Q92570	no	no	no	no	no	no	YES
Q92576	no	no	YES	no	YES	YES	YES
Q92599	no	no	YES	no	YES	YES	YES
Q92608	no	no	no	no	no	no	YES
Q92609	no	no	no	YES	YES	YES	YES
Q92613	no	no	no	no	no	no	YES
Q92614	no	no	YES	no	YES	YES	YES
Q92616	no	no	YES	no	YES	YES	YES
Q92619	no	no	no	no	no	no	YES
Q92625	no	no	no	YES	YES	YES	YES
Q92636	no	no	no	no	no	no	YES
Q92731	no	no	no	no	no	no	YES
Q92738	no	no	no	no	no	no	YES
Q92743	no	no	no	no	no	no	YES
Q92747	no	no	YES	no	YES	YES	YES
Q92753	no	no	no	no	no	no	YES
Q92782	no	no	no	no	no	no	YES
Q92784	no	no	no	no	no	no	YES
Q92785	no	no	YES	no	YES	YES	YES
Q92794	no	no	no	no	no	no	YES
Q92796	no	no	YES	no	YES	YES	YES
Q92797	no	no	YES	no	YES	YES	YES
Q92828	no	no	no	no	no	no	YES
Q92835	no	no	no	no	no	no	YES
Q92870	no	no	no	no	no	no	YES
Q92888	no	no	YES	no	YES	YES	YES
Q92973	no	no	YES	no	YES	YES	YES
Q92974	no	no	YES	no	YES	YES	YES
Q92997	no	no	no	no	no	no	YES
Q93009	no	no	YES	no	YES	YES	YES
Q969H0	no	no	no	no	no	no	YES
Q969H4	no	no	no	no	no	no	YES
Q969K3	no	no	no	no	no	no	YES
Q969R2	no	no	no	no	no	no	YES
Q969T3	no	no	no	no	no	no	YES
Q969U6	no	no	no	no	no	no	YES
Q969X6	no	no	no	no	no	no	YES
Q96A23	no	no	no	no	no	no	YES
Q96AC1	no	no	YES	no	YES	YES	YES
Q96BD5	no	no	no	no	no	no	YES
Q96BJ8	no	no	no	no	no	no	YES
Q96BP3	no	no	YES	no	YES	YES	YES
Q96BR1	no	no	no	no	no	no	YES
Q96BY6	no	no	no	no	no	no	YES
Q96BZ9	no	no	no	no	no	no	YES
Q96C24	no	YES	YES	no	no	YES	YES
Q96C45	no	no	no	no	no	no	YES
Q96CB8	no	YES	YES	no	no	YES	YES
Q96CN4	no	no	no	no	no	no	YES
Q96CS7	no	no	no	no	no	no	YES
Q96D71	no	no	no	no	no	no	YES
Q96DI7	no	no	YES	no	YES	YES	YES
Q96DN5	no	no	no	no	no	no	YES
Q96DR7	no	no	no	no	no	no	YES
Q96ED9	no	no	YES	no	YES	YES	YES
Q96EE3	no	no	YES	no	YES	YES	YES
Q96EK2	no	no	no	no	no	no	YES
Q96EX3	no	no	no	no	no	no	YES
Q96FK6	no	no	no	no	no	no	YES
Q96FN4	no	no	no	no	no	no	YES
Q96FS4	no	no	no	no	no	no	YES
Q96HC4	no	no	YES	no	YES	YES	YES
Q96HP0	no	YES	YES	no	no	YES	YES
Q96HU1	no	no	no	no	no	no	YES
Q96HW7	no	no	YES	no	YES	YES	YES
Q96II8	no	no	no	no	no	no	YES
Q96IW2	no	no	no	no	no	no	YES
Q96J01	no	no	YES	no	YES	YES	YES
Q96J02	no	YES	YES	no	no	YES	YES
Q96JA3	no	no	no	no	no	no	YES
Q96JB8	no	no	no	no	no	no	YES
Q96JH8	no	no	no	no	no	no	YES
Q96JJ3	no	no	no	YES	YES	YES	YES
Q96JK2	no	no	no	no	no	no	YES
Q96JQ2	no	no	no	no	no	no	YES
Q96JY6	no	no	no	YES	YES	YES	YES
Q96JZ2	no	no	no	no	no	no	YES
Q96K21	no	no	YES	no	YES	YES	YES
Q96KG9	no	no	YES	no	YES	YES	YES
Q96KN7	no	no	no	no	no	no	YES
Q96KV7	no	no	no	no	no	no	YES
Q96L73	no	no	no	no	no	no	YES
Q96L92	no	no	YES	no	YES	YES	YES
Q96L93	no	no	no	no	no	no	YES
Q96L94	no	no	no	no	no	no	YES
Q96M96	no	no	no	no	no	no	YES
Q96MR6	no	no	no	no	no	no	YES
Q96MT7	no	no	no	no	no	no	YES
Q96MX6	no	no	no	YES	YES	YES	YES
Q96N21	no	no	no	YES	YES	YES	YES
Q96N67	no	no	no	no	no	no	YES
Q96N96	no	no	no	no	no	no	YES
Q96NE9	no	no	no	no	no	no	YES
Q96NH3	no	no	no	no	no	no	YES
Q96NW7	no	no	no	no	no	no	YES
Q96P47	no	no	no	YES	YES	YES	YES
Q96P48	no	no	no	YES	YES	YES	YES
Q96P50	no	no	no	no	no	no	YES
Q96P53	no	no	no	no	no	no	YES
Q96P64	no	no	no	no	no	no	YES
Q96PE3	no	no	no	no	no	no	YES
Q96PU4	no	no	no	no	no	no	YES
Q96PU5	no	no	YES	no	YES	YES	YES
Q96PV0	no	no	no	no	no	no	YES
Q96PX9	no	no	no	no	no	no	YES
Q96PY5	no	no	no	no	no	no	YES
Q96Q42	no	no	no	no	no	no	YES
Q96QB1	no	no	no	no	no	no	YES
Q96QH2	no	no	no	no	no	no	YES
Q96QT6	no	no	no	no	no	no	YES
Q96QZ7	no	no	no	no	no	no	YES
Q96RF0	no	no	no	no	no	no	YES
Q96RI1	no	no	no	no	no	no	YES
Q96RT1	no	no	YES	no	YES	YES	YES
Q96RU3	no	no	no	YES	YES	YES	YES
Q96RY7	no	no	no	no	no	no	YES
Q96S15	no	no	no	no	no	no	YES
Q96S38	no	no	no	no	no	no	YES
Q96S99	no	no	no	no	no	no	YES
Q96SB3	no	no	no	no	no	no	YES
Q96SU4	no	no	YES	no	YES	YES	YES
Q96T23	no	no	no	no	no	no	YES
Q96T51	no	no	YES	no	YES	YES	YES
Q96T76	no	no	YES	no	YES	YES	YES
Q96T88	no	no	no	no	no	no	YES
Q96TA1	no	no	YES	no	YES	YES	YES
Q99418	no	no	no	no	no	no	YES
Q99439	no	no	YES	no	YES	YES	YES
Q99490	no	no	no	no	no	no	YES
Q99501	no	no	no	no	no	no	YES
Q99570	no	no	YES	no	YES	YES	YES
Q99698	no	no	no	no	no	no	YES
Q99704	no	no	no	no	no	no	YES
Q99719	no	no	no	no	no	no	YES
Q99767	no	no	no	no	no	no	YES
Q99829	no	no	YES	no	YES	YES	YES
Q99961	no	no	YES	no	YES	YES	YES
Q99962	no	no	no	no	no	no	YES
Q99963	no	no	no	no	no	no	YES
Q99973	no	no	no	no	no	no	YES
Q9BPX3	no	no	YES	no	YES	YES	YES
Q9BQ24	no	no	no	no	no	no	YES
Q9BQ67	no	no	YES	no	YES	YES	YES
Q9BQ87	no	no	no	no	no	no	YES
Q9BQA1	no	no	YES	no	YES	YES	YES
Q9BQG1	no	no	no	no	no	no	YES
Q9BQI7	no	no	no	no	no	no	YES
Q9BQL6	no	no	no	YES	YES	YES	YES
Q9BQQ3	no	no	no	no	no	no	YES
Q9BQS2	no	no	no	no	no	no	YES
Q9BQS8	no	no	no	no	no	no	YES
Q9BR76	no	no	YES	no	YES	YES	YES
Q9BRC7	no	no	no	no	no	no	YES
Q9BRG2	no	no	no	no	no	no	YES
Q9BRP4	no	no	no	no	no	no	YES
Q9BRQ0	no	no	no	no	no	no	YES
Q9BRR9	no	no	no	no	no	no	YES
Q9BRX9	no	no	no	no	no	no	YES
Q9BSC4	no	no	no	no	no	no	YES
Q9BSJ8	YES	YES	YES	no	YES	YES	YES
Q9BSQ5	no	no	no	no	no	no	YES
Q9BST9	no	no	no	no	no	no	YES
Q9BSW7	no	no	no	no	no	no	YES
Q9BT88	no	no	no	no	no	no	YES
Q9BTC0	no	no	YES	no	YES	YES	YES
Q9BTV6	no	no	no	no	no	no	YES
Q9BTW9	no	no	no	YES	YES	YES	YES
Q9BTX7	no	no	no	no	no	no	YES
Q9BU89	no	no	no	no	no	no	YES
Q9BUL5	no	YES	YES	no	no	YES	YES
Q9BUR4	no	YES	YES	no	no	YES	YES
Q9BUZ4	no	no	no	no	no	no	YES
Q9BV36	no	no	no	no	no	no	YES
Q9BV38	no	no	YES	no	YES	YES	YES
Q9BVA0	no	no	no	no	no	no	YES
Q9BVC4	no	no	YES	no	YES	YES	YES
Q9BVI0	no	no	no	no	no	no	YES
Q9BWX1	no	no	no	no	no	no	YES
Q9BXB4	no	YES	YES	no	no	YES	YES
Q9BXB5	no	no	no	no	no	no	YES
Q9BXF6	no	YES	YES	no	no	YES	YES
Q9BXI6	no	no	no	no	no	no	YES
Q9BXL6	no	no	no	no	no	no	YES
Q9BXL7	no	no	no	no	no	no	YES
Q9BXM0	no	no	no	no	no	no	YES
Q9BXW6	no	no	no	no	no	no	YES
Q9BY11	no	no	no	no	no	no	YES
Q9BY44	no	no	YES	no	YES	YES	YES
Q9BY66	no	no	no	no	no	no	YES
Q9BYB0	no	no	no	no	no	no	YES
Q9BYB4	no	no	no	no	no	no	YES
Q9BYG4	no	no	no	no	no	no	YES
Q9BYG5	no	no	no	no	no	no	YES
Q9BYG7	no	no	no	no	no	no	YES
Q9BYX2	no	no	no	no	no	no	YES
Q9BZ29	no	no	no	no	no	no	YES
Q9BZ67	no	no	no	no	no	no	YES
Q9BZ68	no	no	no	no	no	no	YES
Q9BZ95	no	no	no	no	no	no	YES
Q9BZF1	no	YES	YES	no	no	YES	YES
Q9BZF2	no	no	no	no	no	no	YES
Q9BZF3	no	no	no	no	no	no	YES
Q9BZH6	no	no	YES	no	YES	YES	YES
Q9BZK7	no	no	YES	no	YES	YES	YES
Q9BZL6	no	no	no	no	no	no	YES
Q9C004	no	no	no	no	no	no	YES
Q9C093	no	no	no	no	no	no	YES
Q9C0B7	no	no	no	no	no	no	YES
Q9C0C7	no	no	no	no	no	no	YES
Q9C0E4	no	no	no	no	no	no	YES
Q9C0F0	no	no	no	no	no	no	YES
Q9C0H5	no	no	no	no	no	no	YES
Q9C0J8	no	YES	YES	no	no	YES	YES
Q9GZL7	no	no	YES	no	YES	YES	YES
Q9GZS0	no	no	no	no	no	no	YES
Q9GZS3	no	no	YES	no	YES	YES	YES
Q9H0E2	no	no	no	no	no	no	YES
Q9H0H5	no	no	YES	no	YES	YES	YES
Q9H0M0	no	no	no	no	no	no	YES
Q9H0X9	no	no	no	no	no	no	YES
Q9H160	no	no	no	no	no	no	YES
Q9H190	no	no	no	no	no	no	YES
Q9H1K0	no	no	no	no	no	no	YES
Q9H1Z4	no	no	no	no	no	no	YES
Q9H201	no	no	no	no	no	no	YES
Q9H223	no	no	YES	no	YES	YES	YES
Q9H254	no	no	no	no	no	no	YES
Q9H2B2	no	no	no	no	no	no	YES
Q9H2D6	no	no	no	no	no	no	YES
Q9H2Y7	no	no	no	no	no	no	YES
Q9H329	no	no	no	no	no	no	YES
Q9H3E2	no	no	no	no	no	no	YES
Q9H3R0	no	no	no	no	no	no	YES
Q9H3Y6	no	no	no	no	no	no	YES
Q9H426	no	no	no	no	no	no	YES
Q9H4E7	no	no	no	no	no	no	YES
Q9H4G0	no	no	YES	no	YES	YES	YES
Q9H4L5	no	no	no	no	no	no	YES
Q9H4M7	no	no	no	no	no	no	YES
Q9H4M9	no	no	YES	no	YES	YES	YES
Q9H583	no	no	no	no	no	no	YES
Q9H5P4	no	no	no	no	no	no	YES
Q9H6Q3	no	no	no	no	no	no	YES
Q9H6R7	no	no	no	YES	YES	YES	YES
Q9H6S3	no	no	YES	no	YES	YES	YES
Q9H6Y2	YES	YES	YES	no	no	YES	YES
Q9H6Y5	no	no	no	no	no	no	YES
Q9H788	no	no	YES	no	YES	YES	YES
Q9H7D0	no	no	no	YES	YES	YES	YES
Q9H7D7	no	no	YES	no	YES	YES	YES
Q9H7P9	no	no	no	no	no	no	YES
Q9H808	no	no	no	no	no	no	YES
Q9H8V3	no	no	YES	no	YES	YES	YES
Q9H8W4	no	no	no	no	no	no	YES
Q9H8Y8	no	no	YES	no	YES	YES	YES
Q9H930	no	no	no	no	no	no	YES
Q9H939	no	no	no	no	no	no	YES
Q9H967	no	no	no	no	no	no	YES
Q9H977	no	no	no	no	no	no	YES
Q9H987	no	no	no	no	no	no	YES
Q9HA65	no	no	no	no	no	no	YES
Q9HAD4	no	no	no	no	no	no	YES
Q9HAP6	no	no	no	no	no	no	YES
Q9HAU0	no	no	no	no	no	no	YES
Q9HAU4	no	no	no	no	no	no	YES
Q9HAV0	no	no	YES	no	YES	YES	YES
Q9HB19	no	no	no	no	no	no	YES
Q9HB20	no	no	no	no	no	no	YES
Q9HB21	no	no	no	no	no	no	YES
Q9HB58	no	no	no	no	no	no	YES
Q9HBF4	no	no	no	no	no	no	YES
Q9HBG6	no	no	no	no	no	no	YES
Q9HBI0	no	no	no	no	no	no	YES
Q9HBI1	no	no	no	no	no	no	YES
Q9HBL0	no	no	no	no	no	no	YES
Q9HC10	no	no	no	no	no	no	YES
Q9HC35	no	no	YES	no	YES	YES	YES
Q9HCC9	no	no	no	no	no	no	YES
Q9HCE7	no	no	no	no	no	no	YES
Q9HCM4	no	no	no	no	no	no	YES
Q9HCS5	no	no	no	no	no	no	YES
Q9HCU5	no	no	YES	no	YES	YES	YES
Q9HD26	no	no	no	no	no	no	YES
Q9HD67	no	no	no	no	no	no	YES
Q9HCH3	no	no	no	no	no	no	YES
Q9HCH5	no	no	no	no	no	no	YES
Q9NNW5	no	no	no	YES	YES	YES	YES
Q9NP31	no	no	no	no	no	no	YES
Q9NPB6	no	no	no	no	no	no	YES
Q9NPF8	no	no	no	no	no	no	YES
Q9NQ66	no	no	no	no	no	no	YES
Q9NQC1	no	no	no	no	no	no	YES
Q9NQW1	no	no	no	no	no	no	YES
Q9NQW6	no	no	YES	no	YES	YES	YES
Q9NQY0	no	no	no	no	no	no	YES
Q9NR12	no	YES	YES	no	no	YES	YES
Q9NR46	no	no	YES	no	YES	YES	YES
Q9NR48	no	no	no	no	no	no	YES
Q9NR80	no	no	no	no	no	no	YES
Q9NR81	no	no	no	no	no	no	YES
Q9NRC6	no	no	no	no	no	no	YES
Q9NRD5	no	no	no	no	no	no	YES
Q9NRF2	no	no	no	no	no	no	YES
Q9NRG9	no	no	YES	no	YES	YES	YES
Q9NRJ4	no	no	no	no	no	no	YES
Q9NRL2	no	no	no	no	no	no	YES
Q9NRL3	no	no	no	no	no	no	YES
Q9NRS6	no	no	no	no	no	no	YES
Q9NRY4	no	no	no	no	no	no	YES
Q9NSE2	no	no	no	no	no	no	YES
Q9NSI6	no	no	no	no	no	no	YES
Q9NSN8	no	no	no	no	no	no	YES
Q9NSV4	no	no	YES	no	YES	YES	YES
Q9NTI5	no	no	YES	no	YES	YES	YES
Q9NU19	no	no	no	no	no	no	YES
Q9NUP9	no	no	YES	no	YES	YES	YES
Q9NUY8	no	no	no	no	no	no	YES
Q9NV06	no	no	no	no	no	no	YES
Q9NVA2	no	no	no	no	no	no	YES
Q9NVD7	no	no	no	YES	YES	YES	YES
Q9NVG8	no	no	no	no	no	no	YES
Q9NVX2	no	no	YES	no	YES	YES	YES
Q9NW61	no	no	no	no	no	no	YES
Q9NW82	YES	YES	YES	no	YES	YES	YES
Q9NWT1	no	no	no	no	no	no	YES
Q9NXC5	no	no	no	no	no	no	YES
Q9NXF1	no	YES	YES	no	no	YES	YES
Q9NXL2	no	no	no	no	no	no	YES
Q9NXN4	no	no	no	no	no	no	YES
Q9NXR8	no	no	no	no	no	no	YES
Q9NY99	no	no	no	no	no	no	YES
Q9NYA4	no	no	no	no	no	no	YES
Q9NYF5	no	no	no	no	no	no	YES
Q9NYI0	no	no	no	no	no	no	YES
Q9NYS7	no	no	no	no	no	no	YES
Q9NYT0	no	no	YES	no	YES	YES	YES
Q9NZD2	no	no	no	YES	YES	YES	YES
Q9NZJ0	no	no	no	no	no	no	YES
Q9NZM1	no	no	YES	no	YES	YES	YES
Q9NZM3	no	no	no	no	no	no	YES
Q9NZN3	no	no	no	no	no	no	YES
Q9NZN4	no	no	no	no	no	no	YES
Q9NZN5	no	no	no	no	no	no	YES
Q9NZW5	no	no	no	no	no	no	YES
Q9P0N9	no	no	no	no	no	no	YES
Q9P0U4	no	YES	YES	no	no	YES	YES
Q9P0V9	no	no	YES	no	YES	YES	YES
Q9P104	no	no	no	no	no	no	YES
Q9P107	no	no	no	no	no	no	YES
Q9P1A2	no	no	no	no	no	no	YES
Q9P1Y5	no	no	no	no	no	no	YES
Q9P1Y6	no	no	no	no	no	no	YES
Q9P202	no	no	no	no	no	no	YES
Q9P212	no	no	no	no	no	no	YES
Q9P219	no	no	no	no	no	no	YES
Q9P227	no	no	no	no	no	no	YES
Q9P260	no	no	no	no	no	no	YES
Q9P2D3	no	no	no	YES	YES	YES	YES
Q9P2F6	no	no	no	no	no	no	YES
Q9P2F8	no	no	no	no	no	no	YES
Q9P2H3	no	no	no	no	no	no	YES
Q9P2K1	no	no	no	no	no	no	YES
Q9P2L0	no	no	no	no	no	no	YES
Q9P2M4	no	no	no	no	no	no	YES
Q9P2N2	no	no	no	no	no	no	YES
Q9P2P5	no	no	no	no	no	no	YES
Q9P2Q2	no	no	no	no	no	no	YES
Q9P2R3	no	no	YES	no	YES	YES	YES
Q9P2S5	no	no	no	no	no	no	YES
Q9P2Y5	no	no	no	no	no	no	YES
Q9UBC2	no	no	no	no	no	no	YES
Q9UBF2	no	no	YES	no	YES	YES	YES
Q9UBF8	no	no	no	no	no	no	YES
Q9UBL3	no	no	YES	no	YES	YES	YES
Q9UBL6	no	no	no	no	no	no	YES
Q9UBP9	no	no	no	no	no	no	YES
Q9UBW5	no	no	no	no	no	no	YES
Q9UDX3	no	no	no	no	no	no	YES
Q9UDX4	no	no	no	no	no	no	YES
Q9UDY2	no	no	YES	no	YES	YES	YES
Q9UF11	no	no	no	no	no	no	YES
Q9UFC0	no	no	no	no	no	no	YES
Q9UFV1	no	no	no	no	no	no	YES
Q9UG01	no	no	no	no	no	no	YES
Q9UGK3	no	no	no	no	no	no	YES
Q9UGL1	no	no	no	no	no	no	YES
Q9UGU0	no	no	no	no	no	no	YES
Q9UH03	no	no	no	no	no	no	YES
Q9UH65	no	no	no	YES	YES	YES	YES
Q9UHD8	no	no	YES	no	YES	YES	YES
Q9UHR4	no	no	YES	no	YES	YES	YES
Q9UI15	no	no	no	no	no	no	YES
Q9UI26	no	no	YES	no	YES	YES	YES
Q9UI46	no	no	no	no	no	no	YES
Q9UIA0	no	no	no	no	no	no	YES
Q9UIF8	no	no	no	no	no	no	YES
Q9UIF9	no	no	no	no	no	no	YES
Q9UIG0	no	no	no	no	no	no	YES
Q9UIL8	no	no	no	no	no	no	YES
Q9UJ72	no	no	no	no	no	no	YES
Q9UJC3	no	no	no	no	no	no	YES
Q9UJD0	no	no	no	no	no	no	YES
Q9UJF2	no	no	no	no	no	no	YES
Q9UK53	no	no	no	no	no	no	YES
Q9UKB1	no	no	no	no	no	no	YES
Q9UKG1	no	no	YES	no	YES	YES	YES
Q9UKN7	no	no	no	no	no	no	YES
Q9UKS6	YES	YES	YES	no	YES	YES	YES
Q9UKT8	no	no	no	no	no	no	YES
Q9UKW4	no	no	no	no	no	no	YES
Q9ULD4	no	no	no	no	no	no	YES
Q9ULD6	no	no	no	no	no	no	YES
Q9ULE0	no	no	no	no	no	no	YES
Q9ULH1	no	no	no	no	no	no	YES
Q9ULI1	no	no	no	no	no	no	YES
Q9ULJ8	no	no	no	no	no	no	YES
Q9ULL1	no	no	no	no	no	no	YES
Q9ULL8	no	no	no	no	no	no	YES
Q9ULM0	no	no	no	no	no	no	YES
Q9ULU4	no	YES	YES	no	no	YES	YES
Q9ULU8	no	no	no	no	no	no	YES
Q9ULV4	no	no	YES	no	YES	YES	YES
Q9ULZ2	no	no	no	no	no	no	YES
Q9UM11	no	no	no	no	no	no	YES
Q9UMN6	no	no	no	no	no	no	YES
Q9UMS4	no	no	YES	no	YES	YES	YES
Q9UMS6	no	no	no	no	no	no	YES
Q9UMY4	no	no	YES	no	YES	YES	YES
Q9UMZ2	no	no	no	no	no	no	YES
Q9UN19	no	no	no	no	no	no	YES
Q9UNA1	no	no	no	no	no	no	YES
Q9UNE2	no	no	no	no	no	no	YES
Q9UNF0	no	no	YES	no	YES	YES	YES
Q9UNH6	no	no	no	no	no	no	YES
Q9UNH7	no	no	YES	no	YES	YES	YES
Q9UNL4	no	no	no	no	no	no	YES
Q9UNX4	no	no	no	YES	YES	YES	YES
Q9UPN3	no	no	no	YES	YES	YES	YES
Q9UPN9	no	no	YES	no	YES	YES	YES
Q9UPP1	no	no	no	no	no	no	YES
Q9UPP2	no	no	no	no	no	no	YES
Q9UPQ0	no	no	YES	no	YES	YES	YES
Q9UPQ3	no	no	no	no	no	no	YES
Q9UPQ7	no	no	no	no	no	no	YES
Q9UPR0	no	no	no	no	no	no	YES
Q9UPU7	no	no	no	no	no	no	YES
Q9UPV7	no	no	no	no	no	no	YES
Q9UPW8	no	no	no	no	no	no	YES
Q9UPX8	no	no	no	no	no	no	YES
Q9UPY8	no	no	no	no	no	no	YES
Q9UQ03	no	no	no	no	no	no	YES
Q9UQ16	no	no	no	no	no	no	YES
Q9UQ26	no	no	no	no	no	no	YES
Q9UQB8	no	no	no	no	no	no	YES
Q9UQC2	no	no	no	no	no	no	YES
Q9UQF2	no	no	no	no	no	no	YES
Q9UQQ2	no	no	no	no	no	no	YES
Q9Y242	no	no	no	no	no	no	YES
Q9Y243	no	no	no	no	no	no	YES
Q9Y263	no	no	YES	no	YES	YES	YES
Q9Y297	no	no	no	no	no	no	YES
Q9Y2H5	no	no	no	no	no	no	YES
Q9Y2H9	no	no	no	no	no	no	YES
Q9Y2I1	no	no	no	no	no	no	YES
Q9Y2I7	no	no	no	no	no	no	YES
Q9Y2I8	no	no	no	no	no	no	YES
Q9Y2I9	no	no	no	no	no	no	YES
Q9Y2J0	no	no	no	no	no	no	YES
Q9Y2J2	no	no	no	no	no	no	YES
Q9Y2K7	no	no	no	no	no	no	YES
Q9Y2K9	no	no	no	no	no	no	YES
Q9Y2L6	no	no	no	no	no	no	YES
Q9Y2L9	no	no	no	no	no	no	YES
Q9Y2T4	no	no	no	no	no	no	YES
Q9Y2X0	no	YES	YES	no	no	YES	YES
Q9Y343	no	no	no	no	no	no	YES
Q9Y371	no	no	YES	no	YES	YES	YES
Q9Y3F4	no	no	YES	no	YES	YES	YES
Q9Y3L3	no	no	no	no	no	no	YES
Q9Y3M8	no	no	no	no	no	no	YES
Q9Y3P9	no	no	no	YES	YES	YES	YES
Q9Y3R0	no	no	no	no	no	no	YES
Q9Y3Y4	no	no	no	no	no	no	YES
Q9Y426	no	no	no	no	no	no	YES
Q9Y466	no	no	no	no	no	no	YES
Q9Y483	no	no	no	no	no	no	YES
Q9Y484	no	no	no	no	no	no	YES
Q9Y485	no	no	no	no	no	no	YES
Q9Y490	no	no	YES	no	YES	YES	YES
Q9Y4B6	YES	YES	YES	no	YES	YES	YES
Q9Y4D1	no	no	no	no	no	no	YES
Q9Y4E6	no	no	no	no	no	no	YES
Q9Y4F1	no	no	no	no	no	no	YES
Q9Y4F4	no	no	no	no	no	no	YES
Q9Y4G2	no	no	no	no	no	no	YES
Q9Y4G6	no	no	no	no	no	no	YES
Q9Y4G8	no	no	no	no	no	no	YES
Q9Y4H2	no	no	YES	no	YES	YES	YES
Q9Y4K3	no	no	no	no	no	no	YES
Q9Y4P3	no	no	YES	no	YES	YES	YES
Q9Y4P8	no	no	no	YES	YES	YES	YES
Q9Y4P9	no	no	no	no	no	no	YES
Q9Y566	no	no	no	no	no	no	YES
Q9Y597	no	no	no	no	no	no	YES
Q9Y5J1	no	no	no	no	no	no	YES
Q9Y5J5	no	no	no	no	no	no	YES
Q9Y5P4	no	no	no	no	no	no	YES
Q9Y5S2	no	no	YES	no	YES	YES	YES
Q9Y5W7	no	no	no	no	no	no	YES
Q9Y5W8	no	no	no	no	no	no	YES
Q9Y5W9	no	no	no	no	no	no	YES
Q9Y5X0	no	no	no	no	no	no	YES
Q9Y5X1	no	no	YES	no	YES	YES	YES
Q9Y5X2	no	no	no	no	no	no	YES
Q9Y5X3	no	no	YES	no	YES	YES	YES
Q9Y5X4	no	no	no	no	no	no	YES
Q9Y613	no	no	no	YES	YES	YES	YES
Q9Y678	no	no	YES	no	YES	YES	YES
Q9Y6I3	no	no	YES	no	YES	YES	YES
Q9Y6I7	no	no	no	no	no	no	YES
Q9Y6N9	no	no	no	no	no	no	YES
Q9Y6Q1	no	no	no	no	no	no	YES
Q9Y6R0	no	no	no	no	no	no	YES
Q9Y6V0	no	no	no	no	no	no	YES
X6R8R1	no	no	no	no	no	no	no
