# Supplementary material for: The RNA-dependent association of phosphatidylinositol 4,5-bisphosphate with intrinsically disordered proteins contribute to nuclear compartmentalization
Source: PLoS Genet. 2024 Dec 2;20(12):e1011462. doi: 10.1371/journal.pgen.1011462 (PMC11668513; doi:10.1371/journal.pgen.1011462)
Supplement: S6 Table — (XLSX) [file pgen.1011462.s029.xlsx]

## Sheet: S6 Table
S6 Table. RNA-binding proteins in analysed datasets.
The RNAct database (http://rnact.crg.eu/) was searched for human proteins with experimental evidence for RNA-binding, resulting in list of 3,717 proteins (Swiss-Prot reviewed, mapped to the reference proteome UP000005640). This list was then compared to all datasets. Statistical differences between datasets were analyzed in R, version 4.1.3 (https://www.R-project.org/) using hypergeometric test (…
List of RNA-binding proteins	RDPA proteins	Nucleo-specific proteins	Nuclear fraction proteins	Cytosol-specific proteins	Cytosolic fraction proteins	Total cell proteome	Reference proteome				RDPA proteins	Nucleo-specific proteins	Nuclear fraction proteins	Cytosol-specific proteins	Cytosolic fraction proteins	Total cell proteome	Reference proteome
A0AV96	no	no	YES	no	YES	YES	YES			Total number of proteins in the dataset	183	848	3655	428	3379	4082	20577
A1L020	no	no	no	no	no	no	YES			Number of RNA-binding proteins	107	321	1552	109	1427	1660	3717
A4D1E9	no	YES	YES	no	no	YES	YES			Percentage of RNA-binding proteins (%)	58.4699	37.8538	42.4624	25.4673	42.2314	40.6663	18.0639
A5YKK6	no	no	YES	no	YES	YES	YES
O00148	no	no	YES	no	YES	YES	YES
O00178	no	no	YES	no	YES	YES	YES
O00264	no	YES	YES	no	no	YES	YES			Statistics
O00267	YES	YES	YES	no	YES	YES	YES				p-value
O00410	no	no	YES	no	YES	YES	YES			RDPA proteins vs. Nucleo-specific proteins	1.25303e-10
O00411	no	YES	YES	no	no	YES	YES			RDPA proteins vs. Nuclear fraction proteins	5.71762e-06
O00422	no	YES	YES	no	no	YES	YES			RDPA proteins vs. Total cell proteome	5.11856e-07
O00425	no	no	YES	no	YES	YES	YES			RDPA proteins vs. Reference proteome	2.00851e-34
O00442	no	no	YES	no	YES	YES	YES			Nucleo-specific proteins vs. Nuclear fraction proteins	0.00107314
O00541	no	no	no	no	no	no	YES			Nucleo-specific proteins vs. Total cell proteome	0.0330541
O00566	no	YES	YES	no	no	YES	YES			Nucleo-specific proteins vs. Reference proteome	4.59984e-44
O00567	no	no	YES	no	YES	YES	YES			Nuclear fraction proteins vs. Total cell proteome	1.68839e-12
O00571	no	no	YES	no	YES	YES	YES			Nuclear fraction proteins vs. Reference proteome	0
O14562	no	no	YES	no	YES	YES	YES			Cytosol-specific proteins vs. Cytosolic fraction proteins	1.01111e-14
O14647	no	no	no	no	no	no	YES			Cytosol-specific proteins vs. Total cell proteome	2.83801e-12
O14776	no	no	YES	no	YES	YES	YES			Cytosol-specific proteins vs. Reference proteome	7.23618e-05
O14828	no	no	YES	no	YES	YES	YES			Cytosolic fraction proteins vs. Total cell proteome	4.08251e-06
O14979	no	no	YES	no	YES	YES	YES			Cytosolic fraction proteins vs. Reference proteome	7.68771e-294
O15042	no	no	YES	no	YES	YES	YES			Total cell proteome vs. Reference proteome	0
O15116	no	no	no	no	no	no	YES
O15127	no	no	YES	no	YES	YES	YES
O15143	no	no	YES	no	YES	YES	YES
O15213	no	no	no	no	no	no	YES
O15226	no	YES	YES	no	no	YES	YES
O15234	no	no	YES	no	YES	YES	YES
O15235	no	no	YES	no	YES	YES	YES
O15347	no	no	YES	no	YES	YES	YES
O15371	YES	YES	YES	no	YES	YES	YES
O15372	no	no	YES	no	YES	YES	YES
O15381	no	YES	YES	no	no	YES	YES
O15400	no	no	YES	no	YES	YES	YES
O15427	no	no	YES	no	YES	YES	YES
O15446	no	no	YES	no	YES	YES	YES
O15504	no	no	no	no	no	no	YES
O43143	YES	YES	YES	no	YES	YES	YES
O43159	no	no	no	no	no	no	YES
O43175	no	no	YES	no	YES	YES	YES
O43251	no	YES	YES	no	no	YES	YES
O43290	no	no	YES	no	YES	YES	YES
O43347	no	no	no	no	no	no	YES
O43390	no	no	YES	no	YES	YES	YES
O43395	no	no	YES	no	YES	YES	YES
O43399	YES	YES	YES	no	YES	YES	YES
O43414	no	no	no	YES	YES	YES	YES
O43432	no	no	no	YES	YES	YES	YES
O43491	no	no	YES	no	YES	YES	YES
O43670	no	no	YES	no	YES	YES	YES
O43707	no	no	YES	no	YES	YES	YES
O43709	no	no	YES	no	YES	YES	YES
O43719	YES	YES	YES	no	YES	YES	YES
O43768	no	no	YES	no	YES	YES	YES
O43776	no	no	YES	no	YES	YES	YES
O43809	no	no	YES	no	YES	YES	YES
O43818	no	no	YES	no	YES	YES	YES
O43823	no	no	YES	no	YES	YES	YES
O43896	no	no	no	no	no	no	YES
O43903	no	no	no	no	no	no	YES
O60231	no	no	YES	no	YES	YES	YES
O60271	no	no	YES	no	YES	YES	YES
O60287	no	no	no	no	no	no	YES
O60293	no	no	YES	no	YES	YES	YES
O60306	no	no	YES	no	YES	YES	YES
O60506	no	no	YES	no	YES	YES	YES
O60508	no	YES	YES	no	no	YES	YES
O60573	no	no	YES	no	YES	YES	YES
O60610	no	no	YES	no	YES	YES	YES
O60716	no	no	YES	no	YES	YES	YES
O60739	no	no	YES	no	YES	YES	YES
O60763	no	no	YES	no	YES	YES	YES
O60783	no	YES	YES	no	no	YES	YES
O60812	no	no	no	no	no	no	YES
O60832	no	no	YES	no	YES	YES	YES
O60841	YES	YES	YES	no	YES	YES	YES
O60869	no	no	YES	no	YES	YES	YES
O75116	no	no	YES	no	YES	YES	YES
O75122	no	no	no	YES	YES	YES	YES
O75127	no	no	no	no	no	no	YES
O75131	no	no	YES	no	YES	YES	YES
O75152	no	no	YES	no	YES	YES	YES
O75179	no	no	no	YES	YES	YES	YES
O75223	no	no	YES	no	YES	YES	YES
O75319	no	no	no	no	no	no	YES
O75347	no	no	YES	no	YES	YES	YES
O75367	no	YES	YES	no	no	YES	YES
O75369	no	no	YES	no	YES	YES	YES
O75380	no	YES	YES	no	no	YES	YES
O75390	no	no	YES	no	YES	YES	YES
O75400	no	no	YES	no	YES	YES	YES
O75475	no	no	YES	no	YES	YES	YES
O75494	no	no	YES	no	YES	YES	YES
O75525	no	no	no	no	no	no	YES
O75533	no	no	YES	no	YES	YES	YES
O75534	no	no	YES	no	YES	YES	YES
O75569	no	no	YES	no	YES	YES	YES
O75570	no	no	no	no	no	no	YES
O75607	YES	YES	YES	no	YES	YES	YES
O75616	no	YES	YES	no	no	YES	YES
O75643	YES	YES	YES	no	YES	YES	YES
O75683	no	no	no	no	no	no	YES
O75691	no	no	no	no	no	no	YES
O75817	no	no	no	YES	YES	YES	YES
O75821	no	no	YES	no	YES	YES	YES
O75822	no	no	YES	no	YES	YES	YES
O75874	no	no	YES	no	YES	YES	YES
O75940	no	no	YES	no	YES	YES	YES
O76003	no	no	YES	no	YES	YES	YES
O76021	no	no	YES	no	YES	YES	YES
O76094	no	no	YES	no	YES	YES	YES
O94804	no	no	YES	no	YES	YES	YES
O94875	no	no	no	no	no	no	YES
O94906	no	no	YES	no	YES	YES	YES
O94979	no	no	YES	no	YES	YES	YES
O95104	no	no	YES	no	YES	YES	YES
O95147	no	no	no	no	no	no	YES
O95218	YES	YES	YES	no	YES	YES	YES
O95232	no	no	YES	no	YES	YES	YES
O95319	no	no	no	no	no	no	YES
O95429	no	no	no	no	no	no	YES
O95453	no	no	YES	no	YES	YES	YES
O95478	no	no	no	no	no	no	YES
O95628	no	no	no	no	no	no	YES
O95639	no	YES	YES	no	no	YES	YES
O95684	no	no	no	no	no	no	YES
O95758	no	no	YES	no	YES	YES	YES
O95777	no	no	YES	no	YES	YES	YES
O95793	no	no	YES	no	YES	YES	YES
O95864	no	no	no	no	no	no	YES
O95900	no	no	no	no	no	no	YES
O95926	no	no	YES	no	YES	YES	YES
O95985	no	no	no	no	no	no	YES
P00338	no	no	YES	no	YES	YES	YES
P00505	no	no	YES	no	YES	YES	YES
P00966	no	no	YES	no	YES	YES	YES
P04439	YES	YES	YES	no	YES	YES	YES
P02511	no	no	no	no	no	no	YES
P02545	no	no	YES	no	YES	YES	YES
P02751	no	no	no	no	no	no	YES
P02771	no	no	no	no	no	no	YES
P02786	no	no	YES	no	YES	YES	YES
P04003	no	no	no	no	no	no	YES
P04040	no	no	YES	no	YES	YES	YES
P04054	no	no	no	no	no	no	YES
P04075	no	no	YES	no	YES	YES	YES
P04080	no	no	YES	no	YES	YES	YES
P04114	no	no	no	no	no	no	YES
P04792	no	no	YES	no	YES	YES	YES
P04843	no	no	YES	no	YES	YES	YES
P05023	YES	YES	YES	no	YES	YES	YES
P05141	no	no	YES	no	YES	YES	YES
P05198	no	no	YES	no	YES	YES	YES
P05204	no	no	YES	no	YES	YES	YES
P05387	no	no	YES	no	YES	YES	YES
P05388	no	no	YES	no	YES	YES	YES
P05412	no	no	no	no	no	no	YES
P05455	no	no	YES	no	YES	YES	YES
P05783	no	no	YES	no	YES	YES	YES
P06454	no	no	no	no	no	no	YES
P06576	no	no	YES	no	YES	YES	YES
P06702	no	no	no	no	no	no	YES
P06730	no	no	YES	no	YES	YES	YES
P06733	no	no	YES	no	YES	YES	YES
P06748	YES	YES	YES	no	YES	YES	YES
P07108	no	no	no	YES	YES	YES	YES
P07195	no	no	YES	no	YES	YES	YES
P07237	no	no	YES	no	YES	YES	YES
P07305	no	no	no	no	no	no	YES
P07355	no	no	YES	no	YES	YES	YES
P07585	no	no	no	no	no	no	YES
P07737	no	no	no	no	no	no	YES
P07814	no	no	YES	no	YES	YES	YES
P07900	no	no	YES	no	YES	YES	YES
P07910	no	no	YES	no	YES	YES	YES
P08195	YES	YES	YES	no	YES	YES	YES
P08238	no	no	YES	no	YES	YES	YES
P08240	no	no	YES	no	YES	YES	YES
P08621	no	no	YES	no	YES	YES	YES
P08670	no	no	YES	no	YES	YES	YES
P08708	no	no	YES	no	YES	YES	YES
P08865	no	no	YES	no	YES	YES	YES
P09001	no	YES	YES	no	no	YES	YES
P09012	no	no	YES	no	YES	YES	YES
P09132	no	no	YES	no	YES	YES	YES
P09211	no	no	no	no	no	no	YES
P09234	no	no	YES	no	YES	YES	YES
P09327	no	no	no	no	no	no	YES
P09382	no	no	YES	no	YES	YES	YES
P09429	no	no	YES	no	YES	YES	YES
P09622	no	no	YES	no	YES	YES	YES
P09651	no	no	YES	no	YES	YES	YES
P09661	no	no	YES	no	YES	YES	YES
P09874	no	no	YES	no	YES	YES	YES
P09913	no	no	no	no	no	no	YES
P09960	no	no	YES	no	YES	YES	YES
P09972	no	no	YES	no	YES	YES	YES
P0CB38	no	no	no	no	no	no	YES
P0CG48	no	no	YES	no	YES	YES	YES
P0DMV8	no	no	YES	no	YES	YES	YES
P0DMV9	no	no	YES	no	YES	YES	YES
P10412	no	no	no	no	no	no	YES
P10515	no	no	YES	no	YES	YES	YES
P10599	no	no	YES	no	YES	YES	YES
P10620	no	no	YES	no	YES	YES	YES
P10636	no	no	no	YES	YES	YES	YES
P10645	no	no	no	no	no	no	YES
P10809	no	no	YES	no	YES	YES	YES
P11021	no	no	YES	no	YES	YES	YES
P11137	no	no	YES	no	YES	YES	YES
P11142	no	no	YES	no	YES	YES	YES
P11171	no	YES	YES	no	no	YES	YES
P11182	no	no	YES	no	YES	YES	YES
P11387	no	no	YES	no	YES	YES	YES
P11388	no	no	YES	no	YES	YES	YES
P11498	no	no	YES	no	YES	YES	YES
P11586	no	no	YES	no	YES	YES	YES
P11940	no	no	YES	no	YES	YES	YES
P12270	no	no	YES	no	YES	YES	YES
P12956	no	no	YES	no	YES	YES	YES
P13010	no	no	YES	no	YES	YES	YES
P13489	no	no	YES	no	YES	YES	YES
P13639	no	no	YES	no	YES	YES	YES
P13667	no	no	YES	no	YES	YES	YES
P13693	no	no	YES	no	YES	YES	YES
P13798	no	no	YES	no	YES	YES	YES
P13861	no	no	YES	no	YES	YES	YES
P14324	no	no	YES	no	YES	YES	YES
P14618	no	no	YES	no	YES	YES	YES
P14625	no	no	YES	no	YES	YES	YES
P14678	no	no	YES	no	YES	YES	YES
P14866	no	no	YES	no	YES	YES	YES
P14868	no	no	YES	no	YES	YES	YES
P15170	no	no	YES	no	YES	YES	YES
P15311	no	no	YES	no	YES	YES	YES
P15531	no	no	YES	no	YES	YES	YES
P15559	no	no	YES	no	YES	YES	YES
P15880	no	no	YES	no	YES	YES	YES
P15924	no	no	YES	no	YES	YES	YES
P16070	YES	YES	YES	no	YES	YES	YES
P16401	no	no	no	no	no	no	YES
P16402	no	no	no	no	no	no	YES
P16403	no	no	YES	no	YES	YES	YES
P16615	no	no	YES	no	YES	YES	YES
P16989	no	no	YES	no	YES	YES	YES
P17096	no	no	YES	no	YES	YES	YES
P17480	no	no	no	YES	YES	YES	YES
P17509	no	no	no	no	no	no	YES
P17844	no	no	YES	no	YES	YES	YES
P17931	no	no	YES	no	YES	YES	YES
P17987	no	no	YES	no	YES	YES	YES
P18031	no	no	YES	no	YES	YES	YES
P18077	no	no	YES	no	YES	YES	YES
P18124	no	no	YES	no	YES	YES	YES
P18583	no	no	YES	no	YES	YES	YES
P18615	no	no	YES	no	YES	YES	YES
P18621	no	no	YES	no	YES	YES	YES
P19338	YES	YES	YES	no	YES	YES	YES
P19525	no	no	YES	no	YES	YES	YES
P20042	no	no	YES	no	YES	YES	YES
P20073	no	no	YES	no	YES	YES	YES
P20290	YES	YES	YES	no	YES	YES	YES
P20618	no	no	YES	no	YES	YES	YES
P20774	no	no	no	no	no	no	YES
P20810	no	no	YES	no	YES	YES	YES
P21127	YES	YES	YES	no	YES	YES	YES
P21291	no	no	YES	no	YES	YES	YES
P21333	no	no	YES	no	YES	YES	YES
P21399	no	no	YES	no	YES	YES	YES
P22087	no	no	YES	no	YES	YES	YES
P22234	no	no	YES	no	YES	YES	YES
P22314	no	no	YES	no	YES	YES	YES
P22626	no	no	YES	no	YES	YES	YES
P23193	no	no	YES	no	YES	YES	YES
P23246	no	no	YES	no	YES	YES	YES
P23284	YES	YES	YES	no	YES	YES	YES
P23396	no	no	YES	no	YES	YES	YES
P23528	no	no	YES	no	YES	YES	YES
P23588	no	no	YES	no	YES	YES	YES
P24043	no	no	no	no	no	no	YES
P24752	no	no	YES	no	YES	YES	YES
P24928	no	no	YES	no	YES	YES	YES
P25398	no	no	YES	no	YES	YES	YES
P25440	YES	YES	YES	no	no	YES	YES
P25705	no	no	YES	no	YES	YES	YES
P25789	no	no	YES	no	YES	YES	YES
P26038	no	no	YES	no	YES	YES	YES
P26196	no	no	YES	no	YES	YES	YES
P26368	no	no	YES	no	YES	YES	YES
P26373	no	no	YES	no	YES	YES	YES
P26447	no	no	YES	no	YES	YES	YES
P26583	no	no	YES	no	YES	YES	YES
P26599	no	no	YES	no	YES	YES	YES
P26639	no	no	YES	no	YES	YES	YES
P26641	no	no	YES	no	YES	YES	YES
P26651	no	no	no	no	no	no	YES
P26885	no	no	YES	no	YES	YES	YES
P27635	no	no	YES	no	YES	YES	YES
P27695	no	no	YES	no	YES	YES	YES
P27797	no	no	YES	no	YES	YES	YES
P27816	no	no	YES	no	YES	YES	YES
P27824	no	no	YES	no	YES	YES	YES
P28799	no	no	YES	no	YES	YES	YES
P29084	YES	YES	YES	no	YES	YES	YES
P29375	no	no	no	no	no	no	YES
P29401	no	no	YES	no	YES	YES	YES
P29558	no	YES	YES	no	no	YES	YES
P30040	YES	YES	YES	no	YES	YES	YES
P30048	no	no	YES	no	YES	YES	YES
P30050	no	no	YES	no	YES	YES	YES
P30086	no	no	YES	no	YES	YES	YES
P30101	no	no	YES	no	YES	YES	YES
P30405	YES	YES	YES	no	YES	YES	YES
P30414	no	YES	YES	no	no	YES	YES
P30419	no	no	YES	no	YES	YES	YES
P30876	no	no	YES	no	YES	YES	YES
P31146	no	no	no	no	no	no	YES
P31153	no	no	YES	no	YES	YES	YES
P31483	no	no	YES	no	YES	YES	YES
P31689	no	no	YES	no	YES	YES	YES
P31937	no	no	YES	no	YES	YES	YES
P31942	no	no	YES	no	YES	YES	YES
P31943	no	no	YES	no	YES	YES	YES
P31946	no	no	YES	no	YES	YES	YES
P31948	no	no	YES	no	YES	YES	YES
P33240	no	no	YES	no	YES	YES	YES
P33316	no	no	YES	no	YES	YES	YES
P35221	no	no	YES	no	YES	YES	YES
P35241	no	no	YES	no	YES	YES	YES
P35268	no	no	YES	no	YES	YES	YES
P35269	YES	YES	YES	no	YES	YES	YES
P62861	no	no	YES	no	YES	YES	YES
P35555	no	no	no	no	no	no	YES
P35579	no	no	YES	no	YES	YES	YES
P35611	no	no	YES	no	YES	YES	YES
P35637	no	no	YES	no	YES	YES	YES
P35659	YES	YES	YES	no	YES	YES	YES
P35998	no	no	YES	no	YES	YES	YES
P36542	no	no	YES	no	YES	YES	YES
P36578	no	no	YES	no	YES	YES	YES
P36873	no	no	YES	no	YES	YES	YES
P37108	no	no	YES	no	YES	YES	YES
P37802	no	no	YES	no	YES	YES	YES
P38159	no	no	YES	no	YES	YES	YES
P38646	no	no	YES	no	YES	YES	YES
P38919	YES	YES	YES	no	YES	YES	YES
P39019	no	no	YES	no	YES	YES	YES
P39023	no	no	YES	no	YES	YES	YES
P39687	YES	YES	YES	no	YES	YES	YES
P39748	no	no	YES	no	YES	YES	YES
P40227	no	no	YES	no	YES	YES	YES
P40429	no	no	YES	no	YES	YES	YES
P40925	no	no	YES	no	YES	YES	YES
P40926	no	no	YES	no	YES	YES	YES
P41214	no	no	YES	no	YES	YES	YES
P41567	no	no	YES	no	YES	YES	YES
P42166	no	no	YES	no	YES	YES	YES
P42285	no	no	YES	no	YES	YES	YES
P42677	no	no	YES	no	YES	YES	YES
P42694	no	no	no	no	no	no	YES
P42696	no	no	no	no	no	no	YES
P42704	no	no	YES	no	YES	YES	YES
P42765	no	no	YES	no	YES	YES	YES
P42766	no	no	YES	no	YES	YES	YES
P42771	no	no	no	no	no	no	YES
P43243	no	no	YES	no	YES	YES	YES
P43307	no	no	YES	no	YES	YES	YES
P43897	no	no	YES	no	YES	YES	YES
P46013	no	no	YES	no	YES	YES	YES
P46087	no	no	YES	no	YES	YES	YES
P46109	no	no	no	YES	YES	YES	YES
P46199	no	YES	YES	no	no	YES	YES
P46459	no	no	YES	no	YES	YES	YES
P46776	no	no	YES	no	YES	YES	YES
P46777	YES	YES	YES	no	YES	YES	YES
P46778	no	no	YES	no	YES	YES	YES
P46779	no	no	YES	no	YES	YES	YES
P46781	no	no	YES	no	YES	YES	YES
P46782	no	no	YES	no	YES	YES	YES
P46783	no	no	YES	no	YES	YES	YES
P46821	no	no	no	no	no	no	YES
P46937	no	no	no	no	no	no	YES
P47813	YES	YES	YES	no	YES	YES	YES
P47914	no	no	YES	no	YES	YES	YES
P47974	no	no	no	no	no	no	YES
P48200	no	no	YES	no	YES	YES	YES
P48357	no	no	no	no	no	no	YES
P48444	no	no	YES	no	YES	YES	YES
P48634	no	no	YES	no	YES	YES	YES
P48651	no	YES	YES	no	no	YES	YES
P48735	no	no	YES	no	YES	YES	YES
P49327	no	no	YES	no	YES	YES	YES
P49368	no	no	YES	no	YES	YES	YES
P49406	no	YES	YES	no	no	YES	YES
P49411	no	no	YES	no	YES	YES	YES
P49419	no	no	YES	no	YES	YES	YES
P49588	no	no	YES	no	YES	YES	YES
P49590	no	YES	YES	no	no	YES	YES
P49591	no	no	YES	no	YES	YES	YES
P49674	no	no	no	no	no	no	YES
P49750	no	no	YES	no	YES	YES	YES
P49755	no	no	YES	no	YES	YES	YES
P49756	no	no	YES	no	YES	YES	YES
P49761	no	no	no	no	no	no	YES
P49792	YES	YES	YES	no	YES	YES	YES
P50395	no	no	YES	no	YES	YES	YES
P50454	no	no	YES	no	YES	YES	YES
P50502	no	no	YES	no	YES	YES	YES
P50579	no	no	YES	no	YES	YES	YES
P50914	no	no	YES	no	YES	YES	YES
P50991	no	no	YES	no	YES	YES	YES
P50995	no	no	YES	no	YES	YES	YES
P51114	no	no	YES	no	YES	YES	YES
P51116	no	no	YES	no	YES	YES	YES
P51398	no	YES	YES	no	no	YES	YES
P51513	no	no	no	no	no	no	YES
P51608	no	no	no	no	no	no	YES
P51858	YES	YES	YES	no	YES	YES	YES
P51911	no	no	no	no	no	no	YES
P51991	no	no	YES	no	YES	YES	YES
P52272	no	no	YES	no	YES	YES	YES
P52292	no	no	YES	no	YES	YES	YES
P52298	no	no	YES	no	YES	YES	YES
P52597	no	no	YES	no	YES	YES	YES
P52756	no	YES	YES	no	no	YES	YES
P52758	no	no	YES	no	YES	YES	YES
P53597	no	no	YES	no	YES	YES	YES
P53618	no	no	YES	no	YES	YES	YES
P53999	YES	YES	YES	no	YES	YES	YES
P54105	YES	YES	YES	no	YES	YES	YES
P54277	no	no	no	no	no	no	YES
P54577	no	no	YES	no	YES	YES	YES
P54886	no	no	YES	no	YES	YES	YES
P55010	no	no	YES	no	YES	YES	YES
P55036	no	no	YES	no	YES	YES	YES
P55060	no	no	YES	no	YES	YES	YES
P55072	no	no	YES	no	YES	YES	YES
P55081	no	YES	YES	no	no	YES	YES
P55084	no	no	YES	no	YES	YES	YES
P55145	no	no	YES	no	YES	YES	YES
P55196	no	no	YES	no	YES	YES	YES
P55209	no	no	YES	no	YES	YES	YES
P55259	no	no	no	no	no	no	YES
P55263	no	no	YES	no	YES	YES	YES
P55265	no	no	YES	no	YES	YES	YES
P55769	no	no	YES	no	YES	YES	YES
P55795	no	no	YES	no	YES	YES	YES
P55884	no	no	YES	no	YES	YES	YES
P56181	no	no	no	no	no	no	YES
P56182	no	no	no	no	no	no	YES
P56270	no	no	YES	no	YES	YES	YES
P57721	no	no	no	no	no	no	YES
P57723	no	no	no	no	no	no	YES
P58107	no	no	no	no	no	no	YES
P59045	no	no	no	no	no	no	YES
P60002	no	no	YES	no	YES	YES	YES
P60228	YES	YES	YES	no	YES	YES	YES
P60468	no	no	no	no	no	no	YES
P60842	no	no	YES	no	YES	YES	YES
P60866	no	no	YES	no	YES	YES	YES
P61011	no	no	YES	no	YES	YES	YES
P61081	no	no	YES	no	YES	YES	YES
P61088	no	no	YES	no	YES	YES	YES
P61221	no	no	YES	no	YES	YES	YES
P61247	no	no	YES	no	YES	YES	YES
P61254	no	no	YES	no	YES	YES	YES
P61313	no	no	YES	no	YES	YES	YES
P61326	no	no	no	no	no	no	YES
P61353	no	no	YES	no	YES	YES	YES
P61513	no	no	YES	no	YES	YES	YES
P61604	YES	YES	YES	no	YES	YES	YES
P61619	no	no	YES	no	YES	YES	YES
P61764	no	no	YES	no	YES	YES	YES
P61927	no	no	no	no	no	no	YES
P61956	no	no	YES	no	YES	YES	YES
P61978	no	no	YES	no	YES	YES	YES
P61981	no	no	YES	no	YES	YES	YES
P62081	no	no	YES	no	YES	YES	YES
P62191	no	no	YES	no	YES	YES	YES
P62241	no	no	YES	no	YES	YES	YES
P62244	no	no	YES	no	YES	YES	YES
P62249	no	no	YES	no	YES	YES	YES
P62258	no	no	YES	no	YES	YES	YES
P62263	no	no	YES	no	YES	YES	YES
P62266	no	no	YES	no	YES	YES	YES
P62269	no	no	YES	no	YES	YES	YES
P62277	no	no	YES	no	YES	YES	YES
P62280	no	no	YES	no	YES	YES	YES
P62306	no	no	YES	no	YES	YES	YES
P62308	no	no	YES	no	YES	YES	YES
P62310	no	YES	YES	no	no	YES	YES
P62312	no	no	YES	no	YES	YES	YES
P62314	no	no	YES	no	YES	YES	YES
P62316	no	no	YES	no	YES	YES	YES
P62318	no	no	YES	no	YES	YES	YES
P62424	no	no	YES	no	YES	YES	YES
P62495	no	no	YES	no	YES	YES	YES
P62633	no	no	YES	no	YES	YES	YES
P62701	no	no	YES	no	YES	YES	YES
P62750	no	no	YES	no	YES	YES	YES
P62753	no	no	YES	no	YES	YES	YES
P62805	no	no	YES	no	YES	YES	YES
P62826	no	no	YES	no	YES	YES	YES
P62829	no	no	YES	no	YES	YES	YES
P62841	no	no	YES	no	YES	YES	YES
P62847	no	no	YES	no	YES	YES	YES
P62851	no	no	YES	no	YES	YES	YES
P62854	no	no	YES	no	YES	YES	YES
P62857	no	no	YES	no	YES	YES	YES
P62888	no	no	YES	no	YES	YES	YES
P62899	no	no	YES	no	YES	YES	YES
P62906	no	no	YES	no	YES	YES	YES
P62910	no	no	YES	no	YES	YES	YES
P62913	no	no	YES	no	YES	YES	YES
P62917	no	no	YES	no	YES	YES	YES
P62937	YES	YES	YES	no	YES	YES	YES
P62942	no	no	YES	no	YES	YES	YES
P62979	no	no	YES	no	YES	YES	YES
P62993	no	no	YES	no	YES	YES	YES
P62995	no	no	YES	no	YES	YES	YES
P63104	no	no	YES	no	YES	YES	YES
P63165	no	no	YES	no	YES	YES	YES
P63173	YES	YES	YES	no	YES	YES	YES
P63220	no	no	YES	no	YES	YES	YES
P63241	no	no	YES	no	YES	YES	YES
P63244	no	no	YES	no	YES	YES	YES
P63279	no	no	YES	no	YES	YES	YES
P67809	no	no	YES	no	YES	YES	YES
P68036	no	no	YES	no	YES	YES	YES
P68104	no	no	YES	no	YES	YES	YES
P78316	no	no	no	no	no	no	YES
P78332	no	YES	YES	no	no	YES	YES
P78344	no	no	YES	no	YES	YES	YES
P78346	no	no	YES	no	YES	YES	YES
P78362	no	no	YES	no	YES	YES	YES
P78371	no	no	YES	no	YES	YES	YES
P78527	no	no	YES	no	YES	YES	YES
P78563	no	no	YES	no	YES	YES	YES
P79522	no	no	YES	no	YES	YES	YES
P80723	no	no	YES	no	YES	YES	YES
P81605	no	no	no	no	no	no	YES
P82664	no	no	no	no	no	no	YES
P82673	no	no	YES	no	YES	YES	YES
P82675	no	YES	YES	no	no	YES	YES
P82912	no	no	no	no	no	no	YES
P82914	no	no	no	no	no	no	YES
P82921	no	YES	YES	no	no	YES	YES
P82933	no	YES	YES	no	no	YES	YES
P82970	no	no	YES	no	YES	YES	YES
P82979	no	no	YES	no	YES	YES	YES
P83731	no	no	YES	no	YES	YES	YES
P83881	no	no	YES	no	YES	YES	YES
P84077	no	no	YES	no	YES	YES	YES
P84090	no	YES	YES	no	no	YES	YES
P84098	no	no	YES	no	YES	YES	YES
P84103	no	no	YES	no	YES	YES	YES
P98175	no	no	YES	no	YES	YES	YES
P98179	no	no	no	no	no	no	YES
P99999	no	no	YES	no	YES	YES	YES
Q00059	no	no	YES	no	YES	YES	YES
Q00266	no	no	no	no	no	no	YES
Q00341	no	no	YES	no	YES	YES	YES
Q00577	no	no	YES	no	YES	YES	YES
Q00610	no	no	YES	no	YES	YES	YES
Q00688	no	no	YES	no	YES	YES	YES
Q00839	no	no	YES	no	YES	YES	YES
Q01081	no	no	YES	no	YES	YES	YES
Q01082	no	no	YES	no	YES	YES	YES
Q01085	no	no	YES	no	YES	YES	YES
Q01130	no	no	YES	no	YES	YES	YES
Q01780	no	no	YES	no	YES	YES	YES
Q01804	no	no	no	no	no	no	YES
Q01844	no	no	YES	no	YES	YES	YES
Q01860	no	no	no	no	no	no	YES
Q01974	no	no	no	no	no	no	YES
Q01995	no	no	no	no	no	no	YES
Q02040	no	YES	YES	no	no	YES	YES
Q02252	no	no	YES	no	YES	YES	YES
Q02543	no	no	YES	no	YES	YES	YES
Q02790	no	no	YES	no	YES	YES	YES
Q02878	no	no	YES	no	YES	YES	YES
Q02978	no	no	YES	no	YES	YES	YES
Q03001	no	no	no	no	no	no	YES
Q03701	no	no	no	no	no	no	YES
Q04637	no	no	YES	no	YES	YES	YES
Q04837	no	no	YES	no	YES	YES	YES
Q05048	no	no	YES	no	YES	YES	YES
Q05193	no	no	no	no	no	no	YES
Q05209	no	no	no	YES	YES	YES	YES
Q05519	no	no	YES	no	YES	YES	YES
Q05682	no	no	YES	no	YES	YES	YES
Q05707	no	no	no	no	no	no	YES
Q06265	no	no	YES	no	YES	YES	YES
Q06787	no	no	YES	no	YES	YES	YES
Q06830	no	no	YES	no	YES	YES	YES
Q07020	no	no	YES	no	YES	YES	YES
Q07065	no	no	YES	no	YES	YES	YES
Q07352	no	no	no	no	no	no	YES
Q07666	no	no	YES	no	YES	YES	YES
Q07954	no	YES	YES	no	no	YES	YES
Q07955	no	no	YES	no	YES	YES	YES
Q08170	no	YES	YES	no	no	YES	YES
Q08211	no	no	YES	no	YES	YES	YES
Q08752	no	no	YES	no	YES	YES	YES
Q08945	no	no	YES	no	YES	YES	YES
Q08J23	no	no	YES	no	YES	YES	YES
Q09161	no	no	YES	no	YES	YES	YES
Q09666	no	no	YES	no	YES	YES	YES
Q10589	no	no	no	no	no	no	YES
Q12788	no	no	YES	no	YES	YES	YES
Q12849	no	no	YES	no	YES	YES	YES
Q12873	no	no	no	no	no	no	YES
Q12874	YES	YES	YES	no	YES	YES	YES
Q12904	no	no	YES	no	YES	YES	YES
Q12905	no	no	YES	no	YES	YES	YES
Q12906	no	no	YES	no	YES	YES	YES
Q12926	no	no	no	no	no	no	YES
Q12931	no	no	YES	no	YES	YES	YES
Q12955	no	no	no	no	no	no	YES
Q12986	no	no	YES	no	YES	YES	YES
Q12996	no	no	YES	no	YES	YES	YES
Q13064	no	no	no	no	no	no	YES
Q13084	no	no	YES	no	YES	YES	YES
Q13087	no	no	no	no	no	no	YES
Q13148	no	no	YES	no	YES	YES	YES
Q13151	no	no	YES	no	YES	YES	YES
Q13206	no	no	no	no	no	no	YES
Q13242	no	no	YES	no	YES	YES	YES
Q13243	no	no	YES	no	YES	YES	YES
Q13247	no	no	YES	no	YES	YES	YES
Q13263	no	no	YES	no	YES	YES	YES
Q13283	no	no	YES	no	YES	YES	YES
Q13310	no	no	YES	no	YES	YES	YES
Q13325	no	no	no	no	no	no	YES
Q13347	no	no	YES	no	YES	YES	YES
Q13409	no	no	YES	no	YES	YES	YES
Q13425	no	no	YES	no	YES	YES	YES
Q13427	YES	YES	YES	no	no	YES	YES
Q13428	YES	YES	YES	no	YES	YES	YES
Q13435	no	no	YES	no	YES	YES	YES
Q13439	no	no	YES	no	YES	YES	YES
Q13442	no	no	YES	no	YES	YES	YES
Q13523	no	YES	YES	no	no	YES	YES
Q13561	no	no	no	no	no	no	YES
Q13573	no	no	YES	no	YES	YES	YES
Q13595	no	YES	YES	no	no	YES	YES
Q13601	no	no	no	no	no	no	YES
Q13813	no	no	YES	no	YES	YES	YES
Q13823	no	no	no	no	no	no	YES
Q13838	no	no	YES	no	YES	YES	YES
Q13868	no	no	YES	no	YES	YES	YES
Q13884	no	no	no	no	no	no	YES
Q13895	no	no	YES	no	YES	YES	YES
Q14004	no	YES	YES	no	no	YES	YES
Q14011	no	YES	YES	no	no	YES	YES
Q14103	no	no	YES	no	YES	YES	YES
Q14137	YES	YES	YES	no	no	YES	YES
Q14146	no	no	no	no	no	no	YES
Q14147	no	no	no	no	no	no	YES
Q14151	no	no	YES	no	YES	YES	YES
Q14152	no	no	YES	no	YES	YES	YES
Q14157	no	no	YES	no	YES	YES	YES
Q14204	no	no	YES	no	YES	YES	YES
Q14240	no	no	YES	no	YES	YES	YES
Q14241	no	no	YES	no	YES	YES	YES
Q14247	no	no	YES	no	YES	YES	YES
Q14258	no	no	YES	no	YES	YES	YES
Q14320	no	no	YES	no	YES	YES	YES
Q14331	no	no	no	YES	YES	YES	YES
Q14444	no	no	YES	no	YES	YES	YES
Q14493	no	no	YES	no	YES	YES	YES
Q14498	no	no	YES	no	YES	YES	YES
Q14527	no	no	YES	no	YES	YES	YES
Q14562	no	YES	YES	no	no	YES	YES
Q14576	no	no	no	no	no	no	YES
Q14667	no	no	no	no	no	no	YES
Q14671	no	no	YES	no	YES	YES	YES
Q14676	no	YES	YES	no	no	YES	YES
Q14683	no	no	YES	no	YES	YES	YES
Q14684	no	no	no	no	no	no	YES
Q14690	no	no	no	no	no	no	YES
Q14692	no	no	no	no	no	no	YES
Q14694	no	no	YES	no	YES	YES	YES
Q14697	no	no	YES	no	YES	YES	YES
Q14739	no	YES	YES	no	no	YES	YES
Q14789	no	YES	YES	no	no	YES	YES
Q14847	no	no	YES	no	YES	YES	YES
Q14966	no	no	YES	no	YES	YES	YES
Q14974	no	no	YES	no	YES	YES	YES
Q14978	YES	YES	YES	no	YES	YES	YES
Q14CZ7	no	no	no	no	no	no	YES
Q15020	no	no	YES	no	YES	YES	YES
Q15029	YES	YES	YES	no	YES	YES	YES
Q15032	no	no	no	no	no	no	YES
Q15050	no	YES	YES	no	no	YES	YES
Q15056	no	no	YES	no	YES	YES	YES
Q15061	no	no	no	no	no	no	YES
Q15102	no	no	no	YES	YES	YES	YES
Q15125	no	no	YES	no	YES	YES	YES
Q15149	no	no	YES	no	YES	YES	YES
Q15233	no	no	YES	no	YES	YES	YES
Q15269	no	no	no	no	no	no	YES
Q15287	YES	YES	YES	no	YES	YES	YES
Q15291	no	no	YES	no	YES	YES	YES
Q15365	no	no	YES	no	YES	YES	YES
Q15366	no	no	YES	no	YES	YES	YES
Q15397	no	no	no	no	no	no	YES
Q15417	no	no	no	no	no	no	YES
Q15424	no	no	YES	no	YES	YES	YES
Q15427	no	no	YES	no	YES	YES	YES
Q15428	no	no	YES	no	YES	YES	YES
Q15434	no	no	YES	no	YES	YES	YES
Q15459	no	no	YES	no	YES	YES	YES
Q15637	no	no	YES	no	YES	YES	YES
Q15646	no	no	no	no	no	no	YES
Q15654	no	no	YES	no	YES	YES	YES
Q15691	no	no	YES	no	YES	YES	YES
Q15717	no	no	YES	no	YES	YES	YES
Q15942	no	no	YES	no	YES	YES	YES
Q16181	no	no	YES	no	YES	YES	YES
Q16513	no	no	YES	no	YES	YES	YES
Q16629	no	no	YES	no	YES	YES	YES
Q16630	no	no	YES	no	YES	YES	YES
Q16658	no	no	YES	no	YES	YES	YES
Q16666	no	no	YES	no	YES	YES	YES
Q16836	no	no	YES	no	YES	YES	YES
Q16891	no	no	YES	no	YES	YES	YES
Q17RY0	no	no	no	no	no	no	YES
Q1ED39	no	no	no	no	no	no	YES
Q1KMD3	no	no	YES	no	YES	YES	YES
Q29RF7	no	no	YES	no	YES	YES	YES
Q2M296	no	no	no	no	no	no	YES
Q2NL82	no	no	YES	no	YES	YES	YES
Q2Q1W2	no	no	no	no	no	no	YES
Q32P51	no	no	YES	no	YES	YES	YES
Q4G0J3	no	no	YES	no	YES	YES	YES
Q4U2R6	no	YES	YES	no	no	YES	YES
Q4VXU2	no	no	no	no	no	no	YES
Q52LJ0	no	no	YES	no	YES	YES	YES
Q53EP0	no	YES	YES	no	no	YES	YES
Q53F19	YES	YES	YES	no	no	YES	YES
Q53R41	no	no	no	no	no	no	YES
Q5BKY9	no	no	no	no	no	no	YES
Q5BKZ1	no	YES	YES	no	no	YES	YES
Q5C9Z4	no	no	no	no	no	no	YES
Q5F1R6	no	no	YES	no	YES	YES	YES
Q5H9U9	no	no	no	no	no	no	YES
Q5JSZ5	no	no	YES	no	YES	YES	YES
Q5JTH9	no	no	YES	no	YES	YES	YES
Q5JTJ3	no	no	YES	no	YES	YES	YES
Q5JVS0	no	no	no	no	no	no	YES
Q5PRF9	no	no	no	YES	YES	YES	YES
Q5QJE6	no	no	no	no	no	no	YES
Q5RKV6	no	no	YES	no	YES	YES	YES
Q5T0F9	no	no	no	no	no	no	YES
Q5T160	no	YES	YES	no	no	YES	YES
Q5T200	no	no	YES	no	YES	YES	YES
Q5T280	no	no	YES	no	YES	YES	YES
Q5T3I0	no	no	no	YES	YES	YES	YES
Q5T440	no	no	no	no	no	no	YES
Q5T481	no	no	no	no	no	no	YES
Q5T653	no	YES	YES	no	no	YES	YES
Q5T6F2	no	no	YES	no	YES	YES	YES
Q5T8P6	no	no	YES	no	YES	YES	YES
Q5TAX3	no	no	no	no	no	no	YES
Q5TC82	no	no	no	no	no	no	YES
Q5U5Q3	no	no	no	no	no	no	YES
Q5UIP0	no	YES	YES	no	no	YES	YES
Q5VT52	no	no	YES	no	YES	YES	YES
Q5VTL8	no	no	YES	no	YES	YES	YES
Q5VV67	no	no	no	no	no	no	YES
Q5VYS8	no	no	no	YES	YES	YES	YES
Q5VZF2	no	no	YES	no	YES	YES	YES
Q659C4	no	no	no	YES	YES	YES	YES
Q66PJ3	YES	YES	YES	no	YES	YES	YES
Q68CQ4	YES	YES	YES	no	YES	YES	YES
Q69YN4	no	YES	YES	no	no	YES	YES
Q6AI08	no	no	no	no	no	no	YES
Q6DKI1	no	no	no	no	no	no	YES
Q6IBS0	no	no	YES	no	YES	YES	YES
Q6IN84	no	no	no	no	no	no	YES
Q6NSI4	no	no	no	no	no	no	YES
Q6NUQ4	no	no	YES	no	YES	YES	YES
Q6NW29	no	no	no	YES	YES	YES	YES
Q6NZI2	no	YES	YES	no	no	YES	YES
Q6NZY4	no	YES	YES	no	no	YES	YES
Q6P087	no	no	no	no	no	no	YES
Q6P158	no	no	no	YES	YES	YES	YES
Q6P161	no	no	YES	no	YES	YES	YES
Q6P1L8	no	YES	YES	no	no	YES	YES
Q6P2E9	no	no	YES	no	YES	YES	YES
Q6P2Q9	YES	YES	YES	no	YES	YES	YES
Q6P3W6	no	no	no	no	no	no	YES
Q6P6C2	no	YES	YES	no	no	YES	YES
Q6PI48	no	no	YES	no	YES	YES	YES
Q6PJT7	no	no	YES	no	YES	YES	YES
Q6PK04	no	no	no	no	no	no	YES
Q6PKG0	no	no	YES	no	YES	YES	YES
Q6PUV4	no	no	no	no	no	no	YES
Q6UN15	no	no	YES	no	YES	YES	YES
Q6UXG2	no	no	no	no	no	no	YES
Q6XE24	no	no	no	no	no	no	YES
Q6Y7W6	no	no	YES	no	YES	YES	YES
Q6YP21	no	no	no	no	no	no	YES
Q6ZN04	no	no	no	no	no	no	YES
Q6ZN17	no	no	no	no	no	no	YES
Q6ZT89	no	no	no	no	no	no	YES
Q6ZU64	no	no	no	no	no	no	YES
Q6ZUT6	no	no	no	no	no	no	YES
Q702N8	no	no	no	no	no	no	YES
Q71RC2	no	no	YES	no	YES	YES	YES
Q71UM5	no	no	no	YES	YES	YES	YES
Q76FK4	no	no	no	no	no	no	YES
Q7KZ85	YES	YES	YES	no	YES	YES	YES
Q7KZF4	no	no	YES	no	YES	YES	YES
Q7KZI7	no	no	no	YES	YES	YES	YES
Q7L014	YES	YES	YES	no	YES	YES	YES
Q7L0Y3	no	no	YES	no	YES	YES	YES
Q7L1Q6	no	no	YES	no	YES	YES	YES
Q7L2E3	no	no	YES	no	YES	YES	YES
Q7L2J0	no	no	YES	no	YES	YES	YES
Q7L4I2	no	no	YES	no	YES	YES	YES
Q7L8L6	no	YES	YES	no	no	YES	YES
Q7LFL8	no	no	no	no	no	no	YES
Q7RTV0	no	no	YES	no	YES	YES	YES
Q7Z2T5	no	no	YES	no	YES	YES	YES
Q7Z2W4	no	no	YES	no	YES	YES	YES
Q7Z2W9	no	YES	YES	no	no	YES	YES
Q7Z406	no	no	no	no	no	no	YES
Q7Z417	no	no	YES	no	YES	YES	YES
Q7Z478	no	no	YES	no	YES	YES	YES
Q7Z5Q1	no	no	no	no	no	no	YES
Q7Z6E9	no	no	YES	no	YES	YES	YES
Q7Z6Z7	no	no	YES	no	YES	YES	YES
Q7Z739	no	no	YES	no	YES	YES	YES
Q7Z7H8	no	no	YES	no	YES	YES	YES
Q86SE5	no	no	no	no	no	no	YES
Q86TB9	no	no	no	YES	YES	YES	YES
Q86TG7	no	no	no	no	no	no	YES
Q86U06	no	no	no	no	no	no	YES
Q86U38	no	no	YES	no	YES	YES	YES
Q86U42	no	no	YES	no	YES	YES	YES
Q86UE4	no	no	YES	no	YES	YES	YES
Q86UK7	no	no	YES	no	YES	YES	YES
Q86UP2	no	no	YES	no	YES	YES	YES
Q86UR5	no	no	no	no	no	no	YES
Q86V81	no	no	YES	no	YES	YES	YES
Q86VM9	no	no	YES	no	YES	YES	YES
Q86VP6	YES	YES	YES	no	YES	YES	YES
Q86W50	no	no	no	YES	YES	YES	YES
Q86WX3	no	no	no	no	no	no	YES
Q86XN8	no	no	no	no	no	no	YES
Q86XP3	no	no	YES	no	YES	YES	YES
Q86XZ4	no	no	YES	no	YES	YES	YES
Q86Y13	no	no	no	no	no	no	YES
Q86Y79	no	YES	YES	no	no	YES	YES
Q8IUH3	no	YES	YES	no	no	YES	YES
Q8IUX4	no	no	YES	no	YES	YES	YES
Q8IVH4	no	no	no	no	no	no	YES
Q8IVS2	no	no	no	no	no	no	YES
Q8IWA0	no	no	no	no	no	no	YES
Q8IWR0	no	no	no	no	no	no	YES
Q8IWS0	no	no	YES	no	YES	YES	YES
Q8IWX8	no	no	YES	no	YES	YES	YES
Q8IWZ3	no	no	YES	no	YES	YES	YES
Q8IWZ8	no	no	YES	no	YES	YES	YES
Q8IX01	no	YES	YES	no	no	YES	YES
Q8IX12	no	no	YES	no	YES	YES	YES
Q8IXM3	no	no	YES	no	YES	YES	YES
Q8IXT5	no	YES	YES	no	no	YES	YES
Q8IY67	no	no	YES	no	YES	YES	YES
Q8IY81	no	no	YES	no	YES	YES	YES
Q8IYB3	no	no	YES	no	YES	YES	YES
Q8IYB8	no	no	YES	no	YES	YES	YES
Q8IYD1	no	no	no	no	no	no	YES
Q8IZ69	no	no	no	YES	YES	YES	YES
Q8IZ73	no	no	YES	no	YES	YES	YES
Q8IZH2	no	no	no	YES	YES	YES	YES
Q8IZL8	YES	YES	YES	no	YES	YES	YES
Q8IZQ5	no	no	YES	no	YES	YES	YES
Q8N163	no	no	YES	no	YES	YES	YES
Q8N1G4	no	no	YES	no	YES	YES	YES
Q8N2G6	no	no	no	no	no	no	YES
Q8N3C0	no	no	YES	no	YES	YES	YES
Q8N3Z6	no	no	no	no	no	no	YES
Q8N567	no	no	no	no	no	no	YES
Q8N5C6	no	no	no	no	no	no	YES
Q8N5F7	no	no	YES	no	YES	YES	YES
Q8N5K1	no	no	YES	no	YES	YES	YES
Q8N5L8	no	no	no	no	no	no	YES
Q8N5P1	no	no	YES	no	YES	YES	YES
Q8N5U6	no	no	no	no	no	no	YES
Q8N684	no	no	YES	no	YES	YES	YES
Q8N6N3	no	no	no	no	no	no	YES
Q8N6U8	no	no	no	no	no	no	YES
Q8N6Y1	no	no	no	no	no	no	YES
Q8N8A6	no	no	no	no	no	no	YES
Q8N983	no	no	YES	no	YES	YES	YES
Q8N9M1	no	YES	YES	no	no	YES	YES
Q8N9T8	no	YES	YES	no	no	YES	YES
Q8NAF0	no	no	no	no	no	no	YES
Q8NAV1	no	YES	YES	no	no	YES	YES
Q8NBP7	no	no	YES	no	YES	YES	YES
Q8NBS9	no	no	YES	no	YES	YES	YES
Q8NC51	no	no	YES	no	YES	YES	YES
Q8NC60	no	no	no	no	no	no	YES
Q8NCA5	no	no	YES	no	YES	YES	YES
Q8NCM8	no	no	no	no	no	no	YES
Q8ND56	no	no	YES	no	YES	YES	YES
Q8NDD1	no	no	no	no	no	no	YES
Q8NDF8	no	no	no	no	no	no	YES
Q8NDT2	no	YES	YES	no	no	YES	YES
Q8NDV7	no	no	no	no	no	no	YES
Q8NE35	no	no	no	no	no	no	YES
Q8NE71	no	no	YES	no	YES	YES	YES
Q8NEF9	no	no	no	no	no	no	YES
Q8NEJ9	no	YES	YES	no	no	YES	YES
Q8NEY8	no	YES	YES	no	no	YES	YES
Q8NEZ4	no	no	no	no	no	no	YES
Q8NF91	no	no	YES	no	YES	YES	YES
Q8NHQ9	no	no	YES	no	YES	YES	YES
Q8NI36	no	no	no	YES	YES	YES	YES
Q8TA86	no	no	no	no	no	no	YES
Q8TAD8	no	YES	YES	no	no	YES	YES
Q8TB72	no	no	no	no	no	no	YES
Q8TBF4	no	YES	YES	no	no	YES	YES
Q8TBZ6	no	no	no	YES	YES	YES	YES
Q8TCS8	no	no	YES	no	YES	YES	YES
Q8TDD1	no	no	YES	no	YES	YES	YES
Q8TDN6	no	no	YES	no	YES	YES	YES
Q8TE67	no	no	YES	no	YES	YES	YES
Q8TED0	no	no	no	no	no	no	YES
Q8TEQ6	no	no	YES	no	YES	YES	YES
Q8TEX9	no	no	YES	no	YES	YES	YES
Q8TF01	no	YES	YES	no	no	YES	YES
Q8WTT2	no	no	no	no	no	no	YES
Q8WU43	no	no	no	no	no	no	YES
Q8WU90	no	no	YES	no	YES	YES	YES
Q8WUA2	no	no	YES	no	YES	YES	YES
Q8WUB8	no	no	no	no	no	no	YES
Q8WUH6	no	no	no	no	no	no	YES
Q8WUM4	no	no	YES	no	YES	YES	YES
Q8WUQ7	no	no	YES	no	YES	YES	YES
Q8WV60	no	no	no	no	no	no	YES
Q8WVM0	no	no	no	no	no	no	YES
Q8WVV9	YES	YES	YES	no	YES	YES	YES
Q8WW12	no	no	YES	no	YES	YES	YES
Q8WWH5	no	no	no	no	no	no	YES
Q8WWM7	no	no	YES	no	YES	YES	YES
Q8WWY3	no	no	YES	no	YES	YES	YES
Q8WXA9	no	no	YES	no	YES	YES	YES
Q8WXD2	no	no	no	no	no	no	YES
Q8WXF0	no	no	no	no	no	no	YES
Q8WXF1	no	no	YES	no	YES	YES	YES
Q8WXH0	no	YES	YES	no	no	YES	YES
Q92499	no	no	YES	no	YES	YES	YES
Q92522	no	no	YES	no	YES	YES	YES
Q92541	YES	YES	YES	no	YES	YES	YES
Q92576	no	no	YES	no	YES	YES	YES
Q92597	no	no	YES	no	YES	YES	YES
Q92600	no	no	no	YES	YES	YES	YES
Q92614	no	no	YES	no	YES	YES	YES
Q92615	no	no	YES	no	YES	YES	YES
Q92616	no	no	YES	no	YES	YES	YES
Q92620	no	no	YES	no	YES	YES	YES
Q92665	no	no	YES	no	YES	YES	YES
Q92667	no	YES	YES	no	no	YES	YES
Q92688	YES	YES	YES	no	YES	YES	YES
Q92769	YES	YES	YES	no	YES	YES	YES
Q92804	no	no	YES	no	YES	YES	YES
Q92834	no	no	no	no	no	no	YES
Q92841	no	no	YES	no	YES	YES	YES
Q92879	no	no	YES	no	YES	YES	YES
Q92888	no	no	YES	no	YES	YES	YES
Q92900	no	no	YES	no	YES	YES	YES
Q92945	no	no	YES	no	YES	YES	YES
Q92973	no	no	YES	no	YES	YES	YES
Q92974	no	no	YES	no	YES	YES	YES
Q92979	no	no	YES	no	YES	YES	YES
Q93062	no	no	no	no	no	no	YES
Q93073	no	no	no	no	no	no	YES
Q969S3	no	no	YES	no	YES	YES	YES
Q969X6	no	no	no	no	no	no	YES
Q969Z0	no	no	YES	no	YES	YES	YES
Q96A33	no	no	YES	no	YES	YES	YES
Q96A35	no	YES	YES	no	no	YES	YES
Q96A72	no	no	YES	no	YES	YES	YES
Q96AE4	no	no	YES	no	YES	YES	YES
Q96AG4	no	no	YES	no	YES	YES	YES
Q96BP2	no	YES	YES	no	no	YES	YES
Q96C57	no	no	no	no	no	no	YES
Q96CM3	no	no	no	no	no	no	YES
Q96CP2	no	no	YES	no	YES	YES	YES
Q96CT7	no	no	YES	no	YES	YES	YES
Q96CX2	no	no	no	no	no	no	YES
Q96D46	no	no	YES	no	YES	YES	YES
Q96DH6	no	no	YES	no	YES	YES	YES
Q96DI7	no	no	YES	no	YES	YES	YES
Q96E39	no	YES	YES	no	no	YES	YES
Q96EL2	no	YES	YES	no	no	YES	YES
Q96EP5	no	no	YES	no	YES	YES	YES
Q96EU6	no	no	no	no	no	no	YES
Q96EV2	no	no	YES	no	YES	YES	YES
Q96EY4	no	no	YES	no	YES	YES	YES
Q96EY7	YES	YES	YES	no	YES	YES	YES
Q96FQ6	no	no	YES	no	YES	YES	YES
Q96G46	no	no	no	YES	YES	YES	YES
Q96GQ7	no	no	no	no	no	no	YES
Q96HC4	no	no	YES	no	YES	YES	YES
Q96HN2	YES	YES	YES	no	no	YES	YES
Q96HR8	no	no	no	no	no	no	YES
Q96I24	no	no	YES	no	YES	YES	YES
Q96I51	no	YES	YES	no	no	YES	YES
Q96IP4	no	no	no	no	no	no	YES
Q96IZ0	no	no	YES	no	YES	YES	YES
Q96K80	no	no	no	no	no	no	YES
Q96KC8	no	YES	YES	no	no	YES	YES
Q96KP4	no	no	YES	no	YES	YES	YES
Q96KR1	no	no	YES	no	YES	YES	YES
Q96MU7	no	no	YES	no	YES	YES	YES
Q96MW1	no	no	YES	no	YES	YES	YES
Q96P11	no	no	no	YES	YES	YES	YES
Q96PK6	no	no	YES	no	YES	YES	YES
Q96PM9	no	YES	YES	no	no	YES	YES
Q96PU8	no	no	YES	no	YES	YES	YES
Q96PZ0	no	no	YES	no	YES	YES	YES
Q96Q15	no	no	no	YES	YES	YES	YES
Q96QC0	no	no	YES	no	YES	YES	YES
Q96QD9	no	YES	YES	no	no	YES	YES
Q96QE5	no	no	no	no	no	no	YES
Q96QR8	no	no	YES	no	YES	YES	YES
Q96RP9	no	no	YES	no	YES	YES	YES
Q96SB4	no	no	YES	no	YES	YES	YES
Q96SD1	no	no	no	no	no	no	YES
Q96SI9	no	no	YES	no	YES	YES	YES
Q96T21	no	no	YES	no	YES	YES	YES
Q96T37	no	no	YES	no	YES	YES	YES
Q96T58	no	YES	YES	no	no	YES	YES
Q99439	no	no	YES	no	YES	YES	YES
Q99442	no	no	no	no	no	no	YES
Q99459	no	no	YES	no	YES	YES	YES
Q99497	no	no	YES	no	YES	YES	YES
Q99543	no	no	YES	no	YES	YES	YES
Q99551	no	no	no	no	no	no	YES
Q99572	no	no	no	no	no	no	YES
Q99575	no	no	YES	no	YES	YES	YES
Q99590	no	no	YES	no	YES	YES	YES
Q99598	no	no	no	YES	YES	YES	YES
Q99613	YES	YES	YES	no	YES	YES	YES
Q99700	no	no	YES	no	YES	YES	YES
Q99714	no	no	YES	no	YES	YES	YES
Q99729	no	no	YES	no	YES	YES	YES
Q99733	no	no	YES	no	YES	YES	YES
Q99798	no	no	YES	no	YES	YES	YES
Q99848	no	no	YES	no	YES	YES	YES
Q99873	no	no	YES	no	YES	YES	YES
Q99956	no	no	no	no	no	no	YES
Q9BQ04	no	no	YES	no	YES	YES	YES
Q9BQ39	no	YES	YES	no	no	YES	YES
Q9BQ48	no	YES	YES	no	no	YES	YES
Q9BQ52	no	no	YES	no	YES	YES	YES
Q9BQ67	no	no	YES	no	YES	YES	YES
Q9BQ75	no	no	no	YES	YES	YES	YES
Q9BQC6	no	no	no	no	no	no	YES
Q9BQG0	no	no	YES	no	YES	YES	YES
Q9BRD0	no	YES	YES	no	no	YES	YES
Q9BRJ2	no	no	YES	no	YES	YES	YES
Q9BRJ6	no	no	YES	no	YES	YES	YES
Q9BRJ7	no	no	no	no	no	no	YES
Q9BRL6	no	no	no	no	no	no	YES
Q9BRP8	no	no	YES	no	YES	YES	YES
Q9BRT6	no	no	no	YES	YES	YES	YES
Q9BRU9	no	no	no	no	no	no	YES
Q9BRZ2	no	no	YES	no	YES	YES	YES
Q9BSC4	no	no	no	no	no	no	YES
Q9BSD7	no	no	YES	no	YES	YES	YES
Q9BSH4	no	YES	YES	no	no	YES	YES
Q9BTC0	no	no	YES	no	YES	YES	YES
Q9BTD8	no	no	YES	no	YES	YES	YES
Q9BTL3	no	no	YES	no	YES	YES	YES
Q9BU23	no	YES	YES	no	no	YES	YES
Q9BU76	no	YES	YES	no	no	YES	YES
Q9BUJ2	no	no	YES	no	YES	YES	YES
Q9BUL9	no	no	YES	no	YES	YES	YES
Q9BUQ8	no	no	YES	no	YES	YES	YES
Q9BUT9	no	no	YES	no	YES	YES	YES
Q9BVI4	no	no	YES	no	YES	YES	YES
Q9BVJ6	no	no	YES	no	YES	YES	YES
Q9BVP2	no	no	YES	no	YES	YES	YES
Q9BWE0	YES	YES	YES	no	YES	YES	YES
Q9BWF3	no	no	YES	no	YES	YES	YES
Q9BX40	no	no	YES	no	YES	YES	YES
Q9BX46	no	no	no	no	no	no	YES
Q9BX66	no	no	no	no	no	no	YES
Q9BXJ9	no	no	YES	no	YES	YES	YES
Q9BXP5	no	no	YES	no	YES	YES	YES
Q9BXS6	no	no	YES	no	YES	YES	YES
Q9BXY0	no	no	no	no	no	no	YES
Q9BY67	no	no	no	no	no	no	YES
Q9BY77	no	no	YES	no	YES	YES	YES
Q9BYC8	no	no	YES	no	YES	YES	YES
Q9BYC9	no	YES	YES	no	no	YES	YES
Q9BYD1	no	no	YES	no	YES	YES	YES
Q9BYD2	no	no	YES	no	YES	YES	YES
Q9BYD3	no	no	YES	no	YES	YES	YES
Q9BYD6	no	no	YES	no	YES	YES	YES
Q9BYG3	no	no	YES	no	YES	YES	YES
Q9BYJ9	no	no	no	no	no	no	YES
Q9BYK8	no	no	no	no	no	no	YES
Q9BYN8	no	YES	YES	no	no	YES	YES
Q9BZE1	no	no	YES	no	YES	YES	YES
Q9BZE4	no	no	YES	no	YES	YES	YES
Q9BZI7	no	no	YES	no	YES	YES	YES
Q9BZJ0	no	YES	YES	no	no	YES	YES
Q9BZZ5	no	no	YES	no	YES	YES	YES
Q9C0B0	no	no	YES	no	YES	YES	YES
Q9C0C2	no	no	YES	no	YES	YES	YES
Q9C0C9	no	no	YES	no	YES	YES	YES
Q9C0J8	no	YES	YES	no	no	YES	YES
Q9GZR2	no	no	no	YES	YES	YES	YES
Q9GZR7	no	no	YES	no	YES	YES	YES
Q9GZT3	no	no	YES	no	YES	YES	YES
Q9GZZ1	no	no	YES	no	YES	YES	YES
Q9H000	no	no	no	no	no	no	YES
Q9H074	no	no	YES	no	YES	YES	YES
Q9H095	no	no	no	no	no	no	YES
Q9H0A0	no	no	YES	no	YES	YES	YES
Q9H0D6	no	no	YES	no	YES	YES	YES
Q9H0G5	no	no	YES	no	YES	YES	YES
Q9H0J9	no	no	no	no	no	no	YES
Q9H0L4	no	no	no	no	no	no	YES
Q9H0S4	no	no	YES	no	YES	YES	YES
Q9H0Z9	no	no	no	no	no	no	YES
Q9H1E3	no	no	YES	no	YES	YES	YES
Q9H2U1	no	no	YES	no	YES	YES	YES
Q9H2Y7	no	no	no	no	no	no	YES
Q9H307	YES	YES	YES	no	YES	YES	YES
Q9H3H3	no	no	YES	no	YES	YES	YES
Q9H3Q1	no	no	YES	no	YES	YES	YES
Q9H444	no	no	YES	no	YES	YES	YES
Q9H501	no	no	YES	no	YES	YES	YES
Q9H583	no	no	no	no	no	no	YES
Q9H5H4	no	no	no	no	no	no	YES
Q9H5Q4	no	no	no	no	no	no	YES
Q9H694	no	no	no	no	no	no	YES
Q9H6F5	no	no	no	YES	YES	YES	YES
Q9H6R0	no	no	no	no	no	no	YES
Q9H6R4	no	YES	YES	no	no	YES	YES
Q9H6S0	no	no	no	YES	YES	YES	YES
Q9H6T0	no	no	YES	no	YES	YES	YES
Q9H7B2	no	no	YES	no	YES	YES	YES
Q9H7E2	no	no	no	no	no	no	YES
Q9H825	no	no	no	no	no	no	YES
Q9H8H0	no	no	no	no	no	no	YES
Q9H8H2	no	no	no	YES	YES	YES	YES
Q9H972	no	no	no	no	no	no	YES
Q9H9G7	no	no	no	no	no	no	YES
Q9H9J2	no	no	YES	no	YES	YES	YES
Q9H9J4	no	no	no	no	no	no	YES
Q9H9L3	no	no	no	no	no	no	YES
Q9H9Y2	no	no	no	no	no	no	YES
Q9HA38	no	no	no	no	no	no	YES
Q9HAV4	no	no	YES	no	YES	YES	YES
Q9HB71	no	no	YES	no	YES	YES	YES
Q9HBD1	no	no	no	no	no	no	YES
Q9HBE1	no	no	no	no	no	no	YES
Q9HBL0	no	no	no	no	no	no	YES
Q9HC35	no	no	YES	no	YES	YES	YES
Q9HC36	no	no	no	no	no	no	YES
Q9HCD5	no	YES	YES	no	no	YES	YES
Q9HCE1	no	no	YES	no	YES	YES	YES
Q9HCJ3	no	no	no	no	no	no	YES
Q9HCM7	no	no	no	no	no	no	YES
Q9NNW5	no	no	no	YES	YES	YES	YES
Q9NP64	no	no	no	no	no	no	YES
Q9NP73	no	no	no	no	no	no	YES
Q9NP81	no	YES	YES	no	no	YES	YES
Q9NP92	no	no	YES	no	YES	YES	YES
Q9NPE2	no	no	no	no	no	no	YES
Q9NQ29	no	no	YES	no	YES	YES	YES
Q9NQ50	no	no	YES	no	YES	YES	YES
Q9NQ55	no	YES	YES	no	no	YES	YES
Q9NQ94	no	no	no	no	no	no	YES
Q9NQC3	no	no	YES	no	YES	YES	YES
Q9NQG5	no	no	YES	no	YES	YES	YES
Q9NQZ2	no	no	YES	no	YES	YES	YES
Q9NR30	no	no	YES	no	YES	YES	YES
Q9NR56	no	no	YES	no	YES	YES	YES
Q9NRA8	no	no	no	YES	YES	YES	YES
Q9NRC6	no	no	no	no	no	no	YES
Q9NRR4	no	no	no	no	no	no	YES
Q9NRW3	no	no	no	no	no	no	YES
Q9NRX1	no	no	no	YES	YES	YES	YES
Q9NS39	no	no	no	no	no	no	YES
Q9NSD9	no	no	YES	no	YES	YES	YES
Q9NSI8	no	no	no	no	no	no	YES
Q9NTK5	no	no	YES	no	YES	YES	YES
Q9NTZ6	no	no	YES	no	YES	YES	YES
Q9NUD5	no	no	no	no	no	no	YES
Q9NUK0	no	no	no	no	no	no	YES
Q9NUL3	no	no	YES	no	YES	YES	YES
Q9NUL5	no	no	YES	no	YES	YES	YES
Q9NUL7	no	no	no	no	no	no	YES
Q9NUP9	no	no	YES	no	YES	YES	YES
Q9NUQ6	no	no	YES	no	YES	YES	YES
Q9NUU7	no	no	YES	no	YES	YES	YES
Q9NV06	no	no	no	no	no	no	YES
Q9NV31	no	no	no	no	no	no	YES
Q9NVA2	no	no	no	no	no	no	YES
Q9NVN8	no	no	no	no	no	no	YES
Q9NVP1	no	no	no	no	no	no	YES
Q9NVS2	no	no	YES	no	YES	YES	YES
Q9NVU7	no	no	no	no	no	no	YES
Q9NVV4	no	no	no	no	no	no	YES
Q9NW13	no	no	YES	no	YES	YES	YES
Q9NW64	no	no	YES	no	YES	YES	YES
Q9NWH9	no	no	YES	no	YES	YES	YES
Q9NWU5	no	YES	YES	no	no	YES	YES
Q9NX05	no	no	no	no	no	no	YES
Q9NX07	no	no	no	no	no	no	YES
Q9NX20	no	no	YES	no	YES	YES	YES
Q9NX24	no	no	YES	no	YES	YES	YES
Q9NX58	no	no	YES	no	YES	YES	YES
Q9NX63	no	no	YES	no	YES	YES	YES
Q9NXG2	no	no	YES	no	YES	YES	YES
Q9NXH9	no	no	YES	no	YES	YES	YES
Q9NXW2	no	YES	YES	no	no	YES	YES
Q9NXZ2	no	no	no	no	no	no	YES
Q9NY12	no	YES	YES	no	no	YES	YES
Q9NY61	no	YES	YES	no	no	YES	YES
Q9NY93	no	no	no	YES	YES	YES	YES
Q9NYF8	no	no	YES	no	YES	YES	YES
Q9NYK5	no	no	YES	no	YES	YES	YES
Q9NYL2	no	no	no	YES	YES	YES	YES
Q9NYY8	no	no	no	no	no	no	YES
Q9NZ01	no	no	YES	no	YES	YES	YES
Q9NZ45	no	no	YES	no	YES	YES	YES
Q9NZB2	no	no	YES	no	YES	YES	YES
Q9NZI8	no	no	YES	no	YES	YES	YES
Q9NZM5	no	no	no	no	no	no	YES
Q9P013	no	no	YES	no	YES	YES	YES
Q9P015	no	no	YES	no	YES	YES	YES
Q9P031	no	no	no	no	no	no	YES
Q9P0M9	no	YES	YES	no	no	YES	YES
Q9P258	YES	YES	YES	no	YES	YES	YES
Q9P275	no	no	no	no	no	no	YES
Q9P287	no	no	YES	no	YES	YES	YES
Q9P2E3	no	no	no	YES	YES	YES	YES
Q9P2E9	no	no	YES	no	YES	YES	YES
Q9P2K5	no	no	no	no	no	no	YES
Q9P2M7	no	no	no	no	no	no	YES
Q9P2N5	no	no	YES	no	YES	YES	YES
Q9P2T1	no	no	no	no	no	no	YES
Q9P2W9	no	YES	YES	no	no	YES	YES
Q9UBM7	no	YES	YES	no	no	YES	YES
Q9UBS9	no	no	no	no	no	no	YES
Q9UBU9	no	no	YES	no	YES	YES	YES
Q9UBV8	no	no	YES	no	YES	YES	YES
Q9UEY8	no	no	no	no	no	no	YES
Q9UGI8	no	no	YES	no	YES	YES	YES
Q9UGP8	no	no	YES	no	YES	YES	YES
Q9UGR2	no	no	no	YES	YES	YES	YES
Q9UGU0	no	no	no	no	no	no	YES
Q9UGY1	no	no	no	no	no	no	YES
Q9UH17	no	no	no	no	no	no	YES
Q9UHA3	no	no	no	no	no	no	YES
Q9UHB6	no	no	YES	no	YES	YES	YES
Q9UHB7	YES	YES	YES	no	no	YES	YES
Q9UHB9	no	no	YES	no	YES	YES	YES
Q9UHC7	no	no	no	no	no	no	YES
Q9UHR5	no	no	YES	no	YES	YES	YES
Q9UHX1	no	no	YES	no	YES	YES	YES
Q9UI17	no	no	no	no	no	no	YES
Q9UIG0	no	no	no	no	no	no	YES
Q9UII4	no	no	no	no	no	no	YES
Q9UJA5	no	no	YES	no	YES	YES	YES
Q9UJC3	no	no	no	no	no	no	YES
Q9UJU6	no	no	YES	no	YES	YES	YES
Q9UJV8	no	no	no	no	no	no	YES
Q9UJV9	YES	YES	YES	no	YES	YES	YES
Q9UK59	no	no	YES	no	YES	YES	YES
Q9UK61	no	YES	YES	no	no	YES	YES
Q9UKA9	no	no	no	no	no	no	YES
Q9UKD2	no	no	YES	no	YES	YES	YES
Q9UKJ3	YES	YES	YES	no	YES	YES	YES
Q9UKM9	no	no	YES	no	YES	YES	YES
Q9UKV3	YES	YES	YES	no	YES	YES	YES
Q9UKV8	no	no	YES	no	YES	YES	YES
Q9UKY7	no	no	YES	no	YES	YES	YES
Q9UL18	no	no	no	no	no	no	YES
Q9UL40	no	no	YES	no	YES	YES	YES
Q9ULP0	no	no	no	no	no	no	YES
Q9ULR0	no	YES	YES	no	no	YES	YES
Q9ULW0	no	no	YES	no	YES	YES	YES
Q9ULW3	no	no	no	no	no	no	YES
Q9ULX6	no	no	YES	no	YES	YES	YES
Q9UMX0	no	no	no	no	no	no	YES
Q9UMY1	no	no	no	no	no	no	YES
Q9UN36	no	no	no	no	no	no	YES
Q9UN86	no	no	YES	no	YES	YES	YES
Q9UNP9	no	no	YES	no	YES	YES	YES
Q9UNQ2	no	no	YES	no	YES	YES	YES
Q9UNW9	no	no	no	no	no	no	YES
Q9UNX4	no	no	no	YES	YES	YES	YES
Q9UNZ2	no	no	YES	no	YES	YES	YES
Q9UPN3	no	no	no	YES	YES	YES	YES
Q9UPN6	no	no	YES	no	YES	YES	YES
Q9UPQ9	no	no	no	no	no	no	YES
Q9UPT8	no	no	YES	no	YES	YES	YES
Q9UPU9	no	no	no	no	no	no	YES
Q9UQ35	YES	YES	YES	no	YES	YES	YES
Q9UQ80	no	no	YES	no	YES	YES	YES
Q9Y221	no	no	YES	no	YES	YES	YES
Q9Y223	no	no	no	YES	YES	YES	YES
Q9Y224	no	no	YES	no	YES	YES	YES
Q9Y237	no	no	YES	no	YES	YES	YES
Q9Y262	no	no	YES	no	YES	YES	YES
Q9Y285	no	no	YES	no	YES	YES	YES
Q9Y2H6	no	no	YES	no	YES	YES	YES
Q9Y2K5	no	no	no	no	no	no	YES
Q9Y2Q9	no	no	YES	no	YES	YES	YES
Q9Y2R4	no	no	no	YES	YES	YES	YES
Q9Y2R9	no	no	YES	no	YES	YES	YES
Q9Y2S6	no	no	no	no	no	no	YES
Q9Y2T7	no	no	no	no	no	no	YES
Q9Y2V2	no	no	YES	no	YES	YES	YES
Q9Y2W1	no	no	YES	no	YES	YES	YES
Q9Y2W2	YES	YES	YES	no	YES	YES	YES
Q9Y2X3	YES	YES	YES	no	YES	YES	YES
Q9Y2Z2	no	no	no	no	no	no	YES
Q9Y2Z4	no	no	YES	no	YES	YES	YES
Q9Y314	no	no	YES	no	YES	YES	YES
Q9Y324	no	no	no	no	no	no	YES
Q9Y333	no	no	YES	no	YES	YES	YES
Q9Y383	no	no	YES	no	YES	YES	YES
Q9Y388	no	YES	YES	no	no	YES	YES
Q9Y3A2	no	no	no	no	no	no	YES
Q9Y3A4	no	no	no	no	no	no	YES
Q9Y3A5	no	no	YES	no	YES	YES	YES
Q9Y3B4	no	no	YES	no	YES	YES	YES
Q9Y3B7	no	YES	YES	no	no	YES	YES
Q9Y3B9	no	no	YES	no	YES	YES	YES
Q9Y3C1	no	no	YES	no	YES	YES	YES
Q9Y3D5	no	no	YES	no	YES	YES	YES
Q9Y3D9	no	no	YES	no	YES	YES	YES
Q9Y3F4	no	no	YES	no	YES	YES	YES
Q9Y3I0	no	no	YES	no	YES	YES	YES
Q9Y3T9	no	no	YES	no	YES	YES	YES
Q9Y3U8	no	no	YES	no	YES	YES	YES
Q9Y3X0	no	no	YES	no	YES	YES	YES
Q9Y3Y2	no	YES	YES	no	no	YES	YES
Q9Y421	no	no	no	no	no	no	YES
Q9Y490	no	no	YES	no	YES	YES	YES
Q9Y4B5	no	no	no	no	no	no	YES
Q9Y4C8	no	no	no	no	no	no	YES
Q9Y4F3	no	no	no	no	no	no	YES
Q9Y4I1	no	no	no	no	no	no	YES
Q9Y4P3	no	no	YES	no	YES	YES	YES
Q9Y4W2	no	no	YES	no	YES	YES	YES
Q9Y4Z0	no	no	YES	no	YES	YES	YES
Q9Y520	no	no	YES	no	YES	YES	YES
Q9Y580	no	no	YES	no	YES	YES	YES
Q9Y5A9	no	no	YES	no	YES	YES	YES
Q9Y5B9	no	no	YES	no	YES	YES	YES
Q9Y5G4	no	no	no	no	no	no	YES
Q9Y5J1	no	no	no	no	no	no	YES
Q9Y5K5	no	no	YES	no	YES	YES	YES
Q9Y5M8	no	no	YES	no	YES	YES	YES
Q9Y5S9	no	no	YES	no	YES	YES	YES
Q9Y606	no	no	YES	no	YES	YES	YES
Q9Y624	no	no	no	no	no	no	YES
Q9Y678	no	no	YES	no	YES	YES	YES
Q9Y6A4	no	no	YES	no	YES	YES	YES
Q9Y6E2	no	no	YES	no	YES	YES	YES
Q9Y6G3	no	YES	YES	no	no	YES	YES
Q9Y6G9	no	no	YES	no	YES	YES	YES
Q9Y6M1	no	no	no	no	no	no	YES
Q9Y6V7	no	no	no	no	no	no	YES
Q9Y6Y8	no	no	YES	no	YES	YES	YES
A2A288	no	no	no	no	no	no	YES
A2AJT9	no	no	no	no	no	no	YES
A2RTX5	no	no	no	no	no	no	YES
A2RUC4	no	no	no	no	no	no	YES
A6NDE4	no	no	no	no	no	no	YES
A6NDY0	no	no	no	no	no	no	YES
A6NEQ0	no	no	no	no	no	no	YES
A6NHQ2	no	no	no	no	no	no	YES
A6NMK7	no	no	no	no	no	no	YES
A6NMX2	no	no	no	no	no	no	YES
A6PVI3	no	no	no	no	no	no	YES
A7MD48	no	no	no	no	no	no	YES
A8K979	no	no	no	no	no	no	YES
A9UHW6	no	no	no	no	no	no	YES
B5MCY1	no	no	no	no	no	no	YES
B5ME19	YES	YES	YES	no	YES	YES	YES
C9JE40	no	no	no	no	no	no	YES
O00418	no	no	no	YES	YES	YES	YES
O00584	no	no	no	no	no	no	YES
O14602	YES	YES	YES	no	YES	YES	YES
O14717	no	no	no	no	no	no	YES
O14730	no	no	no	no	no	no	YES
O14746	no	no	no	no	no	no	YES
O14787	no	no	YES	no	YES	YES	YES
O14879	no	no	no	no	no	no	YES
O14893	no	no	YES	no	YES	YES	YES
O14980	no	no	YES	no	YES	YES	YES
O15037	no	no	no	no	no	no	YES
O15047	no	YES	YES	no	no	YES	YES
O15091	YES	YES	YES	no	no	YES	YES
O15105	no	no	no	no	no	no	YES
O15198	no	no	no	no	no	no	YES
O15397	no	no	YES	no	YES	YES	YES
O15455	no	no	no	no	no	no	YES
O15514	no	no	no	no	no	no	YES
O15523	no	no	no	no	no	no	YES
O15541	no	no	YES	no	YES	YES	YES
O43148	no	no	YES	no	YES	YES	YES
O43172	no	no	YES	no	YES	YES	YES
O43310	no	no	no	no	no	no	YES
O43324	no	no	YES	no	YES	YES	YES
O43447	no	no	YES	no	YES	YES	YES
O43541	no	no	no	no	no	no	YES
O43583	no	no	YES	no	YES	YES	YES
O43592	no	no	YES	no	YES	YES	YES
O43660	no	no	YES	no	YES	YES	YES
O43716	no	no	no	no	no	no	YES
O60294	no	no	no	no	no	no	YES
O60518	no	no	YES	no	YES	YES	YES
O60522	no	no	no	no	no	no	YES
O60563	no	no	YES	no	YES	YES	YES
O60583	no	no	no	no	no	no	YES
O60828	YES	YES	YES	no	YES	YES	YES
O60870	no	no	no	no	no	no	YES
O60930	no	no	no	no	no	no	YES
O60936	no	no	no	no	no	no	YES
O60942	no	no	no	no	no	no	YES
O75113	no	no	no	no	no	no	YES
O75175	no	no	no	no	no	no	YES
O75394	no	YES	YES	no	no	YES	YES
O75460	no	no	no	no	no	no	YES
O75526	no	no	no	no	no	no	YES
O75530	no	no	no	no	no	no	YES
O75554	no	no	YES	no	YES	YES	YES
O75648	no	no	no	no	no	no	YES
O75792	no	YES	YES	no	no	YES	YES
O75818	no	no	YES	no	YES	YES	YES
O75879	no	YES	YES	no	no	YES	YES
O77932	no	no	no	no	no	no	YES
O94829	no	no	no	no	no	no	YES
O94913	no	no	YES	no	YES	YES	YES
O94992	no	no	YES	no	YES	YES	YES
O95059	no	no	no	no	no	no	YES
O95149	no	no	no	no	no	no	YES
O95363	no	no	no	no	no	no	YES
O95373	no	no	YES	no	YES	YES	YES
O95391	no	no	YES	no	YES	YES	YES
O95400	no	YES	YES	no	no	YES	YES
O95620	no	no	no	no	no	no	YES
O95707	no	no	no	no	no	no	YES
O95786	no	no	no	no	no	no	YES
P00973	no	no	no	no	no	no	YES
P03950	no	no	no	no	no	no	YES
P04406	no	no	YES	no	YES	YES	YES
P05386	no	no	YES	no	YES	YES	YES
P07998	no	no	no	no	no	no	YES
P08579	no	no	YES	no	YES	YES	YES
P09543	no	no	YES	no	YES	YES	YES
P09914	no	no	no	no	no	no	YES
P0C7P1	no	no	no	no	no	no	YES
P0C7T5	no	no	no	no	no	no	YES
P0DJD3	no	no	no	no	no	no	YES
P10153	no	no	no	no	no	no	YES
P10155	no	no	YES	no	YES	YES	YES
P12081	no	no	YES	no	YES	YES	YES
P12724	no	no	no	no	no	no	YES
P16383	no	no	YES	no	YES	YES	YES
P19388	no	no	YES	no	YES	YES	YES
P19474	no	no	no	no	no	no	YES
P21128	no	no	no	no	no	no	YES
P22090	no	no	no	no	no	no	YES
P23381	no	no	YES	no	YES	YES	YES
P24534	no	no	YES	no	YES	YES	YES
P25311	no	no	no	no	no	no	YES
P25786	YES	YES	YES	no	YES	YES	YES
P26358	no	no	YES	no	YES	YES	YES
P26378	no	no	no	no	no	no	YES
P26640	no	no	YES	no	YES	YES	YES
P29692	no	no	YES	no	YES	YES	YES
P29728	no	no	no	no	no	no	YES
P32969	no	no	YES	no	YES	YES	YES
P34096	no	no	no	no	no	no	YES
P36776	no	no	YES	no	YES	YES	YES
P36954	no	no	no	no	no	no	YES
P38398	no	YES	YES	no	no	YES	YES
P38935	no	no	no	no	no	no	YES
P41091	no	no	YES	no	YES	YES	YES
P41238	no	no	no	no	no	no	YES
P41250	no	no	YES	no	YES	YES	YES
P41252	no	no	YES	no	YES	YES	YES
P47897	no	no	YES	no	YES	YES	YES
P49207	no	no	YES	no	YES	YES	YES
P49458	no	no	YES	no	YES	YES	YES
P49589	no	no	YES	no	YES	YES	YES
P49642	no	no	YES	no	YES	YES	YES
P49759	no	no	no	no	no	no	YES
P49760	no	no	no	no	no	no	YES
P49770	no	no	YES	no	YES	YES	YES
P49790	no	no	YES	no	YES	YES	YES
P50750	no	no	YES	no	YES	YES	YES
P51003	no	no	no	YES	YES	YES	YES
P51825	no	no	no	no	no	no	YES
P51826	no	no	no	no	no	no	YES
P51843	no	no	no	no	no	no	YES
P52434	no	no	YES	no	YES	YES	YES
P52435	no	no	no	no	no	no	YES
P52594	no	no	YES	no	YES	YES	YES
P52815	no	YES	YES	no	no	YES	YES
P53803	no	YES	YES	no	no	YES	YES
P54136	no	no	YES	no	YES	YES	YES
P54253	no	no	no	no	no	no	YES
P55039	no	no	YES	no	YES	YES	YES
P56192	no	no	YES	no	YES	YES	YES
P56537	no	no	YES	no	YES	YES	YES
P57052	no	no	no	no	no	no	YES
P57081	no	no	no	YES	YES	YES	YES
P57678	no	no	YES	no	YES	YES	YES
P57772	no	no	no	YES	YES	YES	YES
P60153	no	no	no	no	no	no	YES
P60321	no	no	no	no	no	no	YES
P60323	no	no	no	no	no	no	YES
P60900	no	no	YES	no	YES	YES	YES
P61129	no	no	no	no	no	no	YES
P61218	no	no	no	no	no	no	YES
P61964	no	no	YES	no	YES	YES	YES
P61970	no	no	YES	no	YES	YES	YES
P62273	no	no	YES	no	YES	YES	YES
P62304	no	no	YES	no	YES	YES	YES
P62487	no	no	YES	no	YES	YES	YES
P62875	no	no	YES	no	YES	YES	YES
P62891	no	no	no	no	no	no	YES
P62987	no	no	YES	no	YES	YES	YES
P63162	no	no	YES	no	YES	YES	YES
P63167	no	no	YES	no	YES	YES	YES
P63272	no	YES	YES	no	no	YES	YES
P78345	no	no	no	no	no	no	YES
P78406	no	no	YES	no	YES	YES	YES
P82650	no	YES	YES	no	no	YES	YES
P82663	no	YES	YES	no	no	YES	YES
P82909	no	no	YES	no	YES	YES	YES
P82930	no	no	YES	no	YES	YES	YES
P82932	no	no	YES	no	YES	YES	YES
P83369	no	no	no	no	no	no	YES
P83876	no	YES	YES	no	no	YES	YES
P84022	no	no	no	no	no	no	YES
Q05639	no	no	YES	no	YES	YES	YES
Q05823	no	no	no	no	no	no	YES
Q07021	YES	YES	YES	no	YES	YES	YES
Q08257	no	no	YES	no	YES	YES	YES
Q10570	no	no	YES	no	YES	YES	YES
Q12872	no	no	YES	no	YES	YES	YES
Q12972	no	no	YES	no	YES	YES	YES
Q13117	no	no	no	no	no	no	YES
Q13144	YES	YES	YES	no	YES	YES	YES
Q13155	no	no	YES	no	YES	YES	YES
Q13395	no	no	no	no	no	no	YES
Q13405	no	no	YES	no	YES	YES	YES
Q13485	no	no	YES	no	YES	YES	YES
Q13686	no	no	no	no	no	no	YES
Q13769	no	no	YES	no	YES	YES	YES
Q13825	no	no	no	no	no	no	YES
Q13901	no	no	no	no	no	no	YES
Q14197	no	YES	YES	no	no	YES	YES
Q14232	no	no	YES	no	YES	YES	YES
Q14249	no	no	no	no	no	no	YES
Q14296	no	no	no	no	no	no	YES
Q14764	no	no	YES	no	YES	YES	YES
Q15022	no	no	no	no	no	no	YES
Q15024	no	no	YES	no	YES	YES	YES
Q15031	no	no	YES	no	YES	YES	YES
Q15046	no	no	YES	no	YES	YES	YES
Q15185	YES	YES	YES	no	YES	YES	YES
Q15393	no	no	YES	no	YES	YES	YES
Q15415	no	no	no	no	no	no	YES
Q15477	no	no	YES	no	YES	YES	YES
Q15631	no	no	YES	no	YES	YES	YES
Q15633	no	no	no	no	no	no	YES
Q15695	no	no	no	no	no	no	YES
Q15696	no	no	no	no	no	no	YES
Q15796	no	no	no	YES	YES	YES	YES
Q15797	no	no	no	no	no	no	YES
Q15910	YES	YES	YES	no	no	YES	YES
Q16206	no	no	no	no	no	no	YES
Q16540	no	YES	YES	no	no	YES	YES
Q16560	no	no	no	no	no	no	YES
Q16600	no	no	no	no	no	no	YES
Q16637	no	no	YES	no	YES	YES	YES
Q16762	no	no	YES	no	YES	YES	YES
Q17RN3	no	no	no	no	no	no	YES
Q2TBE0	no	no	YES	no	YES	YES	YES
Q2VIR3	no	no	YES	no	YES	YES	YES
Q2VPK5	no	no	no	no	no	no	YES
Q32MZ4	no	no	no	YES	YES	YES	YES
Q32P41	no	no	YES	no	YES	YES	YES
Q3MHD2	no	no	YES	no	YES	YES	YES
Q3MIT2	no	no	no	no	no	no	YES
Q4VXA5	no	no	no	no	no	no	YES
Q504Q3	no	no	no	no	no	no	YES
Q53EL6	no	no	YES	no	YES	YES	YES
Q53GS7	no	no	no	no	no	no	YES
Q53GS9	no	no	YES	no	YES	YES	YES
Q53H54	no	no	no	no	no	no	YES
Q587J7	no	no	no	no	no	no	YES
Q58A45	no	no	no	no	no	no	YES
Q5D0E6	no	no	no	no	no	no	YES
Q5D1E8	no	no	no	no	no	no	YES
Q5GAN3	no	no	no	no	no	no	YES
Q5GAN4	no	no	no	no	no	no	YES
Q5GAN6	no	no	no	no	no	no	YES
Q5HYM0	no	no	no	no	no	no	YES
Q5JPH6	no	YES	YES	no	no	YES	YES
Q5JPI9	no	no	no	no	no	no	YES
Q5JSJ4	no	no	no	no	no	no	YES
Q5JTZ9	no	YES	YES	no	no	YES	YES
Q5RL73	no	no	no	no	no	no	YES
Q5ST30	no	no	no	no	no	no	YES
Q5SY16	no	no	YES	no	YES	YES	YES
Q5SZQ8	no	no	no	no	no	no	YES
Q5T035	no	no	no	no	no	no	YES
Q5T1V6	no	no	no	YES	YES	YES	YES
Q5T5J6	no	no	no	no	no	no	YES
Q5T764	no	no	no	no	no	no	YES
Q5T7N2	no	no	no	no	no	no	YES
Q5T8I9	no	no	no	no	no	no	YES
Q5TA45	no	no	no	no	no	no	YES
Q5TAP6	no	no	no	no	no	no	YES
Q5TBB1	no	no	YES	no	YES	YES	YES
Q5VTE6	no	no	no	no	no	no	YES
Q5VWX1	no	no	no	no	no	no	YES
Q5VZ19	no	no	no	no	no	no	YES
Q5XG87	no	no	no	no	no	no	YES
Q68E01	no	no	YES	no	YES	YES	YES
Q69YN2	no	no	YES	no	YES	YES	YES
Q6GMV3	no	no	no	no	no	no	YES
Q6I9Y2	no	YES	YES	no	no	YES	YES
Q6IEG0	no	YES	YES	no	no	YES	YES
Q6IMN6	no	no	no	no	no	no	YES
Q6IPR3	no	no	no	no	no	no	YES
Q6IS14	no	no	YES	no	YES	YES	YES
Q6L8Q7	no	no	YES	no	YES	YES	YES
Q6NTF7	no	no	no	no	no	no	YES
Q6NWY9	no	no	no	no	no	no	YES
Q6NXG1	no	no	no	no	no	no	YES
Q6P1Q9	no	no	no	no	no	no	YES
Q6P1R4	no	no	YES	no	YES	YES	YES
Q6P5R6	no	no	no	no	no	no	YES
Q6P5S7	no	no	no	no	no	no	YES
Q6P9B9	no	YES	YES	no	no	YES	YES
Q6PF06	no	no	no	no	no	no	YES
Q6PI26	no	no	no	no	no	no	YES
Q6PIY7	no	no	no	no	no	no	YES
Q6UX04	YES	YES	YES	no	YES	YES	YES
Q6ZP01	no	no	no	no	no	no	YES
Q6ZRY4	no	no	no	no	no	no	YES
Q6ZSC3	no	no	no	no	no	no	YES
Q75QN2	no	no	no	no	no	no	YES
Q76MJ5	no	no	no	no	no	no	YES
Q7L2H7	no	no	YES	no	YES	YES	YES
Q7L3T8	no	no	no	no	no	no	YES
Q7L7V1	no	no	no	no	no	no	YES
Q7Z2E3	no	no	no	no	no	no	YES
Q7Z2Z2	no	no	YES	no	YES	YES	YES
Q7Z333	no	no	no	no	no	no	YES
Q7Z3E1	no	no	no	no	no	no	YES
Q7Z3Z3	no	no	no	no	no	no	YES
Q7Z3Z4	no	no	no	no	no	no	YES
Q7Z4G4	no	no	no	no	no	no	YES
Q7Z5L2	no	no	no	no	no	no	YES
Q7Z5W3	no	no	no	no	no	no	YES
Q7Z6J9	no	no	no	no	no	no	YES
Q7Z6M4	no	no	no	no	no	no	YES
Q7Z6V5	no	no	no	no	no	no	YES
Q7Z7A3	no	no	no	no	no	no	YES
Q7Z7F7	no	YES	YES	no	no	YES	YES
Q86SE8	no	no	no	no	no	no	YES
Q86SG3	no	no	no	no	no	no	YES
Q86TM3	no	no	no	no	no	no	YES
Q86TN4	no	no	no	YES	YES	YES	YES
Q86TS9	no	YES	YES	no	no	YES	YES
Q86U44	no	no	YES	no	YES	YES	YES
Q86U90	no	no	YES	no	YES	YES	YES
Q86UA1	no	no	no	no	no	no	YES
Q86US8	no	no	no	no	no	no	YES
Q86W42	no	no	YES	no	YES	YES	YES
Q86WB0	no	YES	YES	no	no	YES	YES
Q86YF9	no	no	no	no	no	no	YES
Q86YN6	no	no	no	no	no	no	YES
Q8IU60	no	no	no	no	no	no	YES
Q8IV42	no	no	no	no	no	no	YES
Q8IV48	no	no	no	no	no	no	YES
Q8IX18	no	no	YES	no	YES	YES	YES
Q8IXZ2	no	no	no	no	no	no	YES
Q8IY21	no	no	no	no	no	no	YES
Q8IY37	no	no	no	no	no	no	YES
Q8IYB7	no	no	no	YES	YES	YES	YES
Q8IYL2	no	no	no	no	no	no	YES
Q8IYT2	no	no	no	no	no	no	YES
Q8IYX4	no	no	no	no	no	no	YES
Q8IYY4	no	no	no	no	no	no	YES
Q8IZD4	no	no	no	no	no	no	YES
Q8IZP6	no	no	no	no	no	no	YES
Q8N0Z8	no	no	no	no	no	no	YES
Q8N1G1	no	no	no	no	no	no	YES
Q8N1G2	no	no	no	YES	YES	YES	YES
Q8N1W1	no	no	no	no	no	no	YES
Q8N201	no	YES	YES	no	no	YES	YES
Q8N2A8	no	no	no	no	no	no	YES
Q8N2M8	no	YES	YES	no	no	YES	YES
Q8N442	no	no	no	no	no	no	YES
Q8N5A5	no	no	YES	no	YES	YES	YES
Q8N5N7	no	no	no	no	no	no	YES
Q8N5X7	no	no	no	no	no	no	YES
Q8N5Y2	no	no	no	no	no	no	YES
Q8N6W0	no	no	no	no	no	no	YES
Q8N7X1	no	no	no	no	no	no	YES
Q8N8D1	no	YES	YES	no	no	YES	YES
Q8N8Q3	no	no	no	no	no	no	YES
Q8N8U3	no	no	no	no	no	no	YES
Q8N9N2	no	no	no	YES	YES	YES	YES
Q8N9N8	no	no	no	no	no	no	YES
Q8N9W6	no	no	no	no	no	no	YES
Q8NA58	no	no	no	no	no	no	YES
Q8NAT2	no	no	no	no	no	no	YES
Q8NBJ9	no	no	no	no	no	no	YES
Q8NCE0	no	no	no	no	no	no	YES
Q8NCV1	no	no	no	no	no	no	YES
Q8ND04	no	no	no	no	no	no	YES
Q8NDG6	no	no	no	no	no	no	YES
Q8NE18	no	no	no	no	no	no	YES
Q8NHU6	no	no	no	no	no	no	YES
Q8NI27	no	no	YES	no	YES	YES	YES
Q8TAA1	no	no	no	no	no	no	YES
Q8TAS1	no	no	no	no	no	no	YES
Q8TBY0	no	no	no	no	no	no	YES
Q8TC59	no	no	no	no	no	no	YES
Q8TC92	no	no	no	no	no	no	YES
Q8TCC3	no	YES	YES	no	no	YES	YES
Q8TDE3	no	no	no	no	no	no	YES
Q8TDP1	no	no	no	no	no	no	YES
Q8TE96	no	no	no	no	no	no	YES
Q8TEA1	no	no	no	no	no	no	YES
Q8TF46	no	no	no	no	no	no	YES
Q8WTP8	no	no	no	no	no	no	YES
Q8WTR7	no	no	no	no	no	no	YES
Q8WTS6	no	no	no	no	no	no	YES
Q8WU68	no	no	YES	no	YES	YES	YES
Q8WVK2	no	no	YES	no	YES	YES	YES
Q8WW01	no	no	no	YES	YES	YES	YES
Q8WW27	no	no	no	no	no	no	YES
Q8WW36	no	no	no	no	no	no	YES
Q8WXD5	no	no	no	no	no	no	YES
Q8WY41	no	no	no	no	no	no	YES
Q8WYQ5	no	no	no	no	no	no	YES
Q8WYQ9	no	no	no	no	no	no	YES
Q92540	no	no	no	no	no	no	YES
Q92552	no	no	YES	no	YES	YES	YES
Q92664	no	no	no	no	no	no	YES
Q92797	no	no	YES	no	YES	YES	YES
Q92901	no	no	no	no	no	no	YES
Q92904	no	no	no	no	no	no	YES
Q92989	no	no	no	no	no	no	YES
Q93091	no	no	no	no	no	no	YES
Q969E8	no	no	no	no	no	no	YES
Q969H6	no	no	no	no	no	no	YES
Q969L4	no	no	no	no	no	no	YES
Q969Q0	no	no	YES	no	YES	YES	YES
Q969S9	no	no	YES	no	YES	YES	YES
Q969Y2	no	YES	YES	no	no	YES	YES
Q96AZ6	no	no	no	no	no	no	YES
Q96B26	no	no	YES	no	YES	YES	YES
Q96BK5	no	no	no	YES	YES	YES	YES
Q96BP3	no	no	YES	no	YES	YES	YES
Q96BT7	no	no	no	no	no	no	YES
Q96C86	no	no	YES	no	YES	YES	YES
Q96CB8	no	YES	YES	no	no	YES	YES
Q96CB9	YES	YES	YES	no	no	YES	YES
Q96DE0	no	no	no	no	no	no	YES
Q96DF8	no	YES	YES	no	no	YES	YES
Q96DP5	no	no	no	no	no	no	YES
Q96DU9	no	no	no	no	no	no	YES
Q96DV4	no	no	YES	no	YES	YES	YES
Q96E11	no	no	YES	no	YES	YES	YES
Q96EH5	no	no	no	no	no	no	YES
Q96EK7	no	no	no	no	no	no	YES
Q96EL3	no	YES	YES	no	no	YES	YES
Q96F86	no	no	YES	no	YES	YES	YES
Q96FB5	no	no	no	no	no	no	YES
Q96FV9	no	YES	YES	no	no	YES	YES
Q96FX7	no	no	YES	no	YES	YES	YES
Q96G21	no	no	no	no	no	no	YES
Q96GC5	no	YES	YES	no	no	YES	YES
Q96GJ1	no	no	no	no	no	no	YES
Q96GM8	no	no	YES	no	YES	YES	YES
Q96GW9	no	no	no	no	no	no	YES
Q96H35	no	no	no	no	no	no	YES
Q96H79	no	no	YES	no	YES	YES	YES
Q96HW7	no	no	YES	no	YES	YES	YES
Q96I25	no	no	YES	no	YES	YES	YES
Q96I59	no	no	YES	no	YES	YES	YES
Q96IC2	no	no	no	no	no	no	YES
Q96IZ5	no	no	no	no	no	no	YES
Q96IZ6	no	no	no	no	no	no	YES
Q96IZ7	no	no	YES	no	YES	YES	YES
Q96J01	no	no	YES	no	YES	YES	YES
Q96J87	no	no	no	no	no	no	YES
Q96J94	no	no	no	no	no	no	YES
Q96JY0	no	no	no	no	no	no	YES
Q96L12	no	no	no	no	no	no	YES
Q96L21	no	no	no	no	no	no	YES
Q96LI5	no	no	no	no	no	no	YES
Q96LT9	no	YES	YES	no	no	YES	YES
Q96M93	no	no	no	no	no	no	YES
Q96MH2	no	no	no	no	no	no	YES
Q96N16	no	no	no	no	no	no	YES
Q96NC0	no	YES	YES	no	no	YES	YES
Q96P70	no	no	YES	no	YES	YES	YES
Q96Q11	no	no	YES	no	YES	YES	YES
Q96QU8	no	no	no	YES	YES	YES	YES
Q96RS0	no	no	no	no	no	no	YES
Q96SZ6	no	no	no	no	no	no	YES
Q99547	no	no	no	no	no	no	YES
Q99633	no	YES	YES	no	no	YES	YES
Q99717	no	no	no	no	no	no	YES
Q99728	no	no	no	no	no	no	YES
Q99973	no	no	no	no	no	no	YES
Q9BPZ3	no	no	no	no	no	no	YES
Q9BQ65	no	no	no	no	no	no	YES
Q9BQI3	no	no	no	no	no	no	YES
Q9BRA0	no	no	no	no	no	no	YES
Q9BRR8	no	YES	YES	no	no	YES	YES
Q9BRS2	no	no	no	YES	YES	YES	YES
Q9BRS8	no	no	no	no	no	no	YES
Q9BRX2	no	no	YES	no	YES	YES	YES
Q9BRX9	no	no	no	no	no	no	YES
Q9BSV6	no	no	no	no	no	no	YES
Q9BTE6	no	no	no	YES	YES	YES	YES
Q9BTF0	no	no	no	no	no	no	YES
Q9BTM9	no	no	no	no	no	no	YES
Q9BUB4	no	no	no	no	no	no	YES
Q9BUR4	no	YES	YES	no	no	YES	YES
Q9BV44	no	no	no	YES	YES	YES	YES
Q9BV90	no	no	no	no	no	no	YES
Q9BVS4	no	no	no	YES	YES	YES	YES
Q9BVS5	no	YES	YES	no	no	YES	YES
Q9BW92	no	no	YES	no	YES	YES	YES
Q9BWJ5	no	YES	YES	no	no	YES	YES
Q9BWT3	no	no	no	no	no	no	YES
Q9BWU0	no	no	YES	no	YES	YES	YES
Q9BX10	no	no	no	no	no	no	YES
Q9BXR0	no	no	YES	no	YES	YES	YES
Q9BXT4	no	no	no	no	no	no	YES
Q9BXT6	no	no	no	no	no	no	YES
Q9BXT8	no	no	no	no	no	no	YES
Q9BY44	no	no	YES	no	YES	YES	YES
Q9BYX4	no	no	no	no	no	no	YES
Q9BZB8	no	no	no	no	no	no	YES
Q9BZC1	no	no	no	no	no	no	YES
Q9BZE2	no	no	no	no	no	no	YES
Q9C0B1	no	no	YES	no	YES	YES	YES
Q9C0B9	no	no	no	no	no	no	YES
Q9C0D7	no	no	no	no	no	no	YES
Q9C0E2	no	no	YES	no	YES	YES	YES
Q9GZL7	no	no	YES	no	YES	YES	YES
Q9GZM3	no	no	no	no	no	no	YES
Q9GZS1	no	no	no	no	no	no	YES
Q9GZS3	no	no	YES	no	YES	YES	YES
Q9GZV4	no	no	no	no	no	no	YES
Q9GZY0	no	no	no	no	no	no	YES
Q9H089	no	no	YES	no	YES	YES	YES
Q9H0H0	no	no	YES	no	YES	YES	YES
Q9H0K6	no	no	no	no	no	no	YES
Q9H0R6	no	no	no	no	no	no	YES
Q9H0U6	no	no	no	no	no	no	YES
Q9H0W8	no	no	no	no	no	no	YES
Q9H1A7	no	no	no	no	no	no	YES
Q9H1B4	no	no	no	no	no	no	YES
Q9H1E1	no	no	no	no	no	no	YES
Q9H1J1	no	no	no	no	no	no	YES
Q9H2H8	no	no	YES	no	YES	YES	YES
Q9H2K0	YES	YES	YES	no	no	YES	YES
Q9H2T7	no	no	no	no	no	no	YES
Q9H2W6	no	no	YES	no	YES	YES	YES
Q9H361	no	no	no	no	no	no	YES
Q9H3H1	no	no	no	no	no	no	YES
Q9H3J6	no	no	no	no	no	no	YES
Q9H4D5	no	no	no	no	no	no	YES
Q9H5Z1	no	no	no	no	no	no	YES
Q9H633	no	no	no	no	no	no	YES
Q9H649	no	no	no	no	no	no	YES
Q9H668	no	no	no	no	no	no	YES
Q9H6E5	no	no	YES	no	YES	YES	YES
Q9H777	no	no	no	no	no	no	YES
Q9H7N4	no	YES	YES	no	no	YES	YES
Q9H7Z6	no	no	no	no	no	no	YES
Q9H814	no	no	YES	no	YES	YES	YES
Q9H840	no	no	no	YES	YES	YES	YES
Q9H974	no	no	YES	no	YES	YES	YES
Q9H9A5	no	no	no	no	no	no	YES
Q9H9P5	no	no	no	no	no	no	YES
Q9H9Z2	no	no	no	no	no	no	YES
Q9HA77	no	no	YES	no	YES	YES	YES
Q9HAU5	no	no	no	YES	YES	YES	YES
Q9HAZ1	no	no	no	no	no	no	YES
Q9HC16	no	no	YES	no	YES	YES	YES
Q9HCE5	no	no	no	no	no	no	YES
Q9HCG8	YES	YES	YES	no	YES	YES	YES
Q9HCJ0	no	no	no	no	no	no	YES
Q9HCK5	no	no	no	no	no	no	YES
Q9HCS7	no	no	YES	no	YES	YES	YES
Q9HD15	no	no	YES	no	YES	YES	YES
Q9HD33	no	no	YES	no	YES	YES	YES
Q9HD40	no	no	no	no	no	no	YES
Q9NP77	no	no	YES	no	YES	YES	YES
Q9NPD3	no	no	YES	no	YES	YES	YES
Q9NPE3	no	no	no	no	no	no	YES
Q9NPJ4	no	no	no	no	no	no	YES
Q9NPJ8	no	no	no	no	no	no	YES
Q9NQE9	no	no	no	no	no	no	YES
Q9NQI0	no	no	no	no	no	no	YES
Q9NQM4	no	no	no	no	no	no	YES
Q9NQT4	no	no	YES	no	YES	YES	YES
Q9NQT5	no	no	YES	no	YES	YES	YES
Q9NQZ3	no	no	no	no	no	no	YES
Q9NR48	no	no	no	no	no	no	YES
Q9NR50	YES	YES	YES	no	YES	YES	YES
Q9NR90	no	no	no	no	no	no	YES
Q9NR97	no	no	no	no	no	no	YES
Q9NRJ5	no	no	no	no	no	no	YES
Q9NRN9	no	no	no	no	no	no	YES
Q9NRX2	no	YES	YES	no	no	YES	YES
Q9NSE4	no	no	YES	no	YES	YES	YES
Q9NUP7	no	no	no	no	no	no	YES
Q9NV66	no	no	no	no	no	no	YES
Q9NV88	no	YES	YES	no	no	YES	YES
Q9NVH2	no	no	YES	no	YES	YES	YES
Q9NVM6	no	no	YES	no	YES	YES	YES
Q9NVR2	no	no	no	no	no	no	YES
Q9NVR5	no	no	no	no	no	no	YES
Q9NWB1	no	YES	YES	no	no	YES	YES
Q9NWK9	no	no	no	no	no	no	YES
Q9NWS0	no	no	no	YES	YES	YES	YES
Q9NWX6	no	no	no	no	no	no	YES
Q9NWZ8	no	no	no	no	no	no	YES
Q9NX01	no	no	no	no	no	no	YES
Q9NX74	no	no	no	no	no	no	YES
Q9NXL6	no	no	no	no	no	no	YES
Q9NYH9	no	no	no	no	no	no	YES
Q9NYK1	no	no	no	no	no	no	YES
Q9NZE8	no	no	no	no	no	no	YES
Q9NZJ5	no	no	no	no	no	no	YES
Q9NZN8	no	no	YES	no	YES	YES	YES
Q9P0J6	no	no	no	no	no	no	YES
Q9P1Y6	no	no	no	no	no	no	YES
Q9P2I0	no	no	YES	no	YES	YES	YES
Q9P2J5	no	no	YES	no	YES	YES	YES
Q9P2K8	no	no	no	no	no	no	YES
Q9P2P1	no	no	no	no	no	no	YES
Q9UBB9	no	YES	YES	no	no	YES	YES
Q9UBC3	no	no	no	no	no	no	YES
Q9UBK2	no	no	no	no	no	no	YES
Q9UBP6	no	no	no	YES	YES	YES	YES
Q9UBQ5	no	no	YES	no	YES	YES	YES
Q9UDW3	no	YES	YES	no	no	YES	YES
Q9UFF9	no	no	no	no	no	no	YES
Q9UGC7	no	no	no	no	no	no	YES
Q9UGM6	YES	YES	YES	no	no	YES	YES
Q9UHI6	no	no	YES	no	YES	YES	YES
Q9UHK0	no	YES	YES	no	no	YES	YES
Q9UHL0	no	no	no	no	no	no	YES
Q9UI10	no	no	YES	no	YES	YES	YES
Q9UI26	no	no	YES	no	YES	YES	YES
Q9UI30	no	no	no	YES	YES	YES	YES
Q9UI43	no	no	no	no	no	no	YES
Q9UIA9	no	no	YES	no	YES	YES	YES
Q9UIF8	no	no	no	no	no	no	YES
Q9UIF9	no	no	no	no	no	no	YES
Q9UIV1	no	no	no	no	no	no	YES
Q9UJJ7	no	no	no	no	no	no	YES
Q9UJK0	no	no	no	no	no	no	YES
Q9UK39	no	no	no	no	no	no	YES
Q9UK45	no	no	YES	no	YES	YES	YES
Q9UKF6	no	no	YES	no	YES	YES	YES
Q9UKK3	no	no	no	no	no	no	YES
Q9UKK6	no	no	no	no	no	no	YES
Q9UKZ1	no	no	no	YES	YES	YES	YES
Q9UL03	no	YES	YES	no	no	YES	YES
Q9ULC4	no	no	YES	no	YES	YES	YES
[truncated: 1,720 more rows]
