# Supplementary material for: The RNA-dependent association of phosphatidylinositol 4,5-bisphosphate with intrinsically disordered proteins contribute to nuclear compartmentalization
Source: PLoS Genet. 2024 Dec 2;20(12):e1011462. doi: 10.1371/journal.pgen.1011462 (PMC11668513; doi:10.1371/journal.pgen.1011462)
Supplement: S7 Table — (XLSX) [file pgen.1011462.s030.xlsx]

## Sheet: S7 Table
S7 Table. Proteins connected with phase separation or membraneless organelles in analysed datasets.
The PhaSepDB database, version 2.0 (http://db.phasep.pro/) was searched for human proteins with experimental evidence for phase separation (PS) and/or membraneless organelles (MLOs), resulting in list of 4,014 proteins (Swiss-Prot reviewed, mapped to the reference proteome UP000005640). This list was then compared to all datasets. Statistical differences between datasets were analyzed in R, versi…
List of proteins connected with phase separation	RDPA proteins	Nucleo-specific proteins	Nuclear fraction proteins	Cytosol-specific proteins	Cytosolic fraction proteins	Total cell proteome	Reference proteome				RDPA proteins	Nucleo-specific proteins	Nuclear fraction proteins	Cytosol-specific proteins	Cytosolic fraction proteins	Total cell proteome	Reference proteome
A0A0U1RRE5	no	no	no	no	no	no	YES			Total number of proteins in the dataset	183	848	3655	428	3379	4082	20577
A1L020	no	no	no	no	no	no	YES			Number of proteins connected with PS or MLOs	101	302	1806	163	1751	1969	4007
A2A288	no	no	no	no	no	no	YES			Percentage of proteins connected with PS or MLOs (%)	55.1913	35.6132	49.4118	38.0841	51.8201	48.2362	19.4732
A4D1E9	no	YES	YES	no	no	YES	YES
A5YKK6	no	no	YES	no	YES	YES	YES
A8CG34	no	YES	YES	no	no	YES	YES
C9JLW8	no	no	no	no	no	no	YES			Statistics
I0J062	no	no	no	no	no	no	YES				p-value
O00165	no	YES	YES	no	no	YES	YES			RDPA proteins vs. Nucleo-specific proteins	6.98301e-10
O00257	no	no	no	no	no	no	YES			RDPA proteins vs. Nuclear fraction proteins	0.0631211
O00422	no	YES	YES	no	no	YES	YES			RDPA proteins vs. Total cell proteome	0.032099
O00567	no	no	YES	no	YES	YES	YES			RDPA proteins vs. Reference proteome	5.71073e-27
O14746	no	no	no	no	no	no	YES			Nucleo-specific proteins vs. Nuclear fraction proteins	2.05841e-20
O15047	no	YES	YES	no	no	YES	YES			Nucleo-specific proteins vs. Total cell proteome	6.16654e-17
O15055	no	no	no	no	no	no	YES			Nucleo-specific proteins vs. Reference proteome	1.74352e-29
O15116	no	no	no	no	no	no	YES			Nuclear fraction proteins vs. Total cell proteome	6.27864e-06
O15213	no	no	no	no	no	no	YES			Nuclear fraction proteins vs. Reference proteome	0
O15234	no	no	YES	no	YES	YES	YES			Cytosol-specific proteins vs. Cytosolic fraction proteins	7.266e-10
O15381	no	YES	YES	no	no	YES	YES			Cytosol-specific proteins vs. Total cell proteome	5.09597e-06
O15446	no	no	YES	no	YES	YES	YES			Cytosol-specific proteins vs. Reference proteome	1.37596e-19
O15527	no	no	no	no	no	no	YES			Cytosolic fraction proteins vs. Total cell proteome	2.1565e-24
O15550	no	no	no	no	no	no	YES			Cytosolic fraction proteins vs. Reference proteome	0
O43390	no	no	YES	no	YES	YES	YES			Total cell proteome vs. Reference proteome	0
O43447	no	no	YES	no	YES	YES	YES
O43660	no	no	YES	no	YES	YES	YES
O43781	no	no	no	no	no	no	YES
O43809	no	no	YES	no	YES	YES	YES
O43823	no	no	YES	no	YES	YES	YES
O60318	no	YES	YES	no	no	YES	YES
O60479	no	no	no	no	no	no	YES
O60828	YES	YES	YES	no	YES	YES	YES
O60832	no	no	YES	no	YES	YES	YES
O60934	no	YES	YES	no	no	YES	YES
O60936	no	no	no	no	no	no	YES
O75151	no	no	no	no	no	no	YES
O75177	no	no	no	no	no	no	YES
O75319	no	no	no	no	no	no	YES
O75385	no	no	no	no	no	no	YES
O75494	no	no	YES	no	YES	YES	YES
O75554	no	no	YES	no	YES	YES	YES
O75925	no	no	no	no	no	no	YES
O75928	no	no	no	no	no	no	YES
O94818	no	no	no	no	no	no	YES
O94906	no	no	YES	no	YES	YES	YES
O95232	no	no	YES	no	YES	YES	YES
O95453	no	no	YES	no	YES	YES	YES
O95707	no	no	no	no	no	no	YES
P00441	no	no	YES	no	YES	YES	YES
P01106	no	no	no	no	no	no	YES
P02545	no	no	YES	no	YES	YES	YES
P04637	no	no	no	no	no	no	YES
P06730	no	no	YES	no	YES	YES	YES
P08621	no	no	YES	no	YES	YES	YES
P0DI83	no	no	no	no	no	no	no
P10071	no	no	no	no	no	no	YES
P11387	no	no	YES	no	YES	YES	YES
P11388	no	no	YES	no	YES	YES	YES
P11940	no	no	YES	no	YES	YES	YES
P12270	no	no	YES	no	YES	YES	YES
P13056	no	no	no	no	no	no	YES
P15927	no	no	YES	no	YES	YES	YES
P16383	no	no	YES	no	YES	YES	YES
P17480	no	no	no	YES	YES	YES	YES
P17600	no	no	no	no	no	no	YES
P17676	no	YES	YES	no	no	YES	YES
P17844	no	no	YES	no	YES	YES	YES
P18583	no	no	YES	no	YES	YES	YES
P19474	no	no	no	no	no	no	YES
P19544	no	no	no	no	no	no	YES
P20592	no	no	no	no	no	no	YES
P21359	no	no	no	YES	YES	YES	YES
P22087	no	no	YES	no	YES	YES	YES
P23396	no	no	YES	no	YES	YES	YES
P23497	no	YES	YES	no	no	YES	YES
P25490	no	no	YES	no	YES	YES	YES
P25685	no	no	YES	no	YES	YES	YES
P26196	no	no	YES	no	YES	YES	YES
P26651	no	no	no	no	no	no	YES
P27694	no	no	YES	no	YES	YES	YES
P29375	no	no	no	no	no	no	YES
P29590	YES	YES	YES	no	no	YES	YES
P31483	no	no	YES	no	YES	YES	YES
P31943	no	no	YES	no	YES	YES	YES
P33076	no	no	no	no	no	no	YES
P35637	no	no	YES	no	YES	YES	YES
P38432	YES	YES	YES	no	no	YES	YES
P38919	YES	YES	YES	no	YES	YES	YES
P39748	no	no	YES	no	YES	YES	YES
P41220	no	no	no	no	no	no	YES
P42285	no	no	YES	no	YES	YES	YES
P46013	no	no	YES	no	YES	YES	YES
P46100	no	no	no	no	no	no	YES
P46783	no	no	YES	no	YES	YES	YES
P48436	no	no	no	no	no	no	YES
P48729	no	no	YES	no	YES	YES	YES
P49711	no	no	no	no	no	no	YES
P49715	no	no	no	no	no	no	YES
P49792	YES	YES	YES	no	YES	YES	YES
P50222	no	no	no	no	no	no	YES
P51531	no	YES	YES	no	no	YES	YES
P51532	no	no	YES	no	YES	YES	YES
P51816	no	no	no	no	no	no	YES
P51955	no	no	no	no	no	no	YES
P52298	no	no	YES	no	YES	YES	YES
P52597	no	no	YES	no	YES	YES	YES
P52824	no	no	no	no	no	no	YES
P52948	no	no	YES	no	YES	YES	YES
P54132	no	no	no	no	no	no	YES
P55072	no	no	YES	no	YES	YES	YES
P55199	YES	YES	YES	no	no	YES	YES
P55735	no	no	YES	no	YES	YES	YES
P55769	no	no	YES	no	YES	YES	YES
P56182	no	no	no	no	no	no	YES
P57052	no	no	no	no	no	no	YES
P57740	no	no	YES	no	YES	YES	YES
P60484	no	no	no	no	no	no	YES
P61011	no	no	YES	no	YES	YES	YES
P61129	no	no	no	no	no	no	YES
P61236	no	no	no	no	no	no	YES
P62310	no	YES	YES	no	no	YES	YES
P62312	no	no	YES	no	YES	YES	YES
P98179	no	no	no	no	no	no	YES
Q00987	no	no	no	no	no	no	YES
Q01081	no	no	YES	no	YES	YES	YES
Q01130	no	no	YES	no	YES	YES	YES
Q01826	no	no	no	no	no	no	YES
Q01844	no	no	YES	no	YES	YES	YES
Q02040	no	YES	YES	no	no	YES	YES
Q03188	no	no	no	no	no	no	YES
Q04206	no	no	no	YES	YES	YES	YES
Q04637	no	no	YES	no	YES	YES	YES
Q05066	no	no	no	no	no	no	YES
Q06265	no	no	YES	no	YES	YES	YES
Q06587	YES	YES	YES	no	no	YES	YES
Q06609	no	no	no	no	no	no	YES
Q06787	no	no	YES	no	YES	YES	YES
Q08170	no	YES	YES	no	no	YES	YES
Q08752	no	no	YES	no	YES	YES	YES
Q09161	no	no	YES	no	YES	YES	YES
Q0WX57	no	no	no	no	no	no	YES
Q12769	no	no	YES	no	YES	YES	YES
Q12837	no	no	no	no	no	no	YES
Q12906	no	no	YES	no	YES	YES	YES
Q13148	no	no	YES	no	YES	YES	YES
Q13247	no	no	YES	no	YES	YES	YES
Q13283	no	no	YES	no	YES	YES	YES
Q13342	no	no	no	no	no	no	YES
Q13427	YES	YES	YES	no	no	YES	YES
Q13435	no	no	YES	no	YES	YES	YES
Q13501	no	no	YES	no	YES	YES	YES
Q13526	no	no	YES	no	YES	YES	YES
Q13610	no	no	YES	no	YES	YES	YES
Q13627	no	no	no	no	no	no	YES
Q13761	no	no	no	no	no	no	YES
Q13823	no	no	no	no	no	no	YES
Q13838	no	no	YES	no	YES	YES	YES
Q13895	no	no	YES	no	YES	YES	YES
Q13901	no	no	no	no	no	no	YES
Q14011	no	YES	YES	no	no	YES	YES
Q14149	no	YES	YES	no	no	YES	YES
Q14157	no	no	YES	no	YES	YES	YES
Q14164	no	no	no	no	no	no	YES
Q14191	no	no	no	no	no	no	YES
Q14207	no	YES	YES	no	no	YES	YES
Q14331	no	no	no	YES	YES	YES	YES
Q14444	no	no	YES	no	YES	YES	YES
Q14671	no	no	YES	no	YES	YES	YES
Q14684	no	no	no	no	no	no	YES
Q14764	no	no	YES	no	YES	YES	YES
Q14978	YES	YES	YES	no	YES	YES	YES
Q15007	no	no	no	no	no	no	YES
Q15024	no	no	YES	no	YES	YES	YES
Q15061	no	no	no	no	no	no	YES
Q15397	no	no	no	no	no	no	YES
Q15717	no	no	YES	no	YES	YES	YES
Q15723	no	no	no	no	no	no	YES
Q16533	no	no	no	no	no	no	YES
Q16630	no	no	YES	no	YES	YES	YES
Q16637	no	no	YES	no	YES	YES	YES
Q16790	YES	YES	YES	no	YES	YES	YES
Q32P51	no	no	YES	no	YES	YES	YES
Q504Q3	no	no	no	no	no	no	YES
Q53GS7	no	no	no	no	no	no	YES
Q58A45	no	no	no	no	no	no	YES
Q5EE01	no	no	no	no	no	no	YES
Q5F1R6	no	no	YES	no	YES	YES	YES
Q5H9S7	no	no	no	no	no	no	YES
Q5HY92	no	no	no	no	no	no	YES
Q5HYJ3	no	no	no	no	no	no	YES
Q5JVS0	no	no	no	no	no	no	YES
Q5T5X7	no	no	no	no	no	no	YES
Q5TGY3	no	no	no	no	no	no	YES
Q5U5Q3	no	no	no	no	no	no	YES
Q5W0Q7	no	no	no	no	no	no	YES
Q6NT76	no	no	no	no	no	no	YES
Q6P2E9	no	no	YES	no	YES	YES	YES
Q6P2H3	no	no	no	no	no	no	YES
Q6P6C2	no	YES	YES	no	no	YES	YES
Q6PCD5	no	no	no	no	no	no	YES
Q6PJT7	no	no	YES	no	YES	YES	YES
Q6UWU4	no	no	no	no	no	no	YES
Q6VMQ6	no	YES	YES	no	no	YES	YES
Q6ZMT4	no	no	no	no	no	no	YES
Q6ZN04	no	no	no	no	no	no	YES
Q6ZN17	no	no	no	no	no	no	YES
Q71RC2	no	no	YES	no	YES	YES	YES
Q75N03	no	YES	YES	no	no	YES	YES
Q7L622	no	no	no	no	no	no	YES
Q7Z2E3	no	no	no	no	no	no	YES
Q7Z417	no	no	YES	no	YES	YES	YES
Q7Z6G8	no	no	no	no	no	no	YES
Q86U42	no	no	YES	no	YES	YES	YES
Q86U44	no	no	YES	no	YES	YES	YES
Q86V81	no	no	YES	no	YES	YES	YES
Q86WT6	no	no	no	no	no	no	YES
Q86WX3	no	no	no	no	no	no	YES
Q86YP4	no	no	YES	no	YES	YES	YES
Q8IU60	no	no	no	no	no	no	YES
Q8IUH3	no	YES	YES	no	no	YES	YES
Q8IV48	no	no	no	no	no	no	YES
Q8IY18	no	no	no	no	no	no	YES
Q8IY81	no	no	YES	no	YES	YES	YES
Q8IYB3	no	no	YES	no	YES	YES	YES
Q8IYB7	no	no	no	YES	YES	YES	YES
Q8IYT8	no	no	no	no	no	no	YES
Q8IZD2	no	no	no	no	no	no	YES
Q8IZD4	no	no	no	no	no	no	YES
Q8IZH2	no	no	no	YES	YES	YES	YES
Q8IZL2	no	no	no	no	no	no	YES
Q8IZU1	no	no	no	no	no	no	YES
Q8N1F7	no	no	YES	no	YES	YES	YES
Q8N2W9	no	no	no	no	no	no	YES
Q8N3C0	no	no	YES	no	YES	YES	YES
Q8N3Z6	no	no	no	no	no	no	YES
Q8N668	no	no	YES	no	YES	YES	YES
Q8N684	no	no	YES	no	YES	YES	YES
Q8N726	no	no	no	no	no	no	no
Q8N9N2	no	no	no	YES	YES	YES	YES
Q8NCA5	no	no	YES	no	YES	YES	YES
Q8ND56	no	no	YES	no	YES	YES	YES
Q8ND90	no	no	no	no	no	no	YES
Q8NDT2	no	YES	YES	no	no	YES	YES
Q8NDV7	no	no	no	no	no	no	YES
Q8NEJ9	no	YES	YES	no	no	YES	YES
Q8NG50	no	no	no	no	no	no	YES
Q8NG66	no	no	no	no	no	no	YES
Q8NHM5	no	no	no	no	no	no	YES
Q8NI36	no	no	no	YES	YES	YES	YES
Q8TBZ6	no	no	no	YES	YES	YES	YES
Q8TC56	no	no	no	no	no	no	YES
Q8TCF1	no	no	no	no	no	no	YES
Q8TD16	no	no	YES	no	YES	YES	YES
Q8TD31	no	no	no	no	no	no	YES
Q8TF01	no	YES	YES	no	no	YES	YES
Q8WUM0	no	no	YES	no	YES	YES	YES
Q8WV24	no	no	no	no	no	no	YES
Q8WWM7	no	no	YES	no	YES	YES	YES
Q8WWY3	no	no	YES	no	YES	YES	YES
Q8WXF8	no	no	no	no	no	no	YES
Q8WXI9	no	no	YES	no	YES	YES	YES
Q8WYP5	no	no	no	no	no	no	YES
Q8WZ33	no	no	no	no	no	no	YES
Q92585	no	no	no	no	no	no	YES
Q92621	no	no	YES	no	YES	YES	YES
Q92737	no	no	no	no	no	no	YES
Q92766	no	no	no	no	no	no	YES
Q92804	no	no	YES	no	YES	YES	YES
Q92900	no	no	YES	no	YES	YES	YES
Q92966	no	no	no	no	no	no	YES
Q92979	no	no	YES	no	YES	YES	YES
Q92993	no	no	no	no	no	no	YES
Q92995	no	no	YES	no	YES	YES	YES
Q93062	no	no	no	no	no	no	YES
Q969G3	no	no	YES	no	YES	YES	YES
Q969H0	no	no	no	no	no	no	YES
Q969K3	no	no	no	no	no	no	YES
Q96AY2	no	no	no	no	no	no	YES
Q96CJ1	no	no	no	no	no	no	YES
Q96EB6	YES	YES	YES	no	YES	YES	YES
Q96EP1	no	no	no	no	no	no	YES
Q96EP5	no	no	YES	no	YES	YES	YES
Q96EV8	no	no	no	no	no	no	YES
Q96F86	no	no	YES	no	YES	YES	YES
Q96FC9	no	no	no	no	no	no	YES
Q96FQ6	no	no	YES	no	YES	YES	YES
Q96FX7	no	no	YES	no	YES	YES	YES
Q96G21	no	no	no	no	no	no	YES
Q96GC6	no	no	no	no	no	no	YES
Q96GM8	no	no	YES	no	YES	YES	YES
Q96GQ7	no	no	no	no	no	no	YES
Q96HA1	no	no	no	no	no	no	YES
Q96HI0	no	no	no	no	no	no	YES
Q96HW7	no	no	YES	no	YES	YES	YES
Q96J87	no	no	no	no	no	no	YES
Q96JC9	YES	YES	YES	no	no	YES	YES
Q96JK9	no	no	no	no	no	no	YES
Q96LA8	no	no	no	no	no	no	YES
Q96LT7	no	no	no	no	no	no	YES
Q96MF7	no	YES	YES	no	no	YES	YES
Q96MU7	no	no	YES	no	YES	YES	YES
Q96NS1	no	no	no	no	no	no	YES
Q96NY9	no	no	no	no	no	no	YES
Q96PM9	no	YES	YES	no	no	YES	YES
Q96Q89	no	no	no	no	no	no	YES
Q96QA6	no	no	no	no	no	no	YES
Q96QD9	no	YES	YES	no	no	YES	YES
Q96RS0	no	no	no	no	no	no	YES
Q96S94	no	no	no	no	no	no	YES
Q96SB8	no	no	no	no	no	no	YES
Q96SQ7	no	no	no	no	no	no	YES
Q96ST3	no	no	YES	no	YES	YES	YES
Q96T37	no	no	YES	no	YES	YES	YES
Q99459	no	no	YES	no	YES	YES	YES
Q99607	no	no	no	no	no	no	YES
Q99700	no	no	YES	no	YES	YES	YES
Q99720	no	no	YES	no	YES	YES	YES
Q99848	no	no	YES	no	YES	YES	YES
Q99996	no	no	no	no	no	no	YES
Q9BPY3	no	no	no	no	no	no	YES
Q9BQ04	no	no	YES	no	YES	YES	YES
Q9BRP8	no	no	YES	no	YES	YES	YES
Q9BSJ6	no	YES	YES	no	no	YES	YES
Q9BUJ2	no	no	YES	no	YES	YES	YES
Q9BUR4	no	YES	YES	no	no	YES	YES
Q9BUT9	no	no	YES	no	YES	YES	YES
Q9BV38	no	no	YES	no	YES	YES	YES
Q9BW27	no	no	YES	no	YES	YES	YES
Q9BWF2	no	no	no	no	no	no	YES
Q9BWG6	no	no	no	no	no	no	YES
Q9BY44	no	no	YES	no	YES	YES	YES
Q9BYB0	no	no	no	no	no	no	YES
Q9BZB8	no	no	no	no	no	no	YES
Q9BZE4	no	no	YES	no	YES	YES	YES
Q9BZI7	no	no	YES	no	YES	YES	YES
Q9BZJ0	no	YES	YES	no	no	YES	YES
Q9C086	no	no	no	no	no	no	YES
Q9C0B1	no	no	YES	no	YES	YES	YES
Q9GZL7	no	no	YES	no	YES	YES	YES
Q9H089	no	no	YES	no	YES	YES	YES
Q9H0A0	no	no	YES	no	YES	YES	YES
Q9H0D6	no	no	YES	no	YES	YES	YES
Q9H0G5	no	no	YES	no	YES	YES	YES
Q9H0S4	no	no	YES	no	YES	YES	YES
Q9H116	no	no	no	no	no	no	YES
Q9H165	no	no	no	no	no	no	YES
Q9H1I8	no	no	YES	no	YES	YES	YES
Q9H1Q7	no	no	no	no	no	no	YES
Q9H2U1	no	no	YES	no	YES	YES	YES
Q9H2X6	no	no	no	no	no	no	YES
Q9H307	YES	YES	YES	no	YES	YES	YES
Q9H4L4	no	YES	YES	no	no	YES	YES
Q9H4Z2	no	no	no	no	no	no	YES
Q9H583	no	no	no	no	no	no	YES
Q9H633	no	no	no	no	no	no	YES
Q9H7B2	no	no	YES	no	YES	YES	YES
Q9H814	no	no	YES	no	YES	YES	YES
Q9H869	no	no	no	no	no	no	YES
Q9H9G7	no	no	no	no	no	no	YES
Q9H9L3	no	no	no	no	no	no	YES
Q9H9Z2	no	no	no	no	no	no	YES
Q9HA38	no	no	no	no	no	no	YES
Q9HAF1	no	YES	YES	no	no	YES	YES
Q9HAJ7	no	no	no	no	no	no	YES
Q9HBD1	no	no	no	no	no	no	YES
Q9HC62	no	no	no	no	no	no	YES
Q9HCE1	no	no	YES	no	YES	YES	YES
Q9HCG8	YES	YES	YES	no	YES	YES	YES
Q9NPA8	YES	YES	YES	no	no	YES	YES
Q9NPE3	no	no	no	no	no	no	YES
Q9NPH5	no	no	no	no	no	no	YES
Q9NPI6	no	no	no	YES	YES	YES	YES
Q9NPJ4	no	no	no	no	no	no	YES
Q9NQB0	no	no	no	no	no	no	YES
Q9NQT4	no	no	YES	no	YES	YES	YES
Q9NQT5	no	no	YES	no	YES	YES	YES
Q9NR00	no	no	no	no	no	no	YES
Q9NR21	no	no	no	no	no	no	YES
Q9NR30	no	no	YES	no	YES	YES	YES
Q9NRA8	no	no	no	YES	YES	YES	YES
Q9NRC8	no	no	no	no	no	no	YES
Q9NRG9	no	no	YES	no	YES	YES	YES
Q9NRN9	no	no	no	no	no	no	YES
Q9NRR4	no	no	no	no	no	no	YES
Q9NSB8	no	no	no	no	no	no	YES
Q9NTK5	no	no	YES	no	YES	YES	YES
Q9NTZ6	no	no	YES	no	YES	YES	YES
Q9NV31	no	no	no	no	no	no	YES
Q9NVM4	no	no	no	no	no	no	YES
Q9NVN8	no	no	no	no	no	no	YES
Q9NVP1	no	no	no	no	no	no	YES
Q9NVU7	no	no	no	no	no	no	YES
Q9NVV9	no	no	no	no	no	no	YES
Q9NW13	no	no	YES	no	YES	YES	YES
Q9NX58	no	no	YES	no	YES	YES	YES
Q9NYF8	no	no	YES	no	YES	YES	YES
Q9NYH9	no	no	no	no	no	no	YES
Q9NYV6	no	no	no	no	no	no	YES
Q9NZ56	no	no	no	no	no	no	YES
Q9NZM5	no	no	no	no	no	no	YES
Q9P0U4	no	YES	YES	no	no	YES	YES
Q9P1T7	no	no	no	no	no	no	YES
Q9P275	no	no	no	no	no	no	YES
Q9P2D1	no	no	no	no	no	no	YES
Q9UBY9	no	no	no	no	no	no	YES
Q9UER7	no	no	YES	no	YES	YES	YES
Q9UJA5	no	no	YES	no	YES	YES	YES
Q9UK45	no	no	YES	no	YES	YES	YES
Q9UK58	no	YES	YES	no	no	YES	YES
Q9UKL3	no	no	no	no	no	no	YES
Q9UKX7	no	no	YES	no	YES	YES	YES
Q9UKY1	no	no	no	no	no	no	YES
Q9UL18	no	no	no	no	no	no	YES
Q9UL42	no	no	no	no	no	no	YES
Q9ULX6	no	no	YES	no	YES	YES	YES
Q9UMY1	no	no	no	no	no	no	YES
Q9UN81	no	no	no	no	no	no	YES
Q9UPQ9	no	no	no	no	no	no	YES
Q9UPS6	no	no	no	no	no	no	YES
Q9UQ80	no	no	YES	no	YES	YES	YES
Q9Y221	no	no	YES	no	YES	YES	YES
Q9Y230	no	no	YES	no	YES	YES	YES
Q9Y2F5	no	no	no	no	no	no	YES
Q9Y2V2	no	no	YES	no	YES	YES	YES
Q9Y2W1	no	no	YES	no	YES	YES	YES
Q9Y333	no	no	YES	no	YES	YES	YES
Q9Y3B2	no	no	no	no	no	no	YES
Q9Y3M2	no	no	no	no	no	no	YES
Q9Y3R0	no	no	no	no	no	no	YES
Q9Y3S2	no	no	YES	no	YES	YES	YES
Q9Y3Y2	no	YES	YES	no	no	YES	YES
Q9Y4E5	no	no	no	no	no	no	YES
Q9Y4X5	no	no	YES	no	YES	YES	YES
Q9Y4Y9	no	YES	YES	no	no	YES	YES
Q9Y4Z0	no	no	YES	no	YES	YES	YES
Q9Y580	no	no	YES	no	YES	YES	YES
Q9Y5A9	no	no	YES	no	YES	YES	YES
Q9Y657	no	YES	YES	no	no	YES	YES
Q9Y6X2	no	no	no	no	no	no	YES
A0A075B6S2	no	no	no	no	no	no	YES
A0A0A0MRZ7	no	no	no	no	no	no	YES
A0AV96	no	no	YES	no	YES	YES	YES
A0AVK6	no	no	no	no	no	no	YES
A0FGR8	no	no	YES	no	YES	YES	YES
A0PJW6	no	no	no	no	no	no	YES
A0PK00	no	no	no	no	no	no	YES
A1KXE4	no	no	no	no	no	no	YES
A1KZ92	no	no	no	no	no	no	YES
A1L162	no	no	no	no	no	no	YES
A1L190	no	no	no	no	no	no	YES
A1X283	no	no	no	no	no	no	YES
A1Z1Q3	no	no	no	no	no	no	YES
A2A2Z9	no	no	no	no	no	no	YES
A2A3K4	no	no	no	no	no	no	YES
A2NJV5	no	no	no	no	no	no	YES
A2RRP1	no	YES	YES	no	no	YES	YES
A2VDJ0	no	no	no	no	no	no	YES
A4D126	no	no	no	no	no	no	YES
A4D256	no	no	no	no	no	no	YES
A4IF30	no	no	no	no	no	no	YES
A6NDG6	no	no	YES	no	YES	YES	YES
A6NEL2	no	no	no	no	no	no	YES
A6NFT4	no	no	no	no	no	no	YES
A6NGC4	no	no	no	no	no	no	YES
A6NHJ4	no	no	no	no	no	no	YES
A6NHQ2	no	no	no	no	no	no	YES
A6NIK2	no	no	no	no	no	no	YES
A6NJB7	no	no	no	no	no	no	YES
A6NKD9	no	no	no	YES	YES	YES	YES
A6NKF1	no	no	YES	no	YES	YES	YES
A6NKL6	no	no	no	no	no	no	YES
A6NKT7	no	no	no	no	no	no	YES
A6NML5	no	no	no	no	no	no	YES
A6NNA5	no	no	no	no	no	no	YES
A6NNL5	no	no	no	no	no	no	YES
A6ZKI3	no	no	no	no	no	no	no
A7KAX9	no	no	no	no	no	no	YES
A8K855	no	no	no	no	no	no	YES
A8MU93	no	no	no	no	no	no	YES
A8MV24	no	no	no	no	no	no	YES
A8MV65	no	no	no	no	no	no	YES
A8MWD9	no	no	YES	no	YES	YES	YES
A8MXV4	no	YES	YES	no	no	YES	YES
A8MZ59	no	no	no	no	no	no	YES
A9UHW6	no	no	no	no	no	no	YES
B2CW77	no	no	no	no	no	no	YES
B2RD01	no	no	no	no	no	no	YES
B5ME19	YES	YES	YES	no	YES	YES	YES
C9J202	no	no	no	no	no	no	YES
C9J442	no	no	no	no	no	no	YES
C9JN71	no	no	no	no	no	no	YES
E9PAV3	YES	YES	YES	no	YES	YES	YES
Q15233	no	no	YES	no	YES	YES	YES
G2XKQ0	no	no	no	no	no	no	YES
H3BMG3	no	no	no	no	no	no	YES
H3BS89	no	no	no	no	no	no	YES
O00124	no	no	no	no	no	no	YES
O00139	no	no	YES	no	YES	YES	YES
O00151	no	no	YES	no	YES	YES	YES
O00154	no	no	YES	no	YES	YES	YES
O00159	no	no	YES	no	YES	YES	YES
O00168	no	no	no	no	no	no	YES
O00203	YES	YES	YES	no	YES	YES	YES
O00221	no	no	no	no	no	no	YES
O00233	no	no	YES	no	YES	YES	YES
O00238	no	no	no	no	no	no	YES
O00264	no	YES	YES	no	no	YES	YES
O00303	no	no	YES	no	YES	YES	YES
O00311	no	no	no	no	no	no	YES
O00327	no	no	no	no	no	no	YES
O00399	no	no	YES	no	YES	YES	YES
O00401	no	no	YES	no	YES	YES	YES
O00408	no	no	no	no	no	no	YES
O00425	no	no	YES	no	YES	YES	YES
O00443	no	no	YES	no	YES	YES	YES
O00469	no	no	YES	no	YES	YES	YES
O00471	no	no	no	YES	YES	YES	YES
O00483	no	no	YES	no	YES	YES	YES
O00488	no	YES	YES	no	no	YES	YES
O00505	YES	YES	YES	no	YES	YES	YES
O00534	no	no	no	YES	YES	YES	YES
O00541	no	no	no	no	no	no	YES
O00566	no	YES	YES	no	no	YES	YES
O00571	no	no	YES	no	YES	YES	YES
O00584	no	no	no	no	no	no	YES
O00585	no	no	no	no	no	no	YES
O00622	no	no	no	no	no	no	YES
O00623	no	no	no	no	no	no	YES
O00629	YES	YES	YES	no	YES	YES	YES
O00712	no	no	no	no	no	no	YES
O00746	no	no	no	no	no	no	YES
O00750	no	no	no	no	no	no	YES
O00757	no	no	no	no	no	no	YES
O00764	no	no	YES	no	YES	YES	YES
O00767	no	no	YES	no	YES	YES	YES
O14511	no	no	no	no	no	no	YES
O14513	no	no	no	no	no	no	YES
O14523	no	no	no	no	no	no	YES
O14548	no	YES	YES	no	no	YES	YES
O14558	no	no	no	no	no	no	YES
O14562	no	no	YES	no	YES	YES	YES
O14578	no	no	no	no	no	no	YES
O14595	no	no	no	no	no	no	YES
O14607	no	no	no	no	no	no	YES
O14617	YES	YES	YES	no	YES	YES	YES
O14638	no	no	no	no	no	no	YES
O14646	no	no	no	no	no	no	YES
O14668	no	no	no	no	no	no	YES
O14669	no	no	no	no	no	no	YES
O14717	no	no	no	no	no	no	YES
O14732	no	no	YES	no	YES	YES	YES
O14734	no	no	YES	no	YES	YES	YES
O14735	no	YES	YES	no	no	YES	YES
O14744	no	no	YES	no	YES	YES	YES
O14776	no	no	YES	no	YES	YES	YES
O14787	no	no	YES	no	YES	YES	YES
O14795	no	no	no	no	no	no	YES
O14818	no	no	YES	no	YES	YES	YES
O14832	no	no	no	no	no	no	YES
O14841	no	no	no	no	no	no	YES
O14874	no	no	no	no	no	no	YES
O14893	no	no	YES	no	YES	YES	YES
O14907	no	no	no	no	no	no	YES
O14908	no	no	YES	no	YES	YES	YES
O14924	no	no	no	no	no	no	YES
O14936	no	no	YES	no	YES	YES	YES
O14950	no	no	YES	no	YES	YES	YES
O14964	no	no	YES	no	YES	YES	YES
O14965	no	no	YES	no	YES	YES	YES
O14974	YES	YES	YES	no	YES	YES	YES
O14976	no	no	YES	no	YES	YES	YES
O14979	no	no	YES	no	YES	YES	YES
O14980	no	no	YES	no	YES	YES	YES
O14983	no	no	no	no	no	no	YES
O15020	no	no	no	no	no	no	YES
O15027	no	no	YES	no	YES	YES	YES
O15042	no	no	YES	no	YES	YES	YES
O15056	no	no	no	no	no	no	YES
O15063	no	no	no	no	no	no	YES
O15066	no	no	no	YES	YES	YES	YES
O15067	no	no	YES	no	YES	YES	YES
O15084	no	no	no	YES	YES	YES	YES
O15126	no	no	YES	no	YES	YES	YES
P61160	no	no	YES	no	YES	YES	YES
O15143	no	no	YES	no	YES	YES	YES
O15144	no	no	YES	no	YES	YES	YES
O15145	no	no	YES	no	YES	YES	YES
O15146	no	no	no	no	no	no	YES
O15155	no	no	YES	no	YES	YES	YES
O15160	no	no	YES	no	YES	YES	YES
O15169	no	no	no	no	no	no	YES
O15205	no	no	no	no	no	no	YES
O15226	no	YES	YES	no	no	YES	YES
O15264	no	no	no	no	no	no	YES
O15273	no	no	no	no	no	no	YES
O15287	no	no	no	no	no	no	YES
O15297	no	no	no	no	no	no	YES
O15342	no	no	no	no	no	no	YES
O15347	no	no	YES	no	YES	YES	YES
O15357	no	no	YES	no	YES	YES	YES
O15371	YES	YES	YES	no	YES	YES	YES
O15372	no	no	YES	no	YES	YES	YES
O15397	no	no	YES	no	YES	YES	YES
O15427	no	no	YES	no	YES	YES	YES
O15439	no	no	YES	no	YES	YES	YES
O15479	no	no	no	no	no	no	YES
O15480	no	no	no	no	no	no	YES
O15488	no	no	no	no	no	no	YES
O15511	no	no	YES	no	YES	YES	YES
O15514	no	no	no	no	no	no	YES
O15520	no	no	no	no	no	no	YES
O15523	no	no	no	no	no	no	YES
O15530	no	no	no	no	no	no	YES
O15535	no	no	no	no	no	no	YES
O15541	no	no	YES	no	YES	YES	YES
O15547	no	no	no	no	no	no	YES
O43143	YES	YES	YES	no	YES	YES	YES
O43148	no	no	YES	no	YES	YES	YES
O43156	no	no	YES	no	YES	YES	YES
O43159	no	no	no	no	no	no	YES
O43166	no	no	no	no	no	no	YES
O43172	no	no	YES	no	YES	YES	YES
O43175	no	no	YES	no	YES	YES	YES
O43196	no	no	no	no	no	no	YES
O43242	no	no	YES	no	YES	YES	YES
O43251	no	YES	YES	no	no	YES	YES
O43252	no	no	YES	no	YES	YES	YES
O43283	no	no	no	no	no	no	YES
O43290	no	no	YES	no	YES	YES	YES
O43298	no	no	no	no	no	no	YES
O43309	no	no	no	no	no	no	YES
O43318	no	no	no	no	no	no	YES
O43324	no	no	YES	no	YES	YES	YES
O43347	no	no	no	no	no	no	YES
O43379	no	no	no	no	no	no	YES
O43395	no	no	YES	no	YES	YES	YES
O43396	no	no	YES	no	YES	YES	YES
O43423	no	no	no	no	no	no	YES
O43427	no	no	no	no	no	no	YES
O43432	no	no	no	YES	YES	YES	YES
O43463	no	no	no	no	no	no	YES
O43474	no	no	YES	no	YES	YES	YES
O43482	no	no	no	no	no	no	YES
O43497	no	no	no	no	no	no	YES
O43520	no	no	no	no	no	no	YES
O43541	no	no	no	no	no	no	YES
O43592	no	no	YES	no	YES	YES	YES
O43610	no	no	no	no	no	no	YES
O43617	no	no	no	no	no	no	YES
O43623	no	no	no	no	no	no	YES
O43633	no	no	YES	no	YES	YES	YES
O43657	no	no	no	no	no	no	YES
O43670	no	no	YES	no	YES	YES	YES
O43674	no	YES	YES	no	no	YES	YES
O43679	no	no	no	no	no	no	YES
O43681	no	no	YES	no	YES	YES	YES
O43683	no	no	no	no	no	no	YES
O43684	no	no	YES	no	YES	YES	YES
O43687	no	no	no	no	no	no	no
O43707	no	no	YES	no	YES	YES	YES
O43709	no	no	YES	no	YES	YES	YES
O43719	YES	YES	YES	no	YES	YES	YES
O43734	no	no	no	no	no	no	YES
O43747	no	no	YES	no	YES	YES	YES
O43765	no	no	no	YES	YES	YES	YES
O43768	no	no	YES	no	YES	YES	YES
O43776	no	no	YES	no	YES	YES	YES
O43795	no	no	YES	no	YES	YES	YES
O43813	no	no	YES	no	YES	YES	YES
O43818	no	no	YES	no	YES	YES	YES
O43819	no	YES	YES	no	no	YES	YES
O43852	no	no	YES	no	YES	YES	YES
O43903	no	no	no	no	no	no	YES
O43924	no	no	no	no	no	no	YES
O43929	no	no	no	no	no	no	YES
O43933	no	no	YES	no	YES	YES	YES
O60216	no	no	YES	no	YES	YES	YES
O60224	no	no	no	no	no	no	YES
O60225	no	no	no	no	no	no	YES
O60229	no	no	no	no	no	no	YES
O60231	no	no	YES	no	YES	YES	YES
O60232	no	no	no	no	no	no	YES
O60239	no	no	no	no	no	no	YES
O60248	no	no	no	no	no	no	YES
O60256	no	no	YES	no	YES	YES	YES
O60264	no	YES	YES	no	no	YES	YES
O60285	no	no	no	no	no	no	YES
O60287	no	no	no	no	no	no	YES
O60293	no	no	YES	no	YES	YES	YES
O60306	no	no	YES	no	YES	YES	YES
O60313	no	no	YES	no	YES	YES	YES
O60315	no	no	no	no	no	no	YES
O60331	no	no	no	no	no	no	YES
O60333	no	no	no	YES	YES	YES	YES
O60336	no	no	no	no	no	no	YES
O60343	no	no	no	YES	YES	YES	YES
O60437	no	no	YES	no	YES	YES	YES
O60508	no	YES	YES	no	no	YES	YES
O60610	no	no	YES	no	YES	YES	YES
O60645	no	no	no	no	no	no	YES
O60678	no	no	YES	no	YES	YES	YES
O60684	no	no	YES	no	YES	YES	YES
O60716	no	no	YES	no	YES	YES	YES
O60729	no	no	no	no	no	no	YES
O60760	no	no	no	no	no	no	YES
O60762	no	no	YES	no	YES	YES	YES
O60763	no	no	YES	no	YES	YES	YES
O60765	no	no	no	no	no	no	YES
O60812	no	no	no	no	no	no	YES
O60814	no	no	YES	no	YES	YES	YES
O60841	YES	YES	YES	no	YES	YES	YES
O60869	no	no	YES	no	YES	YES	YES
O60870	no	no	no	no	no	no	YES
O60879	no	no	YES	no	YES	YES	YES
O60884	no	no	YES	no	YES	YES	YES
O60907	no	no	YES	no	YES	YES	YES
O60911	no	no	no	no	no	no	YES
O60925	no	no	no	no	no	no	YES
O60927	no	no	no	no	no	no	YES
O75044	no	no	YES	no	YES	YES	YES
O75051	no	no	no	no	no	no	YES
O75061	no	no	no	no	no	no	YES
O75071	no	no	no	no	no	no	YES
O75083	no	no	YES	no	YES	YES	YES
O75096	no	no	no	no	no	no	YES
O75113	no	no	no	no	no	no	YES
O75131	no	no	YES	no	YES	YES	YES
O75145	no	no	no	no	no	no	YES
O75150	no	no	YES	no	YES	YES	YES
O75152	no	no	YES	no	YES	YES	YES
O75164	no	no	no	no	no	no	YES
O75165	no	no	YES	no	YES	YES	YES
O75175	no	no	no	no	no	no	YES
O75179	no	no	no	YES	YES	YES	YES
O75191	no	no	no	no	no	no	YES
O75251	no	YES	YES	no	no	YES	YES
O75340	no	no	YES	no	YES	YES	YES
O75342	no	no	no	no	no	no	YES
O75347	no	no	YES	no	YES	YES	YES
O75348	no	no	YES	no	YES	YES	YES
O75352	no	no	YES	no	YES	YES	YES
O75369	no	no	YES	no	YES	YES	YES
O75381	no	YES	YES	no	no	YES	YES
O75382	no	no	no	no	no	no	YES
O75386	no	no	no	no	no	no	YES
O75398	no	no	no	no	no	no	YES
O75400	no	no	YES	no	YES	YES	YES
O75420	no	no	YES	no	YES	YES	YES
O75431	no	YES	YES	no	no	YES	YES
O75459	no	no	no	no	no	no	YES
O75477	no	no	YES	no	YES	YES	YES
O75489	no	no	YES	no	YES	YES	YES
O75525	no	no	no	no	no	no	YES
O75528	no	YES	YES	no	no	YES	YES
O75531	no	no	no	no	no	no	YES
O75533	no	no	YES	no	YES	YES	YES
O75534	no	no	YES	no	YES	YES	YES
O75563	no	no	no	no	no	no	YES
O75569	no	no	YES	no	YES	YES	YES
O75582	no	no	no	no	no	no	YES
O75586	no	YES	YES	no	no	YES	YES
O75592	no	no	no	YES	YES	YES	YES
O75607	YES	YES	YES	no	YES	YES	YES
O75608	no	no	YES	no	YES	YES	YES
O75616	no	YES	YES	no	no	YES	YES
O75626	no	no	no	no	no	no	YES
O75663	no	no	YES	no	YES	YES	YES
O75676	no	no	no	no	no	no	YES
O75683	no	no	no	no	no	no	YES
O75688	no	no	no	YES	YES	YES	YES
O75694	no	no	YES	no	YES	YES	YES
O75747	no	no	no	no	no	no	YES
O75817	no	no	no	YES	YES	YES	YES
O75818	no	no	YES	no	YES	YES	YES
O75821	no	no	YES	no	YES	YES	YES
O75822	no	no	YES	no	YES	YES	YES
O75830	no	no	no	no	no	no	YES
O75838	no	no	no	no	no	no	YES
O75880	no	no	YES	no	YES	YES	YES
O75907	no	no	no	no	no	no	YES
O75911	no	no	no	no	no	no	YES
O75914	no	no	no	no	no	no	YES
O75934	no	no	no	no	no	no	YES
O75935	no	no	no	YES	YES	YES	YES
O75937	no	no	YES	no	YES	YES	YES
O75940	no	no	YES	no	YES	YES	YES
O75962	no	no	no	no	no	no	YES
Q68CQ4	YES	YES	YES	no	YES	YES	YES
O76003	no	no	YES	no	YES	YES	YES
O76038	no	no	no	no	no	no	YES
O76071	no	no	YES	no	YES	YES	YES
O76075	no	no	no	no	no	no	YES
O76094	no	no	YES	no	YES	YES	YES
O94760	no	no	no	no	no	no	YES
O94762	no	no	no	no	no	no	YES
O94766	no	no	YES	no	YES	YES	YES
O94768	no	no	no	no	no	no	YES
O94804	no	no	YES	no	YES	YES	YES
O94805	no	no	no	no	no	no	YES
O94806	no	no	no	no	no	no	YES
O94832	no	no	no	no	no	no	YES
O94842	no	YES	YES	no	no	YES	YES
O94875	no	no	no	no	no	no	YES
O94900	no	no	no	no	no	no	YES
O94901	no	YES	YES	no	no	YES	YES
O94903	no	no	YES	no	YES	YES	YES
O94915	no	no	no	YES	YES	YES	YES
O94921	no	no	no	no	no	no	YES
O94927	no	no	no	YES	YES	YES	YES
O94964	no	no	no	no	no	no	YES
O94967	no	no	no	no	no	no	YES
O94979	no	no	YES	no	YES	YES	YES
O94988	no	no	no	no	no	no	YES
O95059	no	no	no	no	no	no	YES
O95076	no	no	no	no	no	no	YES
O95104	no	no	YES	no	YES	YES	YES
O95125	no	no	no	no	no	no	YES
O95140	no	YES	YES	no	no	YES	YES
O95147	no	no	no	no	no	no	YES
O95155	no	no	YES	no	YES	YES	YES
O95163	no	no	YES	no	YES	YES	YES
O95170	no	no	no	no	no	no	YES
O95231	no	no	no	no	no	no	YES
O95238	no	no	no	no	no	no	YES
O95239	no	no	YES	no	YES	YES	YES
O95248	no	no	no	no	no	no	YES
O95249	no	no	YES	no	YES	YES	YES
O95271	no	no	no	no	no	no	YES
O95292	no	no	YES	no	YES	YES	YES
O95295	no	no	YES	no	YES	YES	YES
O95319	no	no	no	no	no	no	YES
O95336	no	no	YES	no	YES	YES	YES
O95347	no	no	YES	no	YES	YES	YES
O95359	no	no	no	YES	YES	YES	YES
O95373	no	no	YES	no	YES	YES	YES
O95382	no	no	no	no	no	no	YES
O95391	no	no	YES	no	YES	YES	YES
O95394	no	no	YES	no	YES	YES	YES
O95400	no	YES	YES	no	no	YES	YES
O95402	no	YES	YES	no	no	YES	YES
O95425	no	no	YES	no	YES	YES	YES
O95433	no	no	YES	no	YES	YES	YES
O95455	no	no	no	no	no	no	YES
O95466	no	no	no	no	no	no	YES
O95478	no	no	no	no	no	no	YES
O95486	no	no	YES	no	YES	YES	YES
O95573	no	no	YES	no	YES	YES	YES
O95602	no	YES	YES	no	no	YES	YES
O95628	no	no	no	no	no	no	YES
O95631	no	no	no	no	no	no	YES
O95672	no	no	no	no	no	no	YES
O95685	no	no	no	no	no	no	YES
O95721	no	no	no	no	no	no	YES
O95747	no	no	YES	no	YES	YES	YES
O95751	no	no	no	no	no	no	YES
O95755	no	no	no	no	no	no	YES
O95758	no	no	YES	no	YES	YES	YES
O95777	no	no	YES	no	YES	YES	YES
O95782	no	no	YES	no	YES	YES	YES
O95786	no	no	no	no	no	no	YES
O95793	no	no	YES	no	YES	YES	YES
O95803	no	no	no	no	no	no	YES
O95816	no	no	YES	no	YES	YES	YES
O95817	no	no	YES	no	YES	YES	YES
O95819	no	no	YES	no	YES	YES	YES
O95831	no	no	YES	no	YES	YES	YES
O95835	no	no	no	no	no	no	YES
O95848	no	no	no	no	no	no	YES
O95861	no	no	YES	no	YES	YES	YES
O95863	no	no	no	no	no	no	YES
O95864	no	no	no	no	no	no	YES
O95881	no	no	YES	no	YES	YES	YES
O95922	no	no	no	no	no	no	YES
O95926	no	no	YES	no	YES	YES	YES
O95968	no	no	no	no	no	no	YES
O95985	no	no	no	no	no	no	YES
O95997	no	no	no	no	no	no	YES
O96000	no	no	YES	no	YES	YES	YES
O96011	no	YES	YES	no	no	YES	YES
O96013	no	no	no	YES	YES	YES	YES
O96015	no	no	no	no	no	no	YES
P99999	no	no	YES	no	YES	YES	YES
P00338	no	no	YES	no	YES	YES	YES
P00505	no	no	YES	no	YES	YES	YES
P00533	no	no	YES	no	YES	YES	YES
P00558	no	no	YES	no	YES	YES	YES
P00746	no	no	no	no	no	no	YES
P00749	no	no	no	no	no	no	YES
P01033	no	no	YES	no	YES	YES	YES
P01876	no	no	no	no	no	no	YES
P61927	no	no	no	no	no	no	YES
P62891	no	no	no	no	no	no	YES
P02452	no	no	no	no	no	no	YES
P02511	no	no	no	no	no	no	YES
P02647	no	no	no	no	no	no	YES
P02649	no	no	no	no	no	no	YES
P02656	no	no	no	no	no	no	YES
P02745	no	no	no	no	no	no	YES
P02787	no	no	no	no	no	no	YES
P03950	no	no	no	no	no	no	YES
P04054	no	no	no	no	no	no	YES
P04075	no	no	YES	no	YES	YES	YES
P04080	no	no	YES	no	YES	YES	YES
P04083	no	no	YES	no	YES	YES	YES
P04150	no	no	no	YES	YES	YES	YES
P04198	no	no	no	no	no	no	YES
P04406	no	no	YES	no	YES	YES	YES
P04629	no	no	no	no	no	no	YES
P04792	no	no	YES	no	YES	YES	YES
P04818	no	no	YES	no	YES	YES	YES
P04844	no	no	YES	no	YES	YES	YES
P04908	no	no	YES	no	YES	YES	YES
P05089	no	no	no	no	no	no	YES
P05109	no	no	no	no	no	no	YES
P05114	no	no	no	no	no	no	YES
P05141	no	no	YES	no	YES	YES	YES
P05198	no	no	YES	no	YES	YES	YES
P05204	no	no	YES	no	YES	YES	YES
P05305	no	no	no	no	no	no	YES
P05386	no	no	YES	no	YES	YES	YES
P05387	no	no	YES	no	YES	YES	YES
P05388	no	no	YES	no	YES	YES	YES
P05455	no	no	YES	no	YES	YES	YES
P05556	no	no	YES	no	YES	YES	YES
P05787	no	no	no	no	no	no	YES
P06213	no	YES	YES	no	no	YES	YES
P06239	no	no	no	no	no	no	YES
P84243	no	no	YES	no	YES	YES	YES
P06493	no	no	YES	no	YES	YES	YES
P06576	no	no	YES	no	YES	YES	YES
P06702	no	no	no	no	no	no	YES
P06729	no	no	no	no	no	no	YES
P06732	no	no	no	no	no	no	YES
P06737	no	no	YES	no	YES	YES	YES
P06753	no	no	YES	no	YES	YES	YES
P06899	no	no	YES	no	YES	YES	YES
P07108	no	no	no	YES	YES	YES	YES
P07196	no	no	no	no	no	no	YES
P07199	no	no	no	no	no	no	YES
P07205	no	no	no	no	no	no	YES
P07237	no	no	YES	no	YES	YES	YES
P07305	no	no	no	no	no	no	YES
P07332	no	no	no	no	no	no	YES
P07355	no	no	YES	no	YES	YES	YES
P07437	no	no	YES	no	YES	YES	YES
P07550	no	no	no	no	no	no	YES
P07737	no	no	no	no	no	no	YES
P07738	no	no	no	no	no	no	YES
P07814	no	no	YES	no	YES	YES	YES
P07858	no	no	YES	no	YES	YES	YES
P07900	no	no	YES	no	YES	YES	YES
P07910	no	no	YES	no	YES	YES	YES
P07919	no	YES	YES	no	no	YES	YES
P07947	no	no	YES	no	YES	YES	YES
P07951	no	no	no	no	no	no	YES
P08048	no	no	no	no	no	no	YES
P0DMV8	no	no	YES	no	YES	YES	YES
P08133	no	no	YES	no	YES	YES	YES
P08238	no	no	YES	no	YES	YES	YES
P08240	no	no	YES	no	YES	YES	YES
P08567	no	no	no	no	no	no	YES
P08574	no	no	YES	no	YES	YES	YES
P08579	no	no	YES	no	YES	YES	YES
P08590	no	no	no	no	no	no	YES
P08631	no	no	no	no	no	no	YES
P08651	no	no	YES	no	YES	YES	YES
P08670	no	no	YES	no	YES	YES	YES
P08708	no	no	YES	no	YES	YES	YES
P08754	YES	YES	YES	no	YES	YES	YES
P08758	no	no	YES	no	YES	YES	YES
P08865	no	no	YES	no	YES	YES	YES
P08922	no	no	no	no	no	no	YES
P09012	no	no	YES	no	YES	YES	YES
P09067	no	no	no	no	no	no	YES
P09132	no	no	YES	no	YES	YES	YES
P09234	no	no	YES	no	YES	YES	YES
P09326	no	no	no	no	no	no	YES
P09429	no	no	YES	no	YES	YES	YES
P09467	no	no	no	no	no	no	YES
P09493	no	no	no	no	no	no	YES
P09496	no	no	no	no	no	no	YES
P09497	no	no	no	no	no	no	YES
P09543	no	no	YES	no	YES	YES	YES
P09601	no	no	no	no	no	no	YES
P09651	no	no	YES	no	YES	YES	YES
P09661	no	no	YES	no	YES	YES	YES
P09758	no	no	no	no	no	no	YES
P09874	no	no	YES	no	YES	YES	YES
P09923	no	no	YES	no	YES	YES	YES
P09936	no	no	no	no	no	no	YES
P09972	no	no	YES	no	YES	YES	YES
P0C0S8	no	no	YES	no	YES	YES	YES
P0C221	no	no	no	no	no	no	YES
P0C2W1	no	no	no	no	no	no	YES
P0C7T5	no	no	no	no	no	no	YES
P0C7W0	no	no	no	no	no	no	YES
P0C7X2	no	no	no	no	no	no	YES
P0CG23	no	no	no	no	no	no	YES
P0CG47	no	no	YES	no	YES	YES	YES
P0CG48	no	no	YES	no	YES	YES	YES
P0CJ78	no	no	no	no	no	no	YES
P0CW24	no	no	no	no	no	no	YES
P0DMM9	no	no	YES	no	YES	YES	YES
P0DMU7	no	no	no	no	no	no	YES
P0DMU8	no	no	no	no	no	no	YES
P0DMU9	no	no	no	no	no	no	YES
P0DMV0	no	no	no	no	no	no	YES
P0DMV1	no	no	no	no	no	no	YES
P0DMV2	no	no	no	no	no	no	YES
P0DMV9	no	no	YES	no	YES	YES	YES
P0DOY2	no	no	no	no	no	no	YES
P10070	no	no	no	no	no	no	YES
P10074	no	no	no	no	no	no	YES
P10155	no	no	YES	no	YES	YES	YES
P10321	YES	YES	YES	no	YES	YES	YES
P10398	no	no	YES	no	YES	YES	YES
P10412	no	no	no	no	no	no	YES
P10599	no	no	YES	no	YES	YES	YES
P10620	no	no	YES	no	YES	YES	YES
P10644	no	no	YES	no	YES	YES	YES
P10721	no	no	no	no	no	no	YES
P10809	no	no	YES	no	YES	YES	YES
P10827	no	no	no	no	no	no	YES
P11021	no	no	YES	no	YES	YES	YES
P11142	no	no	YES	no	YES	YES	YES
P11166	YES	YES	YES	no	YES	YES	YES
P11216	no	no	YES	no	YES	YES	YES
P11234	no	no	YES	no	YES	YES	YES
P11308	no	no	no	no	no	no	YES
P11309	no	no	no	no	no	no	YES
P11474	no	no	no	no	no	no	YES
P11487	no	no	no	no	no	no	YES
P11532	no	no	YES	no	YES	YES	YES
P11586	no	no	YES	no	YES	YES	YES
P11802	no	no	no	YES	YES	YES	YES
P12004	no	no	YES	no	YES	YES	YES
P12034	no	no	no	no	no	no	YES
P12035	no	no	no	no	no	no	YES
P12236	no	no	YES	no	YES	YES	YES
P12273	no	no	no	no	no	no	YES
P12532	no	no	YES	no	YES	YES	YES
P12883	no	no	no	no	no	no	YES
P12955	no	no	YES	no	YES	YES	YES
P12956	no	no	YES	no	YES	YES	YES
P13010	no	no	YES	no	YES	YES	YES
P13385	no	no	no	no	no	no	YES
P13473	no	YES	YES	no	no	YES	YES
P13489	no	no	YES	no	YES	YES	YES
P13498	no	no	no	no	no	no	YES
P13639	no	no	YES	no	YES	YES	YES
P13647	no	no	no	no	no	no	YES
P13686	no	no	no	no	no	no	YES
P13797	no	no	YES	no	YES	YES	YES
P13861	no	no	YES	no	YES	YES	YES
P67870	YES	YES	YES	no	YES	YES	YES
P13984	YES	YES	YES	no	YES	YES	YES
P13987	no	no	no	no	no	no	YES
P13994	no	no	no	no	no	no	YES
P13995	no	no	YES	no	YES	YES	YES
P14060	no	no	no	no	no	no	YES
P14174	no	no	YES	no	YES	YES	YES
P14207	no	no	no	no	no	no	YES
P14373	no	YES	YES	no	no	YES	YES
P14555	no	no	no	no	no	no	YES
P14616	no	no	no	no	no	no	YES
P14635	no	no	YES	no	YES	YES	YES
P14678	no	no	YES	no	YES	YES	YES
P14866	no	no	YES	no	YES	YES	YES
P14868	no	no	YES	no	YES	YES	YES
P14923	no	no	YES	no	YES	YES	YES
P15018	no	no	no	no	no	no	YES
P15104	no	no	no	no	no	no	YES
P15170	no	no	YES	no	YES	YES	YES
P15259	no	no	no	no	no	no	YES
P15311	no	no	YES	no	YES	YES	YES
P15407	no	no	no	no	no	no	YES
P15408	no	no	no	no	no	no	YES
P15531	no	no	YES	no	YES	YES	YES
P15863	no	no	no	no	no	no	YES
P15880	no	no	YES	no	YES	YES	YES
P15924	no	no	YES	no	YES	YES	YES
P15976	no	no	no	no	no	no	YES
P16066	no	YES	YES	no	no	YES	YES
P16104	no	no	YES	no	YES	YES	YES
P16144	no	no	YES	no	YES	YES	YES
P16284	no	no	no	no	no	no	YES
P16298	no	no	YES	no	YES	YES	YES
P16401	no	no	no	no	no	no	YES
P16402	no	no	no	no	no	no	YES
P16403	no	no	YES	no	YES	YES	YES
P16499	no	no	no	no	no	no	YES
P16615	no	no	YES	no	YES	YES	YES
P16989	no	no	YES	no	YES	YES	YES
P17010	no	no	no	no	no	no	YES
P17020	no	no	no	no	no	no	YES
P17028	no	no	no	no	no	no	YES
P17029	no	no	no	no	no	no	YES
P17096	no	no	YES	no	YES	YES	YES
P17152	no	YES	YES	no	no	YES	YES
P17252	no	no	YES	no	YES	YES	YES
P17516	no	no	no	no	no	no	YES
P17612	no	no	YES	no	YES	YES	YES
P17812	no	no	YES	no	YES	YES	YES
P17858	no	no	YES	no	YES	YES	YES
P17948	no	no	no	no	no	no	YES
P17980	no	no	YES	no	YES	YES	YES
P17987	no	no	YES	no	YES	YES	YES
P18074	no	no	no	no	no	no	YES
P18075	no	no	no	no	no	no	YES
P18077	no	no	YES	no	YES	YES	YES
P18124	no	no	YES	no	YES	YES	YES
P18433	no	no	no	no	no	no	YES
P18615	no	no	YES	no	YES	YES	YES
P18621	no	no	YES	no	YES	YES	YES
P18669	no	no	YES	no	YES	YES	YES
P18754	no	no	YES	no	YES	YES	YES
P18847	no	no	no	no	no	no	YES
P18887	no	no	YES	no	YES	YES	YES
P19105	no	no	YES	no	YES	YES	YES
P19237	no	no	no	no	no	no	YES
P19387	no	YES	YES	no	no	YES	YES
P19388	no	no	YES	no	YES	YES	YES
P19525	no	no	YES	no	YES	YES	YES
P19622	no	no	no	no	no	no	YES
P19784	YES	YES	YES	no	YES	YES	YES
P19878	no	no	no	no	no	no	YES
P20042	no	no	YES	no	YES	YES	YES
P20073	no	no	YES	no	YES	YES	YES
P20472	no	no	no	no	no	no	YES
P20618	no	no	YES	no	YES	YES	YES
P20671	no	no	YES	no	YES	YES	YES
P20700	no	no	YES	no	YES	YES	YES
P20823	no	no	no	no	no	no	YES
P20908	no	YES	YES	no	no	YES	YES
P20962	no	no	no	no	no	no	YES
P21127	YES	YES	YES	no	YES	YES	YES
P21266	no	no	YES	no	YES	YES	YES
P21399	no	no	YES	no	YES	YES	YES
P21462	no	no	no	no	no	no	YES
P21675	no	no	no	no	no	no	YES
P21781	no	no	no	no	no	no	YES
P21796	no	no	YES	no	YES	YES	YES
P21860	no	no	no	no	no	no	YES
P21953	no	YES	YES	no	no	YES	YES
P21980	no	no	YES	no	YES	YES	YES
P22061	no	no	YES	no	YES	YES	YES
P22102	no	no	YES	no	YES	YES	YES
P22314	no	no	YES	no	YES	YES	YES
P22392	no	no	YES	no	YES	YES	YES
P22413	no	no	no	no	no	no	YES
P22455	no	no	no	no	no	no	YES
P22466	no	no	no	no	no	no	YES
P22612	no	no	no	no	no	no	YES
P22626	no	no	YES	no	YES	YES	YES
P22694	no	no	no	no	no	no	YES
P62829	no	no	YES	no	YES	YES	YES
P84103	no	no	YES	no	YES	YES	YES
P23193	no	no	YES	no	YES	YES	YES
P23246	no	no	YES	no	YES	YES	YES
P23284	YES	YES	YES	no	YES	YES	YES
P23381	no	no	YES	no	YES	YES	YES
P63173	YES	YES	YES	no	YES	YES	YES
P23443	no	no	no	no	no	no	YES
P23468	no	no	no	no	no	no	YES
P23469	no	no	no	no	no	no	YES
P23511	no	no	no	no	no	no	YES
P23528	no	no	YES	no	YES	YES	YES
P23588	no	no	YES	no	YES	YES	YES
P23677	no	no	no	no	no	no	YES
P23786	no	no	YES	no	YES	YES	YES
P23919	no	no	YES	no	YES	YES	YES
P23921	no	no	YES	no	YES	YES	YES
P24534	no	no	YES	no	YES	YES	YES
P24539	no	no	YES	no	YES	YES	YES
P24666	no	no	YES	no	YES	YES	YES
P24821	no	no	no	no	no	no	YES
P24844	no	no	no	no	no	no	YES
P24928	no	no	YES	no	YES	YES	YES
P24941	no	no	YES	no	YES	YES	YES
P25063	no	no	no	no	no	no	YES
P25098	no	no	no	no	no	no	YES
P62857	no	no	YES	no	YES	YES	YES
P25205	no	no	YES	no	YES	YES	YES
P62269	no	no	YES	no	YES	YES	YES
P25311	no	no	no	no	no	no	YES
P63244	no	no	YES	no	YES	YES	YES
P25398	no	no	YES	no	YES	YES	YES
P25705	no	no	YES	no	YES	YES	YES
P25786	YES	YES	YES	no	YES	YES	YES
P25788	YES	YES	YES	no	YES	YES	YES
P25789	no	no	YES	no	YES	YES	YES
P26232	no	no	no	no	no	no	YES
P26358	no	no	YES	no	YES	YES	YES
P26368	no	no	YES	no	YES	YES	YES
P26373	no	no	YES	no	YES	YES	YES
P26374	no	no	no	no	no	no	YES
P26378	no	no	no	no	no	no	YES
P26439	no	no	no	no	no	no	YES
P26447	no	no	YES	no	YES	YES	YES
P26583	no	no	YES	no	YES	YES	YES
P26599	no	no	YES	no	YES	YES	YES
P26640	no	no	YES	no	YES	YES	YES
P26641	no	no	YES	no	YES	YES	YES
P26885	no	no	YES	no	YES	YES	YES
P27169	no	no	no	no	no	no	YES
P27348	no	no	YES	no	YES	YES	YES
P27361	no	no	no	YES	YES	YES	YES
P27448	no	no	no	no	no	no	YES
P27635	no	no	YES	no	YES	YES	YES
P27695	no	no	YES	no	YES	YES	YES
P27708	no	no	YES	no	YES	YES	YES
P27797	no	no	YES	no	YES	YES	YES
P27815	no	no	no	no	no	no	YES
P27816	no	no	YES	no	YES	YES	YES
P27986	no	no	no	no	no	no	YES
P28070	YES	YES	YES	no	YES	YES	YES
P28161	no	no	no	no	no	no	YES
P28289	no	no	no	no	no	no	YES
P28340	no	no	YES	no	YES	YES	YES
P28356	no	no	no	no	no	no	YES
P28370	no	no	no	no	no	no	YES
P28482	no	no	YES	no	YES	YES	YES
P28562	no	no	no	no	no	no	YES
P28676	no	no	no	no	no	no	YES
P29034	no	no	no	no	no	no	YES
P50454	no	no	YES	no	YES	YES	YES
P29084	YES	YES	YES	no	YES	YES	YES
P29122	no	no	no	no	no	no	YES
P29323	no	no	no	no	no	no	YES
P29350	no	no	no	no	no	no	YES
P29372	no	no	no	no	no	no	YES
P29376	no	no	no	no	no	no	YES
P29508	no	no	YES	no	YES	YES	YES
P29558	no	YES	YES	no	no	YES	YES
P29692	no	no	YES	no	YES	YES	YES
P29728	no	no	no	no	no	no	YES
P29966	no	no	no	no	no	no	YES
P30040	YES	YES	YES	no	YES	YES	YES
P30041	no	no	YES	no	YES	YES	YES
P30048	no	no	YES	no	YES	YES	YES
P30050	no	no	YES	no	YES	YES	YES
P30085	no	no	YES	no	YES	YES	YES
P30101	no	no	YES	no	YES	YES	YES
P30153	no	no	YES	no	YES	YES	YES
P30154	no	no	YES	no	YES	YES	YES
P30260	no	no	YES	no	YES	YES	YES
P30291	no	no	no	no	no	no	YES
P30305	no	no	no	no	no	no	YES
P30307	no	no	no	no	no	no	YES
P30405	YES	YES	YES	no	YES	YES	YES
P30519	no	no	YES	no	YES	YES	YES
P30536	no	no	no	no	no	no	YES
P30613	no	no	no	no	no	no	YES
P30626	no	no	no	no	no	no	YES
P30740	no	no	YES	no	YES	YES	YES
P30876	no	no	YES	no	YES	YES	YES
P31040	no	no	YES	no	YES	YES	YES
P31153	no	no	YES	no	YES	YES	YES
P31327	no	no	YES	no	YES	YES	YES
P31689	no	no	YES	no	YES	YES	YES
P31942	no	no	YES	no	YES	YES	YES
P31946	no	no	YES	no	YES	YES	YES
P31947	no	no	YES	no	YES	YES	YES
P31948	no	no	YES	no	YES	YES	YES
P32019	no	no	no	no	no	no	YES
P32119	no	no	YES	no	YES	YES	YES
P32189	no	YES	YES	no	no	YES	YES
P32322	no	no	YES	no	YES	YES	YES
P61158	no	no	YES	no	YES	YES	YES
P32455	no	no	no	YES	YES	YES	YES
P32969	no	no	YES	no	YES	YES	YES
P33240	no	no	YES	no	YES	YES	YES
P33316	no	no	YES	no	YES	YES	YES
P33527	no	no	YES	no	YES	YES	YES
P33897	no	no	YES	no	YES	YES	YES
P33981	no	no	no	no	no	no	YES
P33991	no	no	YES	no	YES	YES	YES
P33992	no	no	YES	no	YES	YES	YES
P33993	no	no	YES	no	YES	YES	YES
P34741	no	no	no	no	no	no	YES
P34897	YES	YES	YES	no	YES	YES	YES
P34932	no	no	YES	no	YES	YES	YES
P35030	no	no	no	no	no	no	YES
P35052	no	no	no	no	no	no	YES
P35080	no	no	no	no	no	no	YES
P35221	no	no	YES	no	YES	YES	YES
P35222	no	no	no	no	no	no	YES
P35226	no	no	no	no	no	no	YES
P35232	no	no	YES	no	YES	YES	YES
P35237	no	no	YES	no	YES	YES	YES
P35241	no	no	YES	no	YES	YES	YES
P35244	no	no	YES	no	YES	YES	YES
P35249	no	no	YES	no	YES	YES	YES
P35250	no	no	YES	no	YES	YES	YES
P35251	no	no	YES	no	YES	YES	YES
P35268	no	no	YES	no	YES	YES	YES
P35269	YES	YES	YES	no	YES	YES	YES
P35462	no	no	no	no	no	no	YES
P35520	no	no	YES	no	YES	YES	YES
P35573	no	no	YES	no	YES	YES	YES
P35579	no	no	YES	no	YES	YES	YES
P35580	no	no	no	no	no	no	YES
P35611	no	no	YES	no	YES	YES	YES
P35658	no	no	YES	no	YES	YES	YES
P35659	YES	YES	YES	no	YES	YES	YES
P35908	no	no	no	no	no	no	YES
P35998	no	no	YES	no	YES	YES	YES
P36269	no	no	no	no	no	no	YES
P36383	no	no	no	no	no	no	YES
P36404	no	no	YES	no	YES	YES	YES
P36551	no	no	YES	no	YES	YES	YES
P36578	no	no	YES	no	YES	YES	YES
P36639	no	no	no	YES	YES	YES	YES
P36873	no	no	YES	no	YES	YES	YES
P36888	no	no	no	no	no	no	YES
P36897	no	no	no	no	no	no	YES
P37108	no	no	YES	no	YES	YES	YES
P62140	no	no	YES	no	YES	YES	YES
P37287	no	no	no	no	no	no	YES
P37802	no	no	YES	no	YES	YES	YES
P38159	no	no	YES	no	YES	YES	YES
P38435	no	YES	YES	no	no	YES	YES
P38646	no	no	YES	no	YES	YES	YES
P39019	no	no	YES	no	YES	YES	YES
P39023	no	no	YES	no	YES	YES	YES
P62913	no	no	YES	no	YES	YES	YES
P62244	no	no	YES	no	YES	YES	YES
P62266	no	no	YES	no	YES	YES	YES
P39656	no	no	YES	no	YES	YES	YES
P40222	no	no	YES	no	YES	YES	YES
P40227	no	no	YES	no	YES	YES	YES
P40261	no	no	YES	no	YES	YES	YES
P40306	no	no	no	no	no	no	YES
P40429	no	no	YES	no	YES	YES	YES
P40616	no	no	YES	no	YES	YES	YES
P40763	no	no	YES	no	YES	YES	YES
P40926	no	no	YES	no	YES	YES	YES
P40937	no	no	YES	no	YES	YES	YES
P40938	no	no	YES	no	YES	YES	YES
P40939	YES	YES	YES	no	YES	YES	YES
P41091	no	no	YES	no	YES	YES	YES
P41212	no	no	no	no	no	no	YES
P41214	no	no	YES	no	YES	YES	YES
P41218	no	no	no	no	no	no	YES
P41223	no	no	YES	no	YES	YES	YES
P41225	no	no	no	no	no	no	YES
P41227	no	no	YES	no	YES	YES	YES
P41235	no	no	no	no	no	no	YES
P41250	no	no	YES	no	YES	YES	YES
P41567	no	no	YES	no	YES	YES	YES
P41743	no	no	YES	no	YES	YES	YES
P42025	no	no	no	YES	YES	YES	YES
P42166	no	no	YES	no	YES	YES	YES
P42167	YES	YES	YES	no	YES	YES	no
P42224	no	no	YES	no	YES	YES	YES
P42330	no	no	YES	no	YES	YES	YES
P42338	no	no	no	no	no	no	YES
P42345	no	no	YES	no	YES	YES	YES
P42356	no	no	no	YES	YES	YES	YES
P42677	no	no	YES	no	YES	YES	YES
P42681	no	no	no	no	no	no	YES
P42684	no	no	no	YES	YES	YES	YES
P42694	no	no	no	no	no	no	YES
P42695	no	no	YES	no	YES	YES	YES
P42696	no	no	no	no	no	no	YES
P42704	no	no	YES	no	YES	YES	YES
P42765	no	no	YES	no	YES	YES	YES
P42766	no	no	YES	no	YES	YES	YES
P42858	no	no	no	YES	YES	YES	YES
P43003	no	no	no	no	no	no	YES
P43119	no	no	no	no	no	no	YES
P43243	no	no	YES	no	YES	YES	YES
P43246	no	no	YES	no	YES	YES	YES
P43250	no	no	no	no	no	no	YES
P43268	no	no	no	no	no	no	YES
P43307	no	no	YES	no	YES	YES	YES
P43355	no	no	no	no	no	no	YES
P43358	no	no	no	no	no	no	YES
P43378	no	no	no	no	no	no	YES
P43403	no	no	no	no	no	no	YES
P43487	no	no	YES	no	YES	YES	YES
P45379	no	no	no	no	no	no	YES
P45880	no	no	YES	no	YES	YES	YES
P45973	no	no	YES	no	YES	YES	YES
P45974	no	no	YES	no	YES	YES	YES
P45984	no	no	no	no	no	no	YES
P45985	no	no	no	no	no	no	YES
P46060	YES	YES	YES	no	YES	YES	YES
P46063	no	no	YES	no	YES	YES	YES
P46087	no	no	YES	no	YES	YES	YES
P46109	no	no	no	YES	YES	YES	YES
P46734	no	no	YES	no	YES	YES	YES
P46776	no	no	YES	no	YES	YES	YES
P46777	YES	YES	YES	no	YES	YES	YES
P46778	no	no	YES	no	YES	YES	YES
P46779	no	no	YES	no	YES	YES	YES
P46781	no	no	YES	no	YES	YES	YES
P46782	no	no	YES	no	YES	YES	YES
P46821	no	no	no	no	no	no	YES
P46926	no	no	YES	no	YES	YES	YES
P46937	no	no	no	no	no	no	YES
P46977	no	no	YES	no	YES	YES	YES
P47755	no	no	YES	no	YES	YES	YES
P47756	no	no	YES	no	YES	YES	YES
P47914	no	no	YES	no	YES	YES	YES
P47929	no	no	no	no	no	no	YES
P47989	no	no	no	no	no	no	YES
P48047	no	no	YES	no	YES	YES	YES
P48059	no	no	no	YES	YES	YES	YES
P48145	no	no	no	no	no	no	YES
P48444	no	no	YES	no	YES	YES	YES
P48506	no	no	YES	no	YES	YES	YES
P48539	no	no	no	no	no	no	YES
P48552	no	no	no	no	no	no	YES
P48634	no	no	YES	no	YES	YES	YES
P48643	no	no	YES	no	YES	YES	YES
P48730	no	no	no	no	no	no	YES
P48736	no	no	no	no	no	no	YES
P48741	no	no	YES	no	YES	YES	YES
P49069	no	no	no	no	no	no	YES
P49207	no	no	YES	no	YES	YES	YES
P49321	no	no	YES	no	YES	YES	YES
P49336	no	no	no	no	no	no	YES
P49368	no	no	YES	no	YES	YES	YES
P49411	no	no	YES	no	YES	YES	YES
P49450	no	no	no	no	no	no	YES
P49458	no	no	YES	no	YES	YES	YES
P49585	no	no	no	no	no	no	YES
P49588	no	no	YES	no	YES	YES	YES
P49593	no	no	YES	no	YES	YES	YES
P49736	no	no	YES	no	YES	YES	YES
P49748	no	no	YES	no	YES	YES	YES
P49750	no	no	YES	no	YES	YES	YES
P49756	no	no	YES	no	YES	YES	YES
P49758	no	no	no	no	no	no	YES
P49760	no	no	no	no	no	no	YES
P49761	no	no	no	no	no	no	YES
P49765	no	no	no	no	no	no	YES
P49770	no	no	YES	no	YES	YES	YES
P49789	no	no	no	no	no	no	YES
P49790	no	no	YES	no	YES	YES	YES
P49795	no	no	no	no	no	no	YES
P49902	no	no	YES	no	YES	YES	YES
P49915	no	no	YES	no	YES	YES	YES
P49916	no	no	no	YES	YES	YES	YES
P49959	no	no	YES	no	YES	YES	YES
P49961	no	no	no	no	no	no	YES
P50219	no	no	no	no	no	no	YES
P50225	no	no	no	no	no	no	YES
P50226	no	no	no	no	no	no	YES
P50238	no	no	YES	no	YES	YES	YES
P50395	no	no	YES	no	YES	YES	YES
P50479	no	no	no	no	no	no	YES
P50539	no	no	no	no	no	no	YES
P50552	no	no	YES	no	YES	YES	YES
P50579	no	no	YES	no	YES	YES	YES
P50607	no	no	no	no	no	no	YES
P50613	no	no	YES	no	YES	YES	YES
P50748	no	no	no	YES	YES	YES	YES
P50750	no	no	YES	no	YES	YES	YES
P50851	no	no	YES	no	YES	YES	YES
P50895	no	no	no	no	no	no	YES
P50914	no	no	YES	no	YES	YES	YES
P50990	no	no	YES	no	YES	YES	YES
P50991	no	no	YES	no	YES	YES	YES
P50995	no	no	YES	no	YES	YES	YES
P51114	no	no	YES	no	YES	YES	YES
P51116	no	no	YES	no	YES	YES	YES
P51178	no	no	no	no	no	no	YES
P51452	no	no	no	YES	YES	YES	YES
P51513	no	no	no	no	no	no	YES
P51553	no	no	YES	no	YES	YES	YES
P51570	no	no	YES	no	YES	YES	YES
P51575	no	no	no	no	no	no	YES
P51610	no	no	YES	no	YES	YES	YES
P51659	no	no	YES	no	YES	YES	YES
P51665	no	no	YES	no	YES	YES	YES
P51784	no	no	YES	no	YES	YES	YES
P51805	no	no	no	no	no	no	YES
P51812	no	no	YES	no	YES	YES	YES
P51813	no	no	no	no	no	no	YES
P51817	no	no	no	no	no	no	YES
P51991	no	no	YES	no	YES	YES	YES
P52292	no	no	YES	no	YES	YES	YES
P52294	no	no	YES	no	YES	YES	YES
P62487	no	no	YES	no	YES	YES	YES
P52434	no	no	YES	no	YES	YES	YES
P62875	no	no	YES	no	YES	YES	YES
P52594	no	no	YES	no	YES	YES	YES
P52630	no	no	no	no	no	no	YES
P52701	no	no	YES	no	YES	YES	YES
P52732	no	no	YES	no	YES	YES	YES
P52735	no	no	YES	no	YES	YES	YES
P52737	no	no	no	no	no	no	YES
P52739	no	no	no	no	no	no	YES
P52746	no	no	no	no	no	no	YES
P52756	no	YES	YES	no	no	YES	YES
P52789	no	no	YES	no	YES	YES	YES
P52815	no	YES	YES	no	no	YES	YES
P52895	no	no	YES	no	YES	YES	YES
P52907	no	no	YES	no	YES	YES	YES
P52926	no	no	no	no	no	no	YES
P52943	no	no	YES	no	YES	YES	YES
P53007	no	YES	YES	no	no	YES	YES
P53041	no	no	YES	no	YES	YES	YES
P53350	no	no	YES	no	YES	YES	YES
P53365	no	no	no	no	no	no	YES
P53370	no	no	no	no	no	no	YES
P53582	no	no	YES	no	YES	YES	YES
P53597	no	no	YES	no	YES	YES	YES
P53680	no	no	YES	no	YES	YES	YES
P53779	no	no	no	no	no	no	YES
P53803	no	YES	YES	no	no	YES	YES
P53804	no	no	no	no	no	no	YES
P53985	no	no	YES	no	YES	YES	YES
P53992	no	no	YES	no	YES	YES	YES
P53999	YES	YES	YES	no	YES	YES	YES
P54105	YES	YES	YES	no	YES	YES	YES
P54136	no	no	YES	no	YES	YES	YES
P54252	no	no	no	no	no	no	YES
P54253	no	no	no	no	no	no	YES
P54257	no	no	no	no	no	no	YES
P54274	no	no	no	no	no	no	YES
P54577	no	no	YES	no	YES	YES	YES
P54619	no	no	no	YES	YES	YES	YES
P54652	no	no	no	no	no	no	YES
P54753	no	no	no	no	no	no	YES
P54760	no	no	no	no	no	no	YES
P54821	no	no	no	no	no	no	YES
P54829	no	no	no	no	no	no	YES
P54886	no	no	YES	no	YES	YES	YES
P55010	no	no	YES	no	YES	YES	YES
P55036	no	no	YES	no	YES	YES	YES
P55060	no	no	YES	no	YES	YES	YES
P55081	no	YES	YES	no	no	YES	YES
P55145	no	no	YES	no	YES	YES	YES
P55265	no	no	YES	no	YES	YES	YES
P55317	no	no	no	no	no	no	YES
P55327	no	no	YES	no	YES	YES	YES
P55344	no	no	no	no	no	no	YES
P55786	no	no	YES	no	YES	YES	YES
P55795	no	no	YES	no	YES	YES	YES
P55854	no	no	YES	no	YES	YES	YES
P55884	no	no	YES	no	YES	YES	YES
P56192	no	no	YES	no	YES	YES	YES
P56378	no	no	no	no	no	no	YES
P56537	no	no	YES	no	YES	YES	YES
P56556	no	YES	YES	no	no	YES	YES
P56557	no	no	no	no	no	no	YES
P56962	no	YES	YES	no	no	YES	YES
P57053	no	no	YES	no	YES	YES	YES
P57078	no	no	no	no	no	no	YES
P57088	no	no	YES	no	YES	YES	YES
P57678	no	no	YES	no	YES	YES	YES
P57721	no	no	no	no	no	no	YES
P58107	no	no	no	no	no	no	YES
P58317	no	no	no	no	no	no	YES
P58397	no	no	no	no	no	no	YES
P58876	no	no	YES	no	YES	YES	YES
P59534	no	no	no	no	no	no	YES
P59998	no	no	YES	no	YES	YES	YES
P60228	YES	YES	YES	no	YES	YES	YES
P60520	no	no	no	no	no	no	YES
P60660	no	no	YES	no	YES	YES	YES
P60709	no	no	no	no	no	no	YES
P60842	no	no	YES	no	YES	YES	YES
P60900	no	no	YES	no	YES	YES	YES
P60981	no	no	YES	no	YES	YES	YES
P61026	no	no	YES	no	YES	YES	YES
P61073	no	no	no	no	no	no	YES
P61081	no	no	YES	no	YES	YES	YES
P61088	no	no	YES	no	YES	YES	YES
P61106	no	no	YES	no	YES	YES	YES
P61163	no	no	YES	no	YES	YES	YES
P61218	no	no	no	no	no	no	YES
P61221	no	no	YES	no	YES	YES	YES
P61247	no	no	YES	no	YES	YES	YES
P61278	no	no	no	no	no	no	YES
P61289	no	no	YES	no	YES	YES	YES
P61313	no	no	YES	no	YES	YES	YES
P61326	no	no	no	no	no	no	YES
P61353	no	no	YES	no	YES	YES	YES
P61513	no	no	YES	no	YES	YES	YES
P61626	no	no	no	no	no	no	YES
P61758	no	no	YES	no	YES	YES	YES
P61923	no	no	YES	no	YES	YES	YES
P61956	no	no	YES	no	YES	YES	YES
P61966	no	no	YES	no	YES	YES	YES
P61981	no	no	YES	no	YES	YES	YES
P62068	no	no	no	no	no	no	YES
P62081	no	no	YES	no	YES	YES	YES
P0DP23	YES	YES	YES	no	YES	YES	YES
P0DP24	YES	YES	YES	no	YES	YES	YES
P0DP25	YES	YES	YES	no	YES	YES	YES
P62241	no	no	YES	no	YES	YES	YES
P62249	no	no	YES	no	YES	YES	YES
P62258	no	no	YES	no	YES	YES	YES
P62263	no	no	YES	no	YES	YES	YES
P62280	no	no	YES	no	YES	YES	YES
P62304	no	no	YES	no	YES	YES	YES
P62306	no	no	YES	no	YES	YES	YES
P62314	no	no	YES	no	YES	YES	YES
P62316	no	no	YES	no	YES	YES	YES
P62318	no	no	YES	no	YES	YES	YES
P62333	no	no	YES	no	YES	YES	YES
P62380	no	no	no	no	no	no	YES
P62424	no	no	YES	no	YES	YES	YES
P62495	no	no	YES	no	YES	YES	YES
P62701	no	no	YES	no	YES	YES	YES
P62714	no	no	no	no	no	no	YES
P62736	no	no	YES	no	YES	YES	YES
P62750	no	no	YES	no	YES	YES	YES
P62753	no	no	YES	no	YES	YES	YES
P62805	no	no	YES	no	YES	YES	YES
P62807	no	no	YES	no	YES	YES	YES
P62820	no	no	YES	no	YES	YES	YES
P62826	no	no	YES	no	YES	YES	YES
P62841	no	no	YES	no	YES	YES	YES
P62847	no	no	YES	no	YES	YES	YES
P62851	no	no	YES	no	YES	YES	YES
P62854	no	no	YES	no	YES	YES	YES
P62879	no	no	YES	no	YES	YES	YES
P62888	no	no	YES	no	YES	YES	YES
P62899	no	no	YES	no	YES	YES	YES
P62906	no	no	YES	no	YES	YES	YES
P62910	no	no	YES	no	YES	YES	YES
P62917	no	no	YES	no	YES	YES	YES
P62952	no	no	no	no	no	no	YES
P62979	no	no	YES	no	YES	YES	YES
P62987	no	no	YES	no	YES	YES	YES
P62993	no	no	YES	no	YES	YES	YES
P63000	no	no	YES	no	YES	YES	YES
P63010	no	no	YES	no	YES	YES	YES
P63096	no	no	YES	no	YES	YES	YES
P63098	no	YES	YES	no	no	YES	YES
P63104	no	no	YES	no	YES	YES	YES
P63162	no	no	YES	no	YES	YES	YES
P63167	no	no	YES	no	YES	YES	YES
P63208	no	no	YES	no	YES	YES	YES
P63220	no	no	YES	no	YES	YES	YES
P63241	no	no	YES	no	YES	YES	YES
P63261	no	no	YES	no	YES	YES	YES
P67775	no	no	YES	no	YES	YES	YES
P67809	no	no	YES	no	YES	YES	YES
P68032	no	no	YES	no	YES	YES	YES
P68104	no	no	YES	no	YES	YES	YES
P68363	no	no	YES	no	YES	YES	YES
P68366	no	no	YES	no	YES	YES	YES
P68371	no	no	YES	no	YES	YES	YES
P68402	no	no	no	no	no	no	YES
P78312	no	no	no	no	no	no	YES
P78317	no	no	no	no	no	no	YES
P78332	no	YES	YES	no	no	YES	YES
P78337	no	no	no	no	no	no	YES
P78344	no	no	YES	no	YES	YES	YES
P78346	no	no	YES	no	YES	YES	YES
P78347	no	no	YES	no	YES	YES	YES
P78362	no	no	YES	no	YES	YES	YES
P78371	no	no	YES	no	YES	YES	YES
P78406	no	no	YES	no	YES	YES	YES
P78509	no	no	no	no	no	no	YES
P78527	no	no	YES	no	YES	YES	YES
P80192	no	no	no	no	no	no	YES
P80404	no	no	no	no	no	no	YES
P81605	no	no	no	no	no	no	YES
P82650	no	YES	YES	no	no	YES	YES
P82914	no	no	no	no	no	no	YES
P82930	no	no	YES	no	YES	YES	YES
P82933	no	YES	YES	no	no	YES	YES
P82979	no	no	YES	no	YES	YES	YES
P83369	no	no	no	no	no	no	YES
P83731	no	no	YES	no	YES	YES	YES
P83876	no	YES	YES	no	no	YES	YES
P83881	no	no	YES	no	YES	YES	YES
P83916	no	no	no	no	no	no	YES
P84077	no	no	YES	no	YES	YES	YES
P84095	no	no	YES	no	YES	YES	YES
P84098	no	no	YES	no	YES	YES	YES
P84101	no	no	no	no	no	no	YES
P85037	no	no	YES	no	YES	YES	YES
P86397	no	no	no	no	no	no	YES
P98073	no	no	no	no	no	no	YES
P98082	no	no	YES	no	YES	YES	YES
P98161	no	no	no	no	no	no	YES
P98170	no	no	no	no	no	no	YES
P98173	no	no	no	no	no	no	YES
P98175	no	no	YES	no	YES	YES	YES
Q00005	no	no	no	no	no	no	YES
Q00325	no	no	YES	no	YES	YES	YES
Q00341	no	no	YES	no	YES	YES	YES
Q00403	no	no	no	no	no	no	YES
Q00535	no	no	YES	no	YES	YES	YES
Q00577	no	no	YES	no	YES	YES	YES
Q00604	no	no	no	no	no	no	YES
Q00610	no	no	YES	no	YES	YES	YES
Q00839	no	no	YES	no	YES	YES	YES
Q01082	no	no	YES	no	YES	YES	YES
Q01085	no	no	YES	no	YES	YES	YES
Q01469	no	no	no	no	no	no	YES
Q01518	no	no	YES	no	YES	YES	YES
Q01780	no	no	YES	no	YES	YES	YES
Q01804	no	no	no	no	no	no	YES
Q01831	no	no	no	no	no	no	YES
Q01851	no	no	no	no	no	no	YES
Q01968	no	no	no	YES	YES	YES	YES
Q01974	no	no	no	no	no	no	YES
Q02045	no	no	no	no	no	no	YES
Q02224	no	no	no	no	no	no	YES
Q02241	no	no	YES	no	YES	YES	YES
Q02297	no	no	no	no	no	no	YES
Q02413	no	no	no	no	no	no	YES
Q02543	no	no	YES	no	YES	YES	YES
P62277	no	no	YES	no	YES	YES	YES
P61254	no	no	YES	no	YES	YES	YES
Q02878	no	no	YES	no	YES	YES	YES
Q02880	no	no	no	no	no	no	YES
Q02962	no	no	no	no	no	no	YES
Q02978	no	no	YES	no	YES	YES	YES
Q03001	no	no	no	no	no	no	YES
Q03169	no	no	YES	no	YES	YES	YES
Q03252	no	YES	YES	no	no	YES	YES
Q03393	no	no	no	no	no	no	YES
Q03405	no	no	no	no	no	no	YES
Q03701	no	no	no	no	no	no	YES
Q03721	no	no	no	no	no	no	YES
Q03924	no	no	no	no	no	no	YES
Q03989	no	no	no	no	no	no	YES
Q04323	no	no	YES	no	YES	YES	YES
Q04726	no	no	YES	no	YES	YES	YES
Q04741	no	no	no	no	no	no	YES
Q04760	no	no	YES	no	YES	YES	YES
Q04771	no	no	no	no	no	no	YES
Q04917	no	no	YES	no	YES	YES	YES
P61604	YES	YES	YES	no	YES	YES	YES
Q05048	no	no	YES	no	YES	YES	YES
Q05397	no	no	YES	no	YES	YES	YES
P62861	no	no	YES	no	YES	YES	YES
Q05516	no	no	no	no	no	no	YES
Q05519	no	no	YES	no	YES	YES	YES
Q05639	no	no	YES	no	YES	YES	YES
Q05682	no	no	YES	no	YES	YES	YES
Q05823	no	no	no	no	no	no	YES
Q05925	no	no	no	no	no	no	YES
Q05952	no	no	no	no	no	no	YES
Q05996	no	no	no	no	no	no	YES
Q06124	no	no	YES	no	YES	YES	YES
Q06210	no	no	YES	no	YES	YES	YES
Q06323	no	no	YES	no	YES	YES	YES
Q06730	no	no	no	no	no	no	YES
Q06732	no	no	no	no	no	no	YES
Q06830	no	no	YES	no	YES	YES	YES
Q07011	no	no	no	no	no	no	YES
Q07020	no	no	YES	no	YES	YES	YES
Q07021	YES	YES	YES	no	YES	YES	YES
Q07065	no	no	YES	no	YES	YES	YES
Q07157	no	no	YES	no	YES	YES	YES
P62136	no	no	YES	no	YES	YES	YES
P61978	no	no	YES	no	YES	YES	YES
Q07352	no	no	no	no	no	no	YES
Q07666	no	no	YES	no	YES	YES	YES
Q07864	no	no	no	no	no	no	YES
Q07912	no	no	no	no	no	no	YES
Q07955	no	no	YES	no	YES	YES	YES
Q08050	no	no	no	no	no	no	YES
Q08174	no	no	no	no	no	no	YES
Q08209	no	no	YES	no	YES	YES	YES
Q08345	no	no	no	no	no	no	YES
Q08379	no	no	YES	no	YES	YES	YES
Q08493	no	no	no	no	no	no	YES
Q08554	no	no	no	no	no	no	YES
Q08945	no	no	YES	no	YES	YES	YES
Q08999	no	no	no	no	no	no	YES
Q08AD1	no	no	no	YES	YES	YES	YES
Q08J23	no	no	YES	no	YES	YES	YES
Q09013	no	no	no	no	no	no	YES
Q09028	no	no	YES	no	YES	YES	YES
Q09428	no	no	no	no	no	no	YES
Q09472	no	no	no	no	no	no	YES
Q09666	no	no	YES	no	YES	YES	YES
Q09FC8	no	no	no	no	no	no	YES
Q0P6H9	no	no	no	no	no	no	YES
Q0PNE2	no	no	no	no	no	no	YES
Q0VGE8	no	no	no	no	no	no	YES
Q0ZGT2	no	no	no	no	no	no	YES
Q10471	no	no	YES	no	YES	YES	YES
Q10567	no	no	YES	no	YES	YES	YES
Q10586	no	no	no	no	no	no	YES
Q12766	no	no	no	no	no	no	YES
Q12768	no	no	YES	no	YES	YES	YES
Q12789	no	no	no	no	no	no	YES
Q12792	no	no	YES	no	YES	YES	YES
Q12796	no	no	no	no	no	no	YES
Q12797	no	no	YES	no	YES	YES	YES
Q12802	no	no	no	YES	YES	YES	YES
Q08211	no	no	YES	no	YES	YES	YES
Q12816	no	no	no	no	no	no	YES
Q12824	no	no	YES	no	YES	YES	YES
Q12840	no	no	no	no	no	no	YES
Q12849	no	no	YES	no	YES	YES	YES
Q12851	no	no	no	no	no	no	YES
Q12873	no	no	no	no	no	no	YES
Q12874	YES	YES	YES	no	YES	YES	YES
Q12887	no	no	no	no	no	no	YES
Q12907	no	no	YES	no	YES	YES	YES
Q12923	no	no	no	no	no	no	YES
Q12926	no	no	no	no	no	no	YES
Q12931	no	no	YES	no	YES	YES	YES
Q12933	no	no	no	no	no	no	YES
Q12951	no	no	no	no	no	no	YES
Q12965	no	no	YES	no	YES	YES	YES
Q12972	no	no	YES	no	YES	YES	YES
Q12986	no	no	YES	no	YES	YES	YES
Q13011	no	no	YES	no	YES	YES	YES
Q13018	no	no	no	no	no	no	YES
Q13042	no	no	no	no	no	no	YES
Q13045	no	no	YES	no	YES	YES	YES
Q13085	no	no	YES	no	YES	YES	YES
Q13106	no	no	no	no	no	no	YES
Q13111	no	no	YES	no	YES	YES	YES
Q13123	no	no	YES	no	YES	YES	YES
Q13126	no	no	YES	no	YES	YES	YES
Q13129	no	no	no	no	no	no	YES
Q13131	no	no	YES	no	YES	YES	YES
Q13136	no	no	YES	no	YES	YES	YES
Q13145	no	no	no	no	no	no	YES
Q13151	no	no	YES	no	YES	YES	YES
Q13162	no	no	YES	no	YES	YES	YES
Q13163	no	no	no	no	no	no	YES
Q13185	no	no	YES	no	YES	YES	YES
Q13190	no	no	YES	no	YES	YES	YES
Q13200	no	no	YES	no	YES	YES	YES
Q13203	no	no	no	no	no	no	YES
Q13206	no	no	no	no	no	no	YES
Q13228	no	no	YES	no	YES	YES	YES
Q13232	no	no	no	no	no	no	YES
Q13233	no	no	no	no	no	no	YES
Q13242	no	no	YES	no	YES	YES	YES
Q13243	no	no	YES	no	YES	YES	YES
Q13263	no	no	YES	no	YES	YES	YES
Q13308	no	no	no	no	no	no	YES
Q13310	no	no	YES	no	YES	YES	YES
Q13315	no	no	no	no	no	no	YES
Q13347	no	no	YES	no	YES	YES	YES
Q13356	no	no	no	no	no	no	YES
Q13370	no	no	no	no	no	no	YES
Q13409	no	no	YES	no	YES	YES	YES
Q13425	no	no	YES	no	YES	YES	YES
Q13442	no	no	YES	no	YES	YES	YES
Q13454	no	no	no	no	no	no	YES
Q13464	no	no	no	no	no	no	YES
Q13480	no	no	no	no	no	no	YES
Q13490	no	no	no	no	no	no	YES
Q13503	no	no	no	no	no	no	YES
Q13507	no	no	no	no	no	no	YES
Q13509	no	no	YES	no	YES	YES	YES
Q13522	no	no	no	no	no	no	YES
Q13523	no	YES	YES	no	no	YES	YES
Q13547	no	no	YES	no	YES	YES	YES
Q13555	no	no	YES	no	YES	YES	YES
Q13561	no	no	no	no	no	no	YES
Q13573	no	no	YES	no	YES	YES	YES
Q13595	no	YES	YES	no	no	YES	YES
Q13596	no	no	YES	no	YES	YES	YES
Q13608	no	no	no	no	no	no	YES
Q13616	no	no	YES	no	YES	YES	YES
Q13619	no	no	YES	no	YES	YES	YES
Q13620	no	no	YES	no	YES	YES	YES
Q13642	no	no	YES	no	YES	YES	YES
Q13705	no	no	no	no	no	no	YES
P0DPH7	no	no	YES	no	YES	YES	YES
P0DPH8	no	no	YES	no	YES	YES	YES
Q13765	YES	YES	YES	no	YES	YES	no
Q13769	no	no	YES	no	YES	YES	YES
Q13772	no	no	no	no	no	no	YES
Q13813	no	no	YES	no	YES	YES	YES
Q13822	no	no	no	no	no	no	YES
Q13829	no	no	no	no	no	no	YES
Q13835	no	no	no	no	no	no	YES
Q13868	no	no	YES	no	YES	YES	YES
Q13882	no	no	no	no	no	no	YES
Q13885	no	no	YES	no	YES	YES	YES
Q13888	no	no	no	no	no	no	YES
Q13946	no	no	no	no	no	no	YES
Q13951	no	no	no	no	no	no	YES
Q14008	no	no	YES	no	YES	YES	YES
Q14055	no	no	no	no	no	no	YES
Q14061	no	no	no	no	no	no	YES
Q14088	no	no	no	no	no	no	YES
Q14103	no	no	YES	no	YES	YES	YES
Q14135	no	no	no	no	no	no	YES
Q14137	YES	YES	YES	no	no	YES	YES
Q14145	no	no	no	no	no	no	YES
Q14146	no	no	no	no	no	no	YES
Q14151	no	no	YES	no	YES	YES	YES
Q14152	no	no	YES	no	YES	YES	YES
Q14153	no	no	no	no	no	no	YES
Q14155	no	no	no	YES	YES	YES	YES
Q14160	no	no	YES	no	YES	YES	YES
Q14166	no	no	YES	no	YES	YES	YES
Q14181	no	no	YES	no	YES	YES	YES
Q14183	no	no	no	no	no	no	YES
Q14185	no	no	no	no	no	no	YES
Q14192	no	no	YES	no	YES	YES	YES
Q14195	no	no	no	no	no	no	YES
Q14201	no	no	no	no	no	no	YES
Q14203	no	no	YES	no	YES	YES	YES
Q14204	no	no	YES	no	YES	YES	YES
Q14232	no	no	YES	no	YES	YES	YES
Q14240	no	no	YES	no	YES	YES	YES
Q14241	no	no	YES	no	YES	YES	YES
Q14244	no	no	YES	no	YES	YES	YES
Q14247	no	no	YES	no	YES	YES	YES
Q14257	no	YES	YES	no	no	YES	YES
Q14258	no	no	YES	no	YES	YES	YES
P84090	no	YES	YES	no	no	YES	YES
Q7L1Q6	no	no	YES	no	YES	YES	YES
Q14296	no	no	no	no	no	no	YES
Q14315	no	no	no	no	no	no	YES
Q14320	no	no	YES	no	YES	YES	YES
Q14332	no	no	no	no	no	no	YES
Q14432	no	no	YES	no	YES	YES	YES
Q14493	no	no	YES	no	YES	YES	YES
Q14498	no	no	YES	no	YES	YES	YES
Q14524	no	no	no	no	no	no	YES
Q14554	no	YES	YES	no	no	YES	YES
Q14558	no	no	YES	no	YES	YES	YES
Q14562	no	YES	YES	no	no	YES	YES
Q14566	no	no	YES	no	YES	YES	YES
Q14576	no	no	no	no	no	no	YES
Q14656	no	no	no	no	no	no	YES
Q14677	no	no	YES	no	YES	YES	YES
Q14681	no	no	no	no	no	no	YES
Q14683	no	no	YES	no	YES	YES	YES
Q14687	no	no	YES	no	YES	YES	YES
Q14690	no	no	no	no	no	no	YES
Q14692	no	no	no	no	no	no	YES
Q14694	no	no	YES	no	YES	YES	YES
Q14738	no	no	YES	no	YES	YES	YES
Q14739	no	YES	YES	no	no	YES	YES
Q14766	no	no	no	no	no	no	YES
Q14781	no	no	no	no	no	no	YES
Q14839	no	no	YES	no	YES	YES	YES
Q14847	no	no	YES	no	YES	YES	YES
Q14934	no	no	no	no	no	no	YES
Q14957	no	no	no	no	no	no	YES
Q14974	no	no	YES	no	YES	YES	YES
Q14980	no	no	YES	no	YES	YES	YES
Q14BN4	no	YES	YES	no	no	YES	YES
Q14C86	no	no	YES	no	YES	YES	YES
Q14D04	no	no	no	no	no	no	YES
Q15003	no	no	YES	no	YES	YES	YES
Q15006	no	no	YES	no	YES	YES	YES
Q15013	no	no	no	no	no	no	YES
Q15019	no	no	YES	no	YES	YES	YES
Q15021	no	no	YES	no	YES	YES	YES
Q15022	no	no	no	no	no	no	YES
Q15027	no	no	no	no	no	no	YES
Q15029	YES	YES	YES	no	YES	YES	YES
Q15031	no	no	YES	no	YES	YES	YES
Q15032	no	no	no	no	no	no	YES
Q15038	no	no	no	no	no	no	YES
Q15041	no	no	no	no	no	no	YES
Q15042	no	no	YES	no	YES	YES	YES
Q15046	no	no	YES	no	YES	YES	YES
Q15050	no	YES	YES	no	no	YES	YES
Q15056	no	no	YES	no	YES	YES	YES
Q15057	no	no	no	no	no	no	YES
Q15067	no	no	YES	no	YES	YES	YES
Q15072	no	no	no	no	no	no	YES
Q15084	no	no	YES	no	YES	YES	YES
Q15102	no	no	no	YES	YES	YES	YES
Q15109	no	no	no	no	no	no	YES
Q15118	no	no	no	no	no	no	YES
Q15120	no	YES	YES	no	no	YES	YES
Q15124	no	no	no	no	no	no	YES
Q15131	no	no	no	no	no	no	YES
Q15149	no	no	YES	no	YES	YES	YES
Q15165	no	no	YES	no	YES	YES	YES
Q15172	no	no	no	YES	YES	YES	YES
Q15173	no	no	no	no	no	no	YES
Q15181	no	no	YES	no	YES	YES	YES
Q15185	YES	YES	YES	no	YES	YES	YES
Q15198	no	no	no	no	no	no	YES
Q15208	no	no	no	YES	YES	YES	YES
Q15256	no	no	no	no	no	no	YES
Q15257	no	no	YES	no	YES	YES	YES
Q15269	no	no	no	no	no	no	YES
Q15286	no	no	no	no	no	no	YES
Q15287	YES	YES	YES	no	YES	YES	YES
Q15291	no	no	YES	no	YES	YES	YES
Q15327	no	no	no	no	no	no	YES
Q15329	no	no	no	no	no	no	YES
P62308	no	no	YES	no	YES	YES	YES
Q15361	no	no	no	no	no	no	YES
Q15365	no	no	YES	no	YES	YES	YES
Q15366	no	no	YES	no	YES	YES	YES
Q15369	no	no	YES	no	YES	YES	YES
Q15370	no	no	YES	no	YES	YES	YES
[truncated: 2,017 more rows]
