# Supplementary material for: The RNA-dependent association of phosphatidylinositol 4,5-bisphosphate with intrinsically disordered proteins contribute to nuclear compartmentalization
Source: PLoS Genet. 2024 Dec 2;20(12):e1011462. doi: 10.1371/journal.pgen.1011462 (PMC11668513; doi:10.1371/journal.pgen.1011462)
Supplement: S8 Table — (XLSX) [file pgen.1011462.s031.xlsx]

## Sheet: S8 Table
S8 Table. RNA-binding proteins connected with phase separation or membraneless organelles in analysed datasets.
The list of human proteins with experimental evidence for RNA-binding (based on the RNAct database - http://rnact.crg.eu/) as well as for phase separation (PS) and/or membraneless organelles (MLOs; based on PhaSepDB database, version 2.0 - http://db.phasep.pro/), resulting in list of 1,647 proteins (Swiss-Prot reviewed, mapped to the reference proteome UP000005640). This list was then compared to…
List of RNA-binding proteins connected with phase separation	RDPA proteins	Nucleo-specific proteins	Nuclear fraction proteins	Cytosol-specific proteins	Cytosolic fraction proteins	Total cell proteome	Reference proteome				RDPA proteins	Nucleo-specific proteins	Nuclear fraction proteins	Cytosol-specific proteins	Cytosolic fraction proteins	Total cell proteome	Reference proteome
A1L020	no	no	no	no	no	no	YES			Total number of proteins in the dataset	183	848	3655	428	3379	4082	20577
A2A288	no	no	no	no	no	no	YES			Number of RNA-binding proteins connected with PS or MLOs	69	175	1063	60	1008	1123	1647
A4D1E9	no	YES	YES	no	no	YES	YES			Percentage of RNA-binding proteins connected with PS or MLOs (%)	37.7049	20.6368	29.0834	14.0187	29.8313	27.511	8.00408
A5YKK6	no	no	YES	no	YES	YES	YES
O00422	no	YES	YES	no	no	YES	YES
O00567	no	no	YES	no	YES	YES	YES
O14746	no	no	no	no	no	no	YES			Statistics
O15047	no	YES	YES	no	no	YES	YES				p-value
O15116	no	no	no	no	no	no	YES			RDPA proteins vs. Nucleo-specific proteins	7.85007e-10
O15213	no	no	no	no	no	no	YES			RDPA proteins vs. Nuclear fraction proteins	0.00616206
O15234	no	no	YES	no	YES	YES	YES			RDPA proteins vs. Total cell proteome	0.00137339
O15381	no	YES	YES	no	no	YES	YES			RDPA proteins vs. Reference proteome	1.91928e-29
O15446	no	no	YES	no	YES	YES	YES			Nucleo-specific proteins vs. Nuclear fraction proteins	1.6583e-10
O15550	no	no	no	no	no	no	YES			Nucleo-specific proteins vs. Total cell proteome	1.69765e-07
O43390	no	no	YES	no	YES	YES	YES			Nucleo-specific proteins vs. Reference proteome	1.4109e-32
O43447	no	no	YES	no	YES	YES	YES			Nuclear fraction proteins vs. Total cell proteome	2.32018e-12
O43660	no	no	YES	no	YES	YES	YES			Nuclear fraction proteins vs. Reference proteome	0
O43809	no	no	YES	no	YES	YES	YES			Cytosol-specific proteins vs. Cytosolic fraction proteins	3.59022e-16
O43823	no	no	YES	no	YES	YES	YES			Cytosol-specific proteins vs. Total cell proteome	1.90994e-12
O60828	YES	YES	YES	no	YES	YES	YES			Cytosol-specific proteins vs. Reference proteome	1.45564e-05
O60832	no	no	YES	no	YES	YES	YES			Cytosolic fraction proteins vs. Total cell proteome	2.36234e-14
O60936	no	no	no	no	no	no	YES			Cytosolic fraction proteins vs. Reference proteome	0
O75177	no	no	no	no	no	no	YES			Total cell proteome vs. Reference proteome	0
O75319	no	no	no	no	no	no	YES
O75494	no	no	YES	no	YES	YES	YES
O75554	no	no	YES	no	YES	YES	YES
O94906	no	no	YES	no	YES	YES	YES
O95232	no	no	YES	no	YES	YES	YES
O95453	no	no	YES	no	YES	YES	YES
O95707	no	no	no	no	no	no	YES
P01106	no	no	no	no	no	no	YES
P02545	no	no	YES	no	YES	YES	YES
P04637	no	no	no	no	no	no	YES
P06730	no	no	YES	no	YES	YES	YES
P08621	no	no	YES	no	YES	YES	YES
P11387	no	no	YES	no	YES	YES	YES
P11388	no	no	YES	no	YES	YES	YES
P11940	no	no	YES	no	YES	YES	YES
P12270	no	no	YES	no	YES	YES	YES
P16383	no	no	YES	no	YES	YES	YES
P17480	no	no	no	YES	YES	YES	YES
P17844	no	no	YES	no	YES	YES	YES
P18583	no	no	YES	no	YES	YES	YES
P19474	no	no	no	no	no	no	YES
P19544	no	no	no	no	no	no	YES
P22087	no	no	YES	no	YES	YES	YES
P23396	no	no	YES	no	YES	YES	YES
P23497	no	YES	YES	no	no	YES	YES
P26196	no	no	YES	no	YES	YES	YES
P26651	no	no	no	no	no	no	YES
P29375	no	no	no	no	no	no	YES
P31483	no	no	YES	no	YES	YES	YES
P31943	no	no	YES	no	YES	YES	YES
P35637	no	no	YES	no	YES	YES	YES
P38432	YES	YES	YES	no	no	YES	YES
P38919	YES	YES	YES	no	YES	YES	YES
P39748	no	no	YES	no	YES	YES	YES
P42285	no	no	YES	no	YES	YES	YES
P46013	no	no	YES	no	YES	YES	YES
P46783	no	no	YES	no	YES	YES	YES
P49711	no	no	no	no	no	no	YES
P49715	no	no	no	no	no	no	YES
P49792	YES	YES	YES	no	YES	YES	YES
P52298	no	no	YES	no	YES	YES	YES
P52597	no	no	YES	no	YES	YES	YES
P54132	no	no	no	no	no	no	YES
P55072	no	no	YES	no	YES	YES	YES
P55199	YES	YES	YES	no	no	YES	YES
P55769	no	no	YES	no	YES	YES	YES
P56182	no	no	no	no	no	no	YES
P57052	no	no	no	no	no	no	YES
P61011	no	no	YES	no	YES	YES	YES
P61129	no	no	no	no	no	no	YES
P61236	no	no	no	no	no	no	YES
P62310	no	YES	YES	no	no	YES	YES
P62312	no	no	YES	no	YES	YES	YES
P98179	no	no	no	no	no	no	YES
Q00987	no	no	no	no	no	no	YES
Q01081	no	no	YES	no	YES	YES	YES
Q01130	no	no	YES	no	YES	YES	YES
Q01844	no	no	YES	no	YES	YES	YES
Q02040	no	YES	YES	no	no	YES	YES
Q04637	no	no	YES	no	YES	YES	YES
Q06265	no	no	YES	no	YES	YES	YES
Q06787	no	no	YES	no	YES	YES	YES
Q08170	no	YES	YES	no	no	YES	YES
Q08752	no	no	YES	no	YES	YES	YES
Q09161	no	no	YES	no	YES	YES	YES
Q12906	no	no	YES	no	YES	YES	YES
Q13148	no	no	YES	no	YES	YES	YES
Q13247	no	no	YES	no	YES	YES	YES
Q13283	no	no	YES	no	YES	YES	YES
Q13427	YES	YES	YES	no	no	YES	YES
Q13435	no	no	YES	no	YES	YES	YES
Q13526	no	no	YES	no	YES	YES	YES
Q13823	no	no	no	no	no	no	YES
Q13838	no	no	YES	no	YES	YES	YES
Q13895	no	no	YES	no	YES	YES	YES
Q13901	no	no	no	no	no	no	YES
Q14011	no	YES	YES	no	no	YES	YES
Q14157	no	no	YES	no	YES	YES	YES
Q14191	no	no	no	no	no	no	YES
Q14331	no	no	no	YES	YES	YES	YES
Q14444	no	no	YES	no	YES	YES	YES
Q14671	no	no	YES	no	YES	YES	YES
Q14684	no	no	no	no	no	no	YES
Q14764	no	no	YES	no	YES	YES	YES
Q14978	YES	YES	YES	no	YES	YES	YES
Q15024	no	no	YES	no	YES	YES	YES
Q15061	no	no	no	no	no	no	YES
Q15397	no	no	no	no	no	no	YES
Q15717	no	no	YES	no	YES	YES	YES
Q16630	no	no	YES	no	YES	YES	YES
Q16637	no	no	YES	no	YES	YES	YES
Q32P51	no	no	YES	no	YES	YES	YES
Q504Q3	no	no	no	no	no	no	YES
Q53GS7	no	no	no	no	no	no	YES
Q58A45	no	no	no	no	no	no	YES
Q5F1R6	no	no	YES	no	YES	YES	YES
Q5H9S7	no	no	no	no	no	no	YES
Q5JVS0	no	no	no	no	no	no	YES
Q5TGY3	no	no	no	no	no	no	YES
Q5U5Q3	no	no	no	no	no	no	YES
Q6P2E9	no	no	YES	no	YES	YES	YES
Q6P6C2	no	YES	YES	no	no	YES	YES
Q6PJT7	no	no	YES	no	YES	YES	YES
Q6ZN04	no	no	no	no	no	no	YES
Q6ZN17	no	no	no	no	no	no	YES
Q71RC2	no	no	YES	no	YES	YES	YES
Q7Z2E3	no	no	no	no	no	no	YES
Q7Z417	no	no	YES	no	YES	YES	YES
Q86U42	no	no	YES	no	YES	YES	YES
Q86U44	no	no	YES	no	YES	YES	YES
Q86V81	no	no	YES	no	YES	YES	YES
Q86WX3	no	no	no	no	no	no	YES
Q8IU60	no	no	no	no	no	no	YES
Q8IUH3	no	YES	YES	no	no	YES	YES
Q8IV48	no	no	no	no	no	no	YES
Q8IY81	no	no	YES	no	YES	YES	YES
Q8IYB3	no	no	YES	no	YES	YES	YES
Q8IYB7	no	no	no	YES	YES	YES	YES
Q8IZD4	no	no	no	no	no	no	YES
Q8IZH2	no	no	no	YES	YES	YES	YES
Q8IZL2	no	no	no	no	no	no	YES
Q8IZU1	no	no	no	no	no	no	YES
Q8N2W9	no	no	no	no	no	no	YES
Q8N3C0	no	no	YES	no	YES	YES	YES
Q8N3Z6	no	no	no	no	no	no	YES
Q8N684	no	no	YES	no	YES	YES	YES
Q8N9N2	no	no	no	YES	YES	YES	YES
Q8NCA5	no	no	YES	no	YES	YES	YES
Q8ND56	no	no	YES	no	YES	YES	YES
Q8NDT2	no	YES	YES	no	no	YES	YES
Q8NDV7	no	no	no	no	no	no	YES
Q8NEJ9	no	YES	YES	no	no	YES	YES
Q8NI36	no	no	no	YES	YES	YES	YES
Q8TBZ6	no	no	no	YES	YES	YES	YES
Q8TF01	no	YES	YES	no	no	YES	YES
Q8WV24	no	no	no	no	no	no	YES
Q8WWM7	no	no	YES	no	YES	YES	YES
Q8WWY3	no	no	YES	no	YES	YES	YES
Q92804	no	no	YES	no	YES	YES	YES
Q92900	no	no	YES	no	YES	YES	YES
Q92979	no	no	YES	no	YES	YES	YES
Q92995	no	no	YES	no	YES	YES	YES
Q93062	no	no	no	no	no	no	YES
Q96CJ1	no	no	no	no	no	no	YES
Q96EP5	no	no	YES	no	YES	YES	YES
Q96F86	no	no	YES	no	YES	YES	YES
Q96FQ6	no	no	YES	no	YES	YES	YES
Q96FX7	no	no	YES	no	YES	YES	YES
Q96G21	no	no	no	no	no	no	YES
Q96GC6	no	no	no	no	no	no	YES
Q96GM8	no	no	YES	no	YES	YES	YES
Q96GQ7	no	no	no	no	no	no	YES
Q96HI0	no	no	no	no	no	no	YES
Q96HW7	no	no	YES	no	YES	YES	YES
Q96J87	no	no	no	no	no	no	YES
Q96JC9	YES	YES	YES	no	no	YES	YES
Q96LA8	no	no	no	no	no	no	YES
Q96MU7	no	no	YES	no	YES	YES	YES
Q96PM9	no	YES	YES	no	no	YES	YES
Q96QD9	no	YES	YES	no	no	YES	YES
Q96RS0	no	no	no	no	no	no	YES
Q96S94	no	no	no	no	no	no	YES
Q96T37	no	no	YES	no	YES	YES	YES
Q99459	no	no	YES	no	YES	YES	YES
Q99607	no	no	no	no	no	no	YES
Q99700	no	no	YES	no	YES	YES	YES
Q99848	no	no	YES	no	YES	YES	YES
Q9BQ04	no	no	YES	no	YES	YES	YES
Q9BRP8	no	no	YES	no	YES	YES	YES
Q9BUJ2	no	no	YES	no	YES	YES	YES
Q9BUR4	no	YES	YES	no	no	YES	YES
Q9BUT9	no	no	YES	no	YES	YES	YES
Q9BY44	no	no	YES	no	YES	YES	YES
Q9BZB8	no	no	no	no	no	no	YES
Q9BZE4	no	no	YES	no	YES	YES	YES
Q9BZI7	no	no	YES	no	YES	YES	YES
Q9BZJ0	no	YES	YES	no	no	YES	YES
Q9C086	no	no	no	no	no	no	YES
Q9C0B1	no	no	YES	no	YES	YES	YES
Q9GZL7	no	no	YES	no	YES	YES	YES
Q9H089	no	no	YES	no	YES	YES	YES
Q9H0A0	no	no	YES	no	YES	YES	YES
Q9H0D6	no	no	YES	no	YES	YES	YES
Q9H0G5	no	no	YES	no	YES	YES	YES
Q9H0S4	no	no	YES	no	YES	YES	YES
Q9H116	no	no	no	no	no	no	YES
Q9H1I8	no	no	YES	no	YES	YES	YES
Q9H2U1	no	no	YES	no	YES	YES	YES
Q9H307	YES	YES	YES	no	YES	YES	YES
Q9H4L4	no	YES	YES	no	no	YES	YES
Q9H4Z2	no	no	no	no	no	no	YES
Q9H583	no	no	no	no	no	no	YES
Q9H633	no	no	no	no	no	no	YES
Q9H7B2	no	no	YES	no	YES	YES	YES
Q9H814	no	no	YES	no	YES	YES	YES
Q9H9G7	no	no	no	no	no	no	YES
Q9H9L3	no	no	no	no	no	no	YES
Q9H9Z2	no	no	no	no	no	no	YES
Q9HA38	no	no	no	no	no	no	YES
Q9HBD1	no	no	no	no	no	no	YES
Q9HCE1	no	no	YES	no	YES	YES	YES
Q9HCG8	YES	YES	YES	no	YES	YES	YES
Q9NPE3	no	no	no	no	no	no	YES
Q9NPI6	no	no	no	YES	YES	YES	YES
Q9NPJ4	no	no	no	no	no	no	YES
Q9NQT4	no	no	YES	no	YES	YES	YES
Q9NQT5	no	no	YES	no	YES	YES	YES
Q9NR30	no	no	YES	no	YES	YES	YES
Q9NRA8	no	no	no	YES	YES	YES	YES
Q9NRN9	no	no	no	no	no	no	YES
Q9NRR4	no	no	no	no	no	no	YES
Q9NTK5	no	no	YES	no	YES	YES	YES
Q9NTZ6	no	no	YES	no	YES	YES	YES
Q9NV31	no	no	no	no	no	no	YES
Q9NVM4	no	no	no	no	no	no	YES
Q9NVN8	no	no	no	no	no	no	YES
Q9NVP1	no	no	no	no	no	no	YES
Q9NVU7	no	no	no	no	no	no	YES
Q9NW13	no	no	YES	no	YES	YES	YES
Q9NX58	no	no	YES	no	YES	YES	YES
Q9NYF8	no	no	YES	no	YES	YES	YES
Q9NYH9	no	no	no	no	no	no	YES
Q9NZM5	no	no	no	no	no	no	YES
Q9P0U4	no	YES	YES	no	no	YES	YES
Q9P275	no	no	no	no	no	no	YES
Q9UER7	no	no	YES	no	YES	YES	YES
Q9UJA5	no	no	YES	no	YES	YES	YES
Q9UK45	no	no	YES	no	YES	YES	YES
Q9UK58	no	YES	YES	no	no	YES	YES
Q9UKY1	no	no	no	no	no	no	YES
Q9UL18	no	no	no	no	no	no	YES
Q9ULX6	no	no	YES	no	YES	YES	YES
Q9UMY1	no	no	no	no	no	no	YES
Q9UPQ9	no	no	no	no	no	no	YES
Q9UPS6	no	no	no	no	no	no	YES
Q9UQ80	no	no	YES	no	YES	YES	YES
Q9Y221	no	no	YES	no	YES	YES	YES
Q9Y230	no	no	YES	no	YES	YES	YES
Q9Y2V2	no	no	YES	no	YES	YES	YES
Q9Y2W1	no	no	YES	no	YES	YES	YES
Q9Y333	no	no	YES	no	YES	YES	YES
Q9Y3B2	no	no	no	no	no	no	YES
Q9Y3S2	no	no	YES	no	YES	YES	YES
Q9Y3Y2	no	YES	YES	no	no	YES	YES
Q9Y4X5	no	no	YES	no	YES	YES	YES
Q9Y4Y9	no	YES	YES	no	no	YES	YES
Q9Y4Z0	no	no	YES	no	YES	YES	YES
Q9Y580	no	no	YES	no	YES	YES	YES
Q9Y5A9	no	no	YES	no	YES	YES	YES
Q9Y657	no	YES	YES	no	no	YES	YES
A0A075B6S2	no	no	no	no	no	no	YES
A0AV96	no	no	YES	no	YES	YES	YES
A2NJV5	no	no	no	no	no	no	YES
A6NHQ2	no	no	no	no	no	no	YES
A6NKT7	no	no	no	no	no	no	YES
A9UHW6	no	no	no	no	no	no	YES
B5ME19	YES	YES	YES	no	YES	YES	YES
Q15233	no	no	YES	no	YES	YES	YES
O00139	no	no	YES	no	YES	YES	YES
O00264	no	YES	YES	no	no	YES	YES
O00303	no	no	YES	no	YES	YES	YES
O00401	no	no	YES	no	YES	YES	YES
O00408	no	no	no	no	no	no	YES
O00425	no	no	YES	no	YES	YES	YES
O00488	no	YES	YES	no	no	YES	YES
O00505	YES	YES	YES	no	YES	YES	YES
O00541	no	no	no	no	no	no	YES
O00566	no	YES	YES	no	no	YES	YES
O00571	no	no	YES	no	YES	YES	YES
O00584	no	no	no	no	no	no	YES
O00629	YES	YES	YES	no	YES	YES	YES
O14511	no	no	no	no	no	no	YES
O14562	no	no	YES	no	YES	YES	YES
O14717	no	no	no	no	no	no	YES
O14744	no	no	YES	no	YES	YES	YES
O14776	no	no	YES	no	YES	YES	YES
O14787	no	no	YES	no	YES	YES	YES
O14893	no	no	YES	no	YES	YES	YES
O14964	no	no	YES	no	YES	YES	YES
O14974	YES	YES	YES	no	YES	YES	YES
O14979	no	no	YES	no	YES	YES	YES
O14980	no	no	YES	no	YES	YES	YES
O15042	no	no	YES	no	YES	YES	YES
O15143	no	no	YES	no	YES	YES	YES
O15160	no	no	YES	no	YES	YES	YES
O15226	no	YES	YES	no	no	YES	YES
O15347	no	no	YES	no	YES	YES	YES
O15371	YES	YES	YES	no	YES	YES	YES
O15372	no	no	YES	no	YES	YES	YES
O15397	no	no	YES	no	YES	YES	YES
O15427	no	no	YES	no	YES	YES	YES
O15514	no	no	no	no	no	no	YES
O15520	no	no	no	no	no	no	YES
O15523	no	no	no	no	no	no	YES
O15535	no	no	no	no	no	no	YES
O15541	no	no	YES	no	YES	YES	YES
O43143	YES	YES	YES	no	YES	YES	YES
O43148	no	no	YES	no	YES	YES	YES
O43159	no	no	no	no	no	no	YES
O43172	no	no	YES	no	YES	YES	YES
O43175	no	no	YES	no	YES	YES	YES
O43251	no	YES	YES	no	no	YES	YES
O43252	no	no	YES	no	YES	YES	YES
O43290	no	no	YES	no	YES	YES	YES
O43324	no	no	YES	no	YES	YES	YES
O43347	no	no	no	no	no	no	YES
O43395	no	no	YES	no	YES	YES	YES
O43432	no	no	no	YES	YES	YES	YES
O43541	no	no	no	no	no	no	YES
O43592	no	no	YES	no	YES	YES	YES
O43670	no	no	YES	no	YES	YES	YES
O43707	no	no	YES	no	YES	YES	YES
O43709	no	no	YES	no	YES	YES	YES
O43719	YES	YES	YES	no	YES	YES	YES
O43734	no	no	no	no	no	no	YES
O43768	no	no	YES	no	YES	YES	YES
O43776	no	no	YES	no	YES	YES	YES
O43818	no	no	YES	no	YES	YES	YES
O43852	no	no	YES	no	YES	YES	YES
O43903	no	no	no	no	no	no	YES
O60231	no	no	YES	no	YES	YES	YES
O60264	no	YES	YES	no	no	YES	YES
O60287	no	no	no	no	no	no	YES
O60293	no	no	YES	no	YES	YES	YES
O60306	no	no	YES	no	YES	YES	YES
O60508	no	YES	YES	no	no	YES	YES
O60610	no	no	YES	no	YES	YES	YES
O60716	no	no	YES	no	YES	YES	YES
O60763	no	no	YES	no	YES	YES	YES
O60765	no	no	no	no	no	no	YES
O60812	no	no	no	no	no	no	YES
O60841	YES	YES	YES	no	YES	YES	YES
O60869	no	no	YES	no	YES	YES	YES
O60870	no	no	no	no	no	no	YES
O60927	no	no	no	no	no	no	YES
O75113	no	no	no	no	no	no	YES
O75131	no	no	YES	no	YES	YES	YES
O75152	no	no	YES	no	YES	YES	YES
O75175	no	no	no	no	no	no	YES
O75179	no	no	no	YES	YES	YES	YES
O75347	no	no	YES	no	YES	YES	YES
O75369	no	no	YES	no	YES	YES	YES
O75382	no	no	no	no	no	no	YES
O75398	no	no	no	no	no	no	YES
O75400	no	no	YES	no	YES	YES	YES
O75420	no	no	YES	no	YES	YES	YES
O75525	no	no	no	no	no	no	YES
O75533	no	no	YES	no	YES	YES	YES
O75534	no	no	YES	no	YES	YES	YES
O75563	no	no	no	no	no	no	YES
O75569	no	no	YES	no	YES	YES	YES
O75607	YES	YES	YES	no	YES	YES	YES
O75608	no	no	YES	no	YES	YES	YES
O75616	no	YES	YES	no	no	YES	YES
O75683	no	no	no	no	no	no	YES
O75817	no	no	no	YES	YES	YES	YES
O75818	no	no	YES	no	YES	YES	YES
O75821	no	no	YES	no	YES	YES	YES
O75822	no	no	YES	no	YES	YES	YES
O75914	no	no	no	no	no	no	YES
O75934	no	no	no	no	no	no	YES
O75937	no	no	YES	no	YES	YES	YES
O75940	no	no	YES	no	YES	YES	YES
Q68CQ4	YES	YES	YES	no	YES	YES	YES
O76003	no	no	YES	no	YES	YES	YES
O76094	no	no	YES	no	YES	YES	YES
O94762	no	no	no	no	no	no	YES
O94804	no	no	YES	no	YES	YES	YES
O94875	no	no	no	no	no	no	YES
O94979	no	no	YES	no	YES	YES	YES
O95059	no	no	no	no	no	no	YES
O95104	no	no	YES	no	YES	YES	YES
O95147	no	no	no	no	no	no	YES
O95319	no	no	no	no	no	no	YES
O95373	no	no	YES	no	YES	YES	YES
O95391	no	no	YES	no	YES	YES	YES
O95400	no	YES	YES	no	no	YES	YES
O95466	no	no	no	no	no	no	YES
O95478	no	no	no	no	no	no	YES
O95602	no	YES	YES	no	no	YES	YES
O95628	no	no	no	no	no	no	YES
O95747	no	no	YES	no	YES	YES	YES
O95751	no	no	no	no	no	no	YES
O95758	no	no	YES	no	YES	YES	YES
O95777	no	no	YES	no	YES	YES	YES
O95786	no	no	no	no	no	no	YES
O95793	no	no	YES	no	YES	YES	YES
O95819	no	no	YES	no	YES	YES	YES
O95863	no	no	no	no	no	no	YES
O95864	no	no	no	no	no	no	YES
O95926	no	no	YES	no	YES	YES	YES
O95985	no	no	no	no	no	no	YES
O96013	no	no	no	YES	YES	YES	YES
P99999	no	no	YES	no	YES	YES	YES
P00338	no	no	YES	no	YES	YES	YES
P00505	no	no	YES	no	YES	YES	YES
P00746	no	no	no	no	no	no	YES
P61927	no	no	no	no	no	no	YES
P62891	no	no	no	no	no	no	YES
P02452	no	no	no	no	no	no	YES
P02511	no	no	no	no	no	no	YES
P03950	no	no	no	no	no	no	YES
P04054	no	no	no	no	no	no	YES
P04075	no	no	YES	no	YES	YES	YES
P04080	no	no	YES	no	YES	YES	YES
P04198	no	no	no	no	no	no	YES
P04406	no	no	YES	no	YES	YES	YES
P04792	no	no	YES	no	YES	YES	YES
P05141	no	no	YES	no	YES	YES	YES
P05198	no	no	YES	no	YES	YES	YES
P05204	no	no	YES	no	YES	YES	YES
P05386	no	no	YES	no	YES	YES	YES
P05387	no	no	YES	no	YES	YES	YES
P05388	no	no	YES	no	YES	YES	YES
P05455	no	no	YES	no	YES	YES	YES
P06576	no	no	YES	no	YES	YES	YES
P06702	no	no	no	no	no	no	YES
P07108	no	no	no	YES	YES	YES	YES
P07199	no	no	no	no	no	no	YES
P07237	no	no	YES	no	YES	YES	YES
P07305	no	no	no	no	no	no	YES
P07355	no	no	YES	no	YES	YES	YES
P07737	no	no	no	no	no	no	YES
P07814	no	no	YES	no	YES	YES	YES
P07900	no	no	YES	no	YES	YES	YES
P07910	no	no	YES	no	YES	YES	YES
P08048	no	no	no	no	no	no	YES
P0DMV8	no	no	YES	no	YES	YES	YES
P08238	no	no	YES	no	YES	YES	YES
P08240	no	no	YES	no	YES	YES	YES
P08567	no	no	no	no	no	no	YES
P08579	no	no	YES	no	YES	YES	YES
P08670	no	no	YES	no	YES	YES	YES
P08708	no	no	YES	no	YES	YES	YES
P08865	no	no	YES	no	YES	YES	YES
P09012	no	no	YES	no	YES	YES	YES
P09132	no	no	YES	no	YES	YES	YES
P09234	no	no	YES	no	YES	YES	YES
P09429	no	no	YES	no	YES	YES	YES
P09543	no	no	YES	no	YES	YES	YES
P09651	no	no	YES	no	YES	YES	YES
P09661	no	no	YES	no	YES	YES	YES
P09874	no	no	YES	no	YES	YES	YES
P09972	no	no	YES	no	YES	YES	YES
P0C0S8	no	no	YES	no	YES	YES	YES
P0C7T5	no	no	no	no	no	no	YES
P0CG48	no	no	YES	no	YES	YES	YES
P0CJ78	no	no	no	no	no	no	YES
P0CW24	no	no	no	no	no	no	YES
P0DMV9	no	no	YES	no	YES	YES	YES
P10074	no	no	no	no	no	no	YES
P10155	no	no	YES	no	YES	YES	YES
P10412	no	no	no	no	no	no	YES
P10599	no	no	YES	no	YES	YES	YES
P10620	no	no	YES	no	YES	YES	YES
P10809	no	no	YES	no	YES	YES	YES
P11021	no	no	YES	no	YES	YES	YES
P11142	no	no	YES	no	YES	YES	YES
P11309	no	no	no	no	no	no	YES
P11474	no	no	no	no	no	no	YES
P11487	no	no	no	no	no	no	YES
P11586	no	no	YES	no	YES	YES	YES
P12273	no	no	no	no	no	no	YES
P12956	no	no	YES	no	YES	YES	YES
P13010	no	no	YES	no	YES	YES	YES
P13489	no	no	YES	no	YES	YES	YES
P13639	no	no	YES	no	YES	YES	YES
P13861	no	no	YES	no	YES	YES	YES
P14678	no	no	YES	no	YES	YES	YES
P14866	no	no	YES	no	YES	YES	YES
P14868	no	no	YES	no	YES	YES	YES
P15170	no	no	YES	no	YES	YES	YES
P15311	no	no	YES	no	YES	YES	YES
P15531	no	no	YES	no	YES	YES	YES
P15880	no	no	YES	no	YES	YES	YES
P15924	no	no	YES	no	YES	YES	YES
P15976	no	no	no	no	no	no	YES
P16104	no	no	YES	no	YES	YES	YES
P16284	no	no	no	no	no	no	YES
P16401	no	no	no	no	no	no	YES
P16402	no	no	no	no	no	no	YES
P16403	no	no	YES	no	YES	YES	YES
P16615	no	no	YES	no	YES	YES	YES
P16989	no	no	YES	no	YES	YES	YES
P17010	no	no	no	no	no	no	YES
P17020	no	no	no	no	no	no	YES
P17029	no	no	no	no	no	no	YES
P17096	no	no	YES	no	YES	YES	YES
P17987	no	no	YES	no	YES	YES	YES
P18077	no	no	YES	no	YES	YES	YES
P18124	no	no	YES	no	YES	YES	YES
P18615	no	no	YES	no	YES	YES	YES
P18621	no	no	YES	no	YES	YES	YES
P18754	no	no	YES	no	YES	YES	YES
P18887	no	no	YES	no	YES	YES	YES
P19387	no	YES	YES	no	no	YES	YES
P19388	no	no	YES	no	YES	YES	YES
P19525	no	no	YES	no	YES	YES	YES
P19622	no	no	no	no	no	no	YES
P19784	YES	YES	YES	no	YES	YES	YES
P19878	no	no	no	no	no	no	YES
P20042	no	no	YES	no	YES	YES	YES
P20073	no	no	YES	no	YES	YES	YES
P20472	no	no	no	no	no	no	YES
P20618	no	no	YES	no	YES	YES	YES
P20908	no	YES	YES	no	no	YES	YES
P21127	YES	YES	YES	no	YES	YES	YES
P21399	no	no	YES	no	YES	YES	YES
P22314	no	no	YES	no	YES	YES	YES
P22626	no	no	YES	no	YES	YES	YES
P62829	no	no	YES	no	YES	YES	YES
P84103	no	no	YES	no	YES	YES	YES
P23193	no	no	YES	no	YES	YES	YES
P23246	no	no	YES	no	YES	YES	YES
P23284	YES	YES	YES	no	YES	YES	YES
P23381	no	no	YES	no	YES	YES	YES
P63173	YES	YES	YES	no	YES	YES	YES
P23511	no	no	no	no	no	no	YES
P23528	no	no	YES	no	YES	YES	YES
P23588	no	no	YES	no	YES	YES	YES
P24534	no	no	YES	no	YES	YES	YES
P24539	no	no	YES	no	YES	YES	YES
P24928	no	no	YES	no	YES	YES	YES
P62857	no	no	YES	no	YES	YES	YES
P62269	no	no	YES	no	YES	YES	YES
P25311	no	no	no	no	no	no	YES
P63244	no	no	YES	no	YES	YES	YES
P25398	no	no	YES	no	YES	YES	YES
P25705	no	no	YES	no	YES	YES	YES
P25786	YES	YES	YES	no	YES	YES	YES
P25789	no	no	YES	no	YES	YES	YES
P26358	no	no	YES	no	YES	YES	YES
P26368	no	no	YES	no	YES	YES	YES
P26373	no	no	YES	no	YES	YES	YES
P26378	no	no	no	no	no	no	YES
P26447	no	no	YES	no	YES	YES	YES
P26583	no	no	YES	no	YES	YES	YES
P26599	no	no	YES	no	YES	YES	YES
P26640	no	no	YES	no	YES	YES	YES
P26641	no	no	YES	no	YES	YES	YES
P26885	no	no	YES	no	YES	YES	YES
P27361	no	no	no	YES	YES	YES	YES
P27635	no	no	YES	no	YES	YES	YES
P27695	no	no	YES	no	YES	YES	YES
P27797	no	no	YES	no	YES	YES	YES
P27816	no	no	YES	no	YES	YES	YES
P28356	no	no	no	no	no	no	YES
P50454	no	no	YES	no	YES	YES	YES
P29084	YES	YES	YES	no	YES	YES	YES
P29558	no	YES	YES	no	no	YES	YES
P29692	no	no	YES	no	YES	YES	YES
P29728	no	no	no	no	no	no	YES
P29966	no	no	no	no	no	no	YES
P30040	YES	YES	YES	no	YES	YES	YES
P30048	no	no	YES	no	YES	YES	YES
P30050	no	no	YES	no	YES	YES	YES
P30101	no	no	YES	no	YES	YES	YES
P30405	YES	YES	YES	no	YES	YES	YES
P30876	no	no	YES	no	YES	YES	YES
P31153	no	no	YES	no	YES	YES	YES
P31689	no	no	YES	no	YES	YES	YES
P31942	no	no	YES	no	YES	YES	YES
P31946	no	no	YES	no	YES	YES	YES
P31948	no	no	YES	no	YES	YES	YES
P32969	no	no	YES	no	YES	YES	YES
P33240	no	no	YES	no	YES	YES	YES
P33316	no	no	YES	no	YES	YES	YES
P35221	no	no	YES	no	YES	YES	YES
P35241	no	no	YES	no	YES	YES	YES
P35244	no	no	YES	no	YES	YES	YES
P35251	no	no	YES	no	YES	YES	YES
P35268	no	no	YES	no	YES	YES	YES
P35269	YES	YES	YES	no	YES	YES	YES
P35579	no	no	YES	no	YES	YES	YES
P35611	no	no	YES	no	YES	YES	YES
P35658	no	no	YES	no	YES	YES	YES
P35659	YES	YES	YES	no	YES	YES	YES
P35998	no	no	YES	no	YES	YES	YES
P36578	no	no	YES	no	YES	YES	YES
P36873	no	no	YES	no	YES	YES	YES
P37108	no	no	YES	no	YES	YES	YES
P37802	no	no	YES	no	YES	YES	YES
P38159	no	no	YES	no	YES	YES	YES
P38646	no	no	YES	no	YES	YES	YES
P39019	no	no	YES	no	YES	YES	YES
P39023	no	no	YES	no	YES	YES	YES
P62913	no	no	YES	no	YES	YES	YES
P62244	no	no	YES	no	YES	YES	YES
P62266	no	no	YES	no	YES	YES	YES
P40227	no	no	YES	no	YES	YES	YES
P40429	no	no	YES	no	YES	YES	YES
P40616	no	no	YES	no	YES	YES	YES
P40926	no	no	YES	no	YES	YES	YES
P41091	no	no	YES	no	YES	YES	YES
P41214	no	no	YES	no	YES	YES	YES
P41223	no	no	YES	no	YES	YES	YES
P41227	no	no	YES	no	YES	YES	YES
P41250	no	no	YES	no	YES	YES	YES
P41567	no	no	YES	no	YES	YES	YES
P42166	no	no	YES	no	YES	YES	YES
P42677	no	no	YES	no	YES	YES	YES
P42694	no	no	no	no	no	no	YES
P42696	no	no	no	no	no	no	YES
P42704	no	no	YES	no	YES	YES	YES
P42765	no	no	YES	no	YES	YES	YES
P42766	no	no	YES	no	YES	YES	YES
P43243	no	no	YES	no	YES	YES	YES
P43307	no	no	YES	no	YES	YES	YES
P45379	no	no	no	no	no	no	YES
P45880	no	no	YES	no	YES	YES	YES
P46060	YES	YES	YES	no	YES	YES	YES
P46063	no	no	YES	no	YES	YES	YES
P46087	no	no	YES	no	YES	YES	YES
P46109	no	no	no	YES	YES	YES	YES
P46776	no	no	YES	no	YES	YES	YES
P46777	YES	YES	YES	no	YES	YES	YES
P46778	no	no	YES	no	YES	YES	YES
P46779	no	no	YES	no	YES	YES	YES
P46781	no	no	YES	no	YES	YES	YES
P46782	no	no	YES	no	YES	YES	YES
P46821	no	no	no	no	no	no	YES
P46937	no	no	no	no	no	no	YES
P47914	no	no	YES	no	YES	YES	YES
P48444	no	no	YES	no	YES	YES	YES
P48506	no	no	YES	no	YES	YES	YES
P48634	no	no	YES	no	YES	YES	YES
P49207	no	no	YES	no	YES	YES	YES
P49321	no	no	YES	no	YES	YES	YES
P49368	no	no	YES	no	YES	YES	YES
P49411	no	no	YES	no	YES	YES	YES
P49458	no	no	YES	no	YES	YES	YES
P49588	no	no	YES	no	YES	YES	YES
P49593	no	no	YES	no	YES	YES	YES
P49750	no	no	YES	no	YES	YES	YES
P49756	no	no	YES	no	YES	YES	YES
P49760	no	no	no	no	no	no	YES
P49761	no	no	no	no	no	no	YES
P49770	no	no	YES	no	YES	YES	YES
P49790	no	no	YES	no	YES	YES	YES
P49915	no	no	YES	no	YES	YES	YES
P50219	no	no	no	no	no	no	YES
P50395	no	no	YES	no	YES	YES	YES
P50552	no	no	YES	no	YES	YES	YES
P50579	no	no	YES	no	YES	YES	YES
P50750	no	no	YES	no	YES	YES	YES
P50914	no	no	YES	no	YES	YES	YES
P50991	no	no	YES	no	YES	YES	YES
P50995	no	no	YES	no	YES	YES	YES
P51114	no	no	YES	no	YES	YES	YES
P51116	no	no	YES	no	YES	YES	YES
P51452	no	no	no	YES	YES	YES	YES
P51513	no	no	no	no	no	no	YES
P51553	no	no	YES	no	YES	YES	YES
P51991	no	no	YES	no	YES	YES	YES
P52292	no	no	YES	no	YES	YES	YES
P52294	no	no	YES	no	YES	YES	YES
P62487	no	no	YES	no	YES	YES	YES
P52434	no	no	YES	no	YES	YES	YES
P62875	no	no	YES	no	YES	YES	YES
P52594	no	no	YES	no	YES	YES	YES
P52746	no	no	no	no	no	no	YES
P52756	no	YES	YES	no	no	YES	YES
P52815	no	YES	YES	no	no	YES	YES
P52943	no	no	YES	no	YES	YES	YES
P53597	no	no	YES	no	YES	YES	YES
P53680	no	no	YES	no	YES	YES	YES
P53803	no	YES	YES	no	no	YES	YES
P53999	YES	YES	YES	no	YES	YES	YES
P54105	YES	YES	YES	no	YES	YES	YES
P54136	no	no	YES	no	YES	YES	YES
P54252	no	no	no	no	no	no	YES
P54253	no	no	no	no	no	no	YES
P54257	no	no	no	no	no	no	YES
P54577	no	no	YES	no	YES	YES	YES
P54886	no	no	YES	no	YES	YES	YES
P55010	no	no	YES	no	YES	YES	YES
P55036	no	no	YES	no	YES	YES	YES
P55060	no	no	YES	no	YES	YES	YES
P55081	no	YES	YES	no	no	YES	YES
P55145	no	no	YES	no	YES	YES	YES
P55265	no	no	YES	no	YES	YES	YES
P55327	no	no	YES	no	YES	YES	YES
P55795	no	no	YES	no	YES	YES	YES
P55854	no	no	YES	no	YES	YES	YES
P55884	no	no	YES	no	YES	YES	YES
P56192	no	no	YES	no	YES	YES	YES
P56537	no	no	YES	no	YES	YES	YES
P57678	no	no	YES	no	YES	YES	YES
P57721	no	no	no	no	no	no	YES
P58107	no	no	no	no	no	no	YES
P58317	no	no	no	no	no	no	YES
P60228	YES	YES	YES	no	YES	YES	YES
P60842	no	no	YES	no	YES	YES	YES
P60900	no	no	YES	no	YES	YES	YES
P61081	no	no	YES	no	YES	YES	YES
P61088	no	no	YES	no	YES	YES	YES
P61218	no	no	no	no	no	no	YES
P61221	no	no	YES	no	YES	YES	YES
P61247	no	no	YES	no	YES	YES	YES
P61313	no	no	YES	no	YES	YES	YES
P61326	no	no	no	no	no	no	YES
P61353	no	no	YES	no	YES	YES	YES
P61513	no	no	YES	no	YES	YES	YES
P61956	no	no	YES	no	YES	YES	YES
P61981	no	no	YES	no	YES	YES	YES
P62081	no	no	YES	no	YES	YES	YES
P62241	no	no	YES	no	YES	YES	YES
P62249	no	no	YES	no	YES	YES	YES
P62258	no	no	YES	no	YES	YES	YES
P62263	no	no	YES	no	YES	YES	YES
P62280	no	no	YES	no	YES	YES	YES
P62304	no	no	YES	no	YES	YES	YES
P62306	no	no	YES	no	YES	YES	YES
P62314	no	no	YES	no	YES	YES	YES
P62316	no	no	YES	no	YES	YES	YES
P62318	no	no	YES	no	YES	YES	YES
P62424	no	no	YES	no	YES	YES	YES
P62495	no	no	YES	no	YES	YES	YES
P62701	no	no	YES	no	YES	YES	YES
P62750	no	no	YES	no	YES	YES	YES
P62753	no	no	YES	no	YES	YES	YES
P62805	no	no	YES	no	YES	YES	YES
P62826	no	no	YES	no	YES	YES	YES
P62841	no	no	YES	no	YES	YES	YES
P62847	no	no	YES	no	YES	YES	YES
P62851	no	no	YES	no	YES	YES	YES
P62854	no	no	YES	no	YES	YES	YES
P62888	no	no	YES	no	YES	YES	YES
P62899	no	no	YES	no	YES	YES	YES
P62906	no	no	YES	no	YES	YES	YES
P62910	no	no	YES	no	YES	YES	YES
P62917	no	no	YES	no	YES	YES	YES
P62979	no	no	YES	no	YES	YES	YES
P62987	no	no	YES	no	YES	YES	YES
P62993	no	no	YES	no	YES	YES	YES
P63104	no	no	YES	no	YES	YES	YES
P63162	no	no	YES	no	YES	YES	YES
P63167	no	no	YES	no	YES	YES	YES
P63220	no	no	YES	no	YES	YES	YES
P63241	no	no	YES	no	YES	YES	YES
P67809	no	no	YES	no	YES	YES	YES
P68104	no	no	YES	no	YES	YES	YES
P78332	no	YES	YES	no	no	YES	YES
P78337	no	no	no	no	no	no	YES
P78344	no	no	YES	no	YES	YES	YES
P78346	no	no	YES	no	YES	YES	YES
P78362	no	no	YES	no	YES	YES	YES
P78371	no	no	YES	no	YES	YES	YES
P78406	no	no	YES	no	YES	YES	YES
P78527	no	no	YES	no	YES	YES	YES
P81605	no	no	no	no	no	no	YES
P82650	no	YES	YES	no	no	YES	YES
P82914	no	no	no	no	no	no	YES
P82930	no	no	YES	no	YES	YES	YES
P82933	no	YES	YES	no	no	YES	YES
P82979	no	no	YES	no	YES	YES	YES
P83369	no	no	no	no	no	no	YES
P83731	no	no	YES	no	YES	YES	YES
P83876	no	YES	YES	no	no	YES	YES
P83881	no	no	YES	no	YES	YES	YES
P84077	no	no	YES	no	YES	YES	YES
P84098	no	no	YES	no	YES	YES	YES
P98175	no	no	YES	no	YES	YES	YES
Q00341	no	no	YES	no	YES	YES	YES
Q00577	no	no	YES	no	YES	YES	YES
Q00610	no	no	YES	no	YES	YES	YES
Q00839	no	no	YES	no	YES	YES	YES
Q01082	no	no	YES	no	YES	YES	YES
Q01085	no	no	YES	no	YES	YES	YES
Q01780	no	no	YES	no	YES	YES	YES
Q01804	no	no	no	no	no	no	YES
Q01831	no	no	no	no	no	no	YES
Q01974	no	no	no	no	no	no	YES
Q02241	no	no	YES	no	YES	YES	YES
Q02297	no	no	no	no	no	no	YES
Q02543	no	no	YES	no	YES	YES	YES
P62277	no	no	YES	no	YES	YES	YES
P61254	no	no	YES	no	YES	YES	YES
Q02878	no	no	YES	no	YES	YES	YES
Q02978	no	no	YES	no	YES	YES	YES
Q03001	no	no	no	no	no	no	YES
Q03701	no	no	no	no	no	no	YES
Q04741	no	no	no	no	no	no	YES
Q04917	no	no	YES	no	YES	YES	YES
P61604	YES	YES	YES	no	YES	YES	YES
Q05048	no	no	YES	no	YES	YES	YES
P62861	no	no	YES	no	YES	YES	YES
Q05519	no	no	YES	no	YES	YES	YES
Q05639	no	no	YES	no	YES	YES	YES
Q05682	no	no	YES	no	YES	YES	YES
Q05823	no	no	no	no	no	no	YES
Q05925	no	no	no	no	no	no	YES
Q06124	no	no	YES	no	YES	YES	YES
Q06210	no	no	YES	no	YES	YES	YES
Q06830	no	no	YES	no	YES	YES	YES
Q07020	no	no	YES	no	YES	YES	YES
Q07021	YES	YES	YES	no	YES	YES	YES
Q07065	no	no	YES	no	YES	YES	YES
P61978	no	no	YES	no	YES	YES	YES
Q07352	no	no	no	no	no	no	YES
Q07666	no	no	YES	no	YES	YES	YES
Q07955	no	no	YES	no	YES	YES	YES
Q08945	no	no	YES	no	YES	YES	YES
Q08J23	no	no	YES	no	YES	YES	YES
Q09472	no	no	no	no	no	no	YES
Q09666	no	no	YES	no	YES	YES	YES
Q0VGE8	no	no	no	no	no	no	YES
Q10586	no	no	no	no	no	no	YES
Q12796	no	no	no	no	no	no	YES
Q08211	no	no	YES	no	YES	YES	YES
Q12816	no	no	no	no	no	no	YES
Q12849	no	no	YES	no	YES	YES	YES
Q12873	no	no	no	no	no	no	YES
Q12874	YES	YES	YES	no	YES	YES	YES
Q12926	no	no	no	no	no	no	YES
Q12931	no	no	YES	no	YES	YES	YES
Q12972	no	no	YES	no	YES	YES	YES
Q12986	no	no	YES	no	YES	YES	YES
Q13111	no	no	YES	no	YES	YES	YES
Q13123	no	no	YES	no	YES	YES	YES
Q13151	no	no	YES	no	YES	YES	YES
Q13206	no	no	no	no	no	no	YES
Q13242	no	no	YES	no	YES	YES	YES
Q13243	no	no	YES	no	YES	YES	YES
Q13263	no	no	YES	no	YES	YES	YES
Q13310	no	no	YES	no	YES	YES	YES
Q13347	no	no	YES	no	YES	YES	YES
Q13409	no	no	YES	no	YES	YES	YES
Q13425	no	no	YES	no	YES	YES	YES
Q13442	no	no	YES	no	YES	YES	YES
Q13523	no	YES	YES	no	no	YES	YES
Q13547	no	no	YES	no	YES	YES	YES
Q13555	no	no	YES	no	YES	YES	YES
Q13561	no	no	no	no	no	no	YES
Q13573	no	no	YES	no	YES	YES	YES
Q13595	no	YES	YES	no	no	YES	YES
Q13769	no	no	YES	no	YES	YES	YES
Q13813	no	no	YES	no	YES	YES	YES
Q13868	no	no	YES	no	YES	YES	YES
Q14055	no	no	no	no	no	no	YES
Q14103	no	no	YES	no	YES	YES	YES
Q14137	YES	YES	YES	no	no	YES	YES
Q14146	no	no	no	no	no	no	YES
Q14151	no	no	YES	no	YES	YES	YES
Q14152	no	no	YES	no	YES	YES	YES
Q14166	no	no	YES	no	YES	YES	YES
Q14201	no	no	no	no	no	no	YES
Q14204	no	no	YES	no	YES	YES	YES
Q14232	no	no	YES	no	YES	YES	YES
Q14240	no	no	YES	no	YES	YES	YES
Q14241	no	no	YES	no	YES	YES	YES
Q14247	no	no	YES	no	YES	YES	YES
Q14258	no	no	YES	no	YES	YES	YES
P84090	no	YES	YES	no	no	YES	YES
Q7L1Q6	no	no	YES	no	YES	YES	YES
Q14296	no	no	no	no	no	no	YES
Q14320	no	no	YES	no	YES	YES	YES
Q14493	no	no	YES	no	YES	YES	YES
Q14498	no	no	YES	no	YES	YES	YES
Q14562	no	YES	YES	no	no	YES	YES
Q14576	no	no	no	no	no	no	YES
Q14683	no	no	YES	no	YES	YES	YES
Q14690	no	no	no	no	no	no	YES
Q14692	no	no	no	no	no	no	YES
Q14694	no	no	YES	no	YES	YES	YES
Q14739	no	YES	YES	no	no	YES	YES
Q14781	no	no	no	no	no	no	YES
Q14847	no	no	YES	no	YES	YES	YES
Q14974	no	no	YES	no	YES	YES	YES
Q15013	no	no	no	no	no	no	YES
Q15022	no	no	no	no	no	no	YES
Q15029	YES	YES	YES	no	YES	YES	YES
Q15031	no	no	YES	no	YES	YES	YES
Q15032	no	no	no	no	no	no	YES
Q15038	no	no	no	no	no	no	YES
Q15046	no	no	YES	no	YES	YES	YES
Q15050	no	YES	YES	no	no	YES	YES
Q15056	no	no	YES	no	YES	YES	YES
Q15102	no	no	no	YES	YES	YES	YES
Q15149	no	no	YES	no	YES	YES	YES
Q15185	YES	YES	YES	no	YES	YES	YES
Q15269	no	no	no	no	no	no	YES
Q15287	YES	YES	YES	no	YES	YES	YES
Q15291	no	no	YES	no	YES	YES	YES
P62308	no	no	YES	no	YES	YES	YES
Q15361	no	no	no	no	no	no	YES
Q15365	no	no	YES	no	YES	YES	YES
Q15366	no	no	YES	no	YES	YES	YES
Q15393	no	no	YES	no	YES	YES	YES
Q15417	no	no	no	no	no	no	YES
Q15427	no	no	YES	no	YES	YES	YES
Q15428	no	no	YES	no	YES	YES	YES
Q15434	no	no	YES	no	YES	YES	YES
Q15459	no	no	YES	no	YES	YES	YES
Q15475	no	no	no	no	no	no	YES
Q15477	no	no	YES	no	YES	YES	YES
Q15527	no	no	YES	no	YES	YES	YES
Q15572	no	no	no	no	no	no	YES
Q15631	no	no	YES	no	YES	YES	YES
Q15637	no	no	YES	no	YES	YES	YES
Q15646	no	no	no	no	no	no	YES
Q15650	no	no	YES	no	YES	YES	YES
Q15654	no	no	YES	no	YES	YES	YES
Q15691	no	no	YES	no	YES	YES	YES
Q15735	no	no	no	no	no	no	YES
Q15773	no	no	no	no	no	no	YES
Q15785	no	no	YES	no	YES	YES	YES
Q15796	no	no	no	YES	YES	YES	YES
P62995	no	no	YES	no	YES	YES	YES
Q15942	no	no	YES	no	YES	YES	YES
Q14527	no	no	YES	no	YES	YES	YES
Q16181	no	no	YES	no	YES	YES	YES
Q16540	no	YES	YES	no	no	YES	YES
Q16543	no	no	YES	no	YES	YES	YES
Q16560	no	no	no	no	no	no	YES
Q16629	no	no	YES	no	YES	YES	YES
Q16658	no	no	YES	no	YES	YES	YES
Q16740	no	no	YES	no	YES	YES	YES
Q16777	no	no	YES	no	YES	YES	YES
Q16836	no	no	YES	no	YES	YES	YES
Q16875	no	no	no	no	no	no	YES
Q16891	no	no	YES	no	YES	YES	YES
Q17RN3	no	no	no	no	no	no	YES
Q17RY0	no	no	no	no	no	no	YES
Q1ED39	no	no	no	no	no	no	YES
Q1KMD3	no	no	YES	no	YES	YES	YES
Q29RF7	no	no	YES	no	YES	YES	YES
Q2Q1W2	no	no	no	no	no	no	YES
Q2QGD7	no	no	no	no	no	no	YES
Q2TB10	no	no	no	no	no	no	YES
Q32MZ4	no	no	no	YES	YES	YES	YES
Q32NC0	no	no	no	no	no	no	YES
Q32P41	no	no	YES	no	YES	YES	YES
Q3B726	no	no	YES	no	YES	YES	YES
Q3MHD2	no	no	YES	no	YES	YES	YES
Q4G0J3	no	no	YES	no	YES	YES	YES
Q4G176	no	no	YES	no	YES	YES	YES
Q4VXU2	no	no	no	no	no	no	YES
Q53EP0	no	YES	YES	no	no	YES	YES
Q53EV4	no	no	no	no	no	no	YES
Q53F19	YES	YES	YES	no	no	YES	YES
Q53H47	no	no	no	no	no	no	YES
Q53T94	no	no	no	no	no	no	YES
Q5GLZ8	no	no	YES	no	YES	YES	YES
Q5JSZ5	no	no	YES	no	YES	YES	YES
Q5PRF9	no	no	no	YES	YES	YES	YES
Q5QJ38	no	no	no	no	no	no	YES
Q5QJE6	no	no	no	no	no	no	YES
Q5QNW6	no	no	YES	no	YES	YES	YES
Q5RKV6	no	no	YES	no	YES	YES	YES
P51858	YES	YES	YES	no	YES	YES	YES
Q5SZQ8	no	no	no	no	no	no	YES
Q5T0B9	no	no	no	no	no	no	YES
Q5T280	no	no	YES	no	YES	YES	YES
Q5T481	no	no	no	no	no	no	YES
Q5T6C5	no	no	no	no	no	no	YES
Q5T6F2	no	no	YES	no	YES	YES	YES
Q5T8D3	no	no	YES	no	YES	YES	YES
Q5T8P6	no	no	YES	no	YES	YES	YES
Q5TAP6	no	no	no	no	no	no	YES
Q5TAX3	no	no	no	no	no	no	YES
Q5TC82	no	no	no	no	no	no	YES
Q5VV67	no	no	no	no	no	no	YES
Q5VWX1	no	no	no	no	no	no	YES
Q5VZF2	no	no	YES	no	YES	YES	YES
Q5W0B1	no	no	no	no	no	no	YES
Q659C4	no	no	no	YES	YES	YES	YES
Q66K74	no	no	YES	no	YES	YES	YES
Q67FW5	no	no	no	no	no	no	YES
Q68E01	no	no	YES	no	YES	YES	YES
Q68EA5	no	no	no	no	no	no	YES
Q69YH5	no	YES	YES	no	no	YES	YES
Q69YN4	no	YES	YES	no	no	YES	YES
Q6AW86	no	no	no	no	no	no	YES
Q6AZW8	no	no	no	no	no	no	YES
Q6BEB4	no	no	no	no	no	no	YES
Q6DKI1	no	no	no	no	no	no	YES
Q6E0U4	no	no	no	no	no	no	YES
Q6I9Y2	no	YES	YES	no	no	YES	YES
Q6IAN0	no	YES	YES	no	no	YES	YES
Q6ISU1	no	no	no	no	no	no	YES
Q6NSI3	no	no	no	no	no	no	YES
Q6NZI2	no	YES	YES	no	no	YES	YES
Q6P158	no	no	no	YES	YES	YES	YES
Q6P1N0	no	no	no	YES	YES	YES	YES
Q6P1Q9	no	no	no	no	no	no	YES
Q6P2Q9	YES	YES	YES	no	YES	YES	YES
Q6P5R6	no	no	no	no	no	no	YES
Q6PGQ1	no	no	no	no	no	no	YES
Q6PI98	no	no	no	no	no	no	YES
Q6PK04	no	no	no	no	no	no	YES
Q6PKG0	no	no	YES	no	YES	YES	YES
Q6UX04	YES	YES	YES	no	YES	YES	YES
Q6Y7W6	no	no	YES	no	YES	YES	YES
Q6YP21	no	no	no	no	no	no	YES
Q6ZSC3	no	no	no	no	no	no	YES
Q6ZUT1	no	YES	YES	no	no	YES	YES
Q6ZUT6	no	no	no	no	no	no	YES
Q712K3	no	no	no	no	no	no	YES
Q71UM5	no	no	no	YES	YES	YES	YES
Q75WM6	no	no	no	no	no	no	YES
Q7KZF4	no	no	YES	no	YES	YES	YES
Q7L0Y3	no	no	YES	no	YES	YES	YES
Q7L2E3	no	no	YES	no	YES	YES	YES
Q7L2H7	no	no	YES	no	YES	YES	YES
Q7L3S4	no	no	no	no	no	no	YES
Q7L3T8	no	no	no	no	no	no	YES
Q7L4I2	no	no	YES	no	YES	YES	YES
Q7L5D6	no	no	no	YES	YES	YES	YES
Q7RTV0	no	no	YES	no	YES	YES	YES
Q7Z2W4	no	no	YES	no	YES	YES	YES
Q7Z3V5	no	no	no	no	no	no	YES
Q7Z3Z4	no	no	no	no	no	no	YES
Q7Z4G4	no	no	no	no	no	no	YES
O75367	no	YES	YES	no	no	YES	YES
Q5BKZ1	no	YES	YES	no	no	YES	YES
Q7Z6E9	no	no	YES	no	YES	YES	YES
Q7Z6Z7	no	no	YES	no	YES	YES	YES
Q7Z739	no	no	YES	no	YES	YES	YES
Q86SE8	no	no	no	no	no	no	YES
Q86TB9	no	no	no	YES	YES	YES	YES
Q86TG7	no	no	no	no	no	no	YES
Q86TI0	no	no	no	no	no	no	YES
Q86TM3	no	no	no	no	no	no	YES
Q86U06	no	no	no	no	no	no	YES
Q86U38	no	no	YES	no	YES	YES	YES
Q86UE4	no	no	YES	no	YES	YES	YES
Q86UK7	no	no	YES	no	YES	YES	YES
Q86UN2	no	no	no	no	no	no	YES
Q86UP2	no	no	YES	no	YES	YES	YES
Q86US8	no	no	no	no	no	no	YES
Q86UW6	no	no	no	no	no	no	YES
Q86VM9	no	no	YES	no	YES	YES	YES
Q86VP6	YES	YES	YES	no	YES	YES	YES
Q86WB0	no	YES	YES	no	no	YES	YES
Q86XN8	no	no	no	no	no	no	YES
Q86XP3	no	no	YES	no	YES	YES	YES
Q86XZ4	no	no	YES	no	YES	YES	YES
Q86Y13	no	no	no	no	no	no	YES
Q86YF9	no	no	no	no	no	no	YES
Q86YV6	no	no	no	no	no	no	YES
Q8IUX4	no	no	YES	no	YES	YES	YES
Q8IV32	no	no	no	no	no	no	YES
Q8IV42	no	no	no	no	no	no	YES
Q8IWR0	no	no	no	no	no	no	YES
Q8IWS0	no	no	YES	no	YES	YES	YES
Q8IWX8	no	no	YES	no	YES	YES	YES
Q8IWZ3	no	no	YES	no	YES	YES	YES
Q8IWZ8	no	no	YES	no	YES	YES	YES
Q8IX01	no	YES	YES	no	no	YES	YES
Q8IX12	no	no	YES	no	YES	YES	YES
Q8IXT5	no	YES	YES	no	no	YES	YES
Q8IXW5	no	no	no	YES	YES	YES	YES
Q8IY37	no	no	no	no	no	no	YES
Q8IYF1	no	no	no	no	no	no	YES
Q8IYT2	no	no	no	no	no	no	YES
Q8IZD0	no	no	no	no	no	no	YES
Q8IZQ5	no	no	YES	no	YES	YES	YES
Q8N0T1	no	no	no	no	no	no	YES
Q5BKY9	no	no	no	no	no	no	YES
Q8N0Y2	no	no	no	no	no	no	YES
Q8N163	no	no	YES	no	YES	YES	YES
Q8N1G4	no	no	YES	no	YES	YES	YES
Q8N302	no	no	no	no	no	no	YES
Q68D10	no	YES	YES	no	no	YES	YES
Q8N4C8	no	no	no	no	no	no	YES
Q8N5A5	no	no	YES	no	YES	YES	YES
Q8N5C8	no	no	no	no	no	no	YES
Q8N5F7	no	no	YES	no	YES	YES	YES
Q8N5K1	no	no	YES	no	YES	YES	YES
Q8N5P1	no	no	YES	no	YES	YES	YES
Q8N5X7	no	no	no	no	no	no	YES
Q8N6U8	no	no	no	no	no	no	YES
Q8N7W2	no	no	no	no	no	no	YES
Q8N859	no	no	no	no	no	no	YES
Q8N8A6	no	no	no	no	no	no	YES
Q8N8D1	no	YES	YES	no	no	YES	YES
Q8N8Q3	no	no	no	no	no	no	YES
Q52LJ0	no	no	YES	no	YES	YES	YES
Q8N983	no	no	YES	no	YES	YES	YES
Q16666	no	no	YES	no	YES	YES	YES
Q8N9Q2	no	no	no	no	no	no	YES
Q8NAV1	no	YES	YES	no	no	YES	YES
P19338	YES	YES	YES	no	YES	YES	YES
O75643	YES	YES	YES	no	YES	YES	YES
Q8NBZ0	no	no	no	no	no	no	YES
Q8NCD3	no	no	no	no	no	no	YES
Q969X6	no	no	no	no	no	no	YES
Q8NCQ7	no	no	no	no	no	no	YES
Q8NDD1	no	no	no	no	no	no	YES
Q8NE71	no	no	YES	no	YES	YES	YES
Q8NF99	no	no	no	no	no	no	YES
Q8NFD5	no	no	no	no	no	no	YES
Q8NFW8	no	no	no	YES	YES	YES	YES
Q8NHL6	no	no	no	no	no	no	YES
Q8NHQ9	no	no	YES	no	YES	YES	YES
P78345	no	no	no	no	no	no	YES
Q8NHU6	no	no	no	no	no	no	YES
Q8NI27	no	no	YES	no	YES	YES	YES
Q8TAD8	no	YES	YES	no	no	YES	YES
Q8TB72	no	no	no	no	no	no	YES
P78316	no	no	no	no	no	no	YES
Q8TC59	no	no	no	no	no	no	YES
Q8TC92	no	no	no	no	no	no	YES
Q8TCS8	no	no	YES	no	YES	YES	YES
Q8TDD1	no	no	YES	no	YES	YES	YES
Q8TDN6	no	no	YES	no	YES	YES	YES
Q9NXF1	no	YES	YES	no	no	YES	YES
Q8TE49	no	no	no	no	no	no	YES
Q8TEQ6	no	no	YES	no	YES	YES	YES
Q8TEX9	no	no	YES	no	YES	YES	YES
Q8TF39	no	no	no	no	no	no	YES
Q8TF46	no	no	no	no	no	no	YES
Q8WTP8	no	no	no	no	no	no	YES
Q8WTS6	no	no	no	no	no	no	YES
Q8WTV1	no	no	no	no	no	no	YES
Q8WU79	no	no	no	no	no	no	YES
Q8WU90	no	no	YES	no	YES	YES	YES
Q8WUA2	no	no	YES	no	YES	YES	YES
Q8WUD4	no	no	YES	no	YES	YES	YES
Q8WUK0	no	no	YES	no	YES	YES	YES
Q8WUM4	no	no	YES	no	YES	YES	YES
Q8WUQ7	no	no	YES	no	YES	YES	YES
Q2NL82	no	no	YES	no	YES	YES	YES
O76021	no	no	YES	no	YES	YES	YES
Q9NRX1	no	no	no	YES	YES	YES	YES
Q8WVC0	no	no	YES	no	YES	YES	YES
Q8WVK2	no	no	YES	no	YES	YES	YES
Q8WVM0	no	no	no	no	no	no	YES
Q8WVV9	YES	YES	YES	no	YES	YES	YES
Q8WVY7	no	no	YES	no	YES	YES	YES
Q8WW01	no	no	no	YES	YES	YES	YES
Q8WWN9	no	no	no	no	no	no	YES
Q8WWR8	no	no	no	no	no	no	YES
Q8WXD5	no	no	no	no	no	no	YES
Q8WXI4	no	no	no	no	no	no	YES
Q8WYA6	no	no	YES	no	YES	YES	YES
Q8WYP3	no	no	no	no	no	no	YES
Q8WYQ5	no	no	no	no	no	no	YES
Q8WYQ9	no	no	no	no	no	no	YES
Q92499	no	no	YES	no	YES	YES	YES
Q92522	no	no	YES	no	YES	YES	YES
Q92540	no	no	no	no	no	no	YES
Q92552	no	no	YES	no	YES	YES	YES
Q92600	no	no	no	YES	YES	YES	YES
Q92614	no	no	YES	no	YES	YES	YES
Q92615	no	no	YES	no	YES	YES	YES
Q92616	no	no	YES	no	YES	YES	YES
Q92620	no	no	YES	no	YES	YES	YES
Q92665	no	no	YES	no	YES	YES	YES
Q92733	no	no	YES	no	YES	YES	YES
Q92769	YES	YES	YES	no	YES	YES	YES
Q92841	no	no	YES	no	YES	YES	YES
Q92879	no	no	YES	no	YES	YES	YES
Q92888	no	no	YES	no	YES	YES	YES
Q92917	no	no	YES	no	YES	YES	YES
Q92922	no	no	YES	no	YES	YES	YES
Q92945	no	no	YES	no	YES	YES	YES
Q92973	no	no	YES	no	YES	YES	YES
Q92974	no	no	YES	no	YES	YES	YES
Q92997	no	no	no	no	no	no	YES
Q93008	no	no	YES	no	YES	YES	YES
P63165	no	no	YES	no	YES	YES	YES
Q969E8	no	no	no	no	no	no	YES
Q969H6	no	no	no	no	no	no	YES
Q969K4	no	no	no	no	no	no	YES
Q969L4	no	no	no	no	no	no	YES
Q969Q0	no	no	YES	no	YES	YES	YES
Q969S3	no	no	YES	no	YES	YES	YES
Q13428	YES	YES	YES	no	YES	YES	YES
Q96A72	no	no	YES	no	YES	YES	YES
Q12788	no	no	YES	no	YES	YES	YES
Q96AE4	no	no	YES	no	YES	YES	YES
Q13601	no	no	no	no	no	no	YES
Q96B26	no	no	YES	no	YES	YES	YES
P42771	no	no	no	no	no	no	YES
Q96BH1	no	no	no	no	no	no	YES
Q96BK5	no	no	no	YES	YES	YES	YES
Q96BP2	no	YES	YES	no	no	YES	YES
Q96BP3	no	no	YES	no	YES	YES	YES
Q96C19	no	no	YES	no	YES	YES	YES
Q96C57	no	no	no	no	no	no	YES
Q96CB9	YES	YES	YES	no	no	YES	YES
Q96CS4	no	no	no	no	no	no	YES
Q96CT7	no	no	YES	no	YES	YES	YES
Q96CX3	no	no	no	no	no	no	YES
Q96D46	no	no	YES	no	YES	YES	YES
Q96DE0	no	no	no	no	no	no	YES
Q96DF8	no	YES	YES	no	no	YES	YES
Q96DH6	no	no	YES	no	YES	YES	YES
Q96DI7	no	no	YES	no	YES	YES	YES
Q8NEF9	no	no	no	no	no	no	YES
Q96DX7	no	no	no	no	no	no	YES
Q96E11	no	no	YES	no	YES	YES	YES
Q96E39	no	YES	YES	no	no	YES	YES
Q5JTH9	no	no	YES	no	YES	YES	YES
Q9H8H2	no	no	no	YES	YES	YES	YES
Q96EG3	no	no	no	no	no	no	YES
Q96EY4	no	no	YES	no	YES	YES	YES
Q96FB5	no	no	no	no	no	no	YES
Q96FI4	no	no	no	no	no	no	YES
Q9BXS6	no	no	YES	no	YES	YES	YES
Q96FK6	no	no	no	no	no	no	YES
Q8IZL8	YES	YES	YES	no	YES	YES	YES
Q96FV9	no	YES	YES	no	no	YES	YES
Q8N9T8	no	YES	YES	no	no	YES	YES
Q96GC5	no	YES	YES	no	no	YES	YES
Q96GD4	no	no	no	no	no	no	YES
Q96H35	no	no	no	no	no	no	YES
Q96H79	no	no	YES	no	YES	YES	YES
Q96HC4	no	no	YES	no	YES	YES	YES
Q96HQ0	no	no	no	no	no	no	YES
Q5C9Z4	no	no	no	no	no	no	YES
Q96I24	no	no	YES	no	YES	YES	YES
Q96I25	no	no	YES	no	YES	YES	YES
Q96IC2	no	no	no	no	no	no	YES
Q96IT1	no	no	no	no	no	no	YES
Q96IZ0	no	no	YES	no	YES	YES	YES
Q96IZ7	no	no	YES	no	YES	YES	YES
Q96J01	no	no	YES	no	YES	YES	YES
Q8IWA0	no	no	no	no	no	no	YES
Q15020	no	no	YES	no	YES	YES	YES
Q96JM7	no	no	no	no	no	no	YES
Q14004	no	YES	YES	no	no	YES	YES
Q9NV06	no	no	no	no	no	no	YES
Q96K58	no	no	no	no	no	no	YES
Q96K62	no	no	no	no	no	no	YES
Q96KR1	no	no	YES	no	YES	YES	YES
O60506	no	no	YES	no	YES	YES	YES
Q96LI5	no	no	no	no	no	no	YES
Q96LW9	no	no	no	no	no	no	YES
Q96NB3	no	no	YES	no	YES	YES	YES
Q96NC0	no	YES	YES	no	no	YES	YES
Q96NT1	no	no	no	no	no	no	YES
Q96P11	no	no	no	YES	YES	YES	YES
Q96P66	no	no	no	no	no	no	YES
Q96P70	no	no	YES	no	YES	YES	YES
Q96PK6	no	no	YES	no	YES	YES	YES
Q96PU8	no	no	YES	no	YES	YES	YES
Q96PV7	no	no	no	no	no	no	YES
Q96QC0	no	no	YES	no	YES	YES	YES
Q96QR8	no	no	YES	no	YES	YES	YES
Q96QU8	no	no	no	YES	YES	YES	YES
Q96RE9	no	no	no	no	no	no	YES
Q96SB4	no	no	YES	no	YES	YES	YES
Q96SI9	no	no	YES	no	YES	YES	YES
Q96T21	no	no	YES	no	YES	YES	YES
Q8TBF4	no	YES	YES	no	no	YES	YES
P61764	no	no	YES	no	YES	YES	YES
Q99417	no	no	no	no	no	no	YES
Q99497	no	no	YES	no	YES	YES	YES
Q99547	no	no	no	no	no	no	YES
Q99567	no	no	YES	no	YES	YES	YES
Q99575	no	no	YES	no	YES	YES	YES
Q99590	no	no	YES	no	YES	YES	YES
Q99598	no	no	no	YES	YES	YES	YES
Q99612	no	no	no	no	no	no	YES
Q99613	YES	YES	YES	no	YES	YES	YES
Q99633	no	YES	YES	no	no	YES	YES
Q99714	no	no	YES	no	YES	YES	YES
Q99729	no	no	YES	no	YES	YES	YES
Q99873	no	no	YES	no	YES	YES	YES
Q99986	no	no	no	no	no	no	YES
Q9UKD2	no	no	YES	no	YES	YES	YES
Q9Y4C8	no	no	no	no	no	no	YES
Q9BQ39	no	YES	YES	no	no	YES	YES
Q9BQ67	no	no	YES	no	YES	YES	YES
Q9BQ75	no	no	no	YES	YES	YES	YES
Q9BQA1	no	no	YES	no	YES	YES	YES
Q9BQE6	no	no	no	no	no	no	YES
Q9BQG0	no	no	YES	no	YES	YES	YES
Q9BQI3	no	no	no	no	no	no	YES
Q9BRD0	no	YES	YES	no	no	YES	YES
Q96EU6	no	no	no	no	no	no	YES
Q9BRJ6	no	no	YES	no	YES	YES	YES
Q9BRJ7	no	no	no	no	no	no	YES
Q9BRR8	no	YES	YES	no	no	YES	YES
Q9BRS2	no	no	no	YES	YES	YES	YES
Q9BRT6	no	no	no	YES	YES	YES	YES
Q9BRU9	no	no	no	no	no	no	YES
Q9BRX2	no	no	YES	no	YES	YES	YES
Q9BRX9	no	no	no	no	no	no	YES
Q9BRZ2	no	no	YES	no	YES	YES	YES
Q9BSD7	no	no	YES	no	YES	YES	YES
Q9BSH5	no	no	YES	no	YES	YES	YES
Q9BT17	no	no	no	no	no	no	YES
Q9BT49	no	no	no	no	no	no	YES
Q9BTD8	no	no	YES	no	YES	YES	YES
Q9BU19	no	no	no	no	no	no	YES
Q9BU23	no	YES	YES	no	no	YES	YES
Q9BU76	no	YES	YES	no	no	YES	YES
Q9BUA3	no	no	no	no	no	no	YES
Q9BUL9	no	no	YES	no	YES	YES	YES
Q9BUQ8	no	no	YES	no	YES	YES	YES
Q9BUU2	no	no	no	no	no	no	YES
Q9BV44	no	no	no	YES	YES	YES	YES
Q9BVI4	no	no	YES	no	YES	YES	YES
Q9BVJ6	no	no	YES	no	YES	YES	YES
O00148	no	no	YES	no	YES	YES	YES
Q9BW66	no	no	no	no	no	no	YES
Q12905	no	no	YES	no	YES	YES	YES
Q9BWF3	no	no	YES	no	YES	YES	YES
Q9BWJ5	no	YES	YES	no	no	YES	YES
P52272	no	no	YES	no	YES	YES	YES
Q9BWU0	no	no	YES	no	YES	YES	YES
Q9BX40	no	no	YES	no	YES	YES	YES
Q9BX66	no	no	no	no	no	no	YES
Q9BXP5	no	no	YES	no	YES	YES	YES
Q9BXY0	no	no	no	no	no	no	YES
Q9BY42	no	no	YES	no	YES	YES	YES
Q9BYC9	no	YES	YES	no	no	YES	YES
Q9BYG3	no	no	YES	no	YES	YES	YES
P06748	YES	YES	YES	no	YES	YES	YES
Q9BYJ9	no	no	no	no	no	no	YES
Q9BYK8	no	no	no	no	no	no	YES
Q9BYN8	no	YES	YES	no	no	YES	YES
Q9BYX4	no	no	no	no	no	no	YES
Q9BZ67	no	no	no	no	no	no	YES
Q9BZI1	no	no	no	no	no	no	YES
Q7Z2T5	no	no	YES	no	YES	YES	YES
Q9BZZ5	no	no	YES	no	YES	YES	YES
Q9C0A1	no	no	no	no	no	no	YES
Q9C0B9	no	no	no	no	no	no	YES
Q9C0C2	no	no	YES	no	YES	YES	YES
Q9C0J8	no	YES	YES	no	no	YES	YES
Q9C0K0	no	no	no	no	no	no	YES
Q9C0K3	no	no	no	no	no	no	YES
Q9GZR7	no	no	YES	no	YES	YES	YES
Q9GZS1	no	no	no	no	no	no	YES
Q9GZS3	no	no	YES	no	YES	YES	YES
Q9GZT3	no	no	YES	no	YES	YES	YES
Q9GZV4	no	no	no	no	no	no	YES
Q9GZV9	no	no	no	no	no	no	YES
Q9GZR2	no	no	no	YES	YES	YES	YES
Q9H000	no	no	no	no	no	no	YES
Q8N567	no	no	no	no	no	no	YES
Q9H0C8	no	no	YES	no	YES	YES	YES
Q9H0J9	no	no	no	no	no	no	YES
Q9H0W9	no	no	YES	no	YES	YES	YES
Q9H0Z9	no	no	no	no	no	no	YES
Q9H1E3	no	no	YES	no	YES	YES	YES
Q9H1Y3	no	no	no	no	no	no	YES
Q14966	no	no	YES	no	YES	YES	YES
Q9H2H8	no	no	YES	no	YES	YES	YES
Q9H2W6	no	no	YES	no	YES	YES	YES
Q9H2Y7	no	no	no	no	no	no	YES
Q53GS9	no	no	YES	no	YES	YES	YES
Q9H3H3	no	no	YES	no	YES	YES	YES
O75691	no	no	no	no	no	no	YES
Q9H444	no	no	YES	no	YES	YES	YES
Q9H501	no	no	YES	no	YES	YES	YES
Q9H5J8	no	no	no	no	no	no	YES
Q5SY16	no	no	YES	no	YES	YES	YES
Q8WTT2	no	no	no	no	no	no	YES
Q9H5Q4	no	no	no	no	no	no	YES
Q9H5Z1	no	no	no	no	no	no	YES
Q9H694	no	no	no	no	no	no	YES
Q9H6F5	no	no	no	YES	YES	YES	YES
Q9H6R0	no	no	no	no	no	no	YES
Q9H6R4	no	YES	YES	no	no	YES	YES
Q9H6S0	no	no	no	YES	YES	YES	YES
Q9H6Z4	no	no	YES	no	YES	YES	YES
Q9H7E2	no	no	no	no	no	no	YES
Q9H7E9	no	no	YES	no	YES	YES	YES
Q5UIP0	no	YES	YES	no	no	YES	YES
Q9H840	no	no	no	YES	YES	YES	YES
Q9BSC4	no	no	no	no	no	no	YES
Q9H9A5	no	no	no	no	no	no	YES
Q8TED0	no	no	no	no	no	no	YES
Q9H9J2	no	no	YES	no	YES	YES	YES
Q76FK4	no	no	no	no	no	no	YES
Q9H9Q4	no	no	no	no	no	no	YES
Q9Y4W2	no	no	YES	no	YES	YES	YES
Q9H9Y2	no	no	no	no	no	no	YES
Q9HAN9	no	no	no	no	no	no	YES
Q9HAU5	no	no	no	YES	YES	YES	YES
Q9HAV4	no	no	YES	no	YES	YES	YES
Q9HB65	no	no	no	no	no	no	YES
Q9HB71	no	no	YES	no	YES	YES	YES
Q9HC16	no	no	YES	no	YES	YES	YES
Q9HCD5	no	YES	YES	no	no	YES	YES
Q9HCE9	no	no	no	no	no	no	YES
Q9HCF6	no	no	no	no	no	no	YES
Q9HCJ0	no	no	no	no	no	no	YES
Q9HCM7	no	no	no	no	no	no	YES
Q9HCS7	no	no	YES	no	YES	YES	YES
Q9HD33	no	no	YES	no	YES	YES	YES
Q9HD42	no	no	YES	no	YES	YES	YES
Q9NNW5	no	no	no	YES	YES	YES	YES
Q9NP64	no	no	no	no	no	no	YES
Q9NP73	no	no	no	no	no	no	YES
Q9NPD3	no	no	YES	no	YES	YES	YES
Q9NPD8	no	no	YES	no	YES	YES	YES
Q9NPI7	no	no	no	no	no	no	YES
Q9NQ29	no	no	YES	no	YES	YES	YES
Q9NQ50	no	no	YES	no	YES	YES	YES
Q9NQ55	no	YES	YES	no	no	YES	YES
Q9NQE9	no	no	no	no	no	no	YES
Q9NQG5	no	no	YES	no	YES	YES	YES
Q9NQM4	no	no	no	no	no	no	YES
Q9NQU5	no	no	no	no	no	no	YES
Q9NQX1	no	no	no	no	no	no	YES
Q9NQZ2	no	no	YES	no	YES	YES	YES
Q9NQZ8	no	no	no	no	no	no	YES
Q9NR56	no	no	YES	no	YES	YES	YES
Q9NRF2	no	no	no	no	no	no	YES
Q9NRM2	no	no	no	no	no	no	YES
Q9NRW3	no	no	no	no	no	no	YES
Q9NRX4	no	no	no	no	no	no	YES
Q9NS39	no	no	no	no	no	no	YES
Q9NSD4	no	no	no	no	no	no	YES
Q9NSD9	no	no	YES	no	YES	YES	YES
Q9NSI2	no	no	YES	no	YES	YES	YES
Q9BY77	no	no	YES	no	YES	YES	YES
Q9NSY1	no	no	no	no	no	no	YES
Q9NUD5	no	no	no	no	no	no	YES
Q9NUL3	no	no	YES	no	YES	YES	YES
Q9NUL5	no	no	YES	no	YES	YES	YES
Q9NUL7	no	no	no	no	no	no	YES
Q9NUQ6	no	no	YES	no	YES	YES	YES
Q9NUU7	no	no	YES	no	YES	YES	YES
Q8WXF1	no	no	YES	no	YES	YES	YES
Q9NV66	no	no	no	no	no	no	YES
Q9NVA2	no	no	no	no	no	no	YES
Q9NVX2	no	no	YES	no	YES	YES	YES
Q6RFH5	no	no	YES	no	YES	YES	YES
Q9NW64	no	no	YES	no	YES	YES	YES
Q8NDF8	no	no	no	no	no	no	YES
Q9NWB1	no	YES	YES	no	no	YES	YES
Q9NWB6	no	no	no	no	no	no	YES
Q9NWH9	no	no	YES	no	YES	YES	YES
Q9NWT1	no	no	no	no	no	no	YES
Q9NWZ8	no	no	no	no	no	no	YES
Q9NX05	no	no	no	no	no	no	YES
Q9NX24	no	no	YES	no	YES	YES	YES
Q9NX63	no	no	YES	no	YES	YES	YES
Q5T3I0	no	no	no	YES	YES	YES	YES
Q9H6Y2	YES	YES	YES	no	no	YES	YES
Q9NY12	no	YES	YES	no	no	YES	YES
Q9NY59	no	no	no	no	no	no	YES
Q9NY61	no	YES	YES	no	no	YES	YES
Q9NY93	no	no	no	YES	YES	YES	YES
Q9NXV6	no	no	YES	no	YES	YES	YES
Q9NYL2	no	no	no	YES	YES	YES	YES
Q9NYV4	no	no	YES	no	YES	YES	YES
Q9NZ01	no	no	YES	no	YES	YES	YES
Q9NZ63	no	no	YES	no	YES	YES	YES
Q9NZB2	no	no	YES	no	YES	YES	YES
Q9NZI8	no	no	YES	no	YES	YES	YES
Q9NZN8	no	no	YES	no	YES	YES	YES
Q9P013	no	no	YES	no	YES	YES	YES
Q9P031	no	no	no	no	no	no	YES
Q9P0M2	no	no	no	no	no	no	YES
Q9P1Y5	no	no	no	no	no	no	YES
Q9P258	YES	YES	YES	no	YES	YES	YES
Q9P287	no	no	YES	no	YES	YES	YES
Q9P2D0	no	no	no	no	no	no	YES
Q9P2E9	no	no	YES	no	YES	YES	YES
Q9P2J5	no	no	YES	no	YES	YES	YES
Q9P2K3	no	YES	YES	no	no	YES	YES
Q9P2N5	no	no	YES	no	YES	YES	YES
Q66PJ3	YES	YES	YES	no	YES	YES	YES
Q9P2T1	no	no	no	no	no	no	YES
Q9P2W1	no	no	no	no	no	no	YES
Q9UBB9	no	YES	YES	no	no	YES	YES
Q9UBD5	no	no	YES	no	YES	YES	YES
Q9UBL0	no	no	no	no	no	no	YES
Q9UBM7	no	YES	YES	no	no	YES	YES
Q9UBP6	no	no	no	YES	YES	YES	YES
Q9UBQ5	no	no	YES	no	YES	YES	YES
Q9UBS9	no	no	no	no	no	no	YES
Q9UBV8	no	no	YES	no	YES	YES	YES
Q9UBX3	no	no	YES	no	YES	YES	YES
Q9UDW3	no	YES	YES	no	no	YES	YES
Q9UFF9	no	no	no	no	no	no	YES
Q9UFW8	no	no	no	no	no	no	YES
Q9H8H0	no	no	no	no	no	no	YES
Q9UGI8	no	no	YES	no	YES	YES	YES
P61964	no	no	YES	no	YES	YES	YES
Q9UGR2	no	no	no	YES	YES	YES	YES
Q9UGY1	no	no	no	no	no	no	YES
Q9UH62	no	no	YES	no	YES	YES	YES
Q9UHA3	no	no	no	no	no	no	YES
Q9UHB6	no	no	YES	no	YES	YES	YES
Q9UHB7	YES	YES	YES	no	no	YES	YES
Q9UHB9	no	no	YES	no	YES	YES	YES
Q9UHD1	no	no	YES	no	YES	YES	YES
Q9UHI6	no	no	YES	no	YES	YES	YES
Q9UHK0	no	YES	YES	no	no	YES	YES
Q9UHR5	no	no	YES	no	YES	YES	YES
Q9UHX1	no	no	YES	no	YES	YES	YES
Q5SSJ5	no	no	YES	no	YES	YES	YES
Q9UHY8	no	no	no	no	no	no	YES
Q9UI10	no	no	YES	no	YES	YES	YES
Q9UI30	no	no	no	YES	YES	YES	YES
Q9UIA9	no	no	YES	no	YES	YES	YES
Q9UIG0	no	no	no	no	no	no	YES
Q9UIV1	no	no	no	no	no	no	YES
Q9UJU6	no	no	YES	no	YES	YES	YES
Q9UJV8	no	no	no	no	no	no	YES
Q9UJV9	YES	YES	YES	no	YES	YES	YES
Q9BVP2	no	no	YES	no	YES	YES	YES
Q9UK59	no	no	YES	no	YES	YES	YES
Q9UKA9	no	no	no	no	no	no	YES
Q9UKF6	no	no	YES	no	YES	YES	YES
Q9UKM9	no	no	YES	no	YES	YES	YES
Q9UKV3	YES	YES	YES	no	YES	YES	YES
Q9UKV8	no	no	YES	no	YES	YES	YES
Q9UKY7	no	no	YES	no	YES	YES	YES
Q9UKZ1	no	no	no	YES	YES	YES	YES
Q9UL40	no	no	YES	no	YES	YES	YES
Q9ULM6	no	no	no	no	no	no	YES
Q9ULR0	no	YES	YES	no	no	YES	YES
Q9ULW3	no	no	no	no	no	no	YES
Q9ULX3	no	no	no	YES	YES	YES	YES
Q9UMS4	no	no	YES	no	YES	YES	YES
Q9UN86	no	no	YES	no	YES	YES	YES
Q9UNF1	no	no	YES	no	YES	YES	YES
Q9UNP9	no	no	YES	no	YES	YES	YES
Q9UNQ2	no	no	YES	no	YES	YES	YES
Q9UNW9	no	no	no	no	no	no	YES
Q9UNX3	no	no	YES	no	YES	YES	YES
Q9UNX4	no	no	no	YES	YES	YES	YES
Q9UNZ5	no	no	no	no	no	no	YES
Q9UPN3	no	no	no	YES	YES	YES	YES
Q9UPR3	no	no	no	no	no	no	YES
Q9UPT8	no	no	YES	no	YES	YES	YES
Q9UPU9	no	no	no	no	no	no	YES
Q9UQ35	YES	YES	YES	no	YES	YES	YES
Q9UQ88	YES	YES	YES	no	YES	YES	YES
Q9Y223	no	no	no	YES	YES	YES	YES
Q9Y224	no	no	YES	no	YES	YES	YES
Q9Y237	no	no	YES	no	YES	YES	YES
Q9Y262	no	no	YES	no	YES	YES	YES
Q9Y265	no	no	YES	no	YES	YES	YES
Q9Y285	no	no	YES	no	YES	YES	YES
Q9Y295	no	no	YES	no	YES	YES	YES
Q9Y2H6	no	no	YES	no	YES	YES	YES
Q9Y2K5	no	no	no	no	no	no	YES
Q9Y2L1	no	no	YES	no	YES	YES	YES
Q9Y2P8	no	no	no	no	no	no	YES
Q9Y2Q9	no	no	YES	no	YES	YES	YES
Q9Y2R4	no	no	no	YES	YES	YES	YES
Q9Y2R9	no	no	YES	no	YES	YES	YES
Q9Y2S6	no	no	no	no	no	no	YES
Q9Y2W2	YES	YES	YES	no	YES	YES	YES
Q9Y2X3	YES	YES	YES	no	YES	YES	YES
Q9Y314	no	no	YES	no	YES	YES	YES
Q9Y324	no	no	no	no	no	no	YES
Q9Y376	no	no	YES	no	YES	YES	YES
Q9Y383	no	no	YES	no	YES	YES	YES
Q9Y388	no	YES	YES	no	no	YES	YES
Q9Y399	no	no	YES	no	YES	YES	YES
Q9Y3A2	no	no	no	no	no	no	YES
Q9Y3A4	no	no	no	no	no	no	YES
Q9Y3A5	no	no	YES	no	YES	YES	YES
Q9Y3B4	no	no	YES	no	YES	YES	YES
Q9Y3B7	no	YES	YES	no	no	YES	YES
Q9Y3B8	no	no	YES	no	YES	YES	YES
Q9Y3B9	no	no	YES	no	YES	YES	YES
Q9Y3C1	no	no	YES	no	YES	YES	YES
Q9Y3E5	no	no	YES	no	YES	YES	YES
Q9Y3F4	no	no	YES	no	YES	YES	YES
Q9Y3I0	no	no	YES	no	YES	YES	YES
Q9Y3T9	no	no	YES	no	YES	YES	YES
Q9Y3U8	no	no	YES	no	YES	YES	YES
Q9Y3Z3	no	no	YES	no	YES	YES	YES
Q9Y421	no	no	no	no	no	no	YES
Q9Y490	no	no	YES	no	YES	YES	YES
Q9Y4E8	no	no	YES	no	YES	YES	YES
Q9Y4F1	no	no	no	no	no	no	YES
Q9Y4F3	no	no	no	no	no	no	YES
Q9Y4I1	no	no	no	no	no	no	YES
Q8NC51	no	no	YES	no	YES	YES	YES
Q9Y520	no	no	YES	no	YES	YES	YES
Q9Y5B0	no	no	no	no	no	no	YES
Q9Y5B9	no	no	YES	no	YES	YES	YES
Q9Y5J1	no	no	no	no	no	no	YES
Q9Y5K3	no	no	no	no	no	no	YES
Q9Y5L0	no	no	YES	no	YES	YES	YES
Q9Y5L4	no	no	YES	no	YES	YES	YES
Q9Y5M8	no	no	YES	no	YES	YES	YES
Q9Y5Q3	no	no	no	no	no	no	YES
Q9Y5S9	no	no	YES	no	YES	YES	YES
Q9Y5V3	no	no	no	no	no	no	YES
Q7L014	YES	YES	YES	no	YES	YES	YES
Q9Y676	no	YES	YES	no	no	YES	YES
Q9Y678	no	no	YES	no	YES	YES	YES
Q9Y6A4	no	no	YES	no	YES	YES	YES
Q9Y6E2	no	no	YES	no	YES	YES	YES
Q9Y6G9	no	no	YES	no	YES	YES	YES
Q9Y6M1	no	no	no	no	no	no	YES
Q9Y6V7	no	no	no	no	no	no	YES
Q6KC79	no	YES	YES	no	no	YES	YES
Q7Z5Q1	no	no	no	no	no	no	YES
Q9NQI0	no	no	no	no	no	no	YES
P10636	no	no	no	YES	YES	YES	YES
P17931	no	no	YES	no	YES	YES	YES
O60563	no	no	YES	no	YES	YES	YES
O60885	YES	YES	YES	no	YES	YES	YES
Q15648	no	no	YES	no	YES	YES	YES
Q9H0L4	no	no	no	no	no	no	YES
Q92777	no	no	no	no	no	no	YES
Q12888	no	no	YES	no	YES	YES	YES
Q5VSY0	no	no	no	no	no	no	YES
P31271	no	no	no	no	no	no	YES
P80723	no	no	YES	no	YES	YES	YES
P84022	no	no	no	no	no	no	YES
Q9UMX0	no	no	no	no	no	no	YES
Q9H9J4	no	no	no	no	no	no	YES
Q86WV6	no	no	no	no	no	no	YES
Q07889	no	no	no	no	no	no	YES
P63279	no	no	YES	no	YES	YES	YES
Q14676	no	YES	YES	no	no	YES	YES
P02792	no	no	no	no	no	no	YES
Q8NE35	no	no	no	no	no	no	YES
P51608	no	no	no	no	no	no	YES
P20930	no	no	no	no	no	no	YES
Q01860	no	no	no	no	no	no	YES
Q13439	no	no	YES	no	YES	YES	YES
P81133	no	no	no	no	no	no	YES
Q7Z3E1	no	no	no	no	no	no	YES
P68400	YES	YES	YES	no	YES	YES	YES
A0JLT2	no	no	YES	no	YES	YES	YES
