# Supplementary material for: The RNA-dependent association of phosphatidylinositol 4,5-bisphosphate with intrinsically disordered proteins contribute to nuclear compartmentalization
Source: PLoS Genet. 2024 Dec 2;20(12):e1011462. doi: 10.1371/journal.pgen.1011462 (PMC11668513; doi:10.1371/journal.pgen.1011462)
Supplement: S9 Table — (XLSX) [file pgen.1011462.s032.xlsx]

## Sheet: S9 Table
S9 Table. Prediction of intrinsically disordered regions in proteins of analysed datasets.
The ESpritz, version 1.3 (http://old.protein.bio.unipd.it/espritz/) was used to predict intrinsically disorded regions (IDRs) within proteins of each dataset with three prediction types (X-Ray, Disprot and NMR) and decision threshold 5% False Positive Rate. Statistical differences between datasets were analyzed in R, version 4.1.3 (https://www.R-project.org/) using hypergeometric test (function p…
									Statistics
Prediction type: X-Ray with 5% False Positive Rate (FPR)	RDPA proteins	Nucleo-specific proteins	Nuclear fraction proteins	Cytosol-specific proteins	Cytosolic fraction proteins	Total cell proteome	Reference proteome			Enrichment of IDRs longer than 30 amino acids	p-value		Enrichment of number of amino acid residues in IDRs	p-value
Total amino acids	111557	539577	2166046	313396	2029177	2478886	11397213			RDPA proteins vs. Nucleo-specific proteins	0.000137804		RDPA proteins vs. Nucleo-specific proteins	0
Total proteins	183	848	3655	428	3379	4082	20577			RDPA proteins vs. Nuclear fraction proteins	9.00085e-06		RDPA proteins vs. Nuclear fraction proteins	0
Total % disorder	35.76	26.45	22.59	21.62	21.92	22.46	21.77			RDPA proteins vs. Total cell proteome	3.3263e-05		RDPA proteins vs. Total cell proteome	0
Amino acids in IDR	39892.8	142718	489310	67756.2	444796	556758	2.48117e+06			RDPA proteins vs. Reference proteome	1.41736e-05		RDPA proteins vs. Reference proteome	0
% of proteins with at least 1 disordered region greater than 30 amino acids	67.76	55.78	52.23	62.38	53.18	53.28	52.28			Nucleo-specific proteins vs. Nuclear fraction proteins	0.0100794		Nucleo-specific proteins vs. Nuclear fraction proteins	0
Total no. of proteins with at least 1 disordered region greater than 30 amino acids	124.001	473.014	1909.01	266.986	1796.95	2174.89	10757.7			Nucleo-specific proteins vs. Total cell proteome	0.0549403		Nucleo-specific proteins vs. Total cell proteome	0
% of proteins with at least 1 disordered region greater than 50 amino acids	59.02	44.93	38.96	49.53	39.51	40.05	38.47			Nucleo-specific proteins vs. Reference proteome	0.0202312		Nucleo-specific proteins vs. Reference proteome	0
Total no. of disordered regions greater than 30 amino acids	229	950	3662	567	3447	4227	20185			Nuclear fraction proteins vs. Total cell proteome	4.51815e-05		Nuclear fraction proteins vs. Total cell proteome	1.07845e-38
Total no. of disordered regions greater than 50 amino acids	170	669	2413	381	2249	2793	12961			Nuclear fraction proteins vs. Reference proteome	0.479612		Nuclear fraction proteins vs. Reference proteome	2.36257e-230
Number of disordered segments	625	3183	12965	1809	12077	14771	72782			Cytosol-specific proteins vs. Cytosolic fraction proteins	2.53148e-05		Cytosol-specific proteins vs. Cytosolic fraction proteins	4.94957e-06
Mean segment length (standard deviation)	63.83 (133.95)	44.83 (93.02)	37.74 (74.39)	37.45 (61.39)	36.82 (70.7)	37.69 (72.87)	34.08 (68.1)			Cytosol-specific proteins vs. Total cell proteome	3.7551e-05		Cytosol-specific proteins vs. Total cell proteome	5.20426e-34
										Cytosol-specific proteins vs. Reference proteome	1.30873e-05		Cytosol-specific proteins vs. Reference proteome	0.0195392
										Cytosolic fraction proteins vs. Total cell proteome	0.404294		Cytosolic fraction proteins vs. Total cell proteome	0
										Cytosolic fraction proteins vs. Reference proteome	0.129958		Cytosolic fraction proteins vs. Reference proteome	5.73905e-09
										Total cell proteome vs. Reference proteome	0.078853		Total cell proteome vs. Reference proteome	7.32385e-194
									Statistics
Prediction type: Disprot with 5% False Positive Rate (FPR)	RDPA proteins	Nucleo-specific proteins	Nuclear fraction proteins	Cytosol-specific proteins	Cytosolic fraction proteins	Total cell proteome	Reference proteome			Enrichment of IDRs longer than 30 amino acids	p-value		Enrichment of number of amino acid residues in IDRs	p-value
Total amino acids	111557	539577	2166046	313396	2029177	2478886	11397213			RDPA proteins vs. Nucleo-specific proteins	7.18202e-06		RDPA proteins vs. Nucleo-specific proteins	0
Total proteins	183	848	3655	428	3379	4082	20577			RDPA proteins vs. Nuclear fraction proteins	2.85308e-08		RDPA proteins vs. Nuclear fraction proteins	0
Total % disorder	24.57	15.14	11.99	8.33	11.13	11.51	8.87			RDPA proteins vs. Total cell proteome	3.37452e-08		RDPA proteins vs. Total cell proteome	0
Amino acids in IDR	27409.6	81692	259709	26105.9	225847	285320	1.01093e+06			RDPA proteins vs. Reference proteome	7.01726e-12		RDPA proteins vs. Reference proteome	0
% of proteins with at least 1 disordered region greater than 30 amino acids	60.66	46.23	40.96	41.59	40.51	41.01	35.89			Nucleo-specific proteins vs. Nuclear fraction proteins	0.000225431		Nucleo-specific proteins vs. Nuclear fraction proteins	0
Total no. of proteins with at least 1 disordered region greater than 30 amino acids	111.008	392.03	1497.09	178.005	1368.83	1674.03	7385.09			Nucleo-specific proteins vs. Total cell proteome	0.00031455		Nucleo-specific proteins vs. Total cell proteome	0
% of proteins with at least 1 disordered region greater than 50 amino acids	46.45	35.85	29.69	25.7	28.29	29.25	24.41			Nucleo-specific proteins vs. Reference proteome	1.76004e-10		Nucleo-specific proteins vs. Reference proteome	0
Total no. of disordered regions greater than 30 amino acids	151	522	1912	217	1726	2127	8899			Nuclear fraction proteins vs. Total cell proteome	0.441586		Nuclear fraction proteins vs. Total cell proteome	0
Total no. of disordered regions greater than 50 amino acids	106	371	1316	134	1159	1448	5772			Nuclear fraction proteins vs. Reference proteome	1.52468e-12		Nuclear fraction proteins vs. Reference proteome	0
Number of disordered segments	223	814	3269	361	2993	3628	16090			Cytosol-specific proteins vs. Cytosolic fraction proteins	0.332315		Cytosol-specific proteins vs. Cytosolic fraction proteins	0
Mean segment length (standard deviation)	122.93 (227.09)	100.38 (189.87)	79.47 (148.02)	72.32 (164.11)	75.44 (143.97)	78.67 (149.65)	62.85 (118.46)			Cytosol-specific proteins vs. Total cell proteome	0.417611		Cytosol-specific proteins vs. Total cell proteome	0
										Cytosol-specific proteins vs. Reference proteome	0.00790483		Cytosol-specific proteins vs. Reference proteome	7.51005e-28
										Cytosolic fraction proteins vs. Total cell proteome	0.0862173		Cytosolic fraction proteins vs. Total cell proteome	0
										Cytosolic fraction proteins vs. Reference proteome	6.344e-10		Cytosolic fraction proteins vs. Reference proteome	0
										Total cell proteome vs. Reference proteome	2.23349e-14		Total cell proteome vs. Reference proteome	0
									Statistics
Prediction type: NMR with 5% False Positive Rate (FPR)	RDPA proteins	Nucleo-specific proteins	Nuclear fraction proteins	Cytosol-specific proteins	Cytosolic fraction proteins	Total cell proteome	Reference proteome			Enrichment of IDRs longer than 30 amino acids	p-value		Enrichment of number of amino acid residues in IDRs	p-value
Total amino acids	111557	539577	2166046	313396	2029177	2478886	11397213			RDPA proteins vs. Nucleo-specific proteins	7.36262e-05		RDPA proteins vs. Nucleo-specific proteins	0
Total proteins	183	848	3655	428	3379	4082	20577			RDPA proteins vs. Nuclear fraction proteins	8.97178e-06		RDPA proteins vs. Nuclear fraction proteins	0
Total % disorder	44.93	38.07	34.59	34.07	33.96	34.51	34.23			RDPA proteins vs. Total cell proteome	4.16426e-05		RDPA proteins vs. Total cell proteome	0
Amino acids in IDR	50122.6	205417	749235	106774	689109	855464	3.90127e+06			RDPA proteins vs. Reference proteome	8.04424e-05		RDPA proteins vs. Reference proteome	0
% of proteins with at least 1 disordered region greater than 30 amino acids	69.95	57.55	54.53	66.59	55.84	55.78	56.12			Nucleo-specific proteins vs. Nuclear fraction proteins	0.0239868		Nucleo-specific proteins vs. Nuclear fraction proteins	0
Total no. of proteins with at least 1 disordered region greater than 30 amino acids	128.008	488.024	1993.07	285.005	1886.83	2276.94	11547.8			Nucleo-specific proteins vs. Total cell proteome	0.13039		Nucleo-specific proteins vs. Total cell proteome	0
% of proteins with at least 1 disordered region greater than 50 amino acids	57.92	46.11	40.9	50.47	41.37	41.89	40.88			Nucleo-specific proteins vs. Reference proteome	0.206404		Nucleo-specific proteins vs. Reference proteome	0
Total no. of disordered regions greater than 30 amino acids	268	1245	4709	759	4425	5466	26504			Nuclear fraction proteins vs. Total cell proteome	1.20394e-06		Nuclear fraction proteins vs. Total cell proteome	1.5377e-12
Total no. of disordered regions greater than 50 amino acids	183	782	2866	438	2653	3303	15404			Nuclear fraction proteins vs. Reference proteome	0.0170043		Nuclear fraction proteins vs. Reference proteome	1.33108e-35
Number of disordered segments	1427	7774	31543	4741	29652	36277	174793			Cytosol-specific proteins vs. Cytosolic fraction proteins	8.45766e-07		Cytosol-specific proteins vs. Cytosolic fraction proteins	0.0790456
Mean segment length (standard deviation)	35.12 (103.71)	26.42 (71.52)	23.75 (58.94)	22.52 (43.58)	23.24 (55.72)	23.58 (57.15)	22.32 (53.24)			Cytosol-specific proteins vs. Total cell proteome	9.80425e-07		Cytosol-specific proteins vs. Total cell proteome	1.45716e-08
										Cytosol-specific proteins vs. Reference proteome	5.11671e-06		Cytosol-specific proteins vs. Reference proteome	0.0278782
										Cytosolic fraction proteins vs. Total cell proteome	0.44503		Cytosolic fraction proteins vs. Total cell proteome	0
										Cytosolic fraction proteins vs. Reference proteome	0.368766		Cytosolic fraction proteins vs. Reference proteome	1.88227e-19
										Total cell proteome vs. Reference proteome	0.318883		Total cell proteome vs. Reference proteome	4.39495e-26
