# Supplementary material for: The RNA-dependent association of phosphatidylinositol 4,5-bisphosphate with intrinsically disordered proteins contribute to nuclear compartmentalization
Source: PLoS Genet. 2024 Dec 2;20(12):e1011462. doi: 10.1371/journal.pgen.1011462 (PMC11668513; doi:10.1371/journal.pgen.1011462)
Supplement: S10 Table — (XLSX) [file pgen.1011462.s033.xlsx]

## Sheet: S10 Table
S10 Table. Presence of K/R motifs in proteins of analysed datasets.
The ScanProsite tool (https://prosite.expasy.org/scanprosite/) was used to search for lysine and/or arginine (K/R) motifs: [KR]-x(3,7)-K-x-[KR]-[KR], [KR]-x(3,7)-K-x-[KR] and [KR]-x(3,7)-K-x-K in all datasets with match mode set as greedy, no overlaps. Statistical differences between datasets were analyzed in R, version 4.1.3 (https://www.R-project.org/) using hypergeometric test (function phyper…
		RDPA proteins	Nucleo-specific proteins	Nuclear fraction proteins	Cytosol-specific proteins	Cytosolic fraction proteins	Total cell proteome	Reference proteome
Motif [KR]-x(3,7)-K-x-[KR]-[KR]	Number of proteins with motif	76	268	1129	140	1063	1268	4979
	% of proteins with motif	41.5301	31.6038	30.8892	32.7103	31.459	31.0632	24.1969
	Total number of motif sites in the dataset	166	528	1909	217	1734	2124	7616
Motif [KR]-x(3,7)-K-x-[KR]	Number of proteins with motif	144	607	2747	334	2587	3080	13303
	% of proteins with motif	78.6885	71.5802	75.1573	78.0374	76.5611	75.4532	64.6499
	Total number of motif sites in the dataset	612	2316	9307	1136	8611	10437	38626
Motif [KR]-x(3,7)-K-x-K	Number of proteins with motif	125	480	2291	274	2182	2564	10366
	% of proteins with motif	68.306	56.6038	62.6813	64.0187	64.5753	62.8123	50.3766
	Total number of motif sites in the dataset	400	1419	5938	727	5560	6663	23801
Statistics	[KR]-x(3,7)-K-x-[KR]-[KR]	[KR]-x(3,7)-K-x-[KR]	[KR]-x(3,7)-K-x-K
	p-value	p-value	p-value
RDPA proteins vs. Nucleo-specific proteins	0.000884694	0.00928152	0.0001854
RDPA proteins vs. Nuclear fraction proteins	0.00115121	0.147292	0.0611644
RDPA proteins vs. Total cell proteome	0.00141432	0.170655	0.0663286
RDPA proteins vs. Reference proteome	1.59175e-07	2.45133e-05	6.09976e-07
Nucleo-specific proteins vs. Nuclear fraction proteins	0.317843	0.00365986	1.97689e-05
Nucleo-specific proteins vs. Total cell proteome	0.365728	0.00205627	1.77202e-05
Nucleo-specific proteins vs. Reference proteome	3.4692e-07	7.08758e-06	0.00011936
Nuclear fraction proteins vs. Total cell proteome	0.257591	0.10933	0.325927
Nuclear fraction proteins vs. Reference proteome	1.24505e-24	6.21814e-51	3.19656e-61
Cytosol-specific proteins vs. Cytosolic fraction proteins	0.293078	0.239981	0.417889
Cytosol-specific proteins vs. Total cell proteome	0.234021	0.104096	0.312009
Cytosol-specific proteins vs. Reference proteome	3.54104e-05	8.88956e-10	6.24345e-09
Cytosolic fraction proteins vs. Total cell proteome	0.124129	0.000230657	2.5944e-07
Cytosolic fraction proteins vs. Reference proteome	3.85824e-26	1.06536e-59	6.05041e-74
Total cell proteome vs. Reference proteome	2.40014e-29	2.89654e-61	2.68106e-71
