# Supplementary material for: The RNA-dependent association of phosphatidylinositol 4,5-bisphosphate with intrinsically disordered proteins contribute to nuclear compartmentalization
Source: PLoS Genet. 2024 Dec 2;20(12):e1011462. doi: 10.1371/journal.pgen.1011462 (PMC11668513; doi:10.1371/journal.pgen.1011462)
Supplement: S11 Table — (XLSX) [file pgen.1011462.s034.xlsx]

## Sheet: S11 Table
S11 Table. Presence of K/R motifs in intrinsically disordered regions of proteins of analysed datasets.
Assessment of intrinsically disordered regions (IDRs) containing K/R motifs was performed by our script (https://github.com/BarboraSal/RNA_dependent_PIP2_associated_nuclear_proteome) written in R, version 4.3.1 (https://www.R-project.org/) that uses information about presence of K/R motif in dataset from ScanProsite tool (https://prosite.expasy.org/scanprosite/), and search UniProtKB accession nu…
Motif [KR]-x(3,7)-K-x-[KR]-[KR]	RDPA proteins	Nucleo-specific proteins	Nuclear fraction proteins	Cytosol-specific proteins	Cytosolic fraction proteins	Total cell proteome	Reference proteome		Statistics	p-value
Number of protein IDs in the ID file used for D2P2 predictions (or total)	183	848	3655	428	3379	4082	20577		RDPA proteins vs. Nucleo-specific proteins	0.00247085
Number of protein IDs succesfuly retrieved from D2P2 with some predictions	173	806	3501	413	3243	3913	18292		RDPA proteins vs. Nuclear fraction proteins	6.66791e-08
Percentage of successfully retrieved protein IDs from total (related to above)	94.5355	95.0472	95.7866	96.4953	95.9751	95.8599	88.8954		RDPA proteins vs. Total cell proteome	2.10913e-08
Number of unique protein IDs in the ScanProsite output file	76	268	1129	140	1063	1268	4979		RDPA proteins vs. Reference proteome	9.04948e-14
Percetage of protein IDs found in the ScanProsite table from total	41.5301	31.6038	30.8892	32.7103	31.459	31.0632	24.1969		Nucleo-specific proteins vs. Nuclear fraction proteins	7.89385e-09
Number of protein IDs with both D2P2 prediction and ScanProsite motif	71	252	1075	134	1014	1208	4509		Nucleo-specific proteins vs. Total cell proteome	9.13233e-10
Percetage of protein IDs with both D2P2 prediction and ScanProsite motif	38.7978	29.717	29.4118	31.3084	30.0089	29.5933	21.9128		Nucleo-specific proteins vs. Reference proteome	2.02662e-20
Number of motifs in the ScanProsite output table	166	528	1909	217	1734	2124	7616		Nuclear fraction proteins vs. Total cell proteome	0.00784989
Number of motifs used for the analysis (some motifs were discarded due to missing information from D2P2)	155	479	1801	200	1647	1999	6852		Nuclear fraction proteins vs. Reference proteome	2.85132e-20
How many of these motifs were mapped to predicted disordered region (at least 3 predictors)	126	349	1120	107	976	1225	3629		Cytosol-specific proteins vs. Cytosolic fraction proteins	0.0458822
Percentage of motifs mapped to disordered region with high confidence from total motifs analyzed	81.2903	72.8601	62.1877	53.5	59.2593	61.2806	52.9626		Cytosol-specific proteins vs. Total cell proteome	0.0110503
Average pI of the IDRs matched to KR motifs	9.42306	10.0166	9.72398	9.84396	9.59367	9.73755	9.94875		Cytosol-specific proteins vs. Reference proteome	0.467613
Median pI of the IDRs matched to KR motifs	10.8949	10.922	10.6807	10.6627	10.6233	10.6761	10.7944		Cytosolic fraction proteins vs. Total cell proteome	3.05631e-05
Average GRAVY of the IDRs matched to KR motifs	-1.97323	-1.90302	-1.82622	-1.6847	-1.79876	-1.81415	-1.69379		Cytosolic fraction proteins vs. Reference proteome	2.29317e-09
Median GRAVY of the IDRs matched to KR motifs	-1.95176	-1.91951	-1.80625	-1.65652	-1.76323	-1.78636	-1.65		Total cell proteome vs. Reference proteome	4.01051e-19
Motif [KR]-x(3,7)-K-x-[KR]	RDPA proteins	Nucleo-specific proteins	Nuclear fraction proteins	Cytosol-specific proteins	Cytosolic fraction proteins	Total cell proteome	Reference proteome		Statistics	p-value
Number of protein IDs in the ID file used for D2P2 predictions (or total)	183	848	3655	428	3379	4082	20577		RDPA proteins vs. Nucleo-specific proteins	9.20051e-08
Number of protein IDs succesfuly retrieved from D2P2 with some predictions	173	806	3501	413	3243	3913	18292		RDPA proteins vs. Nuclear fraction proteins	4.31694e-19
Percentage of successfully retrieved protein IDs from total (related to above)	94.5355	95.0472	95.7866	96.4953	95.9751	95.8599	88.8954		RDPA proteins vs. Total cell proteome	5.01321e-20
Number of unique protein IDs in the ScanProsite output file	144	607	2747	334	2587	3080	13303		RDPA proteins vs. Reference proteome	9.30195e-31
Percetage of protein IDs found in the ScanProsite table from total	78.6885	71.5802	75.1573	78.0374	76.5611	75.4532	64.6499		Nucleo-specific proteins vs. Nuclear fraction proteins	4.22148e-19
Number of protein IDs with both D2P2 prediction and ScanProsite motif	135	571	2629	321	2484	2949	12174		Nucleo-specific proteins vs. Total cell proteome	9.76579e-21
Percetage of protein IDs with both D2P2 prediction and ScanProsite motif	73.7705	67.3349	71.9289	75	73.5129	72.244	59.1631		Nucleo-specific proteins vs. Reference proteome	1.86101e-41
Number of motifs in the ScanProsite output table	612	2316	9307	1136	8611	10437	38626		Nuclear fraction proteins vs. Total cell proteome	0.00112262
Number of motifs used for the analysis (some motifs were discarded due to missing information from D2P2)	569	2002	8684	1083	8209	9761	35150		Nuclear fraction proteins vs. Reference proteome	8.74915e-37
How many of these motifs were mapped to predicted disordered region (at least 3 predictors)	351	1049	3798	423	3439	4216	13356		Cytosol-specific proteins vs. Cytosolic fraction proteins	0.0227098
Percentage of motifs mapped to disordered region with high confidence from total motifs analyzed	61.6872	52.3976	43.7356	39.0582	41.893	43.1923	37.9972		Cytosol-specific proteins vs. Total cell proteome	0.00192513
Average pI of the IDRs matched to KR motifs	9.38236	9.56304	9.2207	9.26493	9.12879	9.22852	9.32462		Cytosol-specific proteins vs. Reference proteome	0.241926
Median pI of the IDRs matched to KR motifs	10.6625	10.6157	10.4034	10.3782	10.3282	10.402	10.4315		Cytosolic fraction proteins vs. Total cell proteome	1.70722e-09
Average GRAVY of the IDRs matched to KR motifs	-1.88041	-1.77633	-1.68325	-1.47481	-1.6447	-1.66218	-1.53408		Cytosolic fraction proteins vs. Reference proteome	7.27193e-17
Median GRAVY of the IDRs matched to KR motifs	-1.85155	-1.77857	-1.66331	-1.43182	-1.62273	-1.64192	-1.47671		Total cell proteome vs. Reference proteome	1.81534e-35
Motif [KR]-x(3,7)-K-x-K	RDPA proteins	Nucleo-specific proteins	Nuclear fraction proteins	Cytosol-specific proteins	Cytosolic fraction proteins	Total cell proteome	Reference proteome		Statistics	p-value
Number of protein IDs in the ID file used for D2P2 predictions (or total)	183	848	3655	428	3379	4082	20577		RDPA proteins vs. Nucleo-specific proteins	4.93425e-06
Number of protein IDs succesfuly retrieved from D2P2 with some predictions	173	806	3501	413	3243	3913	18292		RDPA proteins vs. Nuclear fraction proteins	7.07448e-15
Percentage of successfully retrieved protein IDs from total (related to above)	94.5355	95.0472	95.7866	96.4953	95.9751	95.8599	88.8954		RDPA proteins vs. Total cell proteome	1.42784e-15
Number of unique protein IDs in the ScanProsite output file	125	480	2291	274	2182	2564	10366		RDPA proteins vs. Reference proteome	1.01656e-24
Percetage of protein IDs found in the ScanProsite table from total	68.306	56.6038	62.6813	64.0187	64.5753	62.8124	50.3766		Nucleo-specific proteins vs. Nuclear fraction proteins	6.18038e-15
Number of protein IDs with both D2P2 prediction and ScanProsite motif	117	451	2191	266	2096	2456	9495		Nucleo-specific proteins vs. Total cell proteome	4.07292e-16
Percetage of protein IDs with both D2P2 prediction and ScanProsite motif	63.9344	53.184	59.9453	62.1495	62.0302	60.1666	46.1437		Nucleo-specific proteins vs. Reference proteome	1.30005e-33
Number of motifs in the ScanProsite output table	400	1419	5938	727	5560	6663	23801		Nuclear fraction proteins vs. Total cell proteome	0.00501364
Number of motifs used for the analysis (some motifs were discarded due to missing information from D2P2)	371	1227	5540	698	5298	6236	21727		Nuclear fraction proteins vs. Reference proteome	2.81554e-33
How many of these motifs were mapped to predicted disordered region (at least 3 predictors)	243	686	2558	287	2341	2843	8550		Cytosol-specific proteins vs. Cytosolic fraction proteins	0.0432743
Percentage of motifs mapped to disordered region with high confidence from total motifs analyzed	65.4987	55.9087	46.1733	41.1175	44.1865	45.5901	39.352		Cytosol-specific proteins vs. Total cell proteome	0.00650841
Average pI of the IDRs matched to KR motifs	9.28523	9.45525	9.05016	9.39117	8.98273	9.0874	9.20739		Cytosol-specific proteins vs. Reference proteome	0.175804
Median pI of the IDRs matched to KR motifs	10.4994	10.503	10.3187	10.3639	10.2435	10.3222	10.3577		Cytosolic fraction proteins vs. Total cell proteome	7.88901e-08
Average GRAVY of the IDRs matched to KR motifs	-1.87581	-1.80535	-1.66856	-1.49868	-1.62345	-1.65134	-1.55113		Cytosolic fraction proteins vs. Reference proteome	9.08777e-17
Median GRAVY of the IDRs matched to KR motifs	-1.88018	-1.82121	-1.65715	-1.47872	-1.61458	-1.64161	-1.49643		Total cell proteome vs. Reference proteome	7.99858e-33
