# Supplementary material for: The RNA-dependent association of phosphatidylinositol 4,5-bisphosphate with intrinsically disordered proteins contribute to nuclear compartmentalization
Source: PLoS Genet. 2024 Dec 2;20(12):e1011462. doi: 10.1371/journal.pgen.1011462 (PMC11668513; doi:10.1371/journal.pgen.1011462)
Supplement: S12 Table — (XLSX) [file pgen.1011462.s035.xlsx]

## Sheet: S12 Table
S12 Table. Analysis of lengths of intrinsically disordered regions containing K/R motifs.
Lengths of intrinsically disordered regions (IDRs) containing K/R motifs were assesed by our script (https://github.com/BarboraSal/RNA_dependent_PIP2_associated_nuclear_proteome) written in R, version 4.3.1 (https://www.R-project.org/) that uses information about presence of K/R motif in dataset from ScanProsite tool (https://prosite.expasy.org/scanprosite/), and search UniProtKB accession number…
Dataset with motif	IDR count	IDR length (mean)	IDR length (median)	IDR length (SD)
RDPA proteins_M3	243	145.667	77	189.073
RDPA proteins_M2	351	141.558	78	181.53
RDPA proteins_M1	126	128.286	68	181.681
Nucleo-specific proteins_M3	686	109.539	64	134.728
Nucleo-specific proteins_M2	1049	106.461	60	131.755
Nucleo-specific proteins_M1	349	102.238	62	127.315
Nuclear fraction proteins_M3	2558	85.0215	52	106.533
Nuclear fraction proteins_M2	3798	85.02	52	104.03
Total cell proteome_M2	4216	82.9421	51	100.701
Total cell proteome_M3	2843	82.4224	51	102.829
Cytosolic fraction proteins_M2	3439	80.4516	50	101.463
Nuclear fraction proteins_M1	1120	79.8205	51	91.4451
Cytosolic fraction proteins_M3	2341	79.402	49	104.717
Total cell proteome_M1	1225	77.3273	50	88.1684
Cytosolic fraction proteins_M1	976	73.8279	49	89.323
Reference proteome_M2	13356	69.6388	46	80.383
Reference proteome_M3	8550	68.4977	46	76.9885
Reference proteome_M1	3629	65.0515	44	69.1746
Cytosol-specific proteins_M2	423	65.0449	47	60.3877
Cytosol-specific proteins_M3	287	59.6969	44	55.4121
Cytosol-specific proteins_M1	107	51.1402	42	27.1743
Statistics
	Cytosol-specific proteins_M1	Cytosol-specific proteins_M2	Cytosol-specific proteins_M3	Cytosolic fraction proteins_M1	Cytosolic fraction proteins_M2	Cytosolic fraction proteins_M3	Nuclear fraction proteins_M1	Nuclear fraction proteins_M2	Nuclear fraction proteins_M3	Nucleo-specific proteins_M1	Nucleo-specific proteins_M2	Nucleo-specific proteins_M3	RDPA proteins_M1	RDPA proteins_M2	RDPA proteins_M3	Reference proteome_M1	Reference proteome_M2	Reference proteome_M3	Total cell proteome_M1	Total cell proteome_M2
Cytosol-specific proteins_M2	0.376671	#N/A	#N/A	#N/A	#N/A	#N/A	#N/A	#N/A	#N/A	#N/A	#N/A	#N/A	#N/A	#N/A	#N/A	#N/A	#N/A	#N/A	#N/A	#N/A
Cytosol-specific proteins_M3	0.952764	0.213421	#N/A	#N/A	#N/A	#N/A	#N/A	#N/A	#N/A	#N/A	#N/A	#N/A	#N/A	#N/A	#N/A	#N/A	#N/A	#N/A	#N/A	#N/A
Cytosolic fraction proteins_M1	0.044251	0.114927	0.00423226	#N/A	#N/A	#N/A	#N/A	#N/A	#N/A	#N/A	#N/A	#N/A	#N/A	#N/A	#N/A	#N/A	#N/A	#N/A	#N/A	#N/A
Cytosolic fraction proteins_M2	0.0206477	0.0206148	0.00046646	0.433888	#N/A	#N/A	#N/A	#N/A	#N/A	#N/A	#N/A	#N/A	#N/A	#N/A	#N/A	#N/A	#N/A	#N/A	#N/A	#N/A
Cytosolic fraction proteins_M3	0.0414742	0.0731862	0.00221011	0.86582	0.433888	#N/A	#N/A	#N/A	#N/A	#N/A	#N/A	#N/A	#N/A	#N/A	#N/A	#N/A	#N/A	#N/A	#N/A	#N/A
Nuclear fraction proteins_M1	0.00543065	0.00404921	7.8974e-05	0.107759	0.272904	0.0945419	#N/A	#N/A	#N/A	#N/A	#N/A	#N/A	#N/A	#N/A	#N/A	#N/A	#N/A	#N/A	#N/A	#N/A
Nuclear fraction proteins_M2	0.00443939	0.00104178	1.72281e-05	0.0291794	0.0460625	0.0080334	0.82158	#N/A	#N/A	#N/A	#N/A	#N/A	#N/A	#N/A	#N/A	#N/A	#N/A	#N/A	#N/A	#N/A
Nuclear fraction proteins_M3	0.00544988	0.00195556	3.44907e-05	0.0500139	0.108164	0.0236828	0.910777	0.877646	#N/A	#N/A	#N/A	#N/A	#N/A	#N/A	#N/A	#N/A	#N/A	#N/A	#N/A	#N/A
Nucleo-specific proteins_M1	1.71889e-05	1.01123e-06	2.01767e-08	3.15209e-05	7.15073e-05	1.75651e-05	0.00253526	0.00202288	0.0019545	#N/A	#N/A	#N/A	#N/A	#N/A	#N/A	#N/A	#N/A	#N/A	#N/A	#N/A
Nucleo-specific proteins_M2	3.58437e-06	1.01397e-09	3.15517e-11	4.41148e-09	1.71832e-10	2.77411e-11	1.21009e-05	4.32893e-07	8.81964e-07	0.966816	#N/A	#N/A	#N/A	#N/A	#N/A	#N/A	#N/A	#N/A	#N/A	#N/A
Nucleo-specific proteins_M3	1.77014e-06	9.64054e-10	3.18874e-11	7.2576e-09	1.59987e-09	2.74801e-10	8.9513e-06	1.00448e-06	1.4236e-06	0.659744	0.59554	#N/A	#N/A	#N/A	#N/A	#N/A	#N/A	#N/A	#N/A	#N/A
RDPA proteins_M1	1.21009e-05	7.42855e-06	3.61143e-07	0.00015394	0.000419885	0.000182002	0.00241466	0.00273867	0.00259073	0.344548	0.304066	0.499632	#N/A	#N/A	#N/A	#N/A	#N/A	#N/A	#N/A	#N/A
RDPA proteins_M2	1.69279e-10	1.68461e-15	1.11752e-16	5.63832e-15	2.08521e-15	4.63442e-16	1.47642e-11	1.27511e-12	2.22127e-12	0.0029019	0.000332435	0.0037441	0.264718	#N/A	#N/A	#N/A	#N/A	#N/A	#N/A	#N/A
RDPA proteins_M3	4.14839e-10	1.45762e-13	6.12772e-15	1.76113e-12	2.89037e-12	6.61237e-13	9.09807e-10	3.62413e-10	4.54533e-10	0.0034904	0.000775109	0.00539693	0.213421	0.825601	#N/A	#N/A	#N/A	#N/A	#N/A	#N/A
Reference proteome_M1	0.506131	0.55964	0.302206	0.000699017	2.32663e-10	1.43949e-06	1.45271e-08	1.41235e-17	7.35536e-14	1.88591e-11	3.34504e-26	8.29085e-22	1.64081e-07	3.83935e-26	2.62849e-20	#N/A	#N/A	#N/A	#N/A	#N/A
Reference proteome_M2	0.283674	0.895326	0.086536	0.0138765	6.28136e-09	9.44884e-05	9.62192e-07	6.90699e-18	1.10954e-12	5.54529e-10	1.92594e-25	3.81183e-20	1.32818e-06	1.54689e-24	1.24581e-18	0.0410246	#N/A	#N/A	#N/A	#N/A
Reference proteome_M3	0.272904	0.877646	0.0829435	0.0173167	4.60273e-08	0.000206505	1.70668e-06	5.46147e-16	1.06644e-11	7.05465e-10	1.36236e-24	9.89855e-20	1.32818e-06	2.24457e-24	1.44085e-18	0.044606	0.94066	#N/A	#N/A	#N/A
Total cell proteome_M1	0.0115248	0.0134088	0.000296607	0.299453	0.662328	0.302206	0.5702	0.339519	0.436921	0.000494941	3.75773e-07	4.32893e-07	0.000874361	4.1092e-13	6.28661e-11	3.08187e-07	1.71889e-05	3.00612e-05	#N/A	#N/A
Total cell proteome_M2	0.00809041	0.00332092	5.88924e-05	0.0963294	0.220686	0.0466539	0.805834	0.449124	0.617341	0.000557273	1.45271e-08	6.91704e-08	0.00130827	7.91088e-14	4.60018e-11	1.68461e-15	1.68461e-15	9.36989e-14	0.676307	#N/A
Total cell proteome_M3	0.0134088	0.00952746	0.000205685	0.228651	0.555176	0.187925	0.550635	0.23082	0.354437	0.000297075	8.06348e-09	3.44159e-08	0.000874361	4.91809e-14	2.77411e-11	3.15517e-11	8.13432e-10	5.46891e-09	0.971851	0.612334
