# Supplementary material for: The RNA-dependent association of phosphatidylinositol 4,5-bisphosphate with intrinsically disordered proteins contribute to nuclear compartmentalization
Source: PLoS Genet. 2024 Dec 2;20(12):e1011462. doi: 10.1371/journal.pgen.1011462 (PMC11668513; doi:10.1371/journal.pgen.1011462)
Supplement: S13 Table — (XLSX) [file pgen.1011462.s036.xlsx]

## Sheet: S13 Table
S13 Table. Analysis of specific enrichment of longer intrinsically disordered regions containing K/R motifs between datasets.
Enrichment of longer intrinsically disordered regions (IDRs; longer than 250 and 700 amino acid residues, respectively) containing K/R motifs was assesed by our script (https://github.com/BarboraSal/RNA_dependent_PIP2_associated_nuclear_proteome) written in R, version 4.3.1 (https://www.R-project.org/) that uses information about presence of K/R motif in dataset from ScanProsite tool (https://pro…
Enrichment of IDRs longer than 250 amino acid residues
								Statistics	[KR]-x(3,7)-K-x-[KR]-[KR]	[KR]-x(3,7)-K-x-[KR]	[KR]-x(3,7)-K-x-K
Dataset with motif	IDR count (total)	IDR count (<250 AA)	IDR count (>250 AA)	% of IDRs <250 AA	% of IDRs >250 AA				p-value	p-value	p-value
Cytosol-specific proteins_[KR]-x(3,7)-K-x-[KR]-[KR]	107	107	0	100	0			RDPA proteins vs. Nucleo-specific proteins	0.0335337	0.000326219	0.00357495
Cytosol-specific proteins_[KR]-x(3,7)-K-x-[KR]	423	410	13	96.9267	3.07329			RDPA proteins vs. Nuclear fraction proteins	7.05104e-06	3.3132e-15	1.86833e-11
Cytosol-specific proteins_[KR]-x(3,7)-K-x-K	287	280	7	97.561	2.43902			RDPA proteins vs. Total cell proteome	2.1456e-06	7.24917e-16	4.19514e-12
Cytosolic fraction proteins_[KR]-x(3,7)-K-x-[KR]-[KR]	976	951	25	97.4385	2.56148			RDPA proteins vs. Reference proteome	1.03529e-08	1.45882e-26	1.22837e-20
Cytosolic fraction proteins_[KR]-x(3,7)-K-x-[KR]	3439	3304	135	96.0744	3.92556			Nucleo-specific proteins vs. Nuclear fraction proteins	2.82192e-07	3.13808e-20	1.90385e-15
Cytosolic fraction proteins_[KR]-x(3,7)-K-x-K	2341	2255	86	96.3264	3.67364			Nucleo-specific proteins vs. Total cell proteome	2.9978e-08	3.64263e-21	1.74297e-16
Nuclear fraction proteins_[KR]-x(3,7)-K-x-[KR]-[KR]	1120	1076	44	96.0714	3.92857			Nucleo-specific proteins vs. Reference proteome	1.99022e-11	9.59986e-40	2.16454e-31
Nuclear fraction proteins_[KR]-x(3,7)-K-x-[KR]	3798	3597	201	94.7077	5.29226			Nuclear fraction proteins vs. Total cell proteome	0.0180037	0.0292688	0.0225522
Nuclear fraction proteins_[KR]-x(3,7)-K-x-K	2558	2425	133	94.8006	5.19937			Nuclear fraction proteins vs. Reference proteome	1.19407e-05	2.63721e-24	6.45203e-21
Nucleo-specific proteins_[KR]-x(3,7)-K-x-[KR]-[KR]	349	319	30	91.404	8.59599			Cytosol-specific proteins vs. Cytosolic fraction proteins	0.0527854	0.205916	0.15305
Nucleo-specific proteins_[KR]-x(3,7)-K-x-[KR]	1049	933	116	88.9418	11.0582			Cytosol-specific proteins vs. Total cell proteome	0.0166163	0.0257495	0.0211927
Nucleo-specific proteins_[KR]-x(3,7)-K-x-K	686	608	78	88.6297	11.3703			Cytosol-specific proteins vs. Reference proteome	0.0835477	0.428096	0.529741
Reference proteome_[KR]-x(3,7)-K-x-[KR]-[KR]	3629	3547	82	97.7404	2.25958			Cytosolic fraction proteins vs. Total cell proteome	0.000383247	4.18627e-11	1.44009e-09
Reference proteome_[KR]-x(3,7)-K-x-[KR]	13356	12976	380	97.1548	2.84516			Cytosolic fraction proteins vs. Reference proteome	0.265158	1.18102e-05	0.00012933
Reference proteome_[KR]-x(3,7)-K-x-K	8550	8328	222	97.4035	2.59649			Total cell proteome vs. Reference proteome	0.000139973	4.7669e-24	9.4799e-21
Total cell proteome_[KR]-x(3,7)-K-x-[KR]-[KR]	1225	1181	44	96.4082	3.59184
Total cell proteome_[KR]-x(3,7)-K-x-[KR]	4216	4002	214	94.9241	5.0759
Total cell proteome_[KR]-x(3,7)-K-x-K	2843	2703	140	95.0756	4.92438
RDPA proteins_[KR]-x(3,7)-K-x-[KR]-[KR]	126	110	16	87.3016	12.6984
RDPA proteins_[KR]-x(3,7)-K-x-[KR]	351	295	56	84.0456	15.9544
RDPA proteins_[KR]-x(3,7)-K-x-K	243	204	39	83.9506	16.0494
Enrichment of IDRs longer than 700 amino acid residues
								Statistics	[KR]-x(3,7)-K-x-[KR]-[KR]	[KR]-x(3,7)-K-x-[KR]	[KR]-x(3,7)-K-x-K
Dataset with motif	IDR count (total)	IDR count (<700 AA)	IDR count (>700 AA)	% of IDRs <700 AA	% of IDRs >700 AA				p-value	p-value	p-value
Cytosol-specific proteins_[KR]-x(3,7)-K-x-[KR]-[KR]	107	107	0	100	0			RDPA proteins vs. Nucleo-specific proteins	0.00204911	0.000107752	9.49201e-06
Cytosol-specific proteins_[KR]-x(3,7)-K-x-[KR]	423	423	0	100	0			RDPA proteins vs. Nuclear fraction proteins	1.82083e-06	2.82021e-08	3.38786e-08
Cytosol-specific proteins_[KR]-x(3,7)-K-x-K	287	287	0	100	0			RDPA proteins vs. Total cell proteome	1.06234e-06	7.9902e-09	1.1171e-08
Cytosolic fraction proteins_[KR]-x(3,7)-K-x-[KR]-[KR]	976	970	6	99.3852	0.614754			RDPA proteins vs. Reference proteome	1.55893e-09	1.06375e-10	4.17933e-12
Cytosolic fraction proteins_[KR]-x(3,7)-K-x-[KR]	3439	3418	21	99.3894	0.610643			Nucleo-specific proteins vs. Nuclear fraction proteins	0.000888599	7.27596e-05	0.00114452
Cytosolic fraction proteins_[KR]-x(3,7)-K-x-K	2341	2324	17	99.2738	0.726185			Nucleo-specific proteins vs. Total cell proteome	0.000518438	1.78443e-05	0.000431319
Nuclear fraction proteins_[KR]-x(3,7)-K-x-[KR]-[KR]	1120	1114	6	99.4643	0.535714			Nucleo-specific proteins vs. Reference proteome	7.60785e-07	1.94647e-07	2.54503e-07
Nuclear fraction proteins_[KR]-x(3,7)-K-x-[KR]	3798	3774	24	99.3681	0.631912			Nuclear fraction proteins vs. Total cell proteome	0.583434	0.0810146	0.165112
Nuclear fraction proteins_[KR]-x(3,7)-K-x-K	2558	2541	17	99.3354	0.664582			Nuclear fraction proteins vs. Reference proteome	0.000856163	0.000578182	6.02615e-06
Nucleo-specific proteins_[KR]-x(3,7)-K-x-[KR]-[KR]	349	343	6	98.2808	1.7192			Cytosol-specific proteins vs. Cytosolic fraction proteins	0.497273	0.0629864	0.107359
Nucleo-specific proteins_[KR]-x(3,7)-K-x-[KR]	1049	1033	16	98.4747	1.52526			Cytosol-specific proteins vs. Total cell proteome	0.577197	0.0784857	0.162924
Nucleo-specific proteins_[KR]-x(3,7)-K-x-K	686	675	11	98.3965	1.6035			Cytosol-specific proteins vs. Reference proteome	0.835526	0.22696	0.471376
Reference proteome_[KR]-x(3,7)-K-x-[KR]-[KR]	3629	3623	6	99.8347	0.165335			Cytosolic fraction proteins vs. Total cell proteome	0.254989	0.329539	0.0364035
Reference proteome_[KR]-x(3,7)-K-x-[KR]	13356	13310	46	99.6556	0.344414			Cytosolic fraction proteins vs. Reference proteome	0.000374185	0.00271173	1.56434e-06
Reference proteome_[KR]-x(3,7)-K-x-K	8550	8528	22	99.7427	0.25731			Total cell proteome vs. Reference proteome	0.00146746	0.00288556	2.92111e-05
Total cell proteome_[KR]-x(3,7)-K-x-[KR]-[KR]	1225	1219	6	99.5102	0.489796
Total cell proteome_[KR]-x(3,7)-K-x-[KR]	4216	4192	24	99.4307	0.56926
Total cell proteome_[KR]-x(3,7)-K-x-K	2843	2826	17	99.402	0.59796
RDPA proteins_[KR]-x(3,7)-K-x-[KR]-[KR]	126	120	6	95.2381	4.7619
RDPA proteins_[KR]-x(3,7)-K-x-[KR]	351	338	13	96.2963	3.7037
RDPA proteins_[KR]-x(3,7)-K-x-K	243	232	11	95.4733	4.52675
