# Supplementary material for: The RNA-dependent association of phosphatidylinositol 4,5-bisphosphate with intrinsically disordered proteins contribute to nuclear compartmentalization
Source: PLoS Genet. 2024 Dec 2;20(12):e1011462. doi: 10.1371/journal.pgen.1011462 (PMC11668513; doi:10.1371/journal.pgen.1011462)
Supplement: S14 Table — (XLSX) [file pgen.1011462.s037.xlsx]

## Sheet: S14 Table
S14 Table. Analysis of isoelectric points of intrinsically disordered regions containing K/R motifs.
Isoelectric points (pI) of intrinsically disordered regions (IDRs) containing K/R motifs were assesed by our script (https://github.com/BarboraSal/RNA_dependent_PIP2_associated_nuclear_proteome) written in R, version 4.3.1 (https://www.R-project.org/) that uses information about presence of K/R motif in dataset from ScanProsite tool (https://prosite.expasy.org/scanprosite/), and search UniProtKB …
Dataset with motif	IDR count	IDR pI (mean)	IDR pI (median)	IDR pI (SD)
Cytosolic fraction proteins_M1	976	9.59367	10.6233	2.72424
Cytosolic fraction proteins_M2	3439	9.12879	10.3282	2.83123
Cytosolic fraction proteins_M3	2341	8.98273	10.2435	2.80807
Cytosol-specific proteins_M1	107	9.84396	10.6627	2.57281
Cytosol-specific proteins_M2	423	9.26493	10.3782	2.67201
Cytosol-specific proteins_M3	287	9.39117	10.3639	2.57671
Total cell proteome_M1	1225	9.73755	10.6761	2.65694
Total cell proteome_M2	4216	9.22852	10.402	2.80946
Total cell proteome_M3	2843	9.0874	10.3222	2.79115
Reference proteome_M1	3629	9.94875	10.7944	2.50848
Reference proteome_M2	13356	9.32462	10.4315	2.74298
Reference proteome_M3	8550	9.20739	10.3577	2.71737
Nucleo-specific proteins_M1	349	10.0166	10.922	2.6101
Nucleo-specific proteins_M2	1049	9.56304	10.6157	2.7945
Nucleo-specific proteins_M3	686	9.45525	10.503	2.77382
RDPA proteins_M1	126	9.42306	10.8949	3.0197
RDPA proteins_M2	351	9.38236	10.6625	2.98092
RDPA proteins_M3	243	9.28523	10.4994	2.92874
Nuclear fraction proteins_M1	1120	9.72398	10.6807	2.66783
Nuclear fraction proteins_M2	3798	9.2207	10.4034	2.82595
Nuclear fraction proteins_M3	2558	9.05016	10.3187	2.81376
Statistics
	Cytosol-specific proteins_M1	Cytosol-specific proteins_M2	Cytosol-specific proteins_M3	Cytosolic fraction proteins_M1	Cytosolic fraction proteins_M2	Cytosolic fraction proteins_M3	Nuclear fraction proteins_M1	Nuclear fraction proteins_M2	Nuclear fraction proteins_M3	Nucleo-specific proteins_M1	Nucleo-specific proteins_M2	Nucleo-specific proteins_M3	RDPA proteins_M1	RDPA proteins_M2	RDPA proteins_M3	Reference proteome_M1	Reference proteome_M2	Reference proteome_M3	Total cell proteome_M1	Total cell proteome_M2
Cytosol-specific proteins_M2	0.0428826	#N/A	#N/A	#N/A	#N/A	#N/A	#N/A	#N/A	#N/A	#N/A	#N/A	#N/A	#N/A	#N/A	#N/A	#N/A	#N/A	#N/A	#N/A	#N/A
Cytosol-specific proteins_M3	0.0709914	0.825264	#N/A	#N/A	#N/A	#N/A	#N/A	#N/A	#N/A	#N/A	#N/A	#N/A	#N/A	#N/A	#N/A	#N/A	#N/A	#N/A	#N/A	#N/A
Cytosolic fraction proteins_M1	0.631954	0.00798714	0.0406287	#N/A	#N/A	#N/A	#N/A	#N/A	#N/A	#N/A	#N/A	#N/A	#N/A	#N/A	#N/A	#N/A	#N/A	#N/A	#N/A	#N/A
Cytosolic fraction proteins_M2	0.0224776	0.725122	0.548566	3.52482e-06	#N/A	#N/A	#N/A	#N/A	#N/A	#N/A	#N/A	#N/A	#N/A	#N/A	#N/A	#N/A	#N/A	#N/A	#N/A	#N/A
Cytosolic fraction proteins_M3	0.00195835	0.0968466	0.0824322	8.0839e-11	0.0139687	#N/A	#N/A	#N/A	#N/A	#N/A	#N/A	#N/A	#N/A	#N/A	#N/A	#N/A	#N/A	#N/A	#N/A	#N/A
Nuclear fraction proteins_M1	0.988608	0.000206825	0.00309469	0.272734	1.01507e-10	6.10393e-17	#N/A	#N/A	#N/A	#N/A	#N/A	#N/A	#N/A	#N/A	#N/A	#N/A	#N/A	#N/A	#N/A	#N/A
Nuclear fraction proteins_M2	0.0612214	0.758049	0.993208	0.000413974	0.143804	5.21077e-05	1.0587e-07	#N/A	#N/A	#N/A	#N/A	#N/A	#N/A	#N/A	#N/A	#N/A	#N/A	#N/A	#N/A	#N/A
Nuclear fraction proteins_M3	0.00644305	0.296709	0.239608	1.61828e-08	0.182239	0.300632	7.51555e-14	0.0039826	#N/A	#N/A	#N/A	#N/A	#N/A	#N/A	#N/A	#N/A	#N/A	#N/A	#N/A	#N/A
Nucleo-specific proteins_M1	0.241919	9.35905e-07	1.44945e-05	0.00287065	3.28609e-10	2.34144e-14	0.029546	2.62527e-08	1.95481e-12	#N/A	#N/A	#N/A	#N/A	#N/A	#N/A	#N/A	#N/A	#N/A	#N/A	#N/A
Nucleo-specific proteins_M2	0.669158	0.00644305	0.0341436	0.860232	1.24047e-06	2.58992e-11	0.395141	0.000181117	5.30447e-09	0.00798714	#N/A	#N/A	#N/A	#N/A	#N/A	#N/A	#N/A	#N/A	#N/A	#N/A
Nucleo-specific proteins_M3	0.311956	0.112142	0.241919	0.337377	0.00794357	1.32219e-05	0.0454955	0.0834809	0.000344279	0.000396029	0.268683	#N/A	#N/A	#N/A	#N/A	#N/A	#N/A	#N/A	#N/A	#N/A
RDPA proteins_M1	0.913628	0.115969	0.156771	0.799153	0.0719866	0.00827671	0.848947	0.162686	0.0231097	0.170285	0.934279	0.524453	#N/A	#N/A	#N/A	#N/A	#N/A	#N/A	#N/A	#N/A
RDPA proteins_M2	0.587769	0.0991721	0.172703	0.815136	0.022769	0.000387726	0.311956	0.0991721	0.00287065	0.0135073	0.70777	0.712667	0.761589	#N/A	#N/A	#N/A	#N/A	#N/A	#N/A	#N/A
RDPA proteins_M3	0.241937	0.516253	0.643227	0.239608	0.329753	0.0469689	0.0540524	0.682837	0.133391	0.00111298	0.195716	0.609375	0.329361	0.443712	#N/A	#N/A	#N/A	#N/A	#N/A	#N/A
Reference proteome_M1	0.443712	1.9128e-09	1.5737e-06	0.000206825	2.60441e-40	5.92538e-52	0.022769	6.08051e-32	1.81667e-45	0.296709	0.00100296	1.1006e-05	0.311956	0.0147782	0.000968608	#N/A	#N/A	#N/A	#N/A	#N/A
Reference proteome_M2	0.114901	0.311956	0.634629	0.00451965	0.000267466	1.02663e-10	1.48469e-06	0.0968466	2.5066e-07	1.75928e-07	0.00169166	0.277138	0.274184	0.244911	0.988608	1.76602e-38	#N/A	#N/A	#N/A	#N/A
Reference proteome_M3	0.0231819	0.932055	0.697162	1.35448e-06	0.572935	0.000324344	4.32022e-12	0.220119	0.0280918	5.15304e-11	2.79488e-07	0.00777928	0.0686312	0.0217809	0.364135	1.07939e-57	1.32219e-05	#N/A	#N/A	#N/A
Total cell proteome_M1	0.988608	0.00014634	0.00254428	0.250197	1.41576e-11	3.30268e-18	0.988608	2.44652e-08	7.59552e-15	0.0286439	0.363283	0.0383398	0.84809	0.300632	0.0502522	0.0194916	3.40063e-07	3.17796e-13	#N/A	#N/A
Total cell proteome_M2	0.0571261	0.765787	0.988608	0.000283401	0.142949	3.93768e-05	4.41154e-08	0.986286	0.00367015	1.5962e-08	0.000114327	0.0719866	0.154651	0.0912316	0.663533	2.16665e-34	0.0712235	0.224072	1.00883e-08	#N/A
Total cell proteome_M3	0.00783956	0.365582	0.29107	3.09838e-08	0.296709	0.171983	1.34668e-13	0.008383	0.788608	2.85421e-12	1.01515e-08	0.000574681	0.0271055	0.00390994	0.158916	1.9254e-46	6.82216e-07	0.0606248	1.29772e-14	0.00798714
