# Supplementary material for: The RNA-dependent association of phosphatidylinositol 4,5-bisphosphate with intrinsically disordered proteins contribute to nuclear compartmentalization
Source: PLoS Genet. 2024 Dec 2;20(12):e1011462. doi: 10.1371/journal.pgen.1011462 (PMC11668513; doi:10.1371/journal.pgen.1011462)
Supplement: S15 Table — (XLSX) [file pgen.1011462.s038.xlsx]

## Sheet: S15 Table
S15 Table. Analysis of hydrophobicity of intrinsically disordered regions containing K/R motifs.
Hydrophobicity of intrinsically disordered regions (IDRs) containing K/R motifs was assesed by our script (https://github.com/BarboraSal/RNA_dependent_PIP2_associated_nuclear_proteome) written in R, version 4.3.1 (https://www.R-project.org/) that uses information about presence of K/R motif in dataset from ScanProsite tool (https://prosite.expasy.org/scanprosite/), and search UniProtKB accession …
Dataset with motif	IDR count	IDR GRAVY (mean)	IDR GRAVY (median)	IDR GRAVY (SD)
Cytosolic fraction proteins_M1	976	-1.79876	-1.76323	0.559122
Cytosolic fraction proteins_M2	3439	-1.6447	-1.62273	0.590994
Cytosolic fraction proteins_M3	2341	-1.62345	-1.61458	0.582918
Cytosol-specific proteins_M1	107	-1.6847	-1.65652	0.515801
Cytosol-specific proteins_M2	423	-1.47481	-1.43182	0.531722
Cytosol-specific proteins_M3	287	-1.49868	-1.47872	0.549289
Total cell proteome_M1	1225	-1.81415	-1.78636	0.55917
Total cell proteome_M2	4216	-1.66218	-1.64192	0.587179
Total cell proteome_M3	2843	-1.65134	-1.64161	0.583248
Reference proteome_M1	3629	-1.69379	-1.65	0.563221
Reference proteome_M2	13356	-1.53408	-1.47671	0.556595
Reference proteome_M3	8550	-1.55113	-1.49643	0.557837
Nucleo-specific proteins_M1	349	-1.90302	-1.91951	0.5449
Nucleo-specific proteins_M2	1049	-1.77633	-1.77857	0.558007
Nucleo-specific proteins_M3	686	-1.80535	-1.82121	0.558387
RDPA proteins_M1	126	-1.97323	-1.95176	0.522204
RDPA proteins_M2	351	-1.88041	-1.85155	0.537172
RDPA proteins_M3	243	-1.87581	-1.88018	0.543774
Nuclear fraction proteins_M1	1120	-1.82622	-1.80625	0.561346
Nuclear fraction proteins_M2	3798	-1.68325	-1.66331	0.589077
Nuclear fraction proteins_M3	2558	-1.66856	-1.65715	0.584349
Statistics
	Cytosol-specific proteins_M1	Cytosol-specific proteins_M2	Cytosol-specific proteins_M3	Cytosolic fraction proteins_M1	Cytosolic fraction proteins_M2	Cytosolic fraction proteins_M3	Nuclear fraction proteins_M1	Nuclear fraction proteins_M2	Nuclear fraction proteins_M3	Nucleo-specific proteins_M1	Nucleo-specific proteins_M2	Nucleo-specific proteins_M3	RDPA proteins_M1	RDPA proteins_M2	RDPA proteins_M3	Reference proteome_M1	Reference proteome_M2	Reference proteome_M3	Total cell proteome_M1	Total cell proteome_M2
Cytosol-specific proteins_M2	0.000247463	#N/A	#N/A	#N/A	#N/A	#N/A	#N/A	#N/A	#N/A	#N/A	#N/A	#N/A	#N/A	#N/A	#N/A	#N/A	#N/A	#N/A	#N/A	#N/A
Cytosol-specific proteins_M3	0.00261136	0.607626	#N/A	#N/A	#N/A	#N/A	#N/A	#N/A	#N/A	#N/A	#N/A	#N/A	#N/A	#N/A	#N/A	#N/A	#N/A	#N/A	#N/A	#N/A
Cytosolic fraction proteins_M1	0.0524221	5.81777e-23	4.89946e-15	#N/A	#N/A	#N/A	#N/A	#N/A	#N/A	#N/A	#N/A	#N/A	#N/A	#N/A	#N/A	#N/A	#N/A	#N/A	#N/A	#N/A
Cytosolic fraction proteins_M2	0.476932	5.01282e-09	3.12801e-05	9.97524e-13	#N/A	#N/A	#N/A	#N/A	#N/A	#N/A	#N/A	#N/A	#N/A	#N/A	#N/A	#N/A	#N/A	#N/A	#N/A	#N/A
Cytosolic fraction proteins_M3	0.314467	1.93816e-07	0.000267769	2.39788e-14	0.289533	#N/A	#N/A	#N/A	#N/A	#N/A	#N/A	#N/A	#N/A	#N/A	#N/A	#N/A	#N/A	#N/A	#N/A	#N/A
Nuclear fraction proteins_M1	0.0135891	2.79774e-27	6.88574e-18	0.262841	7.36168e-19	1.28194e-20	#N/A	#N/A	#N/A	#N/A	#N/A	#N/A	#N/A	#N/A	#N/A	#N/A	#N/A	#N/A	#N/A	#N/A
Nuclear fraction proteins_M2	0.988623	4.54224e-13	8.7923e-08	1.93816e-07	0.00377281	0.000158214	5.49976e-12	#N/A	#N/A	#N/A	#N/A	#N/A	#N/A	#N/A	#N/A	#N/A	#N/A	#N/A	#N/A	#N/A
Nuclear fraction proteins_M3	0.84609	1.81678e-11	7.13175e-07	2.56022e-08	0.0724314	0.00655006	6.50338e-13	0.426077	#N/A	#N/A	#N/A	#N/A	#N/A	#N/A	#N/A	#N/A	#N/A	#N/A	#N/A	#N/A
Nucleo-specific proteins_M1	0.000221116	5.86056e-25	1.26316e-18	0.00130062	3.07557e-15	7.35089e-17	0.0165174	1.96494e-11	2.56891e-12	#N/A	#N/A	#N/A	#N/A	#N/A	#N/A	#N/A	#N/A	#N/A	#N/A	#N/A
Nucleo-specific proteins_M2	0.0681034	3.22527e-21	5.9562e-14	0.803628	1.20133e-11	2.35792e-13	0.153451	1.27987e-06	1.51504e-07	0.000726565	#N/A	#N/A	#N/A	#N/A	#N/A	#N/A	#N/A	#N/A	#N/A	#N/A
Nucleo-specific proteins_M3	0.0234831	1.67903e-21	8.12455e-15	0.442382	6.31756e-12	1.32498e-13	0.84609	1.42314e-07	1.74392e-08	0.0197056	0.314467	#N/A	#N/A	#N/A	#N/A	#N/A	#N/A	#N/A	#N/A	#N/A
RDPA proteins_M1	3.6151e-05	1.77203e-17	1.63574e-14	0.000555385	5.12136e-10	6.08898e-11	0.00377281	4.08263e-08	1.17052e-08	0.262841	0.000398173	0.00453006	#N/A	#N/A	#N/A	#N/A	#N/A	#N/A	#N/A	#N/A
RDPA proteins_M2	0.000660399	8.57534e-24	1.59744e-17	0.00863689	1.60415e-13	5.85375e-15	0.0724314	7.33453e-10	1.09655e-10	0.607626	0.00514459	0.0745992	0.113746	#N/A	#N/A	#N/A	#N/A	#N/A	#N/A	#N/A
RDPA proteins_M3	0.0012027	5.31538e-19	1.16429e-14	0.0184558	4.9605e-10	2.99572e-11	0.101738	1.97167e-07	3.99043e-08	0.711162	0.0132605	0.103348	0.169583	0.90706	#N/A	#N/A	#N/A	#N/A	#N/A	#N/A
Reference proteome_M1	0.984155	5.74776e-14	2.35359e-08	1.40634e-07	0.00202371	7.67411e-05	3.23256e-12	0.899204	0.358645	1.05271e-11	1.21409e-06	1.24316e-07	2.22156e-08	3.63864e-10	1.27156e-07	#N/A	#N/A	#N/A	#N/A	#N/A
Reference proteome_M2	0.00365292	0.0312002	0.277769	1.57919e-44	2.76481e-24	1.55068e-13	4.65053e-60	2.79641e-47	7.47317e-30	3.47008e-32	1.561e-42	3.92957e-35	2.72154e-17	6.21619e-30	5.95185e-21	2.10322e-49	#N/A	#N/A	#N/A	#N/A
Reference proteome_M3	0.0104549	0.00527094	0.106031	1.08295e-37	4.59271e-16	7.1493e-09	2.95805e-51	1.4326e-33	1.80919e-21	3.07945e-29	7.6515e-36	1.73411e-30	4.13422e-16	5.35168e-27	4.84172e-19	3.20518e-35	0.0266724	#N/A	#N/A	#N/A
Total cell proteome_M1	0.0236091	2.45256e-26	4.23414e-17	0.515915	9.98071e-18	1.94326e-19	0.62195	6.79841e-11	8.37008e-12	0.00519934	0.343873	0.835862	0.00160748	0.028471	0.0497888	4.53565e-11	3.92315e-60	3.32503e-51	#N/A	#N/A
Total cell proteome_M2	0.710551	6.31624e-11	2.0775e-06	1.98189e-10	0.182952	0.0184558	4.59271e-16	0.103348	0.548181	1.32498e-13	1.91393e-09	5.12136e-10	3.49729e-09	6.31756e-12	7.1493e-09	0.072086	8.65193e-38	1.36458e-25	6.50911e-15	#N/A
Total cell proteome_M3	0.607626	6.96393e-10	8.142e-06	7.21507e-11	0.52523	0.0979365	2.50084e-16	0.0380933	0.275633	3.39289e-14	5.80404e-10	1.32683e-10	1.41549e-09	1.87142e-12	2.22198e-09	0.0257835	6.62839e-25	3.65844e-17	3.56936e-15	0.569227
