# Supplementary material for: The RNA-dependent association of phosphatidylinositol 4,5-bisphosphate with intrinsically disordered proteins contribute to nuclear compartmentalization
Source: PLoS Genet. 2024 Dec 2;20(12):e1011462. doi: 10.1371/journal.pgen.1011462 (PMC11668513; doi:10.1371/journal.pgen.1011462)
Supplement: S16 Table — (XLSX) [file pgen.1011462.s039.xlsx]

## Sheet: S16 Table
S16 Table. Presence of posttranslational modification sites within intrinsically disordered regions containing K/R motifs.
Enrichment of known posttranslational modification sites within intrinsically disordered regions (IDRs) containing K/R motifs was assesed by our script (https://github.com/BarboraSal/RNA_dependent_PIP2_associated_nuclear_proteome) written in R, version 4.3.1 (https://www.R-project.org/) using data from the PhosphoSitePlus database (https://www.phosphosite.org/).
Motif [KR]-x(3,7)-K-x-[KR]-[KR]		IDRs with K/R motif containing PTM(s) - %
Dataset	Number of mapped IDRs with K/R motif	Acetylation	Methylation	Phosphorylation	Ubiquitination	SUMOylation
RDPA proteins	126	43.6508	21.4286	90.4762	46.8254	5.55556
Nucleus-specific	349	36.6762	20.3438	82.235	34.384	9.74212
Nuclear fraction	1120	37.2321	20.3571	80.0893	46.9643	13.125
Cytosol-specific	107	19.6262	7.47664	71.028	42.0561	0.934579
Cytosolic fraction	976	36.0656	19.5697	79.4057	51.4344	12.1926
HeLa proteome	1225	35.7551	19.2653	79.2653	46.449	12.0816
Human proteome	3629	24.5798	11.8214	63.9019	30.146	6.08983
Motif [KR]-x(3,7)-K-x-[KR]		IDRs with K/R motif containing PTM(s) - %
Dataset	Number of mapped IDRs with K/R motif	Acetylation	Methylation	Phosphorylation	Ubiquitination	SUMOylation
RDPA proteins	351	46.4387	23.6467	90.3134	51.2821	11.396
Nucleus-specific	1049	36.7016	19.2564	79.5043	36.4156	12.2974
Nuclear fraction	3798	35.7293	21.1954	78.9889	49.1575	13.4544
Cytosol-specific	423	21.513	10.1655	76.1229	44.4444	3.5461
Cytosolic fraction	3439	34.3123	21.1108	79.3254	52.8351	12.4164
HeLa proteome	4216	34.2742	20.1139	78.6765	48.6954	12.4763
Human proteome	13356	22.1174	11.4855	64.1135	31.1021	6.54388
Motif [KR]-x(3,7)-K-x-K		IDRs with K/R motif containing PTM(s) - %
Dataset	Number of mapped IDRs with K/R motif	Acetylation	Methylation	Phosphorylation	Ubiquitination	SUMOylation
RDPA proteins	243	47.7366	19.3416	90.9465	52.6749	12.3457
Nucleus-specific	686	40.5248	17.4927	79.1545	39.0671	14.2857
Nuclear fraction	2558	38.663	21.6966	79.3589	51.7201	14.4253
Cytosol-specific	287	22.9965	10.453	73.1707	44.5993	3.83275
Cytosolic fraction	2341	36.5656	21.8283	79.5387	54.8484	12.9859
HeLa proteome	2843	37.0735	20.5769	78.7197	51.0025	13.3662
Human proteome	8550	25.5088	11.6725	64.4561	33.2632	7.4269
