# Supplementary material for: The RNA-dependent association of phosphatidylinositol 4,5-bisphosphate with intrinsically disordered proteins contribute to nuclear compartmentalization
Source: PLoS Genet. 2024 Dec 2;20(12):e1011462. doi: 10.1371/journal.pgen.1011462 (PMC11668513; doi:10.1371/journal.pgen.1011462)
Supplement: S17 Table — (XLSX) [file pgen.1011462.s040.xlsx]

## Sheet: S17 Table
S17 Table. Annotated data of RNA-dependent PIP2-associated (RDPA) proteome for gene ontology analysis against human proteome by Metascape.
The list of RNA-dependent PIP2-associated (RDPA) proteins annotated for Metascape analysis (http://metascape.org). In total, 168 proteins were analyzed, with one majority protein ID selected per protein group.
MyList	Gene ID	Type	Tax ID	Homologene Gene ID	Homologene Gene Tax ID	Gene Symbol	Description	Biological Process (GO)	Kinase Class (UniProt)	Protein Function (Protein Atlas)	Subcellular Location (Protein Atlas)	Drug (DrugBank)	Canonical Pathways_x000D_	Hallmark Gene Sets_x000D_	GO:0006397 mRNA processing	GO:0006368 transcription elongation from	GO:0022613 ribonucleoprotein complex biog	ko03013 RNA transport	GO:0006457 protein folding	GO:0034660 ncRNA metabolic process	R-HSA-6807070 PTEN Regulation	CORUM:59 AP3 adaptor complex	GO:1903311 regulation of mRNA metabolic p	GO:0006913 nucleocytoplasmic transport	R-HSA-162906 HIV Infection	GO:0016570 histone modification	R-HSA-9679191 Potential therapeutics for SAR	GO:1901796 regulation of signal transduct	R-HSA-68886 M Phase	CORUM:1191 RNA pol II containing coactiva	CORUM:6985 ProTalpha C5 complex	GO:0070827 chromatin maintenance	GO:0071824 protein-DNA complex subunit or	WP411 mRNA Processing
Q01105	6418	uniprot	H. sapiens	6418	H. sapiens	SET	SET nuclear proto-oncogene	GO:0035067 negative regulation of histone acetylation;GO:0006337 nucleosome disassembly;GO:2000757 negative regulation of peptidyl-lysine acetylation		Cancer-related genes; Disease related genes; Predicted intracellular proteins	Nucleoplasm (Enhanced); Additional: Lipid droplets		(M200)PID ERA GENOMIC PATHWAY	(M5926)HALLMARK MYC TARGETS V1	1.0	0.0	0.0	0.0	0.0	0.0	1.0	0.0	1.0	0.0	0.0	1.0	0.0	0.0	1.0	0.0	0.0	1.0	1.0	0.0
Q92688	10541	uniprot	H. sapiens	10541	H. sapiens	ANP32B	acidic nuclear phosphoprotein 32 family member B	GO:0046827 positive regulation of protein export from nucleus;GO:0021591 ventricular system development;GO:0046825 regulation of protein export from nucleus		Predicted intracellular proteins	Nucleoplasm (Enhanced); Additional: Centrosome;Cytosol				0.0	0.0	0.0	0.0	0.0	0.0	0.0	0.0	0.0	1.0	0.0	0.0	0.0	0.0	0.0	0.0	1.0	0.0	1.0	0.0
P19338	4691	uniprot	H. sapiens	4691	H. sapiens	NCL	nucleolin	GO:1901838 positive regulation of transcription of nucleolar large rRNA by RNA polymerase I;GO:1901836 regulation of transcription of nucleolar large rRNA by RNA polymerase I;GO:0042790 nucleolar large rRNA transcription by RNA polymerase I		Predicted intracellular proteins	Nucleoli;Nucleoli rim;Nucleoplasm (Enhanced); Additional: Mitotic chromosome		(M14)PID AURORA B PATHWAY; (M174)PID UPA UPAR PATHWAY; (M105)PID TELOMERASE PATHWAY	(M5901)HALLMARK G2M CHECKPOINT	1.0	0.0	0.0	1.0	0.0	1.0	0.0	0.0	1.0	0.0	1.0	0.0	0.0	0.0	0.0	1.0	0.0	0.0	0.0	0.0
P39687	8125	uniprot	H. sapiens	8125	H. sapiens	ANP32A	acidic nuclear phosphoprotein 32 family member A	GO:0043488 regulation of mRNA stability;GO:0043487 regulation of RNA stability;GO:0061013 regulation of mRNA catabolic process		Predicted intracellular proteins	Centrosome;Nucleoplasm (Enhanced); Additional: Cytosol		(M200)PID ERA GENOMIC PATHWAY		1.0	0.0	0.0	0.0	0.0	0.0	1.0	0.0	1.0	1.0	0.0	0.0	0.0	0.0	0.0	0.0	1.0	0.0	0.0	0.0
Q9UQ35	23524	uniprot	H. sapiens	23524	H. sapiens	SRRM2	serine/arginine repetitive matrix 2	GO:0000377 RNA splicing, via transesterification reactions with bulged adenosine as nucleophile;GO:0000398 mRNA splicing, via spliceosome;GO:0000375 RNA splicing, via transesterification reactions		Predicted intracellular proteins	Nuclear speckles (Enhanced)				1.0	0.0	0.0	0.0	0.0	0.0	0.0	0.0	0.0	0.0	0.0	0.0	0.0	0.0	0.0	0.0	0.0	0.0	0.0	0.0
Q13428	6949	uniprot	H. sapiens	6949	H. sapiens	TCOF1	treacle ribosome biogenesis factor 1	GO:0014029 neural crest formation;GO:0042790 nucleolar large rRNA transcription by RNA polymerase I;GO:0009303 rRNA transcription		Disease related genes; Predicted intracellular proteins	Nucleoli fibrillar center (Enhanced)			(M5928)HALLMARK MYC TARGETS V2	0.0	0.0	0.0	1.0	0.0	1.0	0.0	0.0	0.0	0.0	1.0	0.0	0.0	1.0	0.0	0.0	0.0	0.0	0.0	0.0
P35659	7913	uniprot	H. sapiens	7913	H. sapiens	DEK	DEK proto-oncogene	GO:0045815 positive regulation of gene expression, epigenetic;GO:2000779 regulation of double-strand break repair;GO:0019079 viral genome replication		Predicted intracellular proteins; Disease related genes; Cancer-related genes:Candidate cancer biomarkers	Nucleoplasm (Enhanced)			(M5925)HALLMARK E2F TARGETS; (M5926)HALLMARK MYC TARGETS V1	0.0	0.0	0.0	0.0	0.0	0.0	0.0	0.0	0.0	0.0	0.0	1.0	0.0	0.0	0.0	0.0	0.0	1.0	0.0	0.0
O75607	10360	uniprot	H. sapiens	10360	H. sapiens	NPM3	nucleophosmin/nucleoplasmin 3	GO:0009303 rRNA transcription;GO:0098781 ncRNA transcription;GO:0006338 chromatin remodeling		Predicted intracellular proteins	Actin filaments;Cytosol;Nucleoli (Approved)				0.0	0.0	1.0	0.0	0.0	1.0	0.0	0.0	0.0	0.0	1.0	0.0	0.0	0.0	0.0	0.0	0.0	0.0	1.0	0.0
O75643	23020	uniprot	H. sapiens	23020	H. sapiens	SNRNP200	small nuclear ribonucleoprotein U5 subunit 200	GO:0000388 spliceosome conformational change to release U4 (or U4atac) and U1 (or U11);GO:0000354 cis assembly of pre-catalytic spliceosome;GO:0000393 spliceosomal conformational changes to generate catalytic conformation		ENZYME proteins:Hydrolases; Disease related genes; Enzymes; Potential drug targets; Predicted intracellular proteins	Nucleoplasm (Supported)				1.0	0.0	1.0	0.0	0.0	0.0	0.0	0.0	0.0	0.0	0.0	0.0	0.0	0.0	0.0	0.0	0.0	0.0	0.0	0.0
O95218	9406	uniprot	H. sapiens	9406	H. sapiens	ZRANB2	zinc finger RANBP2-type containing 2	GO:0008380 RNA splicing;GO:0006397 mRNA processing;GO:0016071 mRNA metabolic process		Predicted intracellular proteins	Nucleoplasm (Enhanced)				1.0	0.0	0.0	0.0	0.0	0.0	0.0	0.0	0.0	0.0	0.0	0.0	0.0	0.0	0.0	0.0	0.0	0.0	0.0	0.0
Q96ST2	55677	uniprot	H. sapiens	55677	H. sapiens	IWS1	interacts with SUPT6H, CTD assembly factor 1	GO:2001253 regulation of histone H3-K36 trimethylation;GO:0010793 regulation of mRNA export from nucleus;GO:0097198 histone H3-K36 trimethylation		Predicted intracellular proteins	Nucleoplasm (Enhanced)				1.0	1.0	0.0	0.0	0.0	0.0	0.0	0.0	1.0	1.0	0.0	1.0	0.0	0.0	0.0	0.0	0.0	1.0	0.0	0.0
O60841	9669	uniprot	H. sapiens	9669	H. sapiens	EIF5B	eukaryotic translation initiation factor 5B	GO:0006446 regulation of translational initiation;GO:0006413 translational initiation;GO:0006417 regulation of translation		Enzymes; Predicted intracellular proteins; ENZYME proteins:Hydrolases	Cytosol (Approved); Additional: Plasma membrane				0.0	0.0	0.0	1.0	0.0	0.0	0.0	0.0	0.0	0.0	0.0	0.0	0.0	0.0	0.0	0.0	0.0	0.0	0.0	0.0
Q92541	23168	uniprot	H. sapiens	23168	H. sapiens	RTF1	RTF1 homolog, Paf1/RNA polymerase II complex component	GO:0001711 endodermal cell fate commitment;GO:0080182 histone H3-K4 trimethylation;GO:0051571 positive regulation of histone H3-K4 methylation		Predicted intracellular proteins	Nucleoplasm (Approved); Additional: Cytosol				0.0	1.0	0.0	0.0	0.0	0.0	1.0	0.0	0.0	0.0	0.0	1.0	0.0	0.0	0.0	0.0	0.0	0.0	0.0	0.0
P20290	689	uniprot	H. sapiens	689	H. sapiens	BTF3	basic transcription factor 3	GO:0001701 in utero embryonic development;GO:0043009 chordate embryonic development;GO:0009792 embryo development ending in birth or egg hatching		Predicted intracellular proteins	Cytosol (Supported)				0.0	0.0	0.0	0.0	0.0	0.0	0.0	0.0	0.0	0.0	0.0	0.0	0.0	0.0	0.0	0.0	0.0	0.0	0.0	0.0
Q7Z4V5	84717	uniprot	H. sapiens	84717	H. sapiens	HDGFL2	HDGF like 2	GO:0030307 positive regulation of cell growth;GO:0045927 positive regulation of growth;GO:0001558 regulation of cell growth		Predicted intracellular proteins	Nucleoplasm (Supported); Additional: Mitochondria				0.0	0.0	0.0	0.0	0.0	0.0	0.0	0.0	0.0	0.0	0.0	0.0	0.0	0.0	0.0	0.0	0.0	0.0	0.0	0.0
Q96BT3	80152	uniprot	H. sapiens	80152	H. sapiens	CENPT	centromere protein T	GO:1903394 protein localization to kinetochore involved in kinetochore assembly;GO:0051382 kinetochore assembly;GO:0034501 protein localization to kinetochore		Predicted intracellular proteins	Nuclear bodies (Enhanced)				0.0	0.0	0.0	0.0	0.0	0.0	0.0	0.0	0.0	0.0	0.0	0.0	0.0	0.0	1.0	0.0	0.0	0.0	1.0	0.0
Q9BTT0	81611	uniprot	H. sapiens	81611	H. sapiens	ANP32E	acidic nuclear phosphoprotein 32 family member E	GO:0043486 histone exchange;GO:0043044 ATP-dependent chromatin remodeling;GO:0006338 chromatin remodeling		Predicted intracellular proteins	Centrosome;Nucleoplasm (Enhanced); Additional: Cytosol			(M5910)HALLMARK PROTEIN SECRETION; (M5925)HALLMARK E2F TARGETS	0.0	0.0	0.0	0.0	0.0	0.0	0.0	0.0	0.0	0.0	0.0	0.0	0.0	0.0	0.0	0.0	0.0	0.0	1.0	0.0
Q15185	10728	uniprot	H. sapiens	10728	H. sapiens	PTGES3	prostaglandin E synthase 3	GO:1905323 telomerase holoenzyme complex assembly;GO:0019371 cyclooxygenase pathway;GO:0051131 chaperone-mediated protein complex assembly		ENZYME proteins:Isomerase; Enzymes; Predicted intracellular proteins	Cytosol (Approved); Additional: Nucleoplasm	Acetaminophen; Grn163l; Copper	(M105)PID TELOMERASE PATHWAY	(M5926)HALLMARK MYC TARGETS V1; (M5934)HALLMARK XENOBIOTIC METABOLISM	0.0	0.0	1.0	0.0	1.0	0.0	0.0	0.0	0.0	0.0	1.0	1.0	1.0	0.0	0.0	1.0	0.0	1.0	0.0	0.0
Q13765	4666	uniprot	H. sapiens	4666	H. sapiens	NACA	nascent polypeptide associated complex subunit alpha	GO:0006612 protein targeting to membrane;GO:0090150 establishment of protein localization to membrane;GO:0006605 protein targeting		Predicted intracellular proteins	Cytosol (Approved)		(M71)PID ILK PATHWAY		0.0	0.0	0.0	0.0	0.0	0.0	0.0	1.0	0.0	0.0	0.0	0.0	0.0	0.0	0.0	0.0	0.0	0.0	0.0	0.0
P46060	5905	uniprot	H. sapiens	5905	H. sapiens	RANGAP1	Ran GTPase activating protein 1	GO:1904116 response to vasopressin;GO:1904117 cellular response to vasopressin;GO:0046826 negative regulation of protein export from nucleus		Transporters:Transporter channels and pores; Predicted intracellular proteins	Nuclear membrane (Enhanced); Additional: Cytosol;Vesicles		(M140)PID RANBP2 PATHWAY; (M30)PID HDAC CLASSII PATHWAY; (M101)PID HDAC CLASSI PATHWAY		0.0	0.0	0.0	1.0	0.0	0.0	1.0	0.0	0.0	1.0	1.0	1.0	1.0	0.0	1.0	0.0	0.0	1.0	0.0	0.0
Q7KZ85	6830	uniprot	H. sapiens	6830	H. sapiens	SUPT6H	SPT6 homolog, histone chaperone and transcription elongation factor	GO:0061086 negative regulation of histone H3-K27 methylation;GO:0070827 chromatin maintenance;GO:0010793 regulation of mRNA export from nucleus		Predicted intracellular proteins	Cytosol;Nucleoplasm (Approved); Additional: Plasma membrane				1.0	1.0	0.0	0.0	0.0	0.0	0.0	0.0	1.0	1.0	0.0	1.0	0.0	0.0	0.0	0.0	0.0	1.0	1.0	0.0
Q9P258	55920	uniprot	H. sapiens	55920	H. sapiens	RCC2	regulator of chromosome condensation 2	GO:0072356 chromosome passenger complex localization to kinetochore;GO:0051987 positive regulation of attachment of spindle microtubules to kinetochore;GO:0051988 regulation of attachment of spindle microtubules to kinetochore		Predicted intracellular proteins					0.0	0.0	0.0	0.0	0.0	0.0	1.0	0.0	0.0	1.0	0.0	1.0	0.0	0.0	1.0	0.0	0.0	0.0	0.0	0.0
Q96JC9	85403	uniprot	H. sapiens	85403	H. sapiens	EAF1	ELL associated factor 1	GO:0034243 regulation of transcription elongation from RNA polymerase II promoter;GO:0032784 regulation of DNA-templated transcription, elongation;GO:0006368 transcription elongation from RNA polymerase II promoter		Predicted intracellular proteins	Nuclear bodies;Nucleoplasm (Enhanced); Additional: Vesicles				0.0	1.0	0.0	0.0	0.0	0.0	0.0	0.0	0.0	0.0	0.0	0.0	0.0	0.0	0.0	0.0	0.0	0.0	0.0	0.0
P67870	1460	uniprot	H. sapiens	1460	H. sapiens	CSNK2B	casein kinase 2 beta	GO:0032927 positive regulation of activin receptor signaling pathway;GO:0033211 adiponectin-activated signaling pathway;GO:0003159 morphogenesis of an endothelium		Predicted intracellular proteins; Cancer-related genes:Candidate cancer biomarkers		ATP; Quercetin	(M42)PID DNA PK PATHWAY; (M26)PID NFKAPPAB ATYPICAL PATHWAY; (M185)PID ALK1 PATHWAY	(M5923)HALLMARK PI3K AKT MTOR SIGNALING	0.0	0.0	0.0	1.0	1.0	0.0	1.0	0.0	0.0	0.0	0.0	0.0	0.0	1.0	1.0	0.0	0.0	0.0	0.0	0.0
Q6P2Q9	10594	uniprot	H. sapiens	10594	H. sapiens	PRPF8	pre-mRNA processing factor 8	GO:0000244 spliceosomal tri-snRNP complex assembly;GO:0000387 spliceosomal snRNP assembly;GO:0071222 cellular response to lipopolysaccharide		Cancer-related genes:Mutational cancer driver genes; Disease related genes; Predicted intracellular proteins	Nucleoplasm (Enhanced)				1.0	0.0	1.0	0.0	0.0	0.0	0.0	0.0	0.0	0.0	0.0	0.0	0.0	0.0	0.0	0.0	0.0	0.0	0.0	1.0
Q6UX04	10283	uniprot	H. sapiens	10283	H. sapiens	CWC27	CWC27 spliceosome associated cyclophilin	GO:0000413 protein peptidyl-prolyl isomerization;GO:0018208 peptidyl-proline modification;GO:0006457 protein folding		Disease related genes; Enzymes; ENZYME proteins:Isomerase; Potential drug targets; Predicted intracellular proteins	Nucleoplasm (Enhanced)				1.0	0.0	0.0	0.0	1.0	0.0	0.0	0.0	0.0	0.0	0.0	0.0	0.0	0.0	0.0	0.0	0.0	0.0	0.0	0.0
Q14978	9221	uniprot	H. sapiens	9221	H. sapiens	NOLC1	nucleolar and coiled-body phosphoprotein 1	GO:0033979 box H/ACA snoRNA metabolic process;GO:0007000 nucleolus organization;GO:0014029 neural crest formation		Predicted intracellular proteins	Nucleoli fibrillar center (Enhanced)	Doxorubicin	(M295)SIG PIP3 SIGNALING IN CARDIAC MYOCTES	(M5928)HALLMARK MYC TARGETS V2; (M5922)HALLMARK UNFOLDED PROTEIN RESPONSE; (M5901)HALLMARK G2M CHECKPOINT	0.0	0.0	1.0	1.0	0.0	1.0	0.0	1.0	0.0	1.0	0.0	0.0	0.0	0.0	0.0	0.0	0.0	0.0	0.0	0.0
O60828	10084	uniprot	H. sapiens	10084	H. sapiens	PQBP1	polyglutamine binding protein 1	GO:0071360 cellular response to exogenous dsRNA;GO:0071359 cellular response to dsRNA;GO:0002230 positive regulation of defense response to virus by host		Disease related genes; Predicted intracellular proteins	Nuclear speckles (Enhanced)				1.0	0.0	0.0	0.0	0.0	0.0	1.0	0.0	1.0	0.0	1.0	0.0	0.0	0.0	0.0	0.0	0.0	1.0	0.0	0.0
O15355	5496	uniprot	H. sapiens	5496	H. sapiens	PPM1G	protein phosphatase, Mg2+/Mn2+ dependent 1G	GO:0035970 peptidyl-threonine dephosphorylation;GO:0007050 cell cycle arrest;GO:0006470 protein dephosphorylation		Enzymes; Predicted intracellular proteins; ENZYME proteins:Hydrolases	Nucleoplasm (Enhanced)			(M5926)HALLMARK MYC TARGETS V1	1.0	0.0	0.0	0.0	0.0	0.0	0.0	0.0	0.0	0.0	0.0	0.0	0.0	0.0	0.0	0.0	0.0	0.0	0.0	1.0
P55199	8178	uniprot	H. sapiens	8178	H. sapiens	ELL	elongation factor for RNA polymerase II	GO:0042796 snRNA transcription by RNA polymerase III;GO:0045945 positive regulation of transcription by RNA polymerase III;GO:0032968 positive regulation of transcription elongation from RNA polymerase II promoter		Cancer-related genes; Disease related genes; Predicted intracellular proteins	Nucleoplasm (Supported); Additional: Cytosol;Nuclear bodies			(M5898)HALLMARK DNA REPAIR	0.0	1.0	0.0	0.0	0.0	1.0	0.0	0.0	0.0	0.0	1.0	0.0	0.0	1.0	0.0	0.0	0.0	0.0	0.0	0.0
Q9Y2W2	51729	uniprot	H. sapiens	51729	H. sapiens	WBP11	WW domain binding protein 11	GO:0045292 mRNA cis splicing, via spliceosome;GO:0006364 rRNA processing;GO:0016072 rRNA metabolic process		Predicted intracellular proteins	Nucleoplasm (Enhanced)				1.0	0.0	1.0	0.0	0.0	1.0	0.0	0.0	0.0	0.0	0.0	0.0	0.0	0.0	0.0	0.0	0.0	0.0	0.0	0.0
Q66PJ3	51329	uniprot	H. sapiens	51329	H. sapiens	ARL6IP4	ADP ribosylation factor like GTPase 6 interacting protein 4	GO:0008380 RNA splicing;GO:0006397 mRNA processing;GO:0016071 mRNA metabolic process		Predicted intracellular proteins	Nucleoplasm (Approved); Additional: Mitochondria				1.0	0.0	0.0	0.0	0.0	0.0	0.0	0.0	0.0	0.0	0.0	0.0	0.0	0.0	0.0	0.0	0.0	0.0	0.0	0.0
P08195	6520	uniprot	H. sapiens	6520	H. sapiens	SLC3A2	solute carrier family 3 member 2	GO:0015823 phenylalanine transport;GO:1904273 L-alanine import across plasma membrane;GO:1904557 L-alanine transmembrane transport		Predicted intracellular proteins; CD markers; Transporters:Accessory Factors Involved in Transport; Cancer-related genes:Candidate cancer biomarkers	Plasma membrane (Supported); Additional: Nucleoplasm		(M60)PID NFAT TFPATHWAY	(M5939)HALLMARK P53 PATHWAY	0.0	0.0	0.0	0.0	0.0	0.0	0.0	0.0	0.0	0.0	0.0	0.0	1.0	0.0	0.0	0.0	0.0	0.0	0.0	0.0
P27105	2040	uniprot	H. sapiens	2040	H. sapiens	STOM	stomatin	GO:1901585 regulation of acid-sensing ion channel activity;GO:0044829 positive regulation by host of viral genome replication;GO:0044794 positive regulation by host of viral process		Transporters:Accessory Factors Involved in Transport	Plasma membrane (Enhanced); Additional: Cytosol;Vesicles			(M5905)HALLMARK ADIPOGENESIS; (M5939)HALLMARK P53 PATHWAY	0.0	0.0	0.0	0.0	0.0	0.0	0.0	1.0	0.0	0.0	1.0	0.0	0.0	0.0	0.0	0.0	0.0	0.0	0.0	0.0
Q9UQ88	728642	uniprot	H. sapiens	728642	H. sapiens	CDK11A	cyclin dependent kinase 11A	GO:0050684 regulation of mRNA processing;GO:1903311 regulation of mRNA metabolic process;GO:0001558 regulation of cell growth	CMGC Ser/Thr protein kinase family	Predicted intracellular proteins; ENZYME proteins:Transferases; Enzymes; Kinases:CMGC Ser/Thr protein kinases	Nuclear speckles (Supported); Additional: Cytosol				1.0	0.0	0.0	0.0	0.0	0.0	1.0	0.0	1.0	0.0	0.0	0.0	0.0	0.0	1.0	0.0	0.0	0.0	0.0	0.0
Q8N108	57708	uniprot	H. sapiens	57708	H. sapiens	MIER1	MIER1 transcriptional regulator	GO:0031937 positive regulation of chromatin silencing;GO:0031935 regulation of chromatin silencing;GO:0016575 histone deacetylation		Transcription factors:Helix-turn-helix domains; Predicted intracellular proteins	Nucleoplasm (Enhanced)				0.0	0.0	0.0	0.0	0.0	0.0	0.0	0.0	0.0	0.0	0.0	1.0	0.0	0.0	0.0	0.0	0.0	1.0	0.0	0.0
O00472	22936	uniprot	H. sapiens	22936	H. sapiens	ELL2	elongation factor for RNA polymerase II 2	GO:0042795 snRNA transcription by RNA polymerase II;GO:0009301 snRNA transcription;GO:0006368 transcription elongation from RNA polymerase II promoter		Predicted intracellular proteins	Nucleoplasm (Supported)			(M5908)HALLMARK ANDROGEN RESPONSE; (M5945)HALLMARK HEME METABOLISM	0.0	1.0	0.0	0.0	0.0	1.0	0.0	0.0	0.0	0.0	1.0	0.0	0.0	0.0	0.0	0.0	0.0	0.0	0.0	0.0
P53999	10923	uniprot	H. sapiens	10923	H. sapiens	SUB1	SUB1 regulator of transcription	GO:0060261 positive regulation of transcription initiation from RNA polymerase II promoter;GO:0060260 regulation of transcription initiation from RNA polymerase II promoter;GO:2000144 positive regulation of DNA-templated transcription, initiation		Predicted intracellular proteins	Nucleoli;Nucleoplasm (Supported)				0.0	0.0	0.0	0.0	0.0	0.0	0.0	0.0	0.0	0.0	1.0	1.0	0.0	0.0	0.0	0.0	0.0	0.0	0.0	0.0
Q13427	9360	uniprot	H. sapiens	9360	H. sapiens	PPIG	peptidylprolyl isomerase G	GO:0000413 protein peptidyl-prolyl isomerization;GO:0018208 peptidyl-proline modification;GO:0006457 protein folding		ENZYME proteins:Isomerase; Enzymes; Predicted intracellular proteins	Nuclear speckles (Supported); Additional: Cytosol	Proline			1.0	0.0	0.0	0.0	1.0	0.0	0.0	0.0	0.0	0.0	0.0	0.0	0.0	0.0	0.0	0.0	0.0	0.0	0.0	0.0
P29590	5371	uniprot	H. sapiens	5371	H. sapiens	PML	PML nuclear body scaffold	GO:0007182 common-partner SMAD protein phosphorylation;GO:0030578 PML body organization;GO:0030575 nuclear body organization		Predicted intracellular proteins; Disease related genes; Cancer-related genes:Candidate cancer biomarkers	Nuclear bodies (Enhanced)	Arsenic trioxide	(M139)PID MYC PATHWAY; (M256)PID TAP63 PATHWAY; (M286)PID TGFBR PATHWAY	(M5919)HALLMARK HEDGEHOG SIGNALING; (M5901)HALLMARK G2M CHECKPOINT; (M5913)HALLMARK INTERFERON GAMMA RESPONSE	0.0	0.0	0.0	0.0	0.0	0.0	1.0	1.0	0.0	1.0	1.0	1.0	0.0	1.0	0.0	0.0	0.0	1.0	0.0	0.0
Q9NPA8	56943	uniprot	H. sapiens	56943	H. sapiens	ENY2	ENY2 transcription and export complex 2 subunit	GO:0061179 negative regulation of insulin secretion involved in cellular response to glucose stimulus;GO:0016578 histone deubiquitination;GO:0016973 poly(A)+ mRNA export from nucleus		Transporters:Transporter channels and pores; Predicted intracellular proteins	Mitochondria;Nucleoplasm (Approved)				0.0	1.0	0.0	0.0	0.0	0.0	1.0	0.0	0.0	1.0	0.0	1.0	1.0	0.0	0.0	0.0	0.0	0.0	0.0	0.0
Q9NW82	55100	uniprot	H. sapiens	55100	H. sapiens	WDR70	WD repeat domain 70	GO:2001173 regulation of histone H2B conserved C-terminal lysine ubiquitination;GO:0071894 histone H2B conserved C-terminal lysine ubiquitination;GO:1903775 regulation of DNA double-strand break processing		Predicted intracellular proteins	Cytosol;Mitochondria (Approved)				0.0	0.0	0.0	0.0	0.0	0.0	0.0	0.0	0.0	0.0	0.0	1.0	0.0	0.0	0.0	0.0	0.0	0.0	0.0	0.0
Q9Y2T2	26985	uniprot	H. sapiens	26985	H. sapiens	AP3M1	adaptor related protein complex 3 subunit mu 1	GO:0048490 anterograde synaptic vesicle transport;GO:0099514 synaptic vesicle cytoskeletal transport;GO:0099517 synaptic vesicle transport along microtubule		Predicted intracellular proteins					0.0	0.0	0.0	0.0	0.0	0.0	0.0	1.0	0.0	0.0	0.0	0.0	0.0	1.0	0.0	0.0	0.0	0.0	0.0	0.0
P38432	8161	uniprot	H. sapiens	8161	H. sapiens	COIL	coilin	GO:0000387 spliceosomal snRNP assembly;GO:0022618 ribonucleoprotein complex assembly;GO:0071826 ribonucleoprotein complex subunit organization		Predicted intracellular proteins	Nuclear bodies (Supported); Additional: Nucleoli;Nucleoli fibrillar center;Nucleoplasm			(M5951)HALLMARK SPERMATOGENESIS	1.0	0.0	1.0	0.0	0.0	0.0	0.0	0.0	0.0	0.0	0.0	0.0	0.0	0.0	0.0	0.0	0.0	0.0	0.0	0.0
O43719	27336	uniprot	H. sapiens	27336	H. sapiens	HTATSF1	HIV-1 Tat specific factor 1	GO:0032784 regulation of DNA-templated transcription, elongation;GO:0006354 DNA-templated transcription, elongation;GO:0019079 viral genome replication		Predicted intracellular proteins	Nucleoplasm (Enhanced)				1.0	1.0	0.0	0.0	0.0	0.0	0.0	0.0	0.0	0.0	0.0	0.0	0.0	0.0	0.0	1.0	0.0	0.0	0.0	0.0
P13984	2963	uniprot	H. sapiens	2963	H. sapiens	GTF2F2	general transcription factor IIF subunit 2	GO:0006370 7-methylguanosine mRNA capping;GO:0009452 7-methylguanosine RNA capping;GO:0036260 RNA capping		Enzymes; Predicted intracellular proteins; ENZYME proteins:Hydrolases	Nucleoplasm (Supported); Additional: Microtubules				1.0	1.0	0.0	0.0	0.0	1.0	1.0	0.0	0.0	0.0	1.0	0.0	0.0	1.0	0.0	0.0	0.0	0.0	1.0	0.0
P05023	476	uniprot	H. sapiens	476	H. sapiens	ATP1A1	ATPase Na+/K+ transporting subunit alpha 1	GO:0031944 negative regulation of glucocorticoid metabolic process;GO:0031947 negative regulation of glucocorticoid biosynthetic process;GO:0090032 negative regulation of steroid hormone biosynthetic process		ENZYME proteins:Hydrolases; Enzymes; FDA approved drug targets:Small molecule drugs; Transporters:Primary Active Transporters; Cancer-related genes		Digoxin; Acetyldigitoxin; Hydroflumethiazide; Etacrynic acid; Trichlormethiazide; Deslanoside; Ouabain; Diazoxide; Bretylium; Ciclopirox; Bepridil; Potassium cation; Aluminium; Magnesium cation; Digitoxin; Almitrine; Istaroxime; Magnesium acetate; Potassium acetate; Potassium sulfate; Potassium; Magnesium levulinate; Magnesium lactate; Aluminium phosphate; Aluminum acetate		(M5910)HALLMARK PROTEIN SECRETION	0.0	0.0	0.0	0.0	0.0	0.0	0.0	0.0	0.0	0.0	0.0	1.0	1.0	0.0	0.0	0.0	0.0	1.0	0.0	0.0
P35269	2962	uniprot	H. sapiens	2962	H. sapiens	GTF2F1	general transcription factor IIF subunit 1	GO:0032968 positive regulation of transcription elongation from RNA polymerase II promoter;GO:0032786 positive regulation of DNA-templated transcription, elongation;GO:0034243 regulation of transcription elongation from RNA polymerase II promoter		Predicted intracellular proteins	Nucleoplasm (Enhanced); Additional: Cell Junctions			(M5898)HALLMARK DNA REPAIR; (M5915)HALLMARK APICAL JUNCTION	1.0	1.0	0.0	1.0	0.0	1.0	1.0	0.0	0.0	0.0	1.0	0.0	0.0	1.0	0.0	0.0	0.0	0.0	0.0	0.0
Q9UKV3	22985	uniprot	H. sapiens	22985	H. sapiens	ACIN1	apoptotic chromatin condensation inducer 1	GO:0030263 apoptotic chromosome condensation;GO:0045657 positive regulation of monocyte differentiation;GO:0045655 regulation of monocyte differentiation		Transporters:Primary Active Transporters; Predicted intracellular proteins	Nucleoplasm (Supported); Additional: Cytosol;Plasma membrane				1.0	0.0	0.0	1.0	0.0	0.0	1.0	0.0	0.0	1.0	0.0	0.0	0.0	0.0	0.0	0.0	0.0	0.0	1.0	0.0
Q68CQ4	27042	uniprot	H. sapiens	27042	H. sapiens	UTP25	UTP25 small subunit processor component	GO:0000462 maturation of SSU-rRNA from tricistronic rRNA transcript (SSU-rRNA, 5.8S rRNA, LSU-rRNA);GO:0040019 positive regulation of embryonic development;GO:0031648 protein destabilization		Predicted intracellular proteins					1.0	0.0	1.0	0.0	0.0	1.0	0.0	0.0	0.0	0.0	0.0	0.0	0.0	0.0	0.0	0.0	0.0	0.0	0.0	0.0
P06748	4869	uniprot	H. sapiens	4869	H. sapiens	NPM1	nucleophosmin 1	GO:0060735 regulation of eIF2 alpha phosphorylation by dsRNA;GO:1902629 regulation of mRNA stability involved in cellular response to UV;GO:0006407 rRNA export from nucleus		Cancer-related genes:Mutational cancer driver genes; Disease related genes; Cancer-related genes:Mutated cancer genes; Predicted intracellular proteins	Nucleoli rim (Enhanced); Additional: Nucleoplasm	Artenimol	(M258)PID BARD1 PATHWAY; (M14)PID AURORA B PATHWAY; (M255)PID HIF1 TFPATHWAY	(M5928)HALLMARK MYC TARGETS V2; (M5922)HALLMARK UNFOLDED PROTEIN RESPONSE; (M5926)HALLMARK MYC TARGETS V1	0.0	0.0	1.0	1.0	0.0	1.0	1.0	1.0	1.0	1.0	1.0	1.0	0.0	1.0	1.0	0.0	0.0	1.0	1.0	0.0
O00203	8546	uniprot	H. sapiens	8546	H. sapiens	AP3B1	adaptor related protein complex 3 subunit beta 1	GO:0090152 establishment of protein localization to mitochondrial membrane involved in mitochondrial fission;GO:0016182 synaptic vesicle budding from endosome;GO:0051138 positive regulation of NK T cell differentiation		Disease related genes; Predicted intracellular proteins	Nucleoplasm (Approved); Additional: Golgi apparatus			(M5910)HALLMARK PROTEIN SECRETION	0.0	0.0	0.0	0.0	0.0	0.0	1.0	1.0	0.0	0.0	0.0	0.0	1.0	0.0	0.0	0.0	0.0	0.0	0.0	0.0
Q9UKL0	23186	uniprot	H. sapiens	23186	H. sapiens	RCOR1	REST corepressor 1	GO:0045654 positive regulation of megakaryocyte differentiation;GO:0070933 histone H4 deacetylation;GO:0016575 histone deacetylation		Predicted intracellular proteins	Nucleoplasm (Enhanced)				0.0	0.0	0.0	0.0	0.0	0.0	1.0	0.0	0.0	0.0	0.0	1.0	1.0	0.0	0.0	0.0	0.0	1.0	0.0	0.0
Q99613	8663	uniprot	H. sapiens	8663	H. sapiens	EIF3C	eukaryotic translation initiation factor 3 subunit C	GO:1902416 positive regulation of mRNA binding;GO:1905216 positive regulation of RNA binding;GO:1902415 regulation of mRNA binding		Predicted intracellular proteins	Cytosol (Supported)				0.0	0.0	1.0	1.0	0.0	0.0	0.0	0.0	0.0	0.0	0.0	0.0	0.0	0.0	0.0	0.0	0.0	0.0	0.0	0.0
O14617	8943	uniprot	H. sapiens	8943	H. sapiens	AP3D1	adaptor related protein complex 3 subunit delta 1	GO:0016182 synaptic vesicle budding from endosome;GO:0048499 synaptic vesicle membrane organization;GO:0051138 positive regulation of NK T cell differentiation		Disease related genes; Predicted intracellular proteins	Cytosol (Approved)				0.0	0.0	0.0	0.0	0.0	0.0	1.0	1.0	0.0	1.0	0.0	0.0	0.0	0.0	0.0	0.0	0.0	0.0	0.0	0.0
P25440	6046	uniprot	H. sapiens	6046	H. sapiens	BRD2	bromodomain containing 2	GO:0001843 neural tube closure;GO:0060606 tube closure;GO:0014020 primary neural tube formation		Predicted intracellular proteins	Nuclear speckles (Enhanced)		(M279)PID RB 1PATHWAY		0.0	0.0	0.0	0.0	0.0	0.0	1.0	0.0	0.0	0.0	0.0	0.0	0.0	0.0	0.0	0.0	0.0	0.0	1.0	0.0
O60885	23476	uniprot	H. sapiens	23476	H. sapiens	BRD4	bromodomain containing 4	GO:1901407 regulation of phosphorylation of RNA polymerase II C-terminal domain;GO:2001255 positive regulation of histone H3-K36 trimethylation;GO:0000416 positive regulation of histone H3-K36 methylation		Cancer-related genes; Disease related genes; Predicted intracellular proteins	Nucleoplasm (Enhanced)		(M7955)SIG INSULIN RECEPTOR PATHWAY IN CARDIAC MYOCYTES		0.0	1.0	0.0	0.0	0.0	0.0	1.0	0.0	0.0	0.0	0.0	1.0	1.0	0.0	0.0	0.0	0.0	0.0	0.0	0.0
Q15059	8019	uniprot	H. sapiens	8019	H. sapiens	BRD3	bromodomain containing 3	GO:0006325 chromatin organization;GO:0051276 chromosome organization;GO:0006357 regulation of transcription by RNA polymerase II		Cancer-related genes; Disease related genes; Predicted intracellular proteins	Nuclear bodies (Approved)				0.0	0.0	0.0	0.0	0.0	0.0	0.0	0.0	0.0	0.0	0.0	0.0	0.0	0.0	0.0	0.0	0.0	0.0	0.0	0.0
Q9H307	5411	uniprot	H. sapiens	5411	H. sapiens	PNN	pinin, desmosome associated protein	GO:0000377 RNA splicing, via transesterification reactions with bulged adenosine as nucleophile;GO:0000398 mRNA splicing, via spliceosome;GO:0000375 RNA splicing, via transesterification reactions		Transporters:Primary Active Transporters; Predicted intracellular proteins	Nuclear speckles (Supported)			(M5925)HALLMARK E2F TARGETS	1.0	0.0	0.0	1.0	0.0	0.0	0.0	0.0	0.0	1.0	0.0	0.0	0.0	0.0	0.0	0.0	0.0	0.0	0.0	0.0
Q9UJV9	51428	uniprot	H. sapiens	51428	H. sapiens	DDX41	DEAD-box helicase 41	GO:0032481 positive regulation of type I interferon production;GO:0032479 regulation of type I interferon production;GO:0032606 type I interferon production		ENZYME proteins:Hydrolases; Disease related genes; Enzymes; Potential drug targets; Predicted intracellular proteins	Nucleoplasm (Supported); Additional: Nucleoli				1.0	0.0	0.0	0.0	0.0	0.0	0.0	0.0	0.0	0.0	0.0	0.0	0.0	0.0	0.0	0.0	0.0	0.0	0.0	0.0
O60341	23028	uniprot	H. sapiens	23028	H. sapiens	KDM1A	lysine demethylase 1A	GO:0046098 guanine metabolic process;GO:0033184 positive regulation of histone ubiquitination;GO:0051572 negative regulation of histone H3-K4 methylation		Disease related genes; Predicted intracellular proteins	Nucleoplasm (Supported); Additional: Cytosol		(M288)PID HES HEY PATHWAY; (M17)PID NOTCH PATHWAY; (M58)PID AR PATHWAY		1.0	0.0	0.0	1.0	0.0	0.0	1.0	0.0	0.0	0.0	1.0	1.0	1.0	1.0	1.0	0.0	0.0	1.0	0.0	0.0
P19784	1459	uniprot	H. sapiens	1459	H. sapiens	CSNK2A2	casein kinase 2 alpha 2	GO:0097421 liver regeneration;GO:1903955 positive regulation of protein targeting to mitochondrion;GO:0006656 phosphatidylcholine biosynthetic process	Other	Kinases; ENZYME proteins:Transferases; Enzymes; Cancer-related genes:Candidate cancer biomarkers; Predicted intracellular proteins		[1-(6-{6-[(1-methylethyl)amino]-1H-indazol-1-yl}pyrazin-2-yl)-1H-pyrrol-3-yl]acetic acid; Fostamatinib	(M42)PID DNA PK PATHWAY; (M26)PID NFKAPPAB ATYPICAL PATHWAY; (M229)PID P38 ALPHA BETA DOWNSTREAM PATHWAY	(M5951)HALLMARK SPERMATOGENESIS	0.0	0.0	0.0	0.0	1.0	0.0	1.0	1.0	0.0	0.0	0.0	1.0	0.0	1.0	1.0	0.0	0.0	0.0	0.0	0.0
Q96EB6	23411	uniprot	H. sapiens	23411	H. sapiens	SIRT1	sirtuin 1	GO:0071441 negative regulation of histone H3-K14 acetylation;GO:2000654 regulation of cellular response to testosterone stimulus;GO:2000655 negative regulation of cellular response to testosterone stimulus		Predicted intracellular proteins	Nucleoplasm (Supported); Additional: Cytosol;Mitochondria;Nucleoli fibrillar center	Resveratrol; Selisistat; Cambinol	(M32)PID HDAC CLASSIII PATHWAY; (M44)PID HIF2PATHWAY; (M136)PID FOXO PATHWAY	(M5951)HALLMARK SPERMATOGENESIS	0.0	0.0	0.0	0.0	0.0	0.0	1.0	0.0	0.0	0.0	0.0	1.0	0.0	1.0	0.0	0.0	0.0	1.0	1.0	0.0
O00193	10944	uniprot	H. sapiens	10944	H. sapiens	C11orf58	chromosome 11 open reading frame 58	GO:0008150 biological_process		Predicted intracellular proteins	Endoplasmic reticulum (Approved); Additional: Nucleoplasm				0.0	0.0	0.0	0.0	0.0	0.0	0.0	0.0	0.0	0.0	0.0	0.0	0.0	0.0	0.0	0.0	0.0	0.0	0.0	0.0
O43865	10768	uniprot	H. sapiens	10768	H. sapiens	AHCYL1	adenosylhomocysteinase like 1	GO:1990456 mitochondrion-endoplasmic reticulum membrane tethering;GO:0033353 S-adenosylmethionine cycle;GO:0046498 S-adenosylhomocysteine metabolic process		Predicted intracellular proteins	Cytosol (Supported)				1.0	0.0	0.0	0.0	0.0	0.0	1.0	1.0	1.0	1.0	0.0	0.0	0.0	0.0	0.0	0.0	0.0	1.0	0.0	0.0
O15371	8664	uniprot	H. sapiens	8664	H. sapiens	EIF3D	eukaryotic translation initiation factor 3 subunit D	GO:0002191 cap-dependent translational initiation;GO:0075525 viral translational termination-reinitiation;GO:1902416 positive regulation of mRNA binding		Disease related genes; Predicted intracellular proteins	Cytosol (Supported)			(M5926)HALLMARK MYC TARGETS V1; (M5950)HALLMARK ALLOGRAFT REJECTION	0.0	0.0	1.0	1.0	0.0	0.0	0.0	0.0	0.0	0.0	1.0	0.0	0.0	0.0	0.0	0.0	0.0	0.0	0.0	0.0
P60228	3646	uniprot	H. sapiens	3646	H. sapiens	EIF3E	eukaryotic translation initiation factor 3 subunit E	GO:1902416 positive regulation of mRNA binding;GO:1905216 positive regulation of RNA binding;GO:1902415 regulation of mRNA binding		Cancer-related genes; Predicted intracellular proteins	Cytosol (Supported)		(M44)PID HIF2PATHWAY		0.0	0.0	1.0	1.0	0.0	0.0	0.0	0.0	0.0	0.0	0.0	0.0	0.0	0.0	0.0	0.0	0.0	0.0	0.0	0.0
P29084	2961	uniprot	H. sapiens	2961	H. sapiens	GTF2E2	general transcription factor IIE subunit 2	GO:0042795 snRNA transcription by RNA polymerase II;GO:0009301 snRNA transcription;GO:0016073 snRNA metabolic process		Disease related genes; Predicted intracellular proteins	Nucleoplasm (Enhanced); Additional: Cytosol				0.0	1.0	0.0	0.0	0.0	1.0	0.0	0.0	0.0	0.0	1.0	0.0	0.0	1.0	0.0	0.0	0.0	0.0	0.0	0.0
P61604	3336	uniprot	H. sapiens	3336	H. sapiens	HSPE1	heat shock protein family E (Hsp10) member 1	GO:0051085 chaperone cofactor-dependent protein refolding;GO:0051084 'de novo' posttranslational protein folding;GO:0006458 'de novo' protein folding		Predicted intracellular proteins; Cancer-related genes:Candidate cancer biomarkers		Phenethyl Isothiocyanate		(M5928)HALLMARK MYC TARGETS V2; (M5924)HALLMARK MTORC1 SIGNALING; (M5926)HALLMARK MYC TARGETS V1	0.0	0.0	0.0	0.0	1.0	0.0	0.0	0.0	0.0	0.0	0.0	0.0	0.0	0.0	0.0	0.0	0.0	0.0	0.0	0.0
P11169	6515	uniprot	H. sapiens	6515	H. sapiens	SLC2A3	solute carrier family 2 member 3	GO:0098708 glucose import across plasma membrane;GO:0098704 carbohydrate import across plasma membrane;GO:0019852 L-ascorbic acid metabolic process		Transporters:Electrochemical Potential-driven transporters	Plasma membrane (Approved)			(M5947)HALLMARK IL2 STAT5 SIGNALING; (M5890)HALLMARK TNFA SIGNALING VIA NFKB; (M5891)HALLMARK HYPOXIA	0.0	0.0	0.0	0.0	0.0	0.0	0.0	0.0	0.0	0.0	0.0	0.0	0.0	0.0	0.0	0.0	0.0	0.0	0.0	0.0
Q53F19	55421	uniprot	H. sapiens	55421	H. sapiens	NCBP3	nuclear cap binding subunit 3	GO:0006370 7-methylguanosine mRNA capping;GO:0009452 7-methylguanosine RNA capping;GO:0036260 RNA capping		Predicted intracellular proteins	Nuclear speckles (Approved)				1.0	0.0	0.0	0.0	0.0	0.0	0.0	0.0	0.0	1.0	1.0	0.0	0.0	0.0	0.0	0.0	0.0	0.0	0.0	0.0
P54709	483	uniprot	H. sapiens	483	H. sapiens	ATP1B3	ATPase Na+/K+ transporting subunit beta 3	GO:1903276 regulation of sodium ion export across plasma membrane;GO:1903278 positive regulation of sodium ion export across plasma membrane;GO:1903288 positive regulation of potassium ion import		CD markers; Transporters:Primary Active Transporters; Predicted intracellular proteins	Plasma membrane (Supported)			(M5905)HALLMARK ADIPOGENESIS	0.0	0.0	0.0	0.0	0.0	0.0	0.0	1.0	0.0	0.0	0.0	0.0	1.0	0.0	0.0	0.0	0.0	0.0	0.0	0.0
Q8WVV9	92906	uniprot	H. sapiens	92906	H. sapiens	HNRNPLL	heterogeneous nuclear ribonucleoprotein L like	GO:0033120 positive regulation of RNA splicing;GO:0043484 regulation of RNA splicing;GO:0006417 regulation of translation		Predicted intracellular proteins	Nucleoplasm (Approved); Additional: Cytosol;Mitochondria				1.0	0.0	0.0	1.0	0.0	0.0	0.0	0.0	1.0	0.0	0.0	0.0	0.0	0.0	0.0	0.0	0.0	0.0	0.0	0.0
Q96K17	91408	uniprot	H. sapiens	91408	H. sapiens	BTF3L4	basic transcription factor 3 like 4			Predicted intracellular proteins	Cytosol;Nucleoplasm (Approved)				0.0	0.0	0.0	0.0	0.0	0.0	0.0	0.0	0.0	0.0	0.0	0.0	0.0	0.0	0.0	0.0	0.0	0.0	0.0	0.0
Q9BWE0	29803	uniprot	H. sapiens	29803	H. sapiens	REPIN1	replication initiator 1	GO:0006260 DNA replication;GO:0006259 DNA metabolic process;GO:0006357 regulation of transcription by RNA polymerase II		Predicted intracellular proteins	Nucleoplasm (Supported)				0.0	0.0	0.0	0.0	0.0	0.0	0.0	0.0	0.0	0.0	0.0	0.0	0.0	0.0	0.0	0.0	0.0	0.0	0.0	0.0
P63173	6169	uniprot	H. sapiens	6169	H. sapiens	RPL38	ribosomal protein L38	GO:0034463 90S preribosome assembly;GO:0048318 axial mesoderm development;GO:0042474 middle ear morphogenesis		Ribosomal proteins; Predicted intracellular proteins	Cytosol;Endoplasmic reticulum (Supported)				1.0	0.0	1.0	1.0	0.0	1.0	0.0	1.0	0.0	0.0	1.0	0.0	0.0	0.0	0.0	0.0	0.0	0.0	0.0	0.0
Q6NYC1	23210	uniprot	H. sapiens	23210	H. sapiens	JMJD6	jumonji domain containing 6, arginine demethylase and lysine hydroxylase	GO:0018395 peptidyl-lysine hydroxylation to 5-hydroxy-L-lysine;GO:0070077 histone arginine demethylation;GO:0070078 histone H3-R2 demethylation		Predicted intracellular proteins	Nucleoplasm (Supported)			(M5891)HALLMARK HYPOXIA	1.0	0.0	0.0	0.0	0.0	0.0	0.0	0.0	1.0	0.0	0.0	1.0	1.0	0.0	0.0	0.0	0.0	0.0	0.0	0.0
Q15287	10921	uniprot	H. sapiens	10921	H. sapiens	RNPS1	RNA binding protein with serine rich domain 1	GO:0048025 negative regulation of mRNA splicing, via spliceosome;GO:0033119 negative regulation of RNA splicing;GO:0050686 negative regulation of mRNA processing		Transporters:Primary Active Transporters; Predicted intracellular proteins	Nucleoplasm (Supported)			(M5926)HALLMARK MYC TARGETS V1	1.0	0.0	0.0	1.0	0.0	0.0	0.0	0.0	1.0	1.0	0.0	0.0	0.0	0.0	0.0	0.0	0.0	0.0	0.0	1.0
Q13144	8893	uniprot	H. sapiens	8893	H. sapiens	EIF2B5	eukaryotic translation initiation factor 2B subunit epsilon	GO:0045948 positive regulation of translational initiation;GO:0014002 astrocyte development;GO:0014003 oligodendrocyte development		Disease related genes; Predicted intracellular proteins	Cytosol (Enhanced)				0.0	0.0	0.0	1.0	0.0	0.0	1.0	0.0	0.0	0.0	0.0	0.0	0.0	0.0	0.0	0.0	0.0	1.0	0.0	0.0
P25786	5682	uniprot	H. sapiens	5682	H. sapiens	PSMA1	proteasome 20S subunit alpha 1	GO:0002862 negative regulation of inflammatory response to antigenic stimulus;GO:0010499 proteasomal ubiquitin-independent protein catabolic process;GO:0002861 regulation of inflammatory response to antigenic stimulus		Predicted intracellular proteins; Enzymes; Peptidases:Threonine-type peptidases; ENZYME proteins:Hydrolases	Nucleoplasm (Enhanced)	(3AR,6R,6AS)-6-((S)-((S)-CYCLOHEX-2-ENYL)(HYDROXY)METHYL)-6A-METHYL-4-OXO-HEXAHYDRO-2H-FURO[3,2-C]PYRROLE-6-CARBALDEHYDE		(M5926)HALLMARK MYC TARGETS V1	1.0	0.0	0.0	0.0	0.0	0.0	1.0	0.0	1.0	0.0	1.0	0.0	0.0	1.0	1.0	0.0	1.0	0.0	0.0	0.0
Q4LE39	51742	uniprot	H. sapiens	51742	H. sapiens	ARID4B	AT-rich interaction domain 4B	GO:0006325 chromatin organization;GO:0051276 chromosome organization;GO:0006357 regulation of transcription by RNA polymerase II		Transcription factors:Helix-turn-helix domains; Predicted intracellular proteins	Cytosol;Mitochondria (Approved); Additional: Nucleoplasm			(M5896)HALLMARK TGF BETA SIGNALING	0.0	0.0	0.0	0.0	0.0	0.0	0.0	0.0	0.0	0.0	0.0	0.0	1.0	0.0	0.0	0.0	0.0	1.0	0.0	0.0
P28715	2073	uniprot	H. sapiens	2073	H. sapiens	ERCC5	ERCC excision repair 5, endonuclease	GO:0009650 UV protection;GO:0010225 response to UV-C;GO:0006293 nucleotide-excision repair, preincision complex stabilization		Predicted intracellular proteins; Disease related genes; Cancer-related genes:Candidate cancer biomarkers	Nucleoplasm (Enhanced)			(M5898)HALLMARK DNA REPAIR; (M5939)HALLMARK P53 PATHWAY	0.0	0.0	0.0	0.0	0.0	0.0	0.0	0.0	0.0	0.0	0.0	1.0	0.0	0.0	0.0	0.0	0.0	0.0	1.0	0.0
Q86V97	89890	uniprot	H. sapiens	89890	H. sapiens	KBTBD6	kelch repeat and BTB domain containing 6	GO:0043687 post-translational protein modification;GO:0006464 cellular protein modification process;GO:0036211 protein modification process		Predicted intracellular proteins					0.0	0.0	0.0	0.0	0.0	0.0	1.0	0.0	0.0	0.0	0.0	0.0	0.0	0.0	0.0	0.0	0.0	0.0	0.0	0.0
Q9UKJ3	23131	uniprot	H. sapiens	23131	H. sapiens	GPATCH8	G-patch domain containing 8	GO:0008150 biological_process		Predicted intracellular proteins	Nuclear speckles (Approved); Additional: Mitochondria				0.0	0.0	0.0	0.0	0.0	0.0	0.0	0.0	0.0	0.0	0.0	0.0	0.0	0.0	0.0	0.0	0.0	0.0	0.0	0.0
Q9HCG8	57703	uniprot	H. sapiens	57703	H. sapiens	CWC22	CWC22 spliceosome associated protein homolog	GO:0048024 regulation of mRNA splicing, via spliceosome;GO:0050684 regulation of mRNA processing;GO:0043484 regulation of RNA splicing		Predicted intracellular proteins	Nuclear speckles (Supported); Additional: Cytosol				1.0	0.0	0.0	0.0	0.0	0.0	0.0	0.0	1.0	0.0	0.0	0.0	0.0	0.0	0.0	0.0	0.0	0.0	0.0	0.0
Q9NR50	8891	uniprot	H. sapiens	8891	H. sapiens	EIF2B3	eukaryotic translation initiation factor 2B subunit gamma	GO:0002183 cytoplasmic translational initiation;GO:0014003 oligodendrocyte development;GO:0021766 hippocampus development		Disease related genes; Predicted intracellular proteins	Cytosol;Vesicles (Supported)				0.0	0.0	0.0	1.0	0.0	0.0	1.0	0.0	0.0	0.0	0.0	0.0	0.0	0.0	0.0	0.0	0.0	1.0	0.0	0.0
P68400	1457	uniprot	H. sapiens	1457	H. sapiens	CSNK2A1	casein kinase 2 alpha 1	GO:0006656 phosphatidylcholine biosynthetic process;GO:2000059 negative regulation of ubiquitin-dependent protein catabolic process;GO:0061077 chaperone-mediated protein folding	Other	Kinases; Disease related genes; ENZYME proteins:Transferases; Enzymes; Potential drug targets; Predicted intracellular proteins	Nucleoplasm (Supported)	ATP; (5-hydroxyindolo[1,2-a]quinazolin-7-yl)acetic acid; 1,8-Di-Hydroxy-4-Nitro-Xanthen-9-One; Resveratrol; 1,8-Di-Hydroxy-4-Nitro-Anthraquinone; Benzamidine; 5,8-Di-Amino-1,4-Dihydroxy-Anthraquinone; Quercetin; Phosphoaminophosphonic Acid-Adenylate Ester; Tetrabromo-2-Benzotriazole; DIMETHYL-(4,5,6,7-TETRABROMO-1H-BENZOIMIDAZOL-2-YL)-AMINE; S-METHYL-4,5,6,7-TETRABROMO-BENZIMIDAZOLE; N1,N2-ETHYLE…	(M42)PID DNA PK PATHWAY; (M26)PID NFKAPPAB ATYPICAL PATHWAY; (M206)PID PDGFRA PATHWAY		0.0	0.0	0.0	0.0	1.0	0.0	1.0	0.0	0.0	0.0	0.0	1.0	0.0	1.0	1.0	0.0	0.0	0.0	0.0	0.0
P07602	5660	uniprot	H. sapiens	5660	H. sapiens	PSAP	prosaposin	GO:1905572 ganglioside GM1 transport to membrane;GO:0046836 glycolipid transport;GO:0060736 prostate gland growth		Predicted intracellular proteins; Disease related genes; Transporters:Transporter channels and pores; Potential drug targets	Vesicles (Supported)	Di-Stearoyl-3-Sn-Phosphatidylethanolamine			0.0	0.0	0.0	0.0	0.0	0.0	0.0	1.0	0.0	0.0	0.0	0.0	1.0	1.0	0.0	0.0	0.0	0.0	0.0	0.0
Q16790	768	uniprot	H. sapiens	768	H. sapiens	CA9	carbonic anhydrase 9	GO:0006730 one-carbon metabolic process;GO:0033574 response to testosterone;GO:0015701 bicarbonate transport		Enzymes; ENZYME proteins:Lyases; Predicted intracellular proteins	Plasma membrane (Supported)	Benzthiazide; Hydroflumethiazide; Zonisamide; Girentuximab; Ellagic acid; Sodium carbonate	(M255)PID HIF1 TFPATHWAY		0.0	0.0	0.0	0.0	0.0	0.0	1.0	0.0	0.0	0.0	0.0	0.0	0.0	0.0	0.0	0.0	0.0	0.0	0.0	0.0
P49792	5903	uniprot	H. sapiens	5903	H. sapiens	RANBP2	RAN binding protein 2	GO:0033133 positive regulation of glucokinase activity;GO:1903301 positive regulation of hexokinase activity;GO:0033131 regulation of glucokinase activity		Cancer-related genes:Mutational cancer driver genes; Transporters:Transporter channels and pores; Disease related genes; Potential drug targets; Predicted intracellular proteins	Nuclear membrane (Supported); Additional: Nucleoplasm;Vesicles		(M140)PID RANBP2 PATHWAY; (M30)PID HDAC CLASSII PATHWAY; (M101)PID HDAC CLASSI PATHWAY		1.0	0.0	0.0	1.0	1.0	0.0	1.0	1.0	0.0	1.0	1.0	1.0	0.0	0.0	1.0	0.0	0.0	1.0	0.0	0.0
Q96EY7	55037	uniprot	H. sapiens	55037	H. sapiens	PTCD3	pentatricopeptide repeat domain 3	GO:0070125 mitochondrial translational elongation;GO:0070126 mitochondrial translational termination;GO:0006415 translational termination		Ribosomal proteins; Predicted intracellular proteins	Mitochondria (Supported)			(M5905)HALLMARK ADIPOGENESIS	0.0	0.0	0.0	1.0	0.0	0.0	0.0	0.0	0.0	0.0	0.0	0.0	0.0	0.0	0.0	0.0	0.0	0.0	0.0	0.0
Q9Y4B6	9730	uniprot	H. sapiens	9730	H. sapiens	DCAF1	DDB1 and CUL4 associated factor 1	GO:0035212 cell competition in a multicellular organism;GO:1990245 histone H2A-T120 phosphorylation;GO:1990164 histone H2A phosphorylation		ENZYME proteins:Transferases; Enzymes; Predicted intracellular proteins	Nucleoplasm (Supported); Additional: Nucleoli fibrillar center				0.0	0.0	0.0	0.0	0.0	0.0	1.0	0.0	0.0	0.0	0.0	1.0	0.0	1.0	0.0	0.0	0.0	0.0	0.0	0.0
Q8IXQ4	55425	uniprot	H. sapiens	55425	H. sapiens	GPALPP1	GPALPP motifs containing 1			Predicted intracellular proteins	Nucleoli rim (Approved); Additional: Nucleoplasm				0.0	0.0	0.0	0.0	0.0	0.0	0.0	0.0	0.0	0.0	0.0	0.0	0.0	0.0	0.0	0.0	0.0	0.0	0.0	0.0
Q8NFJ5	9052	uniprot	H. sapiens	9052	H. sapiens	GPRC5A	G protein-coupled receptor class C group 5 member A	GO:0007175 negative regulation of epidermal growth factor-activated receptor activity;GO:0007176 regulation of epidermal growth factor-activated receptor activity;GO:0061099 negative regulation of protein tyrosine kinase activity		G-protein coupled receptors:GPCRs excl olfactory receptors; G-protein coupled receptors:Family 3 (C) receptors; Predicted intracellular proteins	Plasma membrane;Vesicles (Enhanced)	Tretinoin			0.0	0.0	0.0	0.0	0.0	0.0	0.0	0.0	0.0	0.0	0.0	0.0	0.0	0.0	0.0	0.0	0.0	0.0	0.0	0.0
Q9BW71	8479	uniprot	H. sapiens	8479	H. sapiens	HIRIP3	HIRA interacting protein 3	GO:0006333 chromatin assembly or disassembly;GO:0006325 chromatin organization;GO:0051276 chromosome organization		Predicted intracellular proteins	Nucleoplasm (Enhanced)				0.0	0.0	0.0	0.0	0.0	0.0	0.0	0.0	0.0	0.0	0.0	0.0	0.0	0.0	0.0	0.0	0.0	0.0	1.0	0.0
O14974	4659	uniprot	H. sapiens	4659	H. sapiens	PPP1R12A	protein phosphatase 1 regulatory subunit 12A	GO:0035508 positive regulation of myosin-light-chain-phosphatase activity;GO:0035507 regulation of myosin-light-chain-phosphatase activity;GO:1901550 regulation of endothelial cell development		Predicted intracellular proteins	Actin filaments;Cytosol (Supported)		(M12)PID RHOA PATHWAY; (M71)PID ILK PATHWAY; (M129)PID PLK1 PATHWAY		0.0	0.0	0.0	0.0	0.0	0.0	1.0	0.0	0.0	1.0	0.0	0.0	0.0	0.0	1.0	0.0	0.0	1.0	0.0	0.0
Q86VP6	55832	uniprot	H. sapiens	55832	H. sapiens	CAND1	cullin associated and neddylation dissociated 1	GO:0010265 SCF complex assembly;GO:0045899 positive regulation of RNA polymerase II transcriptional preinitiation complex assembly;GO:0045898 regulation of RNA polymerase II transcriptional preinitiation complex assembly		Predicted intracellular proteins	Cytosol;Golgi apparatus;Nucleoplasm (Enhanced)				0.0	0.0	0.0	0.0	0.0	0.0	1.0	0.0	0.0	0.0	1.0	0.0	0.0	0.0	0.0	0.0	0.0	0.0	1.0	0.0
Q9Y312	25980	uniprot	H. sapiens	25980	H. sapiens	AAR2	AAR2 splicing factor	GO:0000244 spliceosomal tri-snRNP complex assembly;GO:0000387 spliceosomal snRNP assembly;GO:0022618 ribonucleoprotein complex assembly		Predicted intracellular proteins	Cytosol (Approved)				1.0	0.0	1.0	0.0	0.0	0.0	0.0	0.0	0.0	0.0	0.0	0.0	0.0	0.0	0.0	0.0	0.0	0.0	0.0	0.0
Q9UHB7	27125	uniprot	H. sapiens	27125	H. sapiens	AFF4	AF4/FMR2 family member 4	GO:0006368 transcription elongation from RNA polymerase II promoter;GO:0006354 DNA-templated transcription, elongation;GO:0007286 spermatid development		Cancer-related genes; Disease related genes; Predicted intracellular proteins	Nucleoli fibrillar center;Nucleoplasm (Supported)				0.0	1.0	0.0	0.0	0.0	0.0	0.0	0.0	0.0	0.0	0.0	0.0	0.0	0.0	0.0	0.0	0.0	0.0	0.0	0.0
O43847	4898	uniprot	H. sapiens	4898	H. sapiens	NRDC	nardilysin convertase	GO:0051044 positive regulation of membrane protein ectodomain proteolysis;GO:0051043 regulation of membrane protein ectodomain proteolysis;GO:0006509 membrane protein ectodomain proteolysis		Enzymes; Peptidases:Metallopeptidases; Predicted intracellular proteins; ENZYME proteins:Hydrolases	Nucleoplasm (Approved)				0.0	0.0	0.0	0.0	0.0	0.0	0.0	0.0	0.0	0.0	0.0	0.0	0.0	1.0	0.0	0.0	0.0	0.0	0.0	0.0
P11166	6513	uniprot	H. sapiens	6513	H. sapiens	SLC2A1	solute carrier family 2 member 1	GO:0005988 lactose metabolic process;GO:0005989 lactose biosynthetic process;GO:1904016 response to Thyroglobulin triiodothyronine		Disease related genes; Potential drug targets; Cancer-related genes:Candidate cancer biomarkers; Transporters:Electrochemical Potential-driven transporters; Predicted intracellular proteins	Plasma membrane (Enhanced)	Resveratrol; Carboxymethylcellulose	(M44)PID HIF2PATHWAY; (M255)PID HIF1 TFPATHWAY; (M66)PID MYC ACTIV PATHWAY	(M5923)HALLMARK PI3K AKT MTOR SIGNALING; (M5891)HALLMARK HYPOXIA; (M5906)HALLMARK ESTROGEN RESPONSE EARLY	0.0	0.0	0.0	0.0	0.0	0.0	1.0	0.0	0.0	0.0	0.0	1.0	0.0	0.0	0.0	0.0	0.0	0.0	0.0	0.0
P20020	490	uniprot	H. sapiens	490	H. sapiens	ATP2B1	ATPase plasma membrane Ca2+ transporting 1	GO:0071386 cellular response to corticosterone stimulus;GO:0071389 cellular response to mineralocorticoid stimulus;GO:1990034 calcium ion export across plasma membrane		Enzymes; ENZYME proteins:Hydrolases	Plasma membrane (Supported)	Halothane	(M195)PID CMYB PATHWAY	(M5942)HALLMARK UV RESPONSE DN; (M5890)HALLMARK TNFA SIGNALING VIA NFKB; (M5932)HALLMARK INFLAMMATORY RESPONSE	0.0	0.0	0.0	0.0	0.0	0.0	0.0	0.0	0.0	0.0	0.0	0.0	1.0	0.0	0.0	0.0	0.0	1.0	0.0	0.0
Q14137	23246	uniprot	H. sapiens	23246	H. sapiens	BOP1	BOP1 ribosomal biogenesis factor	GO:0000448 cleavage in ITS2 between 5.8S rRNA and LSU-rRNA of tricistronic rRNA transcript (SSU-rRNA, 5.8S rRNA, LSU-rRNA);GO:0000463 maturation of LSU-rRNA from tricistronic rRNA transcript (SSU-rRNA, 5.8S rRNA, LSU-rRNA);GO:0000478 endonucleolytic cleavage involved in rRNA processing		Predicted intracellular proteins	Nucleoli;Nucleoli rim (Enhanced); Additional: Mitotic chromosome;Nucleoplasm				1.0	0.0	1.0	0.0	0.0	1.0	0.0	0.0	0.0	0.0	0.0	0.0	0.0	1.0	0.0	0.0	0.0	0.0	0.0	0.0
P35613	682	uniprot	H. sapiens	682	H. sapiens	BSG	basigin (Ok blood group)	GO:0046689 response to mercury ion;GO:0070593 dendrite self-avoidance;GO:0046697 decidualization		CD markers; Blood group antigen proteins; Transporters:Accessory Factors Involved in Transport; Predicted intracellular proteins	Vesicles (Approved)		(M198)PID SYNDECAN 1 PATHWAY	(M5941)HALLMARK UV RESPONSE UP; (M5945)HALLMARK HEME METABOLISM	0.0	0.0	0.0	0.0	0.0	0.0	0.0	1.0	0.0	0.0	0.0	0.0	1.0	0.0	0.0	0.0	0.0	0.0	0.0	0.0
Q92769	3066	uniprot	H. sapiens	3066	H. sapiens	HDAC2	histone deacetylase 2	GO:0061198 fungiform papilla formation;GO:1902435 regulation of male mating behavior;GO:1902437 positive regulation of male mating behavior		ENZYME proteins:Hydrolases; Enzymes; FDA approved drug targets:Small molecule drugs; Cancer-related genes:Candidate cancer biomarkers; Predicted intracellular proteins	Nucleoplasm (Supported)	Pravastatin; Lovastatin; Theophylline; Valproic acid; Simvastatin; Atorvastatin; Fluvastatin; Aminophylline; Oxtriphylline; Vorinostat; Pracinostat; Romidepsin; Tixocortol; Mocetinostat	(M219)PID HEDGEHOG GLI PATHWAY; (M101)PID HDAC CLASSI PATHWAY; (M105)PID TELOMERASE PATHWAY	(M5895)HALLMARK WNT BETA CATENIN SIGNALING; (M5926)HALLMARK MYC TARGETS V1	0.0	0.0	0.0	1.0	0.0	0.0	1.0	0.0	0.0	0.0	1.0	1.0	1.0	1.0	0.0	1.0	0.0	1.0	1.0	0.0
Q9H6Y2	54853	uniprot	H. sapiens	54853	H. sapiens	WDR55	WD repeat domain 55	GO:0006364 rRNA processing;GO:0016072 rRNA metabolic process;GO:0042254 ribosome biogenesis		Predicted intracellular proteins	Nucleoplasm (Enhanced); Additional: Nucleoli				0.0	0.0	1.0	0.0	0.0	1.0	0.0	0.0	0.0	0.0	0.0	0.0	0.0	0.0	0.0	0.0	0.0	0.0	0.0	0.0
P0DP25	801	uniprot	H. sapiens	801	H. sapiens	CALM1	calmodulin 1	GO:0051343 positive regulation of cyclic-nucleotide phosphodiesterase activity;GO:1901842 negative regulation of high voltage-gated calcium channel activity;GO:0060316 positive regulation of ryanodine-sensitive calcium-release channel activity		Disease related genes; RAS pathway related proteins; Predicted intracellular proteins	Vesicles (Approved)			(M5921)HALLMARK COMPLEMENT	0.0	0.0	0.0	1.0	0.0	0.0	1.0	1.0	0.0	0.0	1.0	1.0	1.0	1.0	1.0	0.0	0.0	1.0	0.0	0.0
P52569	6542	uniprot	H. sapiens	6542	H. sapiens	SLC7A2	solute carrier family 7 member 2	GO:0097638 L-arginine import across plasma membrane;GO:1903352 L-ornithine transmembrane transport;GO:1902022 L-lysine transport		Transporters:Electrochemical Potential-driven transporters	Plasma membrane (Supported); Additional: Cell Junctions	L-Lysine; Ornithine		(M5906)HALLMARK ESTROGEN RESPONSE EARLY; (M5932)HALLMARK INFLAMMATORY RESPONSE	0.0	0.0	0.0	0.0	0.0	0.0	0.0	0.0	0.0	0.0	0.0	0.0	0.0	0.0	0.0	0.0	0.0	0.0	0.0	0.0
P30510						None	None	None	None	None	None	None	None	None	nan	nan	nan	nan	nan	nan	nan	nan	nan	nan	nan	nan	nan	nan	nan	nan	nan	nan	nan	nan
Q7L014	9879	uniprot	H. sapiens	9879	H. sapiens	DDX46	DEAD-box helicase 46	GO:0000377 RNA splicing, via transesterification reactions with bulged adenosine as nucleophile;GO:0000398 mRNA splicing, via spliceosome;GO:0000375 RNA splicing, via transesterification reactions		Enzymes; Predicted intracellular proteins; ENZYME proteins:Hydrolases	Nuclear speckles (Supported); Additional: Nucleoli fibrillar center				1.0	0.0	0.0	0.0	0.0	0.0	0.0	0.0	0.0	0.0	0.0	0.0	0.0	0.0	0.0	0.0	0.0	0.0	0.0	1.0
O00267	6829	uniprot	H. sapiens	6829	H. sapiens	SUPT5H	SPT5 homolog, DSIF elongation factor subunit	GO:1900364 negative regulation of mRNA polyadenylation;GO:0031441 negative regulation of mRNA 3'-end processing;GO:0032785 negative regulation of DNA-templated transcription, elongation		Predicted intracellular proteins	Nucleoplasm (Enhanced)			(M5898)HALLMARK DNA REPAIR	1.0	1.0	0.0	0.0	0.0	0.0	0.0	0.0	1.0	1.0	1.0	0.0	0.0	1.0	0.0	1.0	0.0	0.0	0.0	1.0
Q96CB9	387338	uniprot	H. sapiens	387338	H. sapiens	NSUN4	NOP2/Sun RNA methyltransferase 4	GO:0031167 rRNA methylation;GO:0000154 rRNA modification;GO:0001510 RNA methylation		Predicted intracellular proteins					1.0	0.0	1.0	0.0	0.0	1.0	0.0	0.0	0.0	0.0	0.0	1.0	0.0	0.0	0.0	0.0	0.0	0.0	0.0	0.0
P29083	2960	uniprot	H. sapiens	2960	H. sapiens	GTF2E1	general transcription factor IIE subunit 1	GO:0001113 transcriptional open complex formation at RNA polymerase II promoter;GO:0001112 DNA-templated transcriptional open complex formation;GO:0001120 protein-DNA complex remodeling		Predicted intracellular proteins	Nucleoplasm (Enhanced)				0.0	1.0	0.0	0.0	0.0	1.0	0.0	0.0	0.0	0.0	1.0	0.0	0.0	1.0	0.0	0.0	0.0	0.0	1.0	0.0
P51858	3068	uniprot	H. sapiens	3068	H. sapiens	HDGF	heparin binding growth factor	GO:0098760 response to interleukin-7;GO:0098761 cellular response to interleukin-7;GO:0036498 IRE1-mediated unfolded protein response		Predicted intracellular proteins	Nucleoplasm (Enhanced)	Copper		(M5926)HALLMARK MYC TARGETS V1; (M5945)HALLMARK HEME METABOLISM	0.0	0.0	0.0	0.0	0.0	0.0	0.0	0.0	0.0	0.0	0.0	0.0	0.0	0.0	0.0	0.0	0.0	0.0	0.0	0.0
Q8IZL8	27043	uniprot	H. sapiens	27043	H. sapiens	PELP1	proline, glutamate and leucine rich protein 1	GO:0071391 cellular response to estrogen stimulus;GO:0043627 response to estrogen;GO:0006364 rRNA processing		Predicted intracellular proteins	Nucleoli;Nucleoplasm (Enhanced)		(M213)PID AR NONGENOMIC PATHWAY; (M41)PID ER NONGENOMIC PATHWAY; (M58)PID AR PATHWAY		1.0	0.0	1.0	0.0	0.0	1.0	0.0	0.0	0.0	0.0	0.0	0.0	0.0	0.0	0.0	0.0	0.0	0.0	0.0	0.0
Q9H2K0	219402	uniprot	H. sapiens	219402	H. sapiens	MTIF3	mitochondrial translational initiation factor 3	GO:0070124 mitochondrial translational initiation;GO:0032790 ribosome disassembly;GO:0032988 ribonucleoprotein complex disassembly		Predicted intracellular proteins	Mitochondria (Supported); Additional: Nucleoplasm				0.0	0.0	1.0	1.0	0.0	0.0	0.0	0.0	0.0	0.0	0.0	0.0	0.0	0.0	0.0	0.0	0.0	0.0	0.0	0.0
P62873	2782	uniprot	H. sapiens	2782	H. sapiens	GNB1	G protein subunit beta 1	GO:0007191 adenylate cyclase-activating dopamine receptor signaling pathway;GO:0071380 cellular response to prostaglandin E stimulus;GO:0007213 G protein-coupled acetylcholine receptor signaling pathway		Disease related genes; Cancer-related genes:Mutated cancer genes; RAS pathway related proteins; Potential drug targets; Transporters:Accessory Factors Involved in Transport; Predicted intracellular proteins	Plasma membrane (Approved); Additional: Golgi apparatus		(M138)PID THROMBIN PAR4 PATHWAY; (M204)PID RHODOPSIN PATHWAY; (M252)PID IL8 CXCR1 PATHWAY		0.0	0.0	0.0	0.0	1.0	0.0	1.0	0.0	0.0	0.0	1.0	1.0	1.0	1.0	1.0	0.0	0.0	1.0	0.0	0.0
P08754	2773	uniprot	H. sapiens	2773	H. sapiens	GNAI3	G protein subunit alpha i3	GO:0033864 positive regulation of NAD(P)H oxidase activity;GO:0033860 regulation of NAD(P)H oxidase activity;GO:0032930 positive regulation of superoxide anion generation		Disease related genes; Predicted intracellular proteins	Centrosome (Approved); Additional: Nucleoli;Nucleoplasm		(M64)PID S1P S1P4 PATHWAY; (M103)PID S1P S1P1 PATHWAY; (M155)PID S1P META PATHWAY	(M5908)HALLMARK ANDROGEN RESPONSE; (M5921)HALLMARK COMPLEMENT; (M5932)HALLMARK INFLAMMATORY RESPONSE	0.0	0.0	0.0	0.0	1.0	0.0	0.0	0.0	0.0	0.0	1.0	1.0	1.0	1.0	0.0	0.0	0.0	0.0	0.0	0.0
Q03111	4298	uniprot	H. sapiens	4298	H. sapiens	MLLT1	MLLT1 super elongation complex subunit	GO:0006368 transcription elongation from RNA polymerase II promoter;GO:0006354 DNA-templated transcription, elongation;GO:0006469 negative regulation of protein kinase activity		Cancer-related genes; Disease related genes; Predicted intracellular proteins	Nucleoplasm (Supported)				0.0	1.0	0.0	0.0	0.0	0.0	0.0	0.0	0.0	0.0	0.0	0.0	0.0	0.0	0.0	0.0	0.0	0.0	0.0	0.0
Q15029	9343	uniprot	H. sapiens	9343	H. sapiens	EFTUD2	elongation factor Tu GTP binding domain containing 2	GO:0042220 response to cocaine;GO:0072347 response to anesthetic;GO:0043279 response to alkaloid		Disease related genes; Predicted intracellular proteins	Nucleoplasm (Approved); Additional: Cytosol;Vesicles				1.0	0.0	0.0	0.0	0.0	0.0	0.0	0.0	0.0	0.0	0.0	0.0	1.0	0.0	0.0	0.0	0.0	1.0	0.0	1.0
Q3LXA3	26007	uniprot	H. sapiens	26007	H. sapiens	TKFC	triokinase and FMN cyclase	GO:0039534 negative regulation of MDA-5 signaling pathway;GO:0006001 fructose catabolic process;GO:0061624 fructose catabolic process to hydroxyacetone phosphate and glyceraldehyde-3-phosphate		ENZYME proteins:Transferases; Enzymes; ENZYME proteins:Lyases; Predicted intracellular proteins	Cytosol (Approved); Additional: Nucleoplasm			(M5934)HALLMARK XENOBIOTIC METABOLISM	0.0	0.0	0.0	0.0	0.0	0.0	1.0	0.0	0.0	0.0	1.0	1.0	0.0	0.0	0.0	0.0	0.0	0.0	0.0	0.0
Q49AM1	80298	uniprot	H. sapiens	80298	H. sapiens	MTERF2	mitochondrial transcription termination factor 2	GO:0006393 termination of mitochondrial transcription;GO:0006390 mitochondrial transcription;GO:0000959 mitochondrial RNA metabolic process		Predicted intracellular proteins					0.0	0.0	0.0	0.0	0.0	0.0	0.0	0.0	0.0	0.0	0.0	0.0	0.0	0.0	0.0	0.0	0.0	0.0	0.0	0.0
Q9NWA0	55090	uniprot	H. sapiens	55090	H. sapiens	MED9	mediator complex subunit 9	GO:0006357 regulation of transcription by RNA polymerase II;GO:0006366 transcription by RNA polymerase II;GO:0006355 regulation of transcription, DNA-templated		Predicted intracellular proteins	Nucleoplasm (Approved); Additional: Midbody				0.0	0.0	0.0	0.0	0.0	0.0	0.0	0.0	0.0	0.0	0.0	0.0	0.0	0.0	0.0	0.0	0.0	0.0	0.0	0.0
P59780	10239	uniprot	H. sapiens	10239	H. sapiens	AP3S2	adaptor related protein complex 3 subunit sigma 2	GO:0048490 anterograde synaptic vesicle transport;GO:0099514 synaptic vesicle cytoskeletal transport;GO:0099517 synaptic vesicle transport along microtubule		Predicted intracellular proteins	Vesicles (Approved)				0.0	0.0	0.0	0.0	0.0	0.0	0.0	1.0	0.0	0.0	0.0	0.0	0.0	0.0	0.0	0.0	0.0	0.0	0.0	0.0
P62256	7328	uniprot	H. sapiens	7328	H. sapiens	UBE2H	ubiquitin conjugating enzyme E2 H	GO:0070979 protein K11-linked ubiquitination;GO:0070936 protein K48-linked ubiquitination;GO:0000209 protein polyubiquitination		ENZYME proteins:Transferases; Enzymes; Predicted intracellular proteins	Mitochondria (Approved)				0.0	0.0	0.0	0.0	0.0	0.0	1.0	0.0	0.0	0.0	0.0	0.0	0.0	1.0	0.0	0.0	0.0	0.0	0.0	0.0
P47712	5321	uniprot	H. sapiens	5321	H. sapiens	PLA2G4A	phospholipase A2 group IVA	GO:0034478 phosphatidylglycerol catabolic process;GO:0006663 platelet activating factor biosynthetic process;GO:0010572 positive regulation of platelet activation		ENZYME proteins:Hydrolases; Disease related genes; Enzymes; FDA approved drug targets:Small molecule drugs; RAS pathway related proteins; Predicted intracellular proteins	Cytosol (Supported); Additional: Vesicles	Fluticasone propionate; Procaine; Quinacrine; Niflumic acid; Darapladib; Fluticasone	(M229)PID P38 ALPHA BETA DOWNSTREAM PATHWAY; (M7)PID FCER1 PATHWAY; (M8)PID ENDOTHELIN PATHWAY	(M5913)HALLMARK INTERFERON GAMMA RESPONSE; (M5921)HALLMARK COMPLEMENT	0.0	0.0	0.0	0.0	0.0	0.0	0.0	0.0	0.0	0.0	0.0	0.0	1.0	1.0	0.0	0.0	0.0	1.0	0.0	0.0
P01891						None	None	None	None	None	None	None	None	None	nan	nan	nan	nan	nan	nan	nan	nan	nan	nan	nan	nan	nan	nan	nan	nan	nan	nan	nan	nan
O00629	3840	uniprot	H. sapiens	3840	H. sapiens	KPNA4	karyopherin subunit alpha 4	GO:0006607 NLS-bearing protein import into nucleus;GO:0019054 modulation by virus of host process;GO:0044068 modulation by symbiont of host cellular process		Transporters:Transporter channels and pores; Predicted intracellular proteins	Nucleoplasm (Enhanced)				0.0	0.0	0.0	0.0	0.0	0.0	0.0	1.0	0.0	1.0	1.0	0.0	0.0	0.0	0.0	0.0	0.0	0.0	0.0	0.0
Q13268	10202	uniprot	H. sapiens	10202	H. sapiens	DHRS2	dehydrogenase/reductase 2	GO:0043011 myeloid dendritic cell differentiation;GO:0001773 myeloid dendritic cell activation;GO:0008207 C21-steroid hormone metabolic process		Predicted intracellular proteins	Mitochondria (Supported); Additional: Nucleoplasm			(M5906)HALLMARK ESTROGEN RESPONSE EARLY; (M5907)HALLMARK ESTROGEN RESPONSE LATE	0.0	0.0	0.0	0.0	0.0	0.0	0.0	0.0	0.0	0.0	0.0	0.0	0.0	0.0	0.0	0.0	0.0	1.0	0.0	0.0
Q92572	1176	uniprot	H. sapiens	1176	H. sapiens	AP3S1	adaptor related protein complex 3 subunit sigma 1	GO:0048490 anterograde synaptic vesicle transport;GO:0099514 synaptic vesicle cytoskeletal transport;GO:0099517 synaptic vesicle transport along microtubule		Predicted intracellular proteins	Vesicles (Approved)			(M5910)HALLMARK PROTEIN SECRETION; (M5926)HALLMARK MYC TARGETS V1	0.0	0.0	0.0	0.0	0.0	0.0	0.0	1.0	0.0	0.0	0.0	0.0	0.0	0.0	0.0	0.0	0.0	1.0	0.0	0.0
Q15910	2146	uniprot	H. sapiens	2146	H. sapiens	EZH2	enhancer of zeste 2 polycomb repressive complex 2 subunit	GO:0036333 hepatocyte homeostasis;GO:0035983 response to trichostatin A;GO:0035984 cellular response to trichostatin A		Cancer-related genes:Mutational cancer driver genes; Disease related genes; ENZYME proteins:Transferases; Cancer-related genes:Mutated cancer genes; Enzymes; Cancer-related genes:Candidate cancer biomarkers; Potential drug targets; Predicted intracellular proteins	Nucleoplasm (Supported)	Tazemetostat; CPI-1205		(M5951)HALLMARK SPERMATOGENESIS; (M5901)HALLMARK G2M CHECKPOINT; (M5925)HALLMARK E2F TARGETS	0.0	1.0	0.0	0.0	0.0	0.0	1.0	0.0	0.0	0.0	0.0	1.0	1.0	1.0	0.0	0.0	0.0	1.0	0.0	0.0
O75955	10211	uniprot	H. sapiens	10211	H. sapiens	FLOT1	flotillin 1	GO:0033227 dsRNA transport;GO:0032226 positive regulation of synaptic transmission, dopaminergic;GO:0034141 positive regulation of toll-like receptor 3 signaling pathway		Predicted intracellular proteins	Golgi apparatus (Approved); Additional: Plasma membrane;Vesicles		(M1315)SIG PIP3 SIGNALING IN B LYMPHOCYTES; (M8626)SIG BCR SIGNALING PATHWAY; (M7955)SIG INSULIN RECEPTOR PATHWAY IN CARDIAC MYOCYTES		0.0	0.0	0.0	1.0	0.0	0.0	1.0	1.0	0.0	1.0	0.0	0.0	0.0	0.0	0.0	0.0	0.0	1.0	0.0	0.0
Q5T8I3	284611	uniprot	H. sapiens	284611	H. sapiens	FAM102B	family with sequence similarity 102 member B			Predicted intracellular proteins	Cytosol;Nucleoli (Approved)				0.0	0.0	0.0	0.0	0.0	0.0	0.0	0.0	0.0	0.0	0.0	0.0	0.0	0.0	0.0	0.0	0.0	0.0	0.0	0.0
Q71UI9	94239	uniprot	H. sapiens	94239	H. sapiens	H2AZ2	H2A.Z variant histone 2	GO:0006342 chromatin silencing;GO:0045814 negative regulation of gene expression, epigenetic;GO:0006325 chromatin organization		Predicted intracellular proteins				(M5901)HALLMARK G2M CHECKPOINT	0.0	0.0	0.0	0.0	0.0	0.0	1.0	0.0	0.0	0.0	1.0	0.0	1.0	0.0	1.0	0.0	0.0	1.0	1.0	0.0
Q9UKS6	29763	uniprot	H. sapiens	29763	H. sapiens	PACSIN3	protein kinase C and casein kinase substrate in neurons 3	GO:0051044 positive regulation of membrane protein ectodomain proteolysis;GO:0097320 plasma membrane tubulation;GO:0051043 regulation of membrane protein ectodomain proteolysis		Predicted intracellular proteins	Cytosol (Supported); Additional: Plasma membrane				0.0	0.0	0.0	0.0	0.0	0.0	0.0	0.0	0.0	0.0	0.0	1.0	0.0	1.0	0.0	0.0	0.0	0.0	0.0	0.0
Q9UGM6	10352	uniprot	H. sapiens	10352	H. sapiens	WARS2	tryptophanyl tRNA synthetase 2, mitochondrial	GO:0070183 mitochondrial tryptophanyl-tRNA aminoacylation;GO:0006436 tryptophanyl-tRNA aminoacylation;GO:0070127 tRNA aminoacylation for mitochondrial protein translation		Disease related genes; Enzymes; ENZYME proteins:Ligase; Potential drug targets; Predicted intracellular proteins	Mitochondria (Supported)	Tryptophan			0.0	0.0	0.0	1.0	0.0	1.0	1.0	0.0	0.0	0.0	0.0	0.0	0.0	0.0	0.0	0.0	0.0	0.0	0.0	0.0
O15091	9692	uniprot	H. sapiens	9692	H. sapiens	PRORP	protein only RNase P catalytic subunit	GO:0097745 mitochondrial tRNA 5'-end processing;GO:0000964 mitochondrial RNA 5'-end processing;GO:0070901 mitochondrial tRNA methylation		Enzymes; Predicted intracellular proteins; ENZYME proteins:Hydrolases	Mitochondria (Supported); Additional: Nucleoplasm				1.0	0.0	0.0	0.0	0.0	1.0	0.0	0.0	0.0	0.0	0.0	1.0	0.0	0.0	0.0	0.0	0.0	0.0	0.0	0.0
P54105	1207	uniprot	H. sapiens	1207	H. sapiens	CLNS1A	chloride nucleotide-sensitive channel 1A	GO:0006884 cell volume homeostasis;GO:0000387 spliceosomal snRNP assembly;GO:0006821 chloride transport		Transporters:Transporter channels and pores; Predicted intracellular proteins	Cytosol (Supported); Additional: Microtubules;Nucleoplasm			(M5926)HALLMARK MYC TARGETS V1	1.0	0.0	1.0	1.0	0.0	0.0	0.0	0.0	0.0	0.0	0.0	0.0	0.0	0.0	0.0	0.0	0.0	0.0	0.0	0.0
P40939	3030	uniprot	H. sapiens	3030	H. sapiens	HADHA	hydroxyacyl-CoA dehydrogenase trifunctional multienzyme complex subunit alpha	GO:0035965 cardiolipin acyl-chain remodeling;GO:0032048 cardiolipin metabolic process;GO:0046471 phosphatidylglycerol metabolic process		ENZYME proteins:Oxidoreductases; Disease related genes; Enzymes; ENZYME proteins:Lyases; Potential drug targets; Predicted intracellular proteins	Mitochondria (Enhanced)	NADH		(M5936)HALLMARK OXIDATIVE PHOSPHORYLATION	0.0	0.0	0.0	0.0	0.0	0.0	0.0	0.0	0.0	0.0	0.0	0.0	0.0	1.0	0.0	0.0	0.0	0.0	0.0	0.0
Q9UHG3	51449	uniprot	H. sapiens	51449	H. sapiens	PCYOX1	prenylcysteine oxidase 1	GO:0030328 prenylcysteine catabolic process;GO:0030329 prenylcysteine metabolic process;GO:0030327 prenylated protein catabolic process		Enzymes; ENZYME proteins:Oxidoreductases; Predicted intracellular proteins					0.0	0.0	0.0	0.0	0.0	0.0	1.0	0.0	0.0	0.0	0.0	0.0	0.0	1.0	0.0	0.0	0.0	0.0	0.0	0.0
Q7L5N1	10980	uniprot	H. sapiens	10980	H. sapiens	COPS6	COP9 signalosome subunit 6	GO:0000338 protein deneddylation;GO:0000715 nucleotide-excision repair, DNA damage recognition;GO:0006283 transcription-coupled nucleotide-excision repair		Enzymes; Peptidases:Metallopeptidases; Predicted intracellular proteins	Nucleoplasm (Supported)				0.0	0.0	0.0	0.0	0.0	0.0	1.0	0.0	0.0	0.0	0.0	0.0	0.0	0.0	0.0	0.0	0.0	0.0	0.0	0.0
P23284	5479	uniprot	H. sapiens	5479	H. sapiens	PPIB	peptidylprolyl isomerase B	GO:1901873 regulation of post-translational protein modification;GO:0044829 positive regulation by host of viral genome replication;GO:0044794 positive regulation by host of viral process		Disease related genes; Enzymes; ENZYME proteins:Isomerase; Predicted secreted proteins; Potential drug targets	Endoplasmic reticulum (Supported); Additional: Nucleoplasm	Proline; 1,4-Dithiothreitol	(M198)PID SYNDECAN 1 PATHWAY	(M5930)HALLMARK EPITHELIAL MESENCHYMAL TRANSITION	0.0	0.0	0.0	0.0	1.0	0.0	1.0	0.0	0.0	0.0	1.0	0.0	0.0	0.0	0.0	0.0	0.0	0.0	0.0	0.0
P38919	9775	uniprot	H. sapiens	9775	H. sapiens	EIF4A3	eukaryotic translation initiation factor 4A3	GO:0072714 response to selenite ion;GO:0072715 cellular response to selenite ion;GO:1904570 negative regulation of selenocysteine incorporation		ENZYME proteins:Hydrolases; Disease related genes; Enzymes; Transporters:Primary Active Transporters; Potential drug targets; Predicted intracellular proteins	Nucleoplasm (Supported)			(M5922)HALLMARK UNFOLDED PROTEIN RESPONSE	1.0	0.0	1.0	1.0	0.0	1.0	1.0	0.0	0.0	1.0	0.0	0.0	0.0	0.0	0.0	0.0	0.0	0.0	0.0	0.0
P34897	6472	uniprot	H. sapiens	6472	H. sapiens	SHMT2	serine hydroxymethyltransferase 2	GO:0019264 glycine biosynthetic process from serine;GO:0006565 L-serine catabolic process;GO:0006545 glycine biosynthetic process		ENZYME proteins:Transferases; Enzymes; Predicted intracellular proteins	Mitochondria (Supported); Additional: Microtubules	Pyridoxal phosphate; Tetrahydrofolic acid; Glycine; Artenimol		(M5924)HALLMARK MTORC1 SIGNALING; (M5934)HALLMARK XENOBIOTIC METABOLISM	0.0	0.0	0.0	1.0	0.0	0.0	1.0	0.0	0.0	0.0	0.0	0.0	0.0	0.0	0.0	0.0	0.0	0.0	0.0	0.0
P16070	960	uniprot	H. sapiens	960	H. sapiens	CD44	CD44 molecule (Indian blood group)	GO:1900623 regulation of monocyte aggregation;GO:1900625 positive regulation of monocyte aggregation;GO:0070487 monocyte aggregation		CD markers; Blood group antigen proteins; FDA approved drug targets:Small molecule drugs; Predicted secreted proteins; Cancer-related genes:Candidate cancer biomarkers; Predicted intracellular proteins	Plasma membrane (Supported); Additional: Golgi apparatus	Bivatuzumab; Hyaluronic acid	(M11736)SA MMP CYTOKINE CONNECTION; (M63)PID AVB3 OPN PATHWAY	(M5897)HALLMARK IL6 JAK STAT3 SIGNALING; (M5902)HALLMARK APOPTOSIS; (M5947)HALLMARK IL2 STAT5 SIGNALING	0.0	0.0	0.0	0.0	0.0	0.0	0.0	0.0	0.0	0.0	0.0	1.0	1.0	1.0	0.0	0.0	0.0	0.0	0.0	0.0
P30040	10961	uniprot	H. sapiens	10961	H. sapiens	ERP29	endoplasmic reticulum protein 29	GO:0043335 protein unfolding;GO:1902235 regulation of endoplasmic reticulum stress-induced intrinsic apoptotic signaling pathway;GO:0070059 intrinsic apoptotic signaling pathway in response to endoplasmic reticulum stress		Predicted intracellular proteins	Microtubules (Uncertain); Additional: Nucleoplasm			(M5935)HALLMARK FATTY ACID METABOLISM	0.0	0.0	0.0	0.0	1.0	0.0	0.0	0.0	0.0	0.0	0.0	1.0	0.0	0.0	0.0	0.0	0.0	0.0	0.0	0.0
Q9HCK8	57680	uniprot	H. sapiens	57680	H. sapiens	CHD8	chromodomain helicase DNA binding protein 8	GO:2000270 negative regulation of fibroblast apoptotic process;GO:0045945 positive regulation of transcription by RNA polymerase III;GO:0060134 prepulse inhibition		ENZYME proteins:Hydrolases; Cancer-related genes:Mutational cancer driver genes; Disease related genes; Cancer-related genes:Mutated cancer genes; Enzymes; Potential drug targets; Predicted intracellular proteins	Nucleoplasm (Enhanced)		(M223)PID BETA CATENIN NUC PATHWAY		0.0	0.0	0.0	0.0	0.0	0.0	1.0	0.0	0.0	0.0	0.0	0.0	0.0	1.0	0.0	0.0	0.0	0.0	1.0	0.0
Q9BSJ8	23344	uniprot	H. sapiens	23344	H. sapiens	ESYT1	extended synaptotagmin 1	GO:0061817 endoplasmic reticulum-plasma membrane tethering;GO:0051643 endoplasmic reticulum localization;GO:0006687 glycosphingolipid metabolic process		Predicted intracellular proteins; Transporters	Endoplasmic reticulum (Supported)			(M5905)HALLMARK ADIPOGENESIS	0.0	0.0	0.0	0.0	0.0	0.0	0.0	1.0	0.0	0.0	0.0	0.0	0.0	0.0	0.0	0.0	0.0	0.0	0.0	0.0
O43143	1665	uniprot	H. sapiens	1665	H. sapiens	DHX15	DEAH-box helicase 15	GO:0043279 response to alkaloid;GO:0000377 RNA splicing, via transesterification reactions with bulged adenosine as nucleophile;GO:0000398 mRNA splicing, via spliceosome		Enzymes; Predicted intracellular proteins; ENZYME proteins:Hydrolases	Nuclear speckles (Enhanced)			(M5926)HALLMARK MYC TARGETS V1	1.0	0.0	0.0	0.0	0.0	0.0	0.0	0.0	0.0	0.0	0.0	0.0	0.0	0.0	0.0	0.0	0.0	1.0	0.0	1.0
P46777	6125	uniprot	H. sapiens	6125	H. sapiens	RPL5	ribosomal protein L5	GO:2000435 negative regulation of protein neddylation;GO:1904667 negative regulation of ubiquitin protein ligase activity;GO:2000434 regulation of protein neddylation		Ribosomal proteins; Cancer-related genes:Mutational cancer driver genes; Disease related genes; Cancer-related genes:Mutated cancer genes; Predicted intracellular proteins	Cytosol;Endoplasmic reticulum (Supported); Additional: Nucleoli;Nucleoli rim		(M261)PID P53 REGULATION PATHWAY		1.0	0.0	1.0	1.0	0.0	1.0	0.0	1.0	0.0	0.0	1.0	0.0	0.0	1.0	0.0	0.0	0.0	0.0	0.0	0.0
P23258	7283	uniprot	H. sapiens	7283	H. sapiens	TUBG1	tubulin gamma 1	GO:0000212 meiotic spindle organization;GO:0007020 microtubule nucleation;GO:0031122 cytoplasmic microtubule organization		Disease related genes; FDA approved drug targets:Small molecule drugs; Predicted intracellular proteins		Vinblastine	(M129)PID PLK1 PATHWAY	(M5915)HALLMARK APICAL JUNCTION; (M5924)HALLMARK MTORC1 SIGNALING; (M5925)HALLMARK E2F TARGETS	0.0	0.0	0.0	0.0	0.0	0.0	1.0	1.0	0.0	0.0	0.0	0.0	0.0	0.0	1.0	0.0	0.0	0.0	0.0	0.0
P10909	1191	uniprot	H. sapiens	1191	H. sapiens	CLU	clusterin	GO:1902847 regulation of neuronal signal transduction;GO:1902998 positive regulation of neurofibrillary tangle assembly;GO:1905891 regulation of cellular response to thapsigargin		Predicted intracellular proteins; Candidate cardiovascular disease genes; Predicted secreted proteins; Cancer-related genes:Candidate cancer biomarkers		Zinc; Copper; Zinc acetate; Zinc chloride; Zinc sulfate, unspecified form	(M254)PID MYC REPRESS PATHWAY	(M5892)HALLMARK CHOLESTEROL HOMEOSTASIS; (M5946)HALLMARK COAGULATION; (M5902)HALLMARK APOPTOSIS	0.0	0.0	0.0	1.0	1.0	0.0	1.0	1.0	0.0	0.0	0.0	1.0	1.0	1.0	0.0	0.0	0.0	1.0	0.0	0.0
Q06587	6015	uniprot	H. sapiens	6015	H. sapiens	RING1	ring finger protein 1	GO:0035518 histone H2A monoubiquitination;GO:0033522 histone H2A ubiquitination;GO:0010390 histone monoubiquitination		ENZYME proteins:Transferases; Enzymes; Predicted intracellular proteins	Nucleoplasm (Approved); Additional: Cytosol				0.0	0.0	0.0	0.0	0.0	0.0	1.0	0.0	0.0	0.0	0.0	1.0	1.0	1.0	0.0	0.0	0.0	0.0	0.0	0.0
O75396	9554	uniprot	H. sapiens	9554	H. sapiens	SEC22B	SEC22 homolog B, vesicle trafficking protein	GO:1990668 vesicle fusion with endoplasmic reticulum-Golgi intermediate compartment (ERGIC) membrane;GO:0048280 vesicle fusion with Golgi apparatus;GO:1902902 negative regulation of autophagosome assembly		Predicted intracellular proteins				(M5910)HALLMARK PROTEIN SECRETION	0.0	0.0	0.0	0.0	0.0	0.0	1.0	1.0	0.0	0.0	0.0	1.0	0.0	1.0	0.0	0.0	0.0	0.0	0.0	0.0
O00505	3839	uniprot	H. sapiens	3839	H. sapiens	KPNA3	karyopherin subunit alpha 3	GO:0075732 viral penetration into host nucleus;GO:1902594 multi-organism nuclear import;GO:1902581 multi-organism cellular localization		Transporters:Transporter channels and pores; Predicted intracellular proteins	Cytosol;Nucleoplasm (Approved)				0.0	0.0	0.0	0.0	0.0	0.0	0.0	1.0	0.0	1.0	1.0	0.0	0.0	0.0	0.0	0.0	0.0	0.0	0.0	0.0
Q9Y2X3	51602	uniprot	H. sapiens	51602	H. sapiens	NOP58	NOP58 ribonucleoprotein	GO:0048254 snoRNA localization;GO:0006364 rRNA processing;GO:0006403 RNA localization		Predicted intracellular proteins	Nucleoli fibrillar center (Enhanced); Additional: Nucleoplasm				1.0	0.0	1.0	0.0	0.0	1.0	0.0	0.0	0.0	1.0	0.0	0.0	0.0	1.0	0.0	0.0	0.0	0.0	0.0	0.0
O95197	10313	uniprot	H. sapiens	10313	H. sapiens	RTN3	reticulon 3	GO:0071787 endoplasmic reticulum tubular network formation;GO:0071786 endoplasmic reticulum tubular network organization;GO:1902430 negative regulation of amyloid-beta formation		Predicted intracellular proteins	Endoplasmic reticulum (Supported)			(M5905)HALLMARK ADIPOGENESIS	0.0	0.0	0.0	1.0	0.0	0.0	0.0	0.0	0.0	0.0	0.0	0.0	0.0	0.0	0.0	0.0	0.0	0.0	0.0	0.0
O43399	7165	uniprot	H. sapiens	7165	H. sapiens	TPD52L2	TPD52 like 2	GO:0005975 carbohydrate metabolic process;GO:0044238 primary metabolic process;GO:0071704 organic substance metabolic process		Predicted intracellular proteins	Vesicles (Approved); Additional: Cytosol	Phenethyl Isothiocyanate			0.0	0.0	0.0	0.0	0.0	0.0	0.0	0.0	0.0	0.0	0.0	0.0	0.0	0.0	0.0	0.0	0.0	0.0	0.0	0.0
P30405	10105	uniprot	H. sapiens	10105	H. sapiens	PPIF	peptidylprolyl isomerase F	GO:0010849 regulation of proton-transporting ATPase activity, rotational mechanism;GO:2000276 negative regulation of oxidative phosphorylation uncoupler activity;GO:1902445 regulation of mitochondrial membrane permeability involved in programmed necrotic cell death		ENZYME proteins:Isomerase; Enzymes; Predicted intracellular proteins	Mitochondria (Supported)	Cyclosporine; Proline; Triglyme; Coumarin 120		(M5941)HALLMARK UV RESPONSE UP; (M5906)HALLMARK ESTROGEN RESPONSE EARLY; (M5907)HALLMARK ESTROGEN RESPONSE LATE	0.0	0.0	0.0	0.0	1.0	0.0	0.0	0.0	0.0	0.0	0.0	1.0	0.0	0.0	0.0	0.0	0.0	1.0	0.0	0.0
P47813	1964	uniprot	H. sapiens	1964	H. sapiens	EIF1AX	eukaryotic translation initiation factor 1A X-linked	GO:0006413 translational initiation;GO:0006412 translation;GO:0043043 peptide biosynthetic process		Predicted intracellular proteins	Cytosol (Approved)			(M5926)HALLMARK MYC TARGETS V1	0.0	0.0	0.0	1.0	0.0	0.0	0.0	0.0	0.0	0.0	0.0	0.0	0.0	0.0	0.0	0.0	0.0	0.0	0.0	0.0
P62937	5478	uniprot	H. sapiens	5478	H. sapiens	PPIA	peptidylprolyl isomerase A	GO:0019061 uncoating of virus;GO:0061944 negative regulation of protein K48-linked ubiquitination;GO:0061945 regulation of protein K48-linked ubiquitination		ENZYME proteins:Isomerase; Enzymes; Predicted secreted proteins; Predicted intracellular proteins		Cyclosporine; Proline; (3r)-1-Acetyl-3-Methylpiperidine; Ethyl Oxo(Piperidin-1-Yl)Acetate; Sanglifehrin A; Copper; Artenimol		(M5924)HALLMARK MTORC1 SIGNALING; (M5926)HALLMARK MYC TARGETS V1; (M5937)HALLMARK GLYCOLYSIS	0.0	0.0	0.0	0.0	1.0	0.0	1.0	0.0	0.0	0.0	1.0	1.0	1.0	0.0	0.0	0.0	0.0	1.0	0.0	0.0
Q6DD88	25923	uniprot	H. sapiens	25923	H. sapiens	ATL3	atlastin GTPase 3	GO:1903373 positive regulation of endoplasmic reticulum tubular network organization;GO:1903371 regulation of endoplasmic reticulum tubular network organization;GO:0071786 endoplasmic reticulum tubular network organization		Disease related genes; Predicted intracellular proteins	Endoplasmic reticulum (Enhanced)				0.0	0.0	0.0	0.0	0.0	0.0	0.0	0.0	0.0	0.0	0.0	0.0	0.0	0.0	0.0	0.0	0.0	0.0	0.0	0.0
Q12874	10946	uniprot	H. sapiens	10946	H. sapiens	SF3A3	splicing factor 3a subunit 3	GO:1903241 U2-type prespliceosome assembly;GO:0000389 mRNA 3'-splice site recognition;GO:0006376 mRNA splice site selection		Predicted intracellular proteins	Nuclear speckles (Supported); Additional: Nucleoplasm	Phenethyl Isothiocyanate		(M5898)HALLMARK DNA REPAIR	1.0	0.0	1.0	0.0	0.0	0.0	0.0	0.0	0.0	0.0	0.0	0.0	0.0	0.0	0.0	0.0	0.0	0.0	0.0	1.0
O43615	10469	uniprot	H. sapiens	10469	H. sapiens	TIMM44	translocase of inner mitochondrial membrane 44	GO:0030150 protein import into mitochondrial matrix;GO:0044743 protein transmembrane import into intracellular organelle;GO:0065002 intracellular protein transmembrane transport		Predicted intracellular proteins	Mitochondria (Enhanced)				0.0	0.0	0.0	0.0	0.0	0.0	0.0	1.0	0.0	0.0	0.0	0.0	0.0	0.0	0.0	0.0	0.0	0.0	0.0	0.0
P25788	5684	uniprot	H. sapiens	5684	H. sapiens	PSMA3	proteasome 20S subunit alpha 3	GO:0010499 proteasomal ubiquitin-independent protein catabolic process;GO:0006521 regulation of cellular amino acid metabolic process;GO:1902036 regulation of hematopoietic stem cell differentiation		Predicted intracellular proteins; Enzymes; Peptidases:Threonine-type peptidases; ENZYME proteins:Hydrolases		(3AR,6R,6AS)-6-((S)-((S)-CYCLOHEX-2-ENYL)(HYDROXY)METHYL)-6A-METHYL-4-OXO-HEXAHYDRO-2H-FURO[3,2-C]PYRROLE-6-CARBALDEHYDE; Phenethyl Isothiocyanate	(M14)PID AURORA B PATHWAY	(M5911)HALLMARK INTERFERON ALPHA RESPONSE; (M5913)HALLMARK INTERFERON GAMMA RESPONSE; (M5924)HALLMARK MTORC1 SIGNALING	1.0	0.0	0.0	0.0	0.0	0.0	1.0	0.0	1.0	0.0	1.0	0.0	0.0	1.0	1.0	0.0	1.0	0.0	0.0	0.0
Q07021	708	uniprot	H. sapiens	708	H. sapiens	C1QBP	complement C1q binding protein	GO:0039534 negative regulation of MDA-5 signaling pathway;GO:0042256 mature ribosome assembly;GO:1901165 positive regulation of trophoblast cell migration		Transporters; Disease related genes; Potential drug targets; Cancer-related genes:Candidate cancer biomarkers; Predicted intracellular proteins	Plasma membrane (Approved); Additional: Mitochondria	Hyaluronic acid; Copper		(M5926)HALLMARK MYC TARGETS V1	1.0	0.0	1.0	1.0	0.0	1.0	1.0	0.0	1.0	1.0	1.0	1.0	1.0	1.0	0.0	0.0	1.0	0.0	0.0	0.0
P42167	7112	uniprot	H. sapiens	7112	H. sapiens	TMPO	thymopoietin	GO:0006355 regulation of transcription, DNA-templated;GO:1903506 regulation of nucleic acid-templated transcription;GO:2001141 regulation of RNA biosynthetic process		Predicted intracellular proteins	Nuclear membrane (Enhanced)			(M5901)HALLMARK G2M CHECKPOINT; (M5925)HALLMARK E2F TARGETS	0.0	0.0	0.0	0.0	0.0	0.0	0.0	0.0	0.0	0.0	0.0	0.0	0.0	0.0	1.0	0.0	0.0	0.0	0.0	0.0
P28070	5692	uniprot	H. sapiens	5692	H. sapiens	PSMB4	proteasome 20S subunit beta 4	GO:0002862 negative regulation of inflammatory response to antigenic stimulus;GO:0010499 proteasomal ubiquitin-independent protein catabolic process;GO:0002861 regulation of inflammatory response to antigenic stimulus		Predicted intracellular proteins; Enzymes; Peptidases:Threonine-type peptidases; ENZYME proteins:Hydrolases	Nucleoplasm (Supported); Additional: Mitochondria	(3AR,6R,6AS)-6-((S)-((S)-CYCLOHEX-2-ENYL)(HYDROXY)METHYL)-6A-METHYL-4-OXO-HEXAHYDRO-2H-FURO[3,2-C]PYRROLE-6-CARBALDEHYDE			1.0	0.0	0.0	0.0	0.0	0.0	1.0	0.0	1.0	0.0	1.0	0.0	0.0	1.0	1.0	0.0	0.0	0.0	0.0	0.0
