# Supplementary material for: The RNA-dependent association of phosphatidylinositol 4,5-bisphosphate with intrinsically disordered proteins contribute to nuclear compartmentalization
Source: PLoS Genet. 2024 Dec 2;20(12):e1011462. doi: 10.1371/journal.pgen.1011462 (PMC11668513; doi:10.1371/journal.pgen.1011462)
Supplement: S18 Table — (XLSX) [file pgen.1011462.s041.xlsx]

## Sheet: S18 Table
S18 Table. Gene ontology analysis of biological processes associated with RNA-dependent PIP2-associated (RDPA) proteome compared to human proteome.
The functional analysis of the RNA-dependent PIP2-associated (RDPA) proteome with focus on biological processes was performed by the Metascape tool (http://metascape.org) using the default settings. As an input, one majority protein ID was selected per protein group, resulting in the protein list of 168 proteins. The analysis was performed against a default Metascape background set. The enriched …
GroupID	Category	Term	Description	LogP	Log(q-value)	InTerm_InList	Genes	Symbols
1_Summary	GO Biological Processes	GO:0006397	mRNA processing	-25.3193	-20.9614	35/549	708,1207,1665,2962,2963,4691,5411,6829,6830,8161,9343,9406,9775,9879,10084,10283,10594,10768,10921,10946,22985,23020,23028,23210,23524,25980,27336,51329,51428,51729,55421,55677,57703,92906,728642,9360,5682,5684,5692,5903,6125,6169,6418,8125,9692,23246,27042,27043,51602,387338,5496	C1QBP,CLNS1A,DHX15,GTF2F1,GTF2F2,NCL,PNN,SUPT5H,SUPT6H,COIL,EFTUD2,ZRANB2,EIF4A3,DDX46,PQBP1,CWC27,PRPF8,AHCYL1,RNPS1,SF3A3,ACIN1,SNRNP200,KDM1A,JMJD6,SRRM2,AAR2,HTATSF1,ARL6IP4,DDX41,WBP11,NCBP3,IWS1,CWC22,HNRNPLL,CDK11A,PPIG,PSMA1,PSMA3,PSMB4,RANBP2,RPL5,RPL38,SET,ANP32A,PRORP,BOP1,UTP25,PELP1,NOP58,NSUN4,PPM1G
1_Member	GO Biological Processes	GO:0006397	mRNA processing	-25.3193	-20.9614	35/549	708,1207,1665,2962,2963,4691,5411,6829,6830,8161,9343,9406,9775,9879,10084,10283,10594,10768,10921,10946,22985,23020,23028,23210,23524,25980,27336,51329,51428,51729,55421,55677,57703,92906,728642	C1QBP,CLNS1A,DHX15,GTF2F1,GTF2F2,NCL,PNN,SUPT5H,SUPT6H,COIL,EFTUD2,ZRANB2,EIF4A3,DDX46,PQBP1,CWC27,PRPF8,AHCYL1,RNPS1,SF3A3,ACIN1,SNRNP200,KDM1A,JMJD6,SRRM2,AAR2,HTATSF1,ARL6IP4,DDX41,WBP11,NCBP3,IWS1,CWC22,HNRNPLL,CDK11A
1_Member	GO Biological Processes	GO:0008380	RNA splicing	-23.6439	-19.5871	32/482	708,1207,1665,2962,2963,4691,5411,6830,8161,9343,9360,9406,9775,9879,10084,10283,10594,10921,10946,22985,23020,23028,23210,23524,25980,27336,51329,51428,51729,55677,57703,92906	C1QBP,CLNS1A,DHX15,GTF2F1,GTF2F2,NCL,PNN,SUPT6H,COIL,EFTUD2,PPIG,ZRANB2,EIF4A3,DDX46,PQBP1,CWC27,PRPF8,RNPS1,SF3A3,ACIN1,SNRNP200,KDM1A,JMJD6,SRRM2,AAR2,HTATSF1,ARL6IP4,DDX41,WBP11,IWS1,CWC22,HNRNPLL
1_Member	Reactome Gene Sets	R-HSA-8953854	Metabolism of RNA	-19.264	-15.3832	32/673	1207,1665,2962,2963,4691,5682,5684,5692,5903,6125,6169,6418,6829,8125,9343,9692,9775,9879,10084,10283,10594,10921,10946,23020,23246,23524,27042,27043,51602,51729,57703,387338	CLNS1A,DHX15,GTF2F1,GTF2F2,NCL,PSMA1,PSMA3,PSMB4,RANBP2,RPL5,RPL38,SET,SUPT5H,ANP32A,EFTUD2,PRORP,EIF4A3,DDX46,PQBP1,CWC27,PRPF8,RNPS1,SF3A3,SNRNP200,BOP1,SRRM2,UTP25,PELP1,NOP58,WBP11,CWC22,NSUN4
1_Member	GO Biological Processes	GO:0000377	RNA splicing, via transesterification reactions with bulged adenosine as nucleophile	-18.2092	-14.5503	25/385	708,1207,1665,2962,2963,4691,5411,8161,9343,9775,9879,10084,10283,10594,10921,10946,23020,23028,23210,23524,25980,27336,51428,51729,57703	C1QBP,CLNS1A,DHX15,GTF2F1,GTF2F2,NCL,PNN,COIL,EFTUD2,EIF4A3,DDX46,PQBP1,CWC27,PRPF8,RNPS1,SF3A3,SNRNP200,KDM1A,JMJD6,SRRM2,AAR2,HTATSF1,DDX41,WBP11,CWC22
1_Member	GO Biological Processes	GO:0000398	mRNA splicing, via spliceosome	-18.2092	-14.5503	25/385	708,1207,1665,2962,2963,4691,5411,8161,9343,9775,9879,10084,10283,10594,10921,10946,23020,23028,23210,23524,25980,27336,51428,51729,57703	C1QBP,CLNS1A,DHX15,GTF2F1,GTF2F2,NCL,PNN,COIL,EFTUD2,EIF4A3,DDX46,PQBP1,CWC27,PRPF8,RNPS1,SF3A3,SNRNP200,KDM1A,JMJD6,SRRM2,AAR2,HTATSF1,DDX41,WBP11,CWC22
1_Member	GO Biological Processes	GO:0000375	RNA splicing, via transesterification reactions	-18.1286	-14.5489	25/388	708,1207,1665,2962,2963,4691,5411,8161,9343,9775,9879,10084,10283,10594,10921,10946,23020,23028,23210,23524,25980,27336,51428,51729,57703	C1QBP,CLNS1A,DHX15,GTF2F1,GTF2F2,NCL,PNN,COIL,EFTUD2,EIF4A3,DDX46,PQBP1,CWC27,PRPF8,RNPS1,SF3A3,SNRNP200,KDM1A,JMJD6,SRRM2,AAR2,HTATSF1,DDX41,WBP11,CWC22
1_Member	CORUM	CORUM:351	Spliceosome	-14.2078	-10.8499	15/141	1665,5496,9343,9775,9879,10594,10921,10946,22985,23020,23524,27336,51428,51729,57703	DHX15,PPM1G,EFTUD2,EIF4A3,DDX46,PRPF8,RNPS1,SF3A3,ACIN1,SNRNP200,SRRM2,HTATSF1,DDX41,WBP11,CWC22
1_Member	Reactome Gene Sets	R-HSA-72163	mRNA Splicing - Major Pathway	-12.5225	-9.2438	15/183	1665,2962,2963,9343,9775,9879,10084,10283,10594,10921,10946,23020,23524,51729,57703	DHX15,GTF2F1,GTF2F2,EFTUD2,EIF4A3,DDX46,PQBP1,CWC27,PRPF8,RNPS1,SF3A3,SNRNP200,SRRM2,WBP11,CWC22
1_Member	Reactome Gene Sets	R-HSA-72172	mRNA Splicing	-12.2503	-9.0064	15/191	1665,2962,2963,9343,9775,9879,10084,10283,10594,10921,10946,23020,23524,51729,57703	DHX15,GTF2F1,GTF2F2,EFTUD2,EIF4A3,DDX46,PQBP1,CWC27,PRPF8,RNPS1,SF3A3,SNRNP200,SRRM2,WBP11,CWC22
1_Member	Reactome Gene Sets	R-HSA-72203	Processing of Capped Intron-Containing Pre-mRNA	-11.828	-8.61627	16/244	1665,2962,2963,5903,9343,9775,9879,10084,10283,10594,10921,10946,23020,23524,51729,57703	DHX15,GTF2F1,GTF2F2,RANBP2,EFTUD2,EIF4A3,DDX46,PQBP1,CWC27,PRPF8,RNPS1,SF3A3,SNRNP200,SRRM2,WBP11,CWC22
1_Member	CORUM	CORUM:1181	C complex spliceosome	-10.4033	-7.38785	10/79	5411,9343,9775,10283,10594,10946,23020,23524,51428,57703	PNN,EFTUD2,EIF4A3,CWC27,PRPF8,SF3A3,SNRNP200,SRRM2,DDX41,CWC22
1_Member	KEGG Pathway	hsa03040	Spliceosome	-8.12063	-5.34253	10/134	1665,9343,9775,9879,10084,10594,10946,22985,23020,51729	DHX15,EFTUD2,EIF4A3,DDX46,PQBP1,PRPF8,SF3A3,ACIN1,SNRNP200,WBP11
1_Member	KEGG Pathway	ko03040	Spliceosome	-8.12063	-5.34253	10/134	1665,9343,9775,9879,10084,10594,10946,22985,23020,51729	DHX15,EFTUD2,EIF4A3,DDX46,PQBP1,PRPF8,SF3A3,ACIN1,SNRNP200,WBP11
1_Member	Reactome Gene Sets	R-HSA-72165	mRNA Splicing - Minor Pathway	-4.85434	-2.58637	5/52	2962,2963,9343,10594,23020	GTF2F1,GTF2F2,EFTUD2,PRPF8,SNRNP200
1_Member	CORUM	CORUM:1335	SNW1 complex	-3.8118	-1.80915	3/18	9343,10594,23020	EFTUD2,PRPF8,SNRNP200
2_Summary	GO Biological Processes	GO:0006368	transcription elongation from RNA polymerase II promoter	-15.6618	-12.149	14/90	2146,2962,2963,4298,6829,6830,8178,22936,23168,23476,27125,55677,56943,85403,27336,2960,2961	EZH2,GTF2F1,GTF2F2,MLLT1,SUPT5H,SUPT6H,ELL,ELL2,RTF1,BRD4,AFF4,IWS1,ENY2,EAF1,HTATSF1,GTF2E1,GTF2E2
2_Member	GO Biological Processes	GO:0006368	transcription elongation from RNA polymerase II promoter	-15.6618	-12.149	14/90	2146,2962,2963,4298,6829,6830,8178,22936,23168,23476,27125,55677,56943,85403	EZH2,GTF2F1,GTF2F2,MLLT1,SUPT5H,SUPT6H,ELL,ELL2,RTF1,BRD4,AFF4,IWS1,ENY2,EAF1
2_Member	GO Biological Processes	GO:0006354	DNA-templated transcription, elongation	-15.3293	-11.8745	15/119	2146,2962,2963,4298,6829,6830,8178,22936,23168,23476,27125,27336,55677,56943,85403	EZH2,GTF2F1,GTF2F2,MLLT1,SUPT5H,SUPT6H,ELL,ELL2,RTF1,BRD4,AFF4,HTATSF1,IWS1,ENY2,EAF1
2_Member	Reactome Gene Sets	R-HSA-674695	RNA Polymerase II Pre-transcription Events	-13.0305	-9.71402	12/84	2960,2961,2962,2963,4298,6829,6830,8178,23168,27125,55677,85403	GTF2E1,GTF2E2,GTF2F1,GTF2F2,MLLT1,SUPT5H,SUPT6H,ELL,RTF1,AFF4,IWS1,EAF1
2_Member	Reactome Gene Sets	R-HSA-112382	Formation of RNA Pol II elongation complex	-11.5673	-8.43985	10/61	2962,2963,4298,6829,6830,8178,23168,27125,55677,85403	GTF2F1,GTF2F2,MLLT1,SUPT5H,SUPT6H,ELL,RTF1,AFF4,IWS1,EAF1
2_Member	Reactome Gene Sets	R-HSA-75955	RNA Polymerase II Transcription Elongation	-11.5673	-8.43985	10/61	2962,2963,4298,6829,6830,8178,23168,27125,55677,85403	GTF2F1,GTF2F2,MLLT1,SUPT5H,SUPT6H,ELL,RTF1,AFF4,IWS1,EAF1
2_Member	GO Biological Processes	GO:0032784	regulation of DNA-templated transcription, elongation	-9.12588	-6.2304	8/52	2146,2962,6829,6830,8178,23476,27336,85403	EZH2,GTF2F1,SUPT5H,SUPT6H,ELL,BRD4,HTATSF1,EAF1
2_Member	CORUM	CORUM:6084	AFF4 super elongation complex (SEC)	-8.5196	-5.66687	5/11	4298,8178,22936,27125,85403	MLLT1,ELL,ELL2,AFF4,EAF1
2_Member	GO Biological Processes	GO:0034243	regulation of transcription elongation from RNA polymerase II promoter	-7.60008	-4.92344	6/31	2146,2962,6830,8178,23476,85403	EZH2,GTF2F1,SUPT6H,ELL,BRD4,EAF1
2_Member	GO Biological Processes	GO:0032786	positive regulation of DNA-templated transcription, elongation	-6.39725	-3.89063	5/26	2962,6829,6830,8178,23476	GTF2F1,SUPT5H,SUPT6H,ELL,BRD4
2_Member	GO Biological Processes	GO:0032968	positive regulation of transcription elongation from RNA polymerase II promoter	-6.25358	-3.75303	4/12	2962,6830,8178,23476	GTF2F1,SUPT6H,ELL,BRD4
3_Summary	GO Biological Processes	GO:0022613	ribonucleoprotein complex biogenesis	-14.3167	-10.9131	24/511	708,1207,3646,4869,6125,6169,8161,8663,8664,9221,9775,10360,10594,10728,10946,23020,23246,25980,27042,27043,51602,51729,54853,387338,219402	C1QBP,CLNS1A,EIF3E,NPM1,RPL5,RPL38,COIL,EIF3C,EIF3D,NOLC1,EIF4A3,NPM3,PRPF8,PTGES3,SF3A3,SNRNP200,BOP1,AAR2,UTP25,PELP1,NOP58,WBP11,WDR55,NSUN4,MTIF3
3_Member	GO Biological Processes	GO:0022613	ribonucleoprotein complex biogenesis	-14.3167	-10.9131	24/511	708,1207,3646,4869,6125,6169,8161,8663,8664,9221,9775,10360,10594,10728,10946,23020,23246,25980,27042,27043,51602,51729,54853,387338	C1QBP,CLNS1A,EIF3E,NPM1,RPL5,RPL38,COIL,EIF3C,EIF3D,NOLC1,EIF4A3,NPM3,PRPF8,PTGES3,SF3A3,SNRNP200,BOP1,AAR2,UTP25,PELP1,NOP58,WBP11,WDR55,NSUN4
3_Member	GO Biological Processes	GO:0071826	ribonucleoprotein complex subunit organization	-10.6936	-7.63671	16/290	708,1207,3646,4869,6125,6169,8161,8663,8664,10594,10728,10946,23020,23246,25980,219402	C1QBP,CLNS1A,EIF3E,NPM1,RPL5,RPL38,COIL,EIF3C,EIF3D,PRPF8,PTGES3,SF3A3,SNRNP200,BOP1,AAR2,MTIF3
3_Member	GO Biological Processes	GO:0022618	ribonucleoprotein complex assembly	-9.96217	-6.98451	15/276	708,1207,3646,4869,6125,6169,8161,8663,8664,10594,10728,10946,23020,23246,25980	C1QBP,CLNS1A,EIF3E,NPM1,RPL5,RPL38,COIL,EIF3C,EIF3D,PRPF8,PTGES3,SF3A3,SNRNP200,BOP1,AAR2
3_Member	GO Biological Processes	GO:0000387	spliceosomal snRNP assembly	-3.59551	-1.66287	4/52	1207,8161,10594,25980	CLNS1A,COIL,PRPF8,AAR2
4_Summary	KEGG Pathway	ko03013	RNA transport	-11.712	-8.53018	14/171	1207,1964,3646,5411,5903,5905,8663,8664,8891,8893,9669,9775,10921,22985,708,1191,4691,4869,6125,6169,6472,6949,9221,10313,55037,92906,10352,219402,801,1460,2962,3066,10211,23028	CLNS1A,EIF1AX,EIF3E,PNN,RANBP2,RANGAP1,EIF3C,EIF3D,EIF2B3,EIF2B5,EIF5B,EIF4A3,RNPS1,ACIN1,C1QBP,CLU,NCL,NPM1,RPL5,RPL38,SHMT2,TCOF1,NOLC1,RTN3,PTCD3,HNRNPLL,WARS2,MTIF3,CALM1,CSNK2B,GTF2F1,HDAC2,FLOT1,KDM1A
4_Member	KEGG Pathway	ko03013	RNA transport	-11.712	-8.53018	14/171	1207,1964,3646,5411,5903,5905,8663,8664,8891,8893,9669,9775,10921,22985	CLNS1A,EIF1AX,EIF3E,PNN,RANBP2,RANGAP1,EIF3C,EIF3D,EIF2B3,EIF2B5,EIF5B,EIF4A3,RNPS1,ACIN1
4_Member	KEGG Pathway	hsa03013	RNA transport	-11.4077	-8.30511	14/180	1207,1964,3646,5411,5903,5905,8663,8664,8891,8893,9669,9775,10921,22985	CLNS1A,EIF1AX,EIF3E,PNN,RANBP2,RANGAP1,EIF3C,EIF3D,EIF2B3,EIF2B5,EIF5B,EIF4A3,RNPS1,ACIN1
4_Member	GO Biological Processes	GO:0034248	regulation of cellular amide metabolic process	-8.79838	-5.93186	18/511	708,1191,3646,4691,4869,6125,6169,6472,6949,8663,8664,8893,9221,9669,9775,10313,55037,92906	C1QBP,CLU,EIF3E,NCL,NPM1,RPL5,RPL38,SHMT2,TCOF1,EIF3C,EIF3D,EIF2B5,NOLC1,EIF5B,EIF4A3,RTN3,PTCD3,HNRNPLL
4_Member	GO Biological Processes	GO:0006417	regulation of translation	-8.14697	-5.34539	16/434	708,3646,4691,4869,6125,6169,6472,6949,8663,8664,8893,9221,9669,9775,55037,92906	C1QBP,EIF3E,NCL,NPM1,RPL5,RPL38,SHMT2,TCOF1,EIF3C,EIF3D,EIF2B5,NOLC1,EIF5B,EIF4A3,PTCD3,HNRNPLL
4_Summary	GO Biological Processes	GO:0006412	translation	-7.92079	-5.16497	20/725	708,1964,3646,4691,4869,6125,6169,6472,6949,8663,8664,8891,8893,9221,9669,9775,10352,55037,92906,219402	C1QBP,EIF1AX,EIF3E,NCL,NPM1,RPL5,RPL38,SHMT2,TCOF1,EIF3C,EIF3D,EIF2B3,EIF2B5,NOLC1,EIF5B,EIF4A3,WARS2,PTCD3,HNRNPLL,MTIF3
4_Member	WikiPathways	WP107	Translation Factors	-7.75211	-5.02161	7/50	1964,3646,8663,8664,8891,8893,9669	EIF1AX,EIF3E,EIF3C,EIF3D,EIF2B3,EIF2B5,EIF5B
4_Member	GO Biological Processes	GO:0043043	peptide biosynthetic process	-7.66756	-4.97244	20/751	708,1964,3646,4691,4869,6125,6169,6472,6949,8663,8664,8891,8893,9221,9669,9775,10352,55037,92906,219402	C1QBP,EIF1AX,EIF3E,NCL,NPM1,RPL5,RPL38,SHMT2,TCOF1,EIF3C,EIF3D,EIF2B3,EIF2B5,NOLC1,EIF5B,EIF4A3,WARS2,PTCD3,HNRNPLL,MTIF3
4_Member	GO Biological Processes	GO:0006413	translational initiation	-7.65266	-4.96688	11/193	1964,3646,4869,6125,6169,8663,8664,8891,8893,9669,219402	EIF1AX,EIF3E,NPM1,RPL5,RPL38,EIF3C,EIF3D,EIF2B3,EIF2B5,EIF5B,MTIF3
4_Member	Reactome Gene Sets	R-HSA-72613	Eukaryotic Translation Initiation	-7.41207	-4.76176	9/119	1964,3646,6125,6169,8663,8664,8891,8893,9669	EIF1AX,EIF3E,RPL5,RPL38,EIF3C,EIF3D,EIF2B3,EIF2B5,EIF5B
4_Member	Reactome Gene Sets	R-HSA-72737	Cap-dependent Translation Initiation	-7.41207	-4.76176	9/119	1964,3646,6125,6169,8663,8664,8891,8893,9669	EIF1AX,EIF3E,RPL5,RPL38,EIF3C,EIF3D,EIF2B3,EIF2B5,EIF5B
4_Member	GO Biological Processes	GO:1902415	regulation of mRNA binding	-6.8418	-4.24899	4/9	3646,8663,8664,9775	EIF3E,EIF3C,EIF3D,EIF4A3
4_Member	Reactome Gene Sets	R-HSA-72766	Translation	-6.75264	-4.18009	12/291	1964,3646,6125,6169,8663,8664,8891,8893,9669,10352,55037,219402	EIF1AX,EIF3E,RPL5,RPL38,EIF3C,EIF3D,EIF2B3,EIF2B5,EIF5B,WARS2,PTCD3,MTIF3
4_Member	GO Biological Processes	GO:1905214	regulation of RNA binding	-6.42767	-3.91489	4/11	3646,8663,8664,9775	EIF3E,EIF3C,EIF3D,EIF4A3
4_Member	GO Biological Processes	GO:0034250	positive regulation of cellular amide metabolic process	-6.21895	-3.72439	9/164	708,1191,3646,4869,6125,8663,8664,8893,9775	C1QBP,CLU,EIF3E,NPM1,RPL5,EIF3C,EIF3D,EIF2B5,EIF4A3
4_Member	GO Biological Processes	GO:0045727	positive regulation of translation	-5.88592	-3.41454	8/133	708,3646,4869,6125,8663,8664,8893,9775	C1QBP,EIF3E,NPM1,RPL5,EIF3C,EIF3D,EIF2B5,EIF4A3
4_Member	Reactome Gene Sets	R-HSA-72706	GTP hydrolysis and joining of the 60S ribosomal subunit	-5.32559	-2.96706	7/112	1964,3646,6125,6169,8663,8664,9669	EIF1AX,EIF3E,RPL5,RPL38,EIF3C,EIF3D,EIF5B
4_Member	GO Biological Processes	GO:1902416	positive regulation of mRNA binding	-5.15866	-2.83421	3/7	3646,8663,8664	EIF3E,EIF3C,EIF3D
4_Member	GO Biological Processes	GO:1905216	positive regulation of RNA binding	-4.95643	-2.65925	3/8	3646,8663,8664	EIF3E,EIF3C,EIF3D
4_Member	Reactome Gene Sets	R-HSA-72689	Formation of a pool of free 40S subunits	-4.51216	-2.31264	6/101	1964,3646,6125,6169,8663,8664	EIF1AX,EIF3E,RPL5,RPL38,EIF3C,EIF3D
4_Member	CORUM	CORUM:742	eIF3 complex (EIF3S6, EIF3S5, EIF3S4, EIF3S3, EIF3S6IP, EIF3S2, EIF3S9, EIF3S12, EIF3S10, EIF3S8, EIF3S1, EIF3S7)	-4.36975	-2.21053	3/12	3646,8663,8664	EIF3E,EIF3C,EIF3D
4_Member	GO Biological Processes	GO:0002183	cytoplasmic translational initiation	-4.32588	-2.18284	4/34	3646,8663,8664,8891	EIF3E,EIF3C,EIF3D,EIF2B3
4_Member	Reactome Gene Sets	R-HSA-156827	L13a-mediated translational silencing of Ceruloplasmin expression	-4.2812	-2.14394	6/111	1964,3646,6125,6169,8663,8664	EIF1AX,EIF3E,RPL5,RPL38,EIF3C,EIF3D
4_Member	CORUM	CORUM:1097	eIF3 complex (EIF3S6, EIF3S5, EIF3S4, EIF3S3, EIF3S6IP, EIF3S2, EIF3S9, EIF3S12, EIF3S10, EIF3S8, EIF3S1, EIF3S7, PCID1)	-4.25769	-2.13281	3/13	3646,8663,8664	EIF3E,EIF3C,EIF3D
4_Member	GO Biological Processes	GO:0051098	regulation of binding	-4.2085	-2.1083	10/362	801,1460,2962,3066,3646,8663,8664,9775,10211,23028	CALM1,CSNK2B,GTF2F1,HDAC2,EIF3E,EIF3C,EIF3D,EIF4A3,FLOT1,KDM1A
4_Member	GO Biological Processes	GO:0001732	formation of cytoplasmic translation initiation complex	-3.97153	-1.93171	3/16	3646,8663,8664	EIF3E,EIF3C,EIF3D
4_Member	Reactome Gene Sets	R-HSA-72695	Formation of the ternary complex, and subsequently, the 43S complex	-3.62828	-1.6837	4/51	1964,3646,8663,8664	EIF1AX,EIF3E,EIF3C,EIF3D
4_Member	GO Biological Processes	GO:0002181	cytoplasmic translation	-3.45152	-1.55903	5/102	3646,6169,8663,8664,8891	EIF3E,RPL38,EIF3C,EIF3D,EIF2B3
4_Member	Reactome Gene Sets	R-HSA-72649	Translation initiation complex formation	-3.41233	-1.5272	4/58	1964,3646,8663,8664	EIF1AX,EIF3E,EIF3C,EIF3D
4_Member	Reactome Gene Sets	R-HSA-72702	Ribosomal scanning and start codon recognition	-3.41233	-1.5272	4/58	1964,3646,8663,8664	EIF1AX,EIF3E,EIF3C,EIF3D
4_Member	Reactome Gene Sets	R-HSA-72662	Activation of the mRNA upon binding of the cap-binding complex and eIFs, and subsequent binding to 43S	-3.38382	-1.50307	4/59	1964,3646,8663,8664	EIF1AX,EIF3E,EIF3C,EIF3D
4_Member	GO Biological Processes	GO:0051099	positive regulation of binding	-3.20723	-1.35586	6/175	801,3646,8663,8664,10211,23028	CALM1,EIF3E,EIF3C,EIF3D,FLOT1,KDM1A
5_Summary	GO Biological Processes	GO:0006457	protein folding	-10.9496	-7.87051	15/235	1191,1457,1459,1460,2773,2782,3336,5478,5479,5903,9360,10105,10283,10728,10961	CLU,CSNK2A1,CSNK2A2,CSNK2B,GNAI3,GNB1,HSPE1,PPIA,PPIB,RANBP2,PPIG,PPIF,CWC27,PTGES3,ERP29
5_Member	GO Biological Processes	GO:0006457	protein folding	-10.9496	-7.87051	15/235	1191,1457,1459,1460,2773,2782,3336,5478,5479,5903,9360,10105,10283,10728,10961	CLU,CSNK2A1,CSNK2A2,CSNK2B,GNAI3,GNB1,HSPE1,PPIA,PPIB,RANBP2,PPIG,PPIF,CWC27,PTGES3,ERP29
5_Member	GO Biological Processes	GO:0000413	protein peptidyl-prolyl isomerization	-6.70746	-4.14347	6/43	5478,5479,5903,9360,10105,10283	PPIA,PPIB,RANBP2,PPIG,PPIF,CWC27
5_Member	GO Biological Processes	GO:0018208	peptidyl-proline modification	-5.87262	-3.40684	6/59	5478,5479,5903,9360,10105,10283	PPIA,PPIB,RANBP2,PPIG,PPIF,CWC27
6_Summary	GO Biological Processes	GO:0034660	ncRNA metabolic process	-10.423	-7.38785	21/580	2960,2961,2962,2963,4691,6125,6949,8178,9221,9692,9775,10352,10360,22936,23246,27042,27043,51602,51729,54853,387338,708,4869,6169	GTF2E1,GTF2E2,GTF2F1,GTF2F2,NCL,RPL5,TCOF1,ELL,NOLC1,PRORP,EIF4A3,WARS2,NPM3,ELL2,BOP1,UTP25,PELP1,NOP58,WBP11,WDR55,NSUN4,C1QBP,NPM1,RPL38
6_Member	GO Biological Processes	GO:0034660	ncRNA metabolic process	-10.423	-7.38785	21/580	2960,2961,2962,2963,4691,6125,6949,8178,9221,9692,9775,10352,10360,22936,23246,27042,27043,51602,51729,54853,387338	GTF2E1,GTF2E2,GTF2F1,GTF2F2,NCL,RPL5,TCOF1,ELL,NOLC1,PRORP,EIF4A3,WARS2,NPM3,ELL2,BOP1,UTP25,PELP1,NOP58,WBP11,WDR55,NSUN4
6_Member	GO Biological Processes	GO:0042254	ribosome biogenesis	-8.34653	-5.50717	14/307	708,4869,6125,6169,9221,9775,10360,23246,27042,27043,51602,51729,54853,387338	C1QBP,NPM1,RPL5,RPL38,NOLC1,EIF4A3,NPM3,BOP1,UTP25,PELP1,NOP58,WBP11,WDR55,NSUN4
6_Member	GO Biological Processes	GO:0016072	rRNA metabolic process	-8.16329	-5.34948	13/265	4691,6125,6949,9221,9775,10360,23246,27042,27043,51602,51729,54853,387338	NCL,RPL5,TCOF1,NOLC1,EIF4A3,NPM3,BOP1,UTP25,PELP1,NOP58,WBP11,WDR55,NSUN4
6_Member	GO Biological Processes	GO:0006364	rRNA processing	-6.91375	-4.31175	11/228	6125,9221,9775,10360,23246,27042,27043,51602,51729,54853,387338	RPL5,NOLC1,EIF4A3,NPM3,BOP1,UTP25,PELP1,NOP58,WBP11,WDR55,NSUN4
6_Member	Reactome Gene Sets	R-HSA-72312	rRNA processing	-5.43372	-3.04433	9/204	4691,6125,6169,9692,23246,27042,27043,51602,387338	NCL,RPL5,RPL38,PRORP,BOP1,UTP25,PELP1,NOP58,NSUN4
6_Member	GO Biological Processes	GO:0034470	ncRNA processing	-5.30696	-2.95768	12/400	6125,9221,9692,9775,10360,23246,27042,27043,51602,51729,54853,387338	RPL5,NOLC1,PRORP,EIF4A3,NPM3,BOP1,UTP25,PELP1,NOP58,WBP11,WDR55,NSUN4
6_Member	GO Biological Processes	GO:0042255	ribosome assembly	-4.4117	-2.23566	5/64	708,4869,6125,6169,23246	C1QBP,NPM1,RPL5,RPL38,BOP1
6_Member	Reactome Gene Sets	R-HSA-6791226	Major pathway of rRNA processing in the nucleolus and cytosol	-3.9374	-1.9038	7/184	4691,6125,6169,23246,27042,27043,51602	NCL,RPL5,RPL38,BOP1,UTP25,PELP1,NOP58
6_Member	Reactome Gene Sets	R-HSA-8868773	rRNA processing in the nucleus and cytosol	-3.79522	-1.80283	7/194	4691,6125,6169,23246,27042,27043,51602	NCL,RPL5,RPL38,BOP1,UTP25,PELP1,NOP58
6_Member	GO Biological Processes	GO:0000027	ribosomal large subunit assembly	-3.22696	-1.36877	3/28	6125,6169,23246	RPL5,RPL38,BOP1
6_Member	GO Biological Processes	GO:0042273	ribosomal large subunit biogenesis	-3.05543	-1.23663	4/72	4869,6125,6169,23246	NPM1,RPL5,RPL38,BOP1
6_Member	GO Biological Processes	GO:0042274	ribosomal small subunit biogenesis	-2.00058	-0.475851	3/75	4869,6169,27042	NPM1,RPL38,UTP25
7_Summary	Reactome Gene Sets	R-HSA-6807070	PTEN Regulation	-10.3442	-7.34807	12/140	1457,1459,1460,2146,3066,5371,5682,5684,5692,6015,23028,23186,801,10768,4869,5478,5903,5905,94239,2782,57680,4659,7283,23476,55920,6418,8125,23411,768,6513,8546,8943,9554,708,10084,10211,26007,22985,23168,9775,728642,6046,2962,2963,10980,55832,89890,1191,8891,8893,5479,6472,10352,51449,7328,9730,56943	CSNK2A1,CSNK2A2,CSNK2B,EZH2,HDAC2,PML,PSMA1,PSMA3,PSMB4,RING1,KDM1A,RCOR1,CALM1,AHCYL1,NPM1,PPIA,RANBP2,RANGAP1,H2AZ2,GNB1,CHD8,PPP1R12A,TUBG1,BRD4,RCC2,SET,ANP32A,SIRT1,CA9,SLC2A1,AP3B1,AP3D1,SEC22B,C1QBP,PQBP1,FLOT1,TKFC,ACIN1,RTF1,EIF4A3,CDK11A,BRD2,GTF2F1,GTF2F2,COPS6,CAND1,KBTBD6,CLU,EIF2B3,EIF2B5,PPIB,SHMT2,WARS2,PCYOX1,UBE2H,DCAF1,ENY2
7_Member	Reactome Gene Sets	R-HSA-6807070	PTEN Regulation	-10.3442	-7.34807	12/140	1457,1459,1460,2146,3066,5371,5682,5684,5692,6015,23028,23186	CSNK2A1,CSNK2A2,CSNK2B,EZH2,HDAC2,PML,PSMA1,PSMA3,PSMB4,RING1,KDM1A,RCOR1
7_Member	Reactome Gene Sets	R-HSA-9006925	Intracellular signaling by second messengers	-8.3106	-5.4842	14/309	801,1457,1459,1460,2146,3066,5371,5682,5684,5692,6015,10768,23028,23186	CALM1,CSNK2A1,CSNK2A2,CSNK2B,EZH2,HDAC2,PML,PSMA1,PSMA3,PSMB4,RING1,AHCYL1,KDM1A,RCOR1
7_Member	Reactome Gene Sets	R-HSA-1257604	PIP3 activates AKT signaling	-7.15751	-4.51782	12/267	1457,1459,1460,2146,3066,5371,5682,5684,5692,6015,23028,23186	CSNK2A1,CSNK2A2,CSNK2B,EZH2,HDAC2,PML,PSMA1,PSMA3,PSMB4,RING1,KDM1A,RCOR1
7_Member	Reactome Gene Sets	R-HSA-8948751	Regulation of PTEN stability and activity	-5.46879	-3.06995	6/69	1457,1459,1460,5682,5684,5692	CSNK2A1,CSNK2A2,CSNK2B,PSMA1,PSMA3,PSMB4
7_Member	Reactome Gene Sets	R-HSA-162909	Host Interactions of HIV factors	-4.89935	-2.61702	7/130	4869,5478,5682,5684,5692,5903,5905	NPM1,PPIA,PSMA1,PSMA3,PSMB4,RANBP2,RANGAP1
7_Member	Reactome Gene Sets	R-HSA-8878171	Transcriptional regulation by RUNX1	-4.87947	-2.60255	9/239	1457,1459,1460,5371,5682,5684,5692,6015,94239	CSNK2A1,CSNK2A2,CSNK2B,PML,PSMA1,PSMA3,PSMB4,RING1,H2AZ2
7_Member	Reactome Gene Sets	R-HSA-195721	Signaling by WNT	-4.52366	-2.31264	10/332	801,1457,1459,1460,2782,5682,5684,5692,57680,94239	CALM1,CSNK2A1,CSNK2A2,CSNK2B,GNB1,PSMA1,PSMA3,PSMB4,CHD8,H2AZ2
7_Member	GO Biological Processes	GO:0044839	cell cycle G2/M phase transition	-4.38834	-2.22079	9/276	801,4659,4869,5682,5684,5692,7283,23476,55920	CALM1,PPP1R12A,NPM1,PSMA1,PSMA3,PSMB4,TUBG1,BRD4,RCC2
7_Member	Reactome Gene Sets	R-HSA-983705	Signaling by the B Cell Receptor (BCR)	-4.25939	-2.13281	6/112	801,5478,5682,5684,5692,10768	CALM1,PPIA,PSMA1,PSMA3,PSMB4,AHCYL1
7_Member	CORUM	CORUM:191	20S proteasome	-4.15484	-2.06857	3/14	5682,5684,5692	PSMA1,PSMA3,PSMB4
7_Member	Reactome Gene Sets	R-HSA-201681	TCF dependent signaling in response to WNT	-4.11348	-2.04116	8/233	1457,1459,1460,5682,5684,5692,57680,94239	CSNK2A1,CSNK2A2,CSNK2B,PSMA1,PSMA3,PSMB4,CHD8,H2AZ2
7_Member	CORUM	CORUM:194	PA28gamma-20S proteasome	-4.05982	-2.00297	3/15	5682,5684,5692	PSMA1,PSMA3,PSMB4
7_Member	CORUM	CORUM:192	PA28-20S proteasome	-3.97153	-1.93171	3/16	5682,5684,5692	PSMA1,PSMA3,PSMB4
7_Member	Reactome Gene Sets	R-HSA-1168372	Downstream signaling events of B Cell Receptor (BCR)	-3.87015	-1.85272	5/83	801,5478,5682,5684,5692	CALM1,PPIA,PSMA1,PSMA3,PSMB4
7_Member	GO Biological Processes	GO:0000086	G2/M transition of mitotic cell cycle	-3.80806	-1.80915	8/258	801,4659,5682,5684,5692,7283,23476,55920	CALM1,PPP1R12A,PSMA1,PSMA3,PSMB4,TUBG1,BRD4,RCC2
7_Member	Reactome Gene Sets	R-HSA-450531	Regulation of mRNA stability by proteins that bind AU-rich elements	-3.75033	-1.77447	5/88	5682,5684,5692,6418,8125	PSMA1,PSMA3,PSMB4,SET,ANP32A
7_Member	GO Biological Processes	GO:0010564	regulation of cell cycle process	-3.58908	-1.65933	14/789	801,1457,1459,2146,4869,5371,5682,5684,5692,6015,7283,23411,23476,55920	CALM1,CSNK2A1,CSNK2A2,EZH2,NPM1,PML,PSMA1,PSMA3,PSMB4,RING1,TUBG1,SIRT1,BRD4,RCC2
7_Member	CORUM	CORUM:181	26S proteasome	-3.5435	-1.62337	3/22	5682,5684,5692	PSMA1,PSMA3,PSMB4
7_Member	GO Biological Processes	GO:0010499	proteasomal ubiquitin-independent protein catabolic process	-3.5435	-1.62337	3/22	5682,5684,5692	PSMA1,PSMA3,PSMB4
7_Member	GO Biological Processes	GO:1902749	regulation of cell cycle G2/M phase transition	-3.47448	-1.577	7/219	4869,5682,5684,5692,7283,23476,55920	NPM1,PSMA1,PSMA3,PSMB4,TUBG1,BRD4,RCC2
7_Member	Reactome Gene Sets	R-HSA-5607764	CLEC7A (Dectin-1) signaling	-3.4713	-1.577	5/101	801,5682,5684,5692,10768	CALM1,PSMA1,PSMA3,PSMB4,AHCYL1
7_Member	GO Biological Processes	GO:0070482	response to oxygen levels	-3.30742	-1.43526	9/385	768,2782,3066,5371,5682,5684,5692,6513,23411	CA9,GNB1,HDAC2,PML,PSMA1,PSMA3,PSMB4,SLC2A1,SIRT1
7_Member	GO Biological Processes	GO:0019884	antigen processing and presentation of exogenous antigen	-3.08131	-1.25746	6/185	5682,5684,5692,8546,8943,9554	PSMA1,PSMA3,PSMB4,AP3B1,AP3D1,SEC22B
7_Member	GO Biological Processes	GO:0043488	regulation of mRNA stability	-3.04509	-1.22754	6/188	4869,5682,5684,5692,6418,8125	NPM1,PSMA1,PSMA3,PSMB4,SET,ANP32A
7_Member	GO Biological Processes	GO:0002218	activation of innate immune response	-3.02201	-1.20961	8/339	708,5682,5684,5692,8546,10084,10211,26007	C1QBP,PSMA1,PSMA3,PSMB4,AP3B1,PQBP1,FLOT1,TKFC
7_Member	Reactome Gene Sets	R-HSA-5357801	Programmed Cell Death	-3.02133	-1.20961	6/190	708,5682,5684,5692,10211,22985	C1QBP,PSMA1,PSMA3,PSMB4,FLOT1,ACIN1
7_Member	GO Biological Processes	GO:0016055	Wnt signaling pathway	-3.00719	-1.20441	10/513	801,1457,1459,1460,2782,5682,5684,5692,23168,57680	CALM1,CSNK2A1,CSNK2A2,CSNK2B,GNB1,PSMA1,PSMA3,PSMB4,RTF1,CHD8
7_Member	GO Biological Processes	GO:0198738	cell-cell signaling by wnt	-2.99449	-1.19693	10/515	801,1457,1459,1460,2782,5682,5684,5692,23168,57680	CALM1,CSNK2A1,CSNK2A2,CSNK2B,GNB1,PSMA1,PSMA3,PSMB4,RTF1,CHD8
7_Member	GO Biological Processes	GO:0002479	antigen processing and presentation of exogenous peptide antigen via MHC class I, TAP-dependent	-2.98897	-1.19693	4/75	5682,5684,5692,9554	PSMA1,PSMA3,PSMB4,SEC22B
7_Member	Reactome Gene Sets	R-HSA-1234174	Cellular response to hypoxia	-2.98897	-1.19693	4/75	768,5682,5684,5692	CA9,PSMA1,PSMA3,PSMB4
7_Member	GO Biological Processes	GO:1905114	cell surface receptor signaling pathway involved in cell-cell signaling	-2.95958	-1.17457	11/614	801,1457,1459,1460,2782,5682,5684,5692,9775,23168,57680	CALM1,CSNK2A1,CSNK2A2,CSNK2B,GNB1,PSMA1,PSMA3,PSMB4,EIF4A3,RTF1,CHD8
7_Member	Reactome Gene Sets	R-HSA-69275	G2/M Transition	-2.95178	-1.16909	6/196	4659,5682,5684,5692,7283,728642	PPP1R12A,PSMA1,PSMA3,PSMB4,TUBG1,CDK11A
7_Member	GO Biological Processes	GO:0001666	response to hypoxia	-2.94932	-1.16894	8/348	768,2782,5371,5682,5684,5692,6513,23411	CA9,GNB1,PML,PSMA1,PSMA3,PSMB4,SLC2A1,SIRT1
7_Member	GO Biological Processes	GO:0061418	regulation of transcription from RNA polymerase II promoter in response to hypoxia	-2.94628	-1.16818	4/77	768,5682,5684,5692	CA9,PSMA1,PSMA3,PSMB4
7_Member	GO Biological Processes	GO:0043487	regulation of RNA stability	-2.92917	-1.15507	6/198	4869,5682,5684,5692,6418,8125	NPM1,PSMA1,PSMA3,PSMB4,SET,ANP32A
7_Member	Reactome Gene Sets	R-HSA-453274	Mitotic G2-G2/M phases	-2.92917	-1.15507	6/198	4659,5682,5684,5692,7283,728642	PPP1R12A,PSMA1,PSMA3,PSMB4,TUBG1,CDK11A
7_Member	Reactome Gene Sets	R-HSA-2454202	Fc epsilon receptor (FCERI) signaling	-2.91415	-1.1451	5/134	801,5682,5684,5692,10768	CALM1,PSMA1,PSMA3,PSMB4,AHCYL1
7_Member	CORUM	CORUM:193	PA700-20S-PA28 complex	-2.90362	-1.13903	3/36	5682,5684,5692	PSMA1,PSMA3,PSMB4
7_Member	GO Biological Processes	GO:0042590	antigen processing and presentation of exogenous peptide antigen via MHC class I	-2.88451	-1.1287	4/80	5682,5684,5692,9554	PSMA1,PSMA3,PSMB4,SEC22B
7_Member	GO Biological Processes	GO:0010389	regulation of G2/M transition of mitotic cell cycle	-2.8738	-1.12015	6/203	5682,5684,5692,7283,23476,55920	PSMA1,PSMA3,PSMB4,TUBG1,BRD4,RCC2
7_Member	GO Biological Processes	GO:0036293	response to decreased oxygen levels	-2.85606	-1.10564	8/360	768,2782,5371,5682,5684,5692,6513,23411	CA9,GNB1,PML,PSMA1,PSMA3,PSMB4,SLC2A1,SIRT1
7_Member	GO Biological Processes	GO:0071456	cellular response to hypoxia	-2.84136	-1.09308	6/206	768,2782,5682,5684,5692,23411	CA9,GNB1,PSMA1,PSMA3,PSMB4,SIRT1
7_Member	Reactome Gene Sets	R-HSA-1236974	ER-Phagosome pathway	-2.82529	-1.07913	4/83	5682,5684,5692,9554	PSMA1,PSMA3,PSMB4,SEC22B
7_Member	GO Biological Processes	GO:0044770	cell cycle phase transition	-2.81124	-1.06826	11/641	801,2146,4659,4869,5371,5682,5684,5692,7283,23476,55920	CALM1,EZH2,PPP1R12A,NPM1,PML,PSMA1,PSMA3,PSMB4,TUBG1,BRD4,RCC2
7_Member	Reactome Gene Sets	R-HSA-5621481	C-type lectin receptors (CLRs)	-2.80272	-1.0643	5/142	801,5682,5684,5692,10768	CALM1,PSMA1,PSMA3,PSMB4,AHCYL1
7_Member	GO Biological Processes	GO:0061013	regulation of mRNA catabolic process	-2.79899	-1.06228	6/210	4869,5682,5684,5692,6418,8125	NPM1,PSMA1,PSMA3,PSMB4,SET,ANP32A
7_Member	GO Biological Processes	GO:0036294	cellular response to decreased oxygen levels	-2.75757	-1.03317	6/214	768,2782,5682,5684,5692,23411	CA9,GNB1,PSMA1,PSMA3,PSMB4,SIRT1
7_Member	Reactome Gene Sets	R-HSA-3858494	Beta-catenin independent WNT signaling	-2.74971	-1.02832	5/146	801,2782,5682,5684,5692	CALM1,GNB1,PSMA1,PSMA3,PSMB4
7_Member	GO Biological Processes	GO:0035567	non-canonical Wnt signaling pathway	-2.66091	-0.962002	5/153	801,2782,5682,5684,5692	CALM1,GNB1,PSMA1,PSMA3,PSMB4
7_Member	GO Biological Processes	GO:1901987	regulation of cell cycle phase transition	-2.65458	-0.956614	9/478	2146,4869,5371,5682,5684,5692,7283,23476,55920	EZH2,NPM1,PML,PSMA1,PSMA3,PSMB4,TUBG1,BRD4,RCC2
7_Member	KEGG Pathway	ko03050	Proteasome	-2.62219	-0.93456	3/45	5682,5684,5692	PSMA1,PSMA3,PSMB4
7_Member	Reactome Gene Sets	R-HSA-8878159	Transcriptional regulation by RUNX3	-2.61035	-0.925489	4/95	5682,5684,5692,6046	PSMA1,PSMA3,PSMB4,BRD2
7_Member	Reactome Gene Sets	R-HSA-5663202	Diseases of signal transduction by growth factor receptors and second messengers	-2.60555	-0.922535	8/395	801,2962,2963,3066,5682,5684,5692,8546	CALM1,GTF2F1,GTF2F2,HDAC2,PSMA1,PSMA3,PSMB4,AP3B1
7_Member	GO Biological Processes	GO:0071453	cellular response to oxygen levels	-2.59154	-0.912183	6/231	768,2782,5682,5684,5692,23411	CA9,GNB1,PSMA1,PSMA3,PSMB4,SIRT1
7_Member	GO Biological Processes	GO:0045089	positive regulation of innate immune response	-2.57878	-0.902144	8/399	708,5682,5684,5692,8546,10084,10211,26007	C1QBP,PSMA1,PSMA3,PSMB4,AP3B1,PQBP1,FLOT1,TKFC
7_Member	KEGG Pathway	hsa03050	Proteasome	-2.568	-0.900059	3/47	5682,5684,5692	PSMA1,PSMA3,PSMB4
7_Member	GO Biological Processes	GO:0002758	innate immune response-activating signal transduction	-2.56774	-0.900059	7/314	708,5682,5684,5692,8546,10211,26007	C1QBP,PSMA1,PSMA3,PSMB4,AP3B1,FLOT1,TKFC
7_Member	GO Biological Processes	GO:0019882	antigen processing and presentation	-2.5638	-0.898768	6/234	5682,5684,5692,8546,8943,9554	PSMA1,PSMA3,PSMB4,AP3B1,AP3D1,SEC22B
7_Member	Reactome Gene Sets	R-HSA-8951664	Neddylation	-2.5638	-0.898768	6/234	5682,5684,5692,10980,55832,89890	PSMA1,PSMA3,PSMB4,COPS6,CAND1,KBTBD6
7_Member	Reactome Gene Sets	R-HSA-1236975	Antigen processing-Cross presentation	-2.5614	-0.898123	4/98	5682,5684,5692,9554	PSMA1,PSMA3,PSMB4,SEC22B
7_Member	GO Biological Processes	GO:0002474	antigen processing and presentation of peptide antigen via MHC class I	-2.54546	-0.884808	4/99	5682,5684,5692,9554	PSMA1,PSMA3,PSMB4,SEC22B
7_Member	GO Biological Processes	GO:0044772	mitotic cell cycle phase transition	-2.53584	-0.879527	10/595	801,2146,4659,5371,5682,5684,5692,7283,23476,55920	CALM1,EZH2,PPP1R12A,PML,PSMA1,PSMA3,PSMB4,TUBG1,BRD4,RCC2
7_Member	Reactome Gene Sets	R-HSA-1236978	Cross-presentation of soluble exogenous antigens (endosomes)	-2.51627	-0.86254	3/49	5682,5684,5692	PSMA1,PSMA3,PSMB4
7_Member	Reactome Gene Sets	R-HSA-211733	Regulation of activated PAK-2p34 by proteasome mediated degradation	-2.49126	-0.843639	3/50	5682,5684,5692	PSMA1,PSMA3,PSMB4
7_Member	Reactome Gene Sets	R-HSA-350562	Regulation of ornithine decarboxylase (ODC)	-2.4668	-0.822414	3/51	5682,5684,5692	PSMA1,PSMA3,PSMB4
7_Member	Reactome Gene Sets	R-HSA-180534	Vpu mediated degradation of CD4	-2.44286	-0.804315	3/52	5682,5684,5692	PSMA1,PSMA3,PSMB4
7_Member	Reactome Gene Sets	R-HSA-349425	Autodegradation of the E3 ubiquitin ligase COP1	-2.44286	-0.804315	3/52	5682,5684,5692	PSMA1,PSMA3,PSMB4
7_Member	Reactome Gene Sets	R-HSA-69601	Ubiquitin Mediated Degradation of Phosphorylated Cdc25A	-2.44286	-0.804315	3/52	5682,5684,5692	PSMA1,PSMA3,PSMB4
7_Member	Reactome Gene Sets	R-HSA-69610	p53-Independent DNA Damage Response	-2.44286	-0.804315	3/52	5682,5684,5692	PSMA1,PSMA3,PSMB4
7_Member	Reactome Gene Sets	R-HSA-69613	p53-Independent G1/S DNA damage checkpoint	-2.44286	-0.804315	3/52	5682,5684,5692	PSMA1,PSMA3,PSMB4
7_Member	Reactome Gene Sets	R-HSA-75815	Ubiquitin-dependent degradation of Cyclin D	-2.44286	-0.804315	3/52	5682,5684,5692	PSMA1,PSMA3,PSMB4
7_Member	Reactome Gene Sets	R-HSA-169911	Regulation of Apoptosis	-2.41942	-0.787456	3/53	5682,5684,5692	PSMA1,PSMA3,PSMB4
7_Member	Reactome Gene Sets	R-HSA-180585	Vif-mediated degradation of APOBEC3G	-2.39646	-0.76856	3/54	5682,5684,5692	PSMA1,PSMA3,PSMB4
7_Member	Reactome Gene Sets	R-HSA-8854050	FBXL7 down-regulates AURKA during mitotic entry and in early mitosis	-2.39646	-0.76856	3/54	5682,5684,5692	PSMA1,PSMA3,PSMB4
7_Member	Reactome Gene Sets	R-HSA-9604323	Negative regulation of NOTCH4 signaling	-2.39646	-0.76856	3/54	5682,5684,5692	PSMA1,PSMA3,PSMB4
7_Member	GO Biological Processes	GO:0043618	regulation of transcription from RNA polymerase II promoter in response to stress	-2.39553	-0.768433	4/109	768,5682,5684,5692	CA9,PSMA1,PSMA3,PSMB4
7_Member	Reactome Gene Sets	R-HSA-109581	Apoptosis	-2.37913	-0.755253	5/178	708,5682,5684,5692,22985	C1QBP,PSMA1,PSMA3,PSMB4,ACIN1
7_Member	Reactome Gene Sets	R-HSA-174113	SCF-beta-TrCP mediated degradation of Emi1	-2.37397	-0.752489	3/55	5682,5684,5692	PSMA1,PSMA3,PSMB4
7_Member	Reactome Gene Sets	R-HSA-4641257	Degradation of AXIN	-2.37397	-0.752489	3/55	5682,5684,5692	PSMA1,PSMA3,PSMB4
7_Member	Reactome Gene Sets	R-HSA-8941858	Regulation of RUNX3 expression and activity	-2.37397	-0.752489	3/55	5682,5684,5692	PSMA1,PSMA3,PSMB4
7_Member	Reactome Gene Sets	R-HSA-450408	AUF1 (hnRNP D0) binds and destabilizes mRNA	-2.35192	-0.733617	3/56	5682,5684,5692	PSMA1,PSMA3,PSMB4
7_Member	Reactome Gene Sets	R-HSA-5362768	Hh mutants are degraded by ERAD	-2.35192	-0.733617	3/56	5682,5684,5692	PSMA1,PSMA3,PSMB4
7_Member	Reactome Gene Sets	R-HSA-4641258	Degradation of DVL	-2.33031	-0.716721	3/57	5682,5684,5692	PSMA1,PSMA3,PSMB4
7_Member	Reactome Gene Sets	R-HSA-69541	Stabilization of p53	-2.33031	-0.716721	3/57	5682,5684,5692	PSMA1,PSMA3,PSMB4
7_Member	GO Biological Processes	GO:1901990	regulation of mitotic cell cycle phase transition	-2.3294	-0.716598	8/439	2146,5371,5682,5684,5692,7283,23476,55920	EZH2,PML,PSMA1,PSMA3,PSMB4,TUBG1,BRD4,RCC2
7_Member	GO Biological Processes	GO:0043620	regulation of DNA-templated transcription in response to stress	-2.31298	-0.703285	4/115	768,5682,5684,5692	CA9,PSMA1,PSMA3,PSMB4
7_Member	GO Biological Processes	GO:0002253	activation of immune response	-2.30137	-0.697845	11/748	708,1191,5682,5684,5692,8546,8891,8893,10084,10211,26007	C1QBP,CLU,PSMA1,PSMA3,PSMB4,AP3B1,EIF2B3,EIF2B5,PQBP1,FLOT1,TKFC
7_Member	Reactome Gene Sets	R-HSA-351202	Metabolism of polyamines	-2.2883	-0.690094	3/59	5682,5684,5692	PSMA1,PSMA3,PSMB4
7_Member	Reactome Gene Sets	R-HSA-5387390	Hh mutants abrogate ligand secretion	-2.2883	-0.690094	3/59	5682,5684,5692	PSMA1,PSMA3,PSMB4
7_Member	Reactome Gene Sets	R-HSA-5676590	NIK-->noncanonical NF-kB signaling	-2.2883	-0.690094	3/59	5682,5684,5692	PSMA1,PSMA3,PSMB4
7_Member	Reactome Gene Sets	R-HSA-68827	CDT1 association with the CDC6:ORC:origin complex	-2.2883	-0.690094	3/59	5682,5684,5692	PSMA1,PSMA3,PSMB4
7_Member	Reactome Gene Sets	R-HSA-187577	SCF(Skp2)-mediated degradation of p27/p21	-2.26789	-0.676425	3/60	5682,5684,5692	PSMA1,PSMA3,PSMB4
7_Member	Reactome Gene Sets	R-HSA-5607761	Dectin-1 mediated noncanonical NF-kB signaling	-2.26789	-0.676425	3/60	5682,5684,5692	PSMA1,PSMA3,PSMB4
7_Member	Reactome Gene Sets	R-HSA-5610780	Degradation of GLI1 by the proteasome	-2.26789	-0.676425	3/60	5682,5684,5692	PSMA1,PSMA3,PSMB4
7_Member	Reactome Gene Sets	R-HSA-5610783	Degradation of GLI2 by the proteasome	-2.26789	-0.676425	3/60	5682,5684,5692	PSMA1,PSMA3,PSMB4
7_Member	Reactome Gene Sets	R-HSA-5610785	GLI3 is processed to GLI3R by the proteasome	-2.26789	-0.676425	3/60	5682,5684,5692	PSMA1,PSMA3,PSMB4
7_Member	GO Biological Processes	GO:0010948	negative regulation of cell cycle process	-2.25183	-0.661852	7/359	2146,4869,5371,5682,5684,5692,6015	EZH2,NPM1,PML,PSMA1,PSMA3,PSMB4,RING1
7_Member	Reactome Gene Sets	R-HSA-5678895	Defective CFTR causes cystic fibrosis	-2.24785	-0.65935	3/61	5682,5684,5692	PSMA1,PSMA3,PSMB4
7_Member	GO Biological Processes	GO:0007346	regulation of mitotic cell cycle	-2.24542	-0.657654	10/655	2146,5371,5682,5684,5692,7283,23411,23476,55920,728642	EZH2,PML,PSMA1,PSMA3,PSMB4,TUBG1,SIRT1,BRD4,RCC2,CDK11A
7_Member	GO Biological Processes	GO:0043687	post-translational protein modification	-2.23264	-0.648944	7/362	5479,5682,5684,5692,10980,55832,89890	PPIB,PSMA1,PSMA3,PSMB4,COPS6,CAND1,KBTBD6
7_Member	GO Biological Processes	GO:0006521	regulation of cellular amino acid metabolic process	-2.22817	-0.648446	3/62	5682,5684,5692	PSMA1,PSMA3,PSMB4
7_Member	WikiPathways	WP183	Proteasome Degradation	-2.22817	-0.648446	3/62	5682,5684,5692	PSMA1,PSMA3,PSMB4
7_Member	GO Biological Processes	GO:0006520	cellular amino acid metabolic process	-2.21365	-0.635371	7/365	5682,5684,5692,6472,10352,10768,51449	PSMA1,PSMA3,PSMB4,SHMT2,WARS2,AHCYL1,PCYOX1
7_Member	Reactome Gene Sets	R-HSA-174084	Autodegradation of Cdh1 by Cdh1:APC/C	-2.18985	-0.618018	3/64	5682,5684,5692	PSMA1,PSMA3,PSMB4
7_Member	Reactome Gene Sets	R-HSA-4608870	Asymmetric localization of PCP proteins	-2.18985	-0.618018	3/64	5682,5684,5692	PSMA1,PSMA3,PSMB4
7_Member	Reactome Gene Sets	R-HSA-983169	Class I MHC mediated antigen processing & presentation	-2.18247	-0.611344	7/370	5682,5684,5692,7328,9554,9730,89890	PSMA1,PSMA3,PSMB4,UBE2H,SEC22B,DCAF1,KBTBD6
7_Member	Reactome Gene Sets	R-HSA-5358346	Hedgehog ligand biogenesis	-2.17119	-0.602896	3/65	5682,5684,5692	PSMA1,PSMA3,PSMB4
7_Member	GO Biological Processes	GO:0045088	regulation of innate immune response	-2.15649	-0.591545	8/470	708,5682,5684,5692,8546,10084,10211,26007	C1QBP,PSMA1,PSMA3,PSMB4,AP3B1,PQBP1,FLOT1,TKFC
7_Member	Reactome Gene Sets	R-HSA-1234176	Oxygen-dependent proline hydroxylation of Hypoxia-inducible Factor Alpha	-2.15285	-0.591545	3/66	5682,5684,5692	PSMA1,PSMA3,PSMB4
7_Member	Reactome Gene Sets	R-HSA-69563	p53-Dependent G1 DNA Damage Response	-2.15285	-0.591545	3/66	5682,5684,5692	PSMA1,PSMA3,PSMB4
7_Member	Reactome Gene Sets	R-HSA-69580	p53-Dependent G1/S DNA damage checkpoint	-2.15285	-0.591545	3/66	5682,5684,5692	PSMA1,PSMA3,PSMB4
7_Member	Reactome Gene Sets	R-HSA-1169091	Activation of NF-kappaB in B cells	-2.13481	-0.579024	3/67	5682,5684,5692	PSMA1,PSMA3,PSMB4
7_Member	GO Biological Processes	GO:0050852	T cell receptor signaling pathway	-2.13269	-0.578271	5/204	5682,5684,5692,8891,8893	PSMA1,PSMA3,PSMB4,EIF2B3,EIF2B5
7_Member	Reactome Gene Sets	R-HSA-8939236	RUNX1 regulates transcription of genes involved in differentiation of HSCs	-2.12678	-0.573045	4/130	5682,5684,5692,94239	PSMA1,PSMA3,PSMB4,H2AZ2
7_Member	Reactome Gene Sets	R-HSA-174154	APC/C:Cdc20 mediated degradation of Securin	-2.11708	-0.567409	3/68	5682,5684,5692	PSMA1,PSMA3,PSMB4
7_Member	Reactome Gene Sets	R-HSA-5658442	Regulation of RAS by GAPs	-2.11708	-0.567409	3/68	5682,5684,5692	PSMA1,PSMA3,PSMB4
7_Member	Reactome Gene Sets	R-HSA-68867	Assembly of the pre-replicative complex	-2.11708	-0.567409	3/68	5682,5684,5692	PSMA1,PSMA3,PSMB4
7_Member	Reactome Gene Sets	R-HSA-69615	G1/S DNA Damage Checkpoints	-2.11708	-0.567409	3/68	5682,5684,5692	PSMA1,PSMA3,PSMB4
7_Member	Reactome Gene Sets	R-HSA-68949	Orc1 removal from chromatin	-2.06557	-0.524596	3/71	5682,5684,5692	PSMA1,PSMA3,PSMB4
7_Member	GO Biological Processes	GO:0002764	immune response-regulating signaling pathway	-2.06029	-0.520636	10/698	708,801,5682,5684,5692,8546,8891,8893,10211,26007	C1QBP,CALM1,PSMA1,PSMA3,PSMB4,AP3B1,EIF2B3,EIF2B5,FLOT1,TKFC
7_Member	GO Biological Processes	GO:0070646	protein modification by small protein removal	-2.04042	-0.504055	6/301	5682,5684,5692,6472,10980,56943	PSMA1,PSMA3,PSMB4,SHMT2,COPS6,ENY2
7_Member	Reactome Gene Sets	R-HSA-174184	Cdc20:Phospho-APC/C mediated degradation of Cyclin A	-2.03257	-0.499472	3/73	5682,5684,5692	PSMA1,PSMA3,PSMB4
7_Member	Reactome Gene Sets	R-HSA-69017	CDK-mediated phosphorylation and removal of Cdc6	-2.03257	-0.499472	3/73	5682,5684,5692	PSMA1,PSMA3,PSMB4
7_Member	Reactome Gene Sets	R-HSA-8939902	Regulation of RUNX2 expression and activity	-2.03257	-0.499472	3/73	5682,5684,5692	PSMA1,PSMA3,PSMB4
7_Member	GO Biological Processes	GO:1902036	regulation of hematopoietic stem cell differentiation	-2.01646	-0.488246	3/74	5682,5684,5692	PSMA1,PSMA3,PSMB4
7_Member	Reactome Gene Sets	R-HSA-174178	APC/C:Cdh1 mediated degradation of Cdc20 and other APC/C:Cdh1 targeted proteins in late mitosis/early G1	-2.01646	-0.488246	3/74	5682,5684,5692	PSMA1,PSMA3,PSMB4
7_Member	Reactome Gene Sets	R-HSA-179419	APC:Cdc20 mediated degradation of cell cycle proteins prior to satisfation of the cell cycle checkpoint	-2.01646	-0.488246	3/74	5682,5684,5692	PSMA1,PSMA3,PSMB4
8_Summary	CORUM	CORUM:59	AP3 adaptor complex	-9.85372	-6.89378	5/7	1176,8546,8943,10239,26985,801,1191,1459,3839,3840,5371,5903,6125,6169,9221,10469,5660,2040,4666,4869,7283,9554,10768,23344,483,682,10211	AP3S1,AP3B1,AP3D1,AP3S2,AP3M1,CALM1,CLU,CSNK2A2,KPNA3,KPNA4,PML,RANBP2,RPL5,RPL38,NOLC1,TIMM44,PSAP,STOM,NACA,NPM1,TUBG1,SEC22B,AHCYL1,ESYT1,ATP1B3,BSG,FLOT1
8_Member	CORUM	CORUM:59	AP3 adaptor complex	-9.85372	-6.89378	5/7	1176,8546,8943,10239,26985	AP3S1,AP3B1,AP3D1,AP3S2,AP3M1
8_Member	CORUM	CORUM:652	AP3-BLOC1 complex	-7.71499	-5.01032	5/15	1176,8546,8943,10239,26985	AP3S1,AP3B1,AP3D1,AP3S2,AP3M1
8_Member	GO Biological Processes	GO:0048490	anterograde synaptic vesicle transport	-7.13533	-4.51782	5/19	1176,8546,8943,10239,26985	AP3S1,AP3B1,AP3D1,AP3S2,AP3M1
8_Member	GO Biological Processes	GO:0099514	synaptic vesicle cytoskeletal transport	-7.13533	-4.51782	5/19	1176,8546,8943,10239,26985	AP3S1,AP3B1,AP3D1,AP3S2,AP3M1
8_Member	GO Biological Processes	GO:0099517	synaptic vesicle transport along microtubule	-7.13533	-4.51782	5/19	1176,8546,8943,10239,26985	AP3S1,AP3B1,AP3D1,AP3S2,AP3M1
8_Member	GO Biological Processes	GO:0072594	establishment of protein localization to organelle	-5.21616	-2.87947	14/557	801,1191,1459,3839,3840,5371,5903,6125,6169,8546,8943,9221,10469,26985	CALM1,CLU,CSNK2A2,KPNA3,KPNA4,PML,RANBP2,RPL5,RPL38,AP3B1,AP3D1,NOLC1,TIMM44,AP3M1
8_Member	GO Biological Processes	GO:0047496	vesicle transport along microtubule	-5.11978	-2.80329	5/46	1176,8546,8943,10239,26985	AP3S1,AP3B1,AP3D1,AP3S2,AP3M1
8_Member	GO Biological Processes	GO:0008089	anterograde axonal transport	-5.073	-2.76434	5/47	1176,8546,8943,10239,26985	AP3S1,AP3B1,AP3D1,AP3S2,AP3M1
8_Member	GO Biological Processes	GO:0098930	axonal transport	-4.54834	-2.32836	5/60	1176,8546,8943,10239,26985	AP3S1,AP3B1,AP3D1,AP3S2,AP3M1
8_Member	GO Biological Processes	GO:0008088	axo-dendritic transport	-4.22339	-2.11837	5/70	1176,8546,8943,10239,26985	AP3S1,AP3B1,AP3D1,AP3S2,AP3M1
8_Member	GO Biological Processes	GO:0099518	vesicle cytoskeletal trafficking	-4.16454	-2.07383	5/72	1176,8546,8943,10239,26985	AP3S1,AP3B1,AP3D1,AP3S2,AP3M1
8_Member	KEGG Pathway	ko04142	Lysosome	-4.03305	-1.98052	6/123	1176,5660,8546,8943,10239,26985	AP3S1,PSAP,AP3B1,AP3D1,AP3S2,AP3M1
8_Member	GO Biological Processes	GO:0006623	protein targeting to vacuole	-4.00065	-1.9524	4/41	1191,8546,8943,26985	CLU,AP3B1,AP3D1,AP3M1
8_Member	GO Biological Processes	GO:0072384	organelle transport along microtubule	-3.92034	-1.8888	5/81	1176,8546,8943,10239,26985	AP3S1,AP3B1,AP3D1,AP3S2,AP3M1
8_Member	KEGG Pathway	hsa04142	Lysosome	-3.81086	-1.80915	6/135	1176,5660,8546,8943,10239,26985	AP3S1,PSAP,AP3B1,AP3D1,AP3S2,AP3M1
8_Member	GO Biological Processes	GO:0061462	protein localization to lysosome	-3.76678	-1.7873	4/47	1191,8546,8943,26985	CLU,AP3B1,AP3D1,AP3M1
8_Member	GO Biological Processes	GO:0048489	synaptic vesicle transport	-3.74175	-1.77033	6/139	801,1176,8546,8943,10239,26985	CALM1,AP3S1,AP3B1,AP3D1,AP3S2,AP3M1
8_Member	GO Biological Processes	GO:0097480	establishment of synaptic vesicle localization	-3.74175	-1.77033	6/139	801,1176,8546,8943,10239,26985	CALM1,AP3S1,AP3B1,AP3D1,AP3S2,AP3M1
8_Member	GO Biological Processes	GO:0097479	synaptic vesicle localization	-3.59424	-1.66287	6/148	801,1176,8546,8943,10239,26985	CALM1,AP3S1,AP3B1,AP3D1,AP3S2,AP3M1
8_Member	GO Biological Processes	GO:0072666	establishment of protein localization to vacuole	-3.56342	-1.63851	4/53	1191,8546,8943,26985	CLU,AP3B1,AP3D1,AP3M1
8_Member	GO Biological Processes	GO:0006605	protein targeting	-3.50587	-1.59515	10/442	1191,1459,2040,4666,6125,6169,8546,8943,10469,26985	CLU,CSNK2A2,STOM,NACA,RPL5,RPL38,AP3B1,AP3D1,TIMM44,AP3M1
8_Member	GO Biological Processes	GO:0006622	protein targeting to lysosome	-3.42857	-1.53756	3/24	1191,8546,26985	CLU,AP3B1,AP3M1
8_Member	GO Biological Processes	GO:0007041	lysosomal transport	-3.24744	-1.38372	5/113	1191,5660,8546,8943,26985	CLU,PSAP,AP3B1,AP3D1,AP3M1
8_Member	GO Biological Processes	GO:0072665	protein localization to vacuole	-3.05543	-1.23663	4/72	1191,8546,8943,26985	CLU,AP3B1,AP3D1,AP3M1
8_Member	GO Biological Processes	GO:0099003	vesicle-mediated transport in synapse	-2.98623	-1.19656	6/193	801,1176,8546,8943,10239,26985	CALM1,AP3S1,AP3B1,AP3D1,AP3S2,AP3M1
8_Member	GO Biological Processes	GO:0051640	organelle localization	-2.8884	-1.12931	12/725	801,1176,4869,5903,7283,8546,8943,9554,10239,10768,23344,26985	CALM1,AP3S1,NPM1,RANBP2,TUBG1,AP3B1,AP3D1,SEC22B,AP3S2,AHCYL1,ESYT1,AP3M1
8_Member	GO Biological Processes	GO:0051650	establishment of vesicle localization	-2.67007	-0.970201	7/301	801,1176,8546,8943,9554,10239,26985	CALM1,AP3S1,AP3B1,AP3D1,SEC22B,AP3S2,AP3M1
8_Member	GO Biological Processes	GO:0007034	vacuolar transport	-2.63642	-0.943184	5/155	1191,5660,8546,8943,26985	CLU,PSAP,AP3B1,AP3D1,AP3M1
8_Member	GO Biological Processes	GO:0010970	transport along microtubule	-2.61229	-0.926515	5/157	1176,8546,8943,10239,26985	AP3S1,AP3B1,AP3D1,AP3S2,AP3M1
8_Member	GO Biological Processes	GO:0099111	microtubule-based transport	-2.61229	-0.926515	5/157	1176,8546,8943,10239,26985	AP3S1,AP3B1,AP3D1,AP3S2,AP3M1
8_Member	GO Biological Processes	GO:0051648	vesicle localization	-2.56774	-0.900059	7/314	801,1176,8546,8943,9554,10239,26985	CALM1,AP3S1,AP3B1,AP3D1,SEC22B,AP3S2,AP3M1
8_Member	GO Biological Processes	GO:0072657	protein localization to membrane	-2.23192	-0.648944	10/658	483,682,801,2040,4666,6125,6169,8546,8943,10211	ATP1B3,BSG,CALM1,STOM,NACA,RPL5,RPL38,AP3B1,AP3D1,FLOT1
8_Member	GO Biological Processes	GO:0030705	cytoskeleton-dependent intracellular transport	-2.20423	-0.628823	5/196	1176,8546,8943,10239,26985	AP3S1,AP3B1,AP3D1,AP3S2,AP3M1
8_Member	GO Biological Processes	GO:0036465	synaptic vesicle recycling	-2.04894	-0.511923	3/72	801,8546,8943	CALM1,AP3B1,AP3D1
9_Summary	GO Biological Processes	GO:1903311	regulation of mRNA metabolic process	-9.76503	-6.82213	16/335	708,4691,4869,5682,5684,5692,6418,6829,6830,8125,10768,10921,23210,55677,57703,728642,10084,92906	C1QBP,NCL,NPM1,PSMA1,PSMA3,PSMB4,SET,SUPT5H,SUPT6H,ANP32A,AHCYL1,RNPS1,JMJD6,IWS1,CWC22,CDK11A,PQBP1,HNRNPLL
9_Member	GO Biological Processes	GO:1903311	regulation of mRNA metabolic process	-9.76503	-6.82213	16/335	708,4691,4869,5682,5684,5692,6418,6829,6830,8125,10768,10921,23210,55677,57703,728642	C1QBP,NCL,NPM1,PSMA1,PSMA3,PSMB4,SET,SUPT5H,SUPT6H,ANP32A,AHCYL1,RNPS1,JMJD6,IWS1,CWC22,CDK11A
9_Member	GO Biological Processes	GO:0050684	regulation of mRNA processing	-7.93699	-5.17018	10/140	708,4691,6829,6830,10768,10921,23210,55677,57703,728642	C1QBP,NCL,SUPT5H,SUPT6H,AHCYL1,RNPS1,JMJD6,IWS1,CWC22,CDK11A
9_Member	GO Biological Processes	GO:0043484	regulation of RNA splicing	-4.59197	-2.36763	7/145	708,4691,10084,10921,23210,57703,92906	C1QBP,NCL,PQBP1,RNPS1,JMJD6,CWC22,HNRNPLL
9_Member	GO Biological Processes	GO:0048024	regulation of mRNA splicing, via spliceosome	-3.4713	-1.577	5/101	708,4691,10921,23210,57703	C1QBP,NCL,RNPS1,JMJD6,CWC22
10_Summary	GO Biological Processes	GO:0006913	nucleocytoplasmic transport	-9.67071	-6.74419	16/340	3839,3840,4659,4869,5371,5903,5905,6830,8125,9221,9775,10541,10768,10921,55677,56943,10211,51602,55421,8943,55920,708,6829,5411,22985	KPNA3,KPNA4,PPP1R12A,NPM1,PML,RANBP2,RANGAP1,SUPT6H,ANP32A,NOLC1,EIF4A3,ANP32B,AHCYL1,RNPS1,IWS1,ENY2,FLOT1,NOP58,NCBP3,AP3D1,RCC2,C1QBP,SUPT5H,PNN,ACIN1
10_Member	GO Biological Processes	GO:0006913	nucleocytoplasmic transport	-9.67071	-6.74419	16/340	3839,3840,4659,4869,5371,5903,5905,6830,8125,9221,9775,10541,10768,10921,55677,56943	KPNA3,KPNA4,PPP1R12A,NPM1,PML,RANBP2,RANGAP1,SUPT6H,ANP32A,NOLC1,EIF4A3,ANP32B,AHCYL1,RNPS1,IWS1,ENY2
10_Member	GO Biological Processes	GO:0051169	nuclear transport	-9.61487	-6.70415	16/343	3839,3840,4659,4869,5371,5903,5905,6830,8125,9221,9775,10541,10768,10921,55677,56943	KPNA3,KPNA4,PPP1R12A,NPM1,PML,RANBP2,RANGAP1,SUPT6H,ANP32A,NOLC1,EIF4A3,ANP32B,AHCYL1,RNPS1,IWS1,ENY2
10_Member	GO Biological Processes	GO:0006611	protein export from nucleus	-6.83382	-4.24899	10/183	4869,5903,5905,6830,9775,10541,10768,10921,55677,56943	NPM1,RANBP2,RANGAP1,SUPT6H,EIF4A3,ANP32B,AHCYL1,RNPS1,IWS1,ENY2
10_Member	GO Biological Processes	GO:0051168	nuclear export	-6.45591	-3.93688	10/201	4869,5903,5905,6830,9775,10541,10768,10921,55677,56943	NPM1,RANBP2,RANGAP1,SUPT6H,EIF4A3,ANP32B,AHCYL1,RNPS1,IWS1,ENY2
10_Member	GO Biological Processes	GO:0006403	RNA localization	-5.83714	-3.37689	10/235	4869,5903,6830,9775,10211,10921,51602,55421,55677,56943	NPM1,RANBP2,SUPT6H,EIF4A3,FLOT1,RNPS1,NOP58,NCBP3,IWS1,ENY2
10_Member	GO Biological Processes	GO:0050657	nucleic acid transport	-5.53973	-3.13124	9/198	4869,5903,6830,9775,10211,10921,55421,55677,56943	NPM1,RANBP2,SUPT6H,EIF4A3,FLOT1,RNPS1,NCBP3,IWS1,ENY2
10_Member	GO Biological Processes	GO:0050658	RNA transport	-5.53973	-3.13124	9/198	4869,5903,6830,9775,10211,10921,55421,55677,56943	NPM1,RANBP2,SUPT6H,EIF4A3,FLOT1,RNPS1,NCBP3,IWS1,ENY2
10_Member	GO Biological Processes	GO:0051236	establishment of RNA localization	-5.48627	-3.08264	9/201	4869,5903,6830,9775,10211,10921,55421,55677,56943	NPM1,RANBP2,SUPT6H,EIF4A3,FLOT1,RNPS1,NCBP3,IWS1,ENY2
10_Member	GO Biological Processes	GO:0071426	ribonucleoprotein complex export from nucleus	-4.89935	-2.61702	7/130	4869,5903,6830,9775,10921,55677,56943	NPM1,RANBP2,SUPT6H,EIF4A3,RNPS1,IWS1,ENY2
10_Member	GO Biological Processes	GO:0071166	ribonucleoprotein complex localization	-4.87764	-2.60255	7/131	4869,5903,6830,9775,10921,55677,56943	NPM1,RANBP2,SUPT6H,EIF4A3,RNPS1,IWS1,ENY2
10_Member	GO Biological Processes	GO:0015931	nucleobase-containing compound transport	-4.69726	-2.44807	9/252	4869,5903,6830,9775,10211,10921,55421,55677,56943	NPM1,RANBP2,SUPT6H,EIF4A3,FLOT1,RNPS1,NCBP3,IWS1,ENY2
10_Member	GO Biological Processes	GO:0006405	RNA export from nucleus	-4.65048	-2.41318	7/142	4869,5903,6830,9775,10921,55677,56943	NPM1,RANBP2,SUPT6H,EIF4A3,RNPS1,IWS1,ENY2
10_Member	GO Biological Processes	GO:0051028	mRNA transport	-4.46062	-2.27593	7/152	5903,6830,9775,10921,55421,55677,56943	RANBP2,SUPT6H,EIF4A3,RNPS1,NCBP3,IWS1,ENY2
10_Member	GO Biological Processes	GO:0031503	protein-containing complex localization	-4.26892	-2.13755	9/286	4869,5903,6830,8943,9775,10921,55677,55920,56943	NPM1,RANBP2,SUPT6H,AP3D1,EIF4A3,RNPS1,IWS1,RCC2,ENY2
10_Member	GO Biological Processes	GO:0006406	mRNA export from nucleus	-4.2378	-2.12296	6/113	5903,6830,9775,10921,55677,56943	RANBP2,SUPT6H,EIF4A3,RNPS1,IWS1,ENY2
10_Member	GO Biological Processes	GO:0071427	mRNA-containing ribonucleoprotein complex export from nucleus	-4.2378	-2.12296	6/113	5903,6830,9775,10921,55677,56943	RANBP2,SUPT6H,EIF4A3,RNPS1,IWS1,ENY2
10_Member	GO Biological Processes	GO:0050686	negative regulation of mRNA processing	-3.13753	-1.3034	3/30	708,6829,10921	C1QBP,SUPT5H,RNPS1
10_Member	KEGG Pathway	ko03015	mRNA surveillance pathway	-2.67841	-0.97759	4/91	5411,9775,10921,22985	PNN,EIF4A3,RNPS1,ACIN1
10_Member	KEGG Pathway	hsa03015	mRNA surveillance pathway	-2.62705	-0.937562	4/94	5411,9775,10921,22985	PNN,EIF4A3,RNPS1,ACIN1
10_Member	GO Biological Processes	GO:0031124	mRNA 3'-end processing	-2.51412	-0.861253	4/101	6829,9775,10768,10921	SUPT5H,EIF4A3,AHCYL1,RNPS1
10_Member	Reactome Gene Sets	R-HSA-159236	Transport of Mature mRNA derived from an Intron-Containing Transcript	-2.00058	-0.475851	3/75	5903,9775,10921	RANBP2,EIF4A3,RNPS1
11_Summary	Reactome Gene Sets	R-HSA-162906	HIV Infection	-8.81493	-5.93418	13/234	2960,2961,2962,2963,4869,5478,5682,5684,5692,5903,5905,6829,8178,4691,6949,10360,22936,708,2040,3066,5479,3839,3840,6125,6169,55421,801,2773,2782,10728,23028,94239,5371,10084,26007,8664,10923,55832	GTF2E1,GTF2E2,GTF2F1,GTF2F2,NPM1,PPIA,PSMA1,PSMA3,PSMB4,RANBP2,RANGAP1,SUPT5H,ELL,NCL,TCOF1,NPM3,ELL2,C1QBP,STOM,HDAC2,PPIB,KPNA3,KPNA4,RPL5,RPL38,NCBP3,CALM1,GNAI3,GNB1,PTGES3,KDM1A,H2AZ2,PML,PQBP1,TKFC,EIF3D,SUB1,CAND1
11_Member	Reactome Gene Sets	R-HSA-162906	HIV Infection	-8.81493	-5.93418	13/234	2960,2961,2962,2963,4869,5478,5682,5684,5692,5903,5905,6829,8178	GTF2E1,GTF2E2,GTF2F1,GTF2F2,NPM1,PPIA,PSMA1,PSMA3,PSMB4,RANBP2,RANGAP1,SUPT5H,ELL
11_Member	GO Biological Processes	GO:0098781	ncRNA transcription	-7.74602	-5.02161	9/109	2960,2961,2962,2963,4691,6949,8178,10360,22936	GTF2E1,GTF2E2,GTF2F1,GTF2F2,NCL,TCOF1,ELL,NPM3,ELL2
11_Member	Reactome Gene Sets	R-HSA-162599	Late Phase of HIV Life Cycle	-6.82872	-4.24899	9/139	2960,2961,2962,2963,5478,5903,5905,6829,8178	GTF2E1,GTF2E2,GTF2F1,GTF2F2,PPIA,RANBP2,RANGAP1,SUPT5H,ELL
11_Member	Reactome Gene Sets	R-HSA-6807505	RNA polymerase II transcribes snRNA genes	-6.54799	-4.01618	7/74	2960,2961,2962,2963,6829,8178,22936	GTF2E1,GTF2E2,GTF2F1,GTF2F2,SUPT5H,ELL,ELL2
11_Member	Reactome Gene Sets	R-HSA-162587	HIV Life Cycle	-6.4976	-3.97223	9/152	2960,2961,2962,2963,5478,5903,5905,6829,8178	GTF2E1,GTF2E2,GTF2F1,GTF2F2,PPIA,RANBP2,RANGAP1,SUPT5H,ELL
11_Member	Reactome Gene Sets	R-HSA-167172	Transcription of the HIV genome	-5.32494	-2.96706	6/73	2960,2961,2962,2963,6829,8178	GTF2E1,GTF2E2,GTF2F1,GTF2F2,SUPT5H,ELL
11_Member	GO Biological Processes	GO:0042795	snRNA transcription by RNA polymerase II	-5.29033	-2.94529	6/74	2960,2961,2962,2963,8178,22936	GTF2E1,GTF2E2,GTF2F1,GTF2F2,ELL,ELL2
11_Member	GO Biological Processes	GO:0009301	snRNA transcription	-5.25623	-2.91539	6/75	2960,2961,2962,2963,8178,22936	GTF2E1,GTF2E2,GTF2F1,GTF2F2,ELL,ELL2
11_Member	CORUM	CORUM:103	RNA polymerase II holoenzyme complex	-4.94583	-2.65241	4/24	2960,2961,2962,2963	GTF2E1,GTF2E2,GTF2F1,GTF2F2
11_Member	CORUM	CORUM:2825	BRCA1-RNA polymerase II complex	-4.80155	-2.5371	4/26	2960,2961,2962,2963	GTF2E1,GTF2E2,GTF2F1,GTF2F2
11_Member	GO Biological Processes	GO:0043902	positive regulation of multi-organism process	-4.6287	-2.40115	8/197	708,2040,2962,2963,3066,5478,5479,6829	C1QBP,STOM,GTF2F1,GTF2F2,HDAC2,PPIA,PPIB,SUPT5H
11_Member	Reactome Gene Sets	R-HSA-168255	Influenza Infection	-4.38861	-2.22079	7/156	2962,2963,3839,3840,5903,6125,6169	GTF2F1,GTF2F2,KPNA3,KPNA4,RANBP2,RPL5,RPL38
11_Member	GO Biological Processes	GO:0006370	7-methylguanosine mRNA capping	-4.37824	-2.21349	4/33	2962,2963,6829,55421	GTF2F1,GTF2F2,SUPT5H,NCBP3
11_Member	GO Biological Processes	GO:0016073	snRNA metabolic process	-4.37068	-2.21053	6/107	2960,2961,2962,2963,8178,22936	GTF2E1,GTF2E2,GTF2F1,GTF2F2,ELL,ELL2
11_Member	GO Biological Processes	GO:0009452	7-methylguanosine RNA capping	-4.32588	-2.18284	4/34	2962,2963,6829,55421	GTF2F1,GTF2F2,SUPT5H,NCBP3
11_Member	GO Biological Processes	GO:0036260	RNA capping	-4.32588	-2.18284	4/34	2962,2963,6829,55421	GTF2F1,GTF2F2,SUPT5H,NCBP3
11_Member	Reactome Gene Sets	R-HSA-167238	Pausing and recovery of Tat-mediated HIV elongation	-4.32588	-2.18284	4/34	2962,2963,6829,8178	GTF2F1,GTF2F2,SUPT5H,ELL
11_Member	Reactome Gene Sets	R-HSA-167243	Tat-mediated HIV elongation arrest and recovery	-4.32588	-2.18284	4/34	2962,2963,6829,8178	GTF2F1,GTF2F2,SUPT5H,ELL
11_Member	Reactome Gene Sets	R-HSA-8939211	ESR-mediated signaling	-4.24672	-2.12437	8/223	801,2773,2782,2962,2963,10728,23028,94239	CALM1,GNAI3,GNB1,GTF2F1,GTF2F2,PTGES3,KDM1A,H2AZ2
11_Member	GO Biological Processes	GO:0048524	positive regulation of viral process	-4.2378	-2.12296	6/113	2040,2962,2963,5478,5479,6829	STOM,GTF2F1,GTF2F2,PPIA,PPIB,SUPT5H
11_Member	Reactome Gene Sets	R-HSA-167287	HIV elongation arrest and recovery	-4.22601	-2.11855	4/36	2962,2963,6829,8178	GTF2F1,GTF2F2,SUPT5H,ELL
11_Member	Reactome Gene Sets	R-HSA-167290	Pausing and recovery of HIV elongation	-4.22601	-2.11855	4/36	2962,2963,6829,8178	GTF2F1,GTF2F2,SUPT5H,ELL
11_Member	GO Biological Processes	GO:0043900	regulation of multi-organism process	-4.21302	-2.11042	11/437	708,2040,2962,2963,3066,5371,5478,5479,6829,10084,26007	C1QBP,STOM,GTF2F1,GTF2F2,HDAC2,PML,PPIA,PPIB,SUPT5H,PQBP1,TKFC
11_Member	KEGG Pathway	ko03022	Basal transcription factors	-3.84093	-1.83136	4/45	2960,2961,2962,2963	GTF2E1,GTF2E2,GTF2F1,GTF2F2
11_Member	Reactome Gene Sets	R-HSA-167169	HIV Transcription Elongation	-3.80341	-1.80915	4/46	2962,2963,6829,8178	GTF2F1,GTF2F2,SUPT5H,ELL
11_Member	Reactome Gene Sets	R-HSA-167200	Formation of HIV-1 elongation complex containing HIV-1 Tat	-3.80341	-1.80915	4/46	2962,2963,6829,8178	GTF2F1,GTF2F2,SUPT5H,ELL
11_Member	Reactome Gene Sets	R-HSA-167246	Tat-mediated elongation of the HIV-1 transcript	-3.80341	-1.80915	4/46	2962,2963,6829,8178	GTF2F1,GTF2F2,SUPT5H,ELL
11_Member	Reactome Gene Sets	R-HSA-167161	HIV Transcription Initiation	-3.76678	-1.7873	4/47	2960,2961,2962,2963	GTF2E1,GTF2E2,GTF2F1,GTF2F2
11_Member	Reactome Gene Sets	R-HSA-167162	RNA Polymerase II HIV Promoter Escape	-3.76678	-1.7873	4/47	2960,2961,2962,2963	GTF2E1,GTF2E2,GTF2F1,GTF2F2
11_Member	Reactome Gene Sets	R-HSA-73776	RNA Polymerase II Promoter Escape	-3.76678	-1.7873	4/47	2960,2961,2962,2963	GTF2E1,GTF2E2,GTF2F1,GTF2F2
11_Member	Reactome Gene Sets	R-HSA-73779	RNA Polymerase II Transcription Pre-Initiation And Promoter Opening	-3.76678	-1.7873	4/47	2960,2961,2962,2963	GTF2E1,GTF2E2,GTF2F1,GTF2F2
11_Member	Reactome Gene Sets	R-HSA-75953	RNA Polymerase II Transcription Initiation	-3.76678	-1.7873	4/47	2960,2961,2962,2963	GTF2E1,GTF2E2,GTF2F1,GTF2F2
11_Member	Reactome Gene Sets	R-HSA-76042	RNA Polymerase II Transcription Initiation And Promoter Clearance	-3.76678	-1.7873	4/47	2960,2961,2962,2963	GTF2E1,GTF2E2,GTF2F1,GTF2F2
11_Member	GO Biological Processes	GO:0019080	viral gene expression	-3.74072	-1.77033	7/198	2962,2963,5903,6125,6169,6829,8664	GTF2F1,GTF2F2,RANBP2,RPL5,RPL38,SUPT5H,EIF3D
11_Member	Reactome Gene Sets	R-HSA-167152	Formation of HIV elongation complex in the absence of HIV Tat	-3.73098	-1.7658	4/48	2962,2963,6829,8178	GTF2F1,GTF2F2,SUPT5H,ELL
11_Member	KEGG Pathway	hsa03022	Basal transcription factors	-3.73098	-1.7658	4/48	2960,2961,2962,2963	GTF2E1,GTF2E2,GTF2F1,GTF2F2
11_Member	Reactome Gene Sets	R-HSA-167242	Abortive elongation of HIV-1 transcript in the absence of Tat	-3.48468	-1.58317	3/23	2962,2963,6829	GTF2F1,GTF2F2,SUPT5H
11_Member	GO Biological Processes	GO:0050792	regulation of viral process	-3.38093	-1.50162	7/227	2040,2962,2963,5371,5478,5479,6829	STOM,GTF2F1,GTF2F2,PML,PPIA,PPIB,SUPT5H
11_Member	Reactome Gene Sets	R-HSA-9006931	Signaling by Nuclear Receptors	-3.37726	-1.49938	8/299	801,2773,2782,2962,2963,10728,23028,94239	CALM1,GNAI3,GNB1,GTF2F1,GTF2F2,PTGES3,KDM1A,H2AZ2
11_Member	Reactome Gene Sets	R-HSA-167160	RNA Pol II CTD phosphorylation and interaction with CE during HIV infection	-3.2743	-1.40778	3/27	2962,2963,6829	GTF2F1,GTF2F2,SUPT5H
11_Member	Reactome Gene Sets	R-HSA-77075	RNA Pol II CTD phosphorylation and interaction with CE	-3.2743	-1.40778	3/27	2962,2963,6829	GTF2F1,GTF2F2,SUPT5H
11_Member	Reactome Gene Sets	R-HSA-6796648	TP53 Regulates Transcription of DNA Repair Genes	-3.22326	-1.36781	4/65	2962,2963,6829,8178	GTF2F1,GTF2F2,SUPT5H,ELL
11_Member	GO Biological Processes	GO:0043903	regulation of symbiosis, encompassing mutualism through parasitism	-3.21575	-1.36302	7/242	2040,2962,2963,5371,5478,5479,6829	STOM,GTF2F1,GTF2F2,PML,PPIA,PPIB,SUPT5H
11_Member	Reactome Gene Sets	R-HSA-72086	mRNA Capping	-3.18141	-1.33675	3/29	2962,2963,6829	GTF2F1,GTF2F2,SUPT5H
11_Member	GO Biological Processes	GO:0019083	viral transcription	-3.14324	-1.30519	6/180	2962,2963,5903,6125,6169,6829	GTF2F1,GTF2F2,RANBP2,RPL5,RPL38,SUPT5H
11_Member	GO Biological Processes	GO:0006367	transcription initiation from RNA polymerase II promoter	-3.05709	-1.23663	6/187	2960,2961,2962,2963,10923,55832	GTF2E1,GTF2E2,GTF2F1,GTF2F2,SUB1,CAND1
11_Member	Reactome Gene Sets	R-HSA-113418	Formation of the Early Elongation Complex	-3.01482	-1.20961	3/33	2962,2963,6829	GTF2F1,GTF2F2,SUPT5H
11_Member	Reactome Gene Sets	R-HSA-167158	Formation of the HIV-1 Early Elongation Complex	-3.01482	-1.20961	3/33	2962,2963,6829	GTF2F1,GTF2F2,SUPT5H
11_Member	Reactome Gene Sets	R-HSA-168273	Influenza Viral RNA Transcription and Replication	-2.8998	-1.13795	5/135	2962,2963,5903,6125,6169	GTF2F1,GTF2F2,RANBP2,RPL5,RPL38
11_Member	GO Biological Processes	GO:0050434	positive regulation of viral transcription	-2.77006	-1.04261	3/40	2962,2963,6829	GTF2F1,GTF2F2,SUPT5H
11_Member	WikiPathways	WP405	Eukaryotic Transcription Initiation	-2.77006	-1.04261	3/40	2960,2961,2963	GTF2E1,GTF2E2,GTF2F2
11_Member	Reactome Gene Sets	R-HSA-9018519	Estrogen-dependent gene expression	-2.69837	-0.991293	5/150	2962,2963,10728,23028,94239	GTF2F1,GTF2F2,PTGES3,KDM1A,H2AZ2
11_Member	Reactome Gene Sets	R-HSA-168325	Viral Messenger RNA Synthesis	-2.67908	-0.97759	3/43	2962,2963,5903	GTF2F1,GTF2F2,RANBP2
11_Member	GO Biological Processes	GO:0006352	DNA-templated transcription, initiation	-2.4314	-0.796157	6/249	2960,2961,2962,2963,10923,55832	GTF2E1,GTF2E2,GTF2F1,GTF2F2,SUB1,CAND1
11_Member	GO Biological Processes	GO:0046782	regulation of viral transcription	-2.15285	-0.591545	3/66	2962,2963,6829	GTF2F1,GTF2F2,SUPT5H
12_Summary	GO Biological Processes	GO:0016570	histone modification	-7.89927	-5.15418	16/452	2146,3066,6015,6418,6830,9730,23028,23168,23186,23210,23411,23476,55100,55677,56943,57708,5903,5905,960,1191,1457,1459,2773,5478,10105,5371,10961,9692,387338,7913,801,2782,4869,10728,10923,2073,9554,476,6513,29763,55920,708,26007	EZH2,HDAC2,RING1,SET,SUPT6H,DCAF1,KDM1A,RTF1,RCOR1,JMJD6,SIRT1,BRD4,WDR70,IWS1,ENY2,MIER1,RANBP2,RANGAP1,CD44,CLU,CSNK2A1,CSNK2A2,GNAI3,PPIA,PPIF,PML,ERP29,PRORP,NSUN4,DEK,CALM1,GNB1,NPM1,PTGES3,SUB1,ERCC5,SEC22B,ATP1A1,SLC2A1,PACSIN3,RCC2,C1QBP,TKFC
12_Member	GO Biological Processes	GO:0016570	histone modification	-7.89927	-5.15418	16/452	2146,3066,6015,6418,6830,9730,23028,23168,23186,23210,23411,23476,55100,55677,56943,57708	EZH2,HDAC2,RING1,SET,SUPT6H,DCAF1,KDM1A,RTF1,RCOR1,JMJD6,SIRT1,BRD4,WDR70,IWS1,ENY2,MIER1
12_Member	GO Biological Processes	GO:0016569	covalent chromatin modification	-7.72753	-5.01311	16/465	2146,3066,6015,6418,6830,9730,23028,23168,23186,23210,23411,23476,55100,55677,56943,57708	EZH2,HDAC2,RING1,SET,SUPT6H,DCAF1,KDM1A,RTF1,RCOR1,JMJD6,SIRT1,BRD4,WDR70,IWS1,ENY2,MIER1
12_Member	GO Biological Processes	GO:0031060	regulation of histone methylation	-5.74404	-3.28925	6/62	6830,23028,23168,23411,23476,55677	SUPT6H,KDM1A,RTF1,SIRT1,BRD4,IWS1
12_Member	GO Biological Processes	GO:1902275	regulation of chromatin organization	-5.68694	-3.25848	9/190	6418,6830,23028,23168,23411,23476,55100,55677,57708	SET,SUPT6H,KDM1A,RTF1,SIRT1,BRD4,WDR70,IWS1,MIER1
12_Member	GO Biological Processes	GO:0031056	regulation of histone modification	-5.5816	-3.15822	8/146	6418,6830,23028,23168,23411,23476,55100,55677	SET,SUPT6H,KDM1A,RTF1,SIRT1,BRD4,WDR70,IWS1
12_Member	GO Biological Processes	GO:0034968	histone lysine methylation	-5.45769	-3.0636	7/107	2146,6830,23028,23168,23411,23476,55677	EZH2,SUPT6H,KDM1A,RTF1,SIRT1,BRD4,IWS1
12_Member	GO Biological Processes	GO:0018205	peptidyl-lysine modification	-5.36244	-2.99579	12/395	2146,3066,5903,5905,6418,6830,23028,23168,23210,23411,23476,55677	EZH2,HDAC2,RANBP2,RANGAP1,SET,SUPT6H,KDM1A,RTF1,JMJD6,SIRT1,BRD4,IWS1
12_Member	GO Biological Processes	GO:2001234	negative regulation of apoptotic signaling pathway	-5.10467	-2.79212	9/224	960,1191,1457,1459,2773,5478,10105,23028,23411	CD44,CLU,CSNK2A1,CSNK2A2,GNAI3,PPIA,PPIF,KDM1A,SIRT1
12_Member	GO Biological Processes	GO:0018022	peptidyl-lysine methylation	-5.05678	-2.75198	7/123	2146,6830,23028,23168,23411,23476,55677	EZH2,SUPT6H,KDM1A,RTF1,SIRT1,BRD4,IWS1
12_Member	GO Biological Processes	GO:0016571	histone methylation	-4.89935	-2.61702	7/130	2146,6830,23028,23168,23411,23476,55677	EZH2,SUPT6H,KDM1A,RTF1,SIRT1,BRD4,IWS1
12_Member	GO Biological Processes	GO:2001243	negative regulation of intrinsic apoptotic signaling pathway	-4.66333	-2.42273	6/95	960,1191,5478,10105,23028,23411	CD44,CLU,PPIA,PPIF,KDM1A,SIRT1
12_Member	GO Biological Processes	GO:2001233	regulation of apoptotic signaling pathway	-4.63993	-2.4059	11/392	960,1191,1457,1459,2773,5371,5478,10105,10961,23028,23411	CD44,CLU,CSNK2A1,CSNK2A2,GNAI3,PML,PPIA,PPIF,ERP29,KDM1A,SIRT1
12_Member	GO Biological Processes	GO:1902230	negative regulation of intrinsic apoptotic signaling pathway in response to DNA damage	-4.54636	-2.32836	4/30	960,1191,23028,23411	CD44,CLU,KDM1A,SIRT1
12_Member	GO Biological Processes	GO:2001242	regulation of intrinsic apoptotic signaling pathway	-4.31869	-2.17829	7/160	960,1191,5478,10105,10961,23028,23411	CD44,CLU,PPIA,PPIF,ERP29,KDM1A,SIRT1
12_Member	GO Biological Processes	GO:0033044	regulation of chromosome organization	-4.2791	-2.14394	10/355	5371,6418,6830,23028,23168,23411,23476,55100,55677,57708	PML,SET,SUPT6H,KDM1A,RTF1,SIRT1,BRD4,WDR70,IWS1,MIER1
12_Member	GO Biological Processes	GO:1902229	regulation of intrinsic apoptotic signaling pathway in response to DNA damage	-4.17832	-2.08526	4/37	960,1191,23028,23411	CD44,CLU,KDM1A,SIRT1
12_Member	GO Biological Processes	GO:0006479	protein methylation	-4.15229	-2.06857	7/170	2146,6830,23028,23168,23411,23476,55677	EZH2,SUPT6H,KDM1A,RTF1,SIRT1,BRD4,IWS1
12_Member	GO Biological Processes	GO:0008213	protein alkylation	-4.15229	-2.06857	7/170	2146,6830,23028,23168,23411,23476,55677	EZH2,SUPT6H,KDM1A,RTF1,SIRT1,BRD4,IWS1
12_Member	GO Biological Processes	GO:0043518	negative regulation of DNA damage response, signal transduction by p53 class mediator	-4.05982	-2.00297	3/15	960,23028,23411	CD44,KDM1A,SIRT1
12_Member	GO Biological Processes	GO:1902166	negative regulation of intrinsic apoptotic signaling pathway in response to DNA damage by p53 class mediator	-4.05982	-2.00297	3/15	960,23028,23411	CD44,KDM1A,SIRT1
12_Member	GO Biological Processes	GO:0043414	macromolecule methylation	-4.0553	-2.00062	9/305	2146,6830,9692,23028,23168,23411,23476,55677,387338	EZH2,SUPT6H,PRORP,KDM1A,RTF1,SIRT1,BRD4,IWS1,NSUN4
12_Member	GO Biological Processes	GO:1902165	regulation of intrinsic apoptotic signaling pathway in response to DNA damage by p53 class mediator	-3.88909	-1.86567	3/17	960,23028,23411	CD44,KDM1A,SIRT1
12_Member	GO Biological Processes	GO:0042771	intrinsic apoptotic signaling pathway in response to DNA damage by p53 class mediator	-3.87937	-1.85995	4/44	960,5371,23028,23411	CD44,PML,KDM1A,SIRT1
12_Member	GO Biological Processes	GO:0018023	peptidyl-lysine trimethylation	-3.84093	-1.83136	4/45	23168,23411,23476,55677	RTF1,SIRT1,BRD4,IWS1
12_Member	GO Biological Processes	GO:0031057	negative regulation of histone modification	-3.84093	-1.83136	4/45	6418,6830,23028,23411	SET,SUPT6H,KDM1A,SIRT1
12_Member	GO Biological Processes	GO:0031061	negative regulation of histone methylation	-3.60528	-1.66901	3/21	6830,23028,23411	SUPT6H,KDM1A,SIRT1
12_Member	GO Biological Processes	GO:1902254	negative regulation of intrinsic apoptotic signaling pathway by p53 class mediator	-3.60528	-1.66901	3/21	960,23028,23411	CD44,KDM1A,SIRT1
12_Member	GO Biological Processes	GO:0097193	intrinsic apoptotic signaling pathway	-3.53628	-1.61774	8/283	960,1191,5371,5478,10105,10961,23028,23411	CD44,CLU,PML,PPIA,PPIF,ERP29,KDM1A,SIRT1
12_Member	GO Biological Processes	GO:0032259	methylation	-3.5274	-1.61201	9/359	2146,6830,9692,23028,23168,23411,23476,55677,387338	EZH2,SUPT6H,PRORP,KDM1A,RTF1,SIRT1,BRD4,IWS1,NSUN4
12_Member	GO Biological Processes	GO:0008630	intrinsic apoptotic signaling pathway in response to DNA damage	-3.4913	-1.5852	5/100	960,1191,5371,23028,23411	CD44,CLU,PML,KDM1A,SIRT1
12_Member	GO Biological Processes	GO:1905269	positive regulation of chromatin organization	-3.4913	-1.5852	5/100	23028,23168,23411,23476,57708	KDM1A,RTF1,SIRT1,BRD4,MIER1
12_Member	GO Biological Processes	GO:2001020	regulation of response to DNA damage stimulus	-3.41554	-1.5272	7/224	960,1191,5371,7913,23028,23411,55100	CD44,CLU,PML,DEK,KDM1A,SIRT1,WDR70
12_Member	GO Biological Processes	GO:1905268	negative regulation of chromatin organization	-3.24886	-1.38374	4/64	6418,6830,23028,23411	SET,SUPT6H,KDM1A,SIRT1
12_Member	GO Biological Processes	GO:1902253	regulation of intrinsic apoptotic signaling pathway by p53 class mediator	-3.22696	-1.36877	3/28	960,23028,23411	CD44,KDM1A,SIRT1
12_Member	GO Biological Processes	GO:2001252	positive regulation of chromosome organization	-3.16858	-1.3279	6/178	5371,23028,23168,23411,23476,57708	PML,KDM1A,RTF1,SIRT1,BRD4,MIER1
12_Member	GO Biological Processes	GO:0097190	apoptotic signaling pathway	-3.12935	-1.29744	11/585	960,1191,1457,1459,2773,5371,5478,10105,10961,23028,23411	CD44,CLU,CSNK2A1,CSNK2A2,GNAI3,PML,PPIA,PPIF,ERP29,KDM1A,SIRT1
12_Member	GO Biological Processes	GO:1901797	negative regulation of signal transduction by p53 class mediator	-3.09521	-1.27009	3/31	960,23028,23411	CD44,KDM1A,SIRT1
12_Member	GO Biological Processes	GO:0072332	intrinsic apoptotic signaling pathway by p53 class mediator	-2.98897	-1.19693	4/75	960,5371,23028,23411	CD44,PML,KDM1A,SIRT1
12_Member	GO Biological Processes	GO:0043516	regulation of DNA damage response, signal transduction by p53 class mediator	-2.97658	-1.19041	3/34	960,23028,23411	CD44,KDM1A,SIRT1
12_Member	GO Biological Processes	GO:0006282	regulation of DNA repair	-2.92862	-1.15507	5/133	5371,7913,23028,23411,55100	PML,DEK,KDM1A,SIRT1,WDR70
12_Member	GO Biological Processes	GO:0031062	positive regulation of histone methylation	-2.90362	-1.13903	3/36	23168,23411,23476	RTF1,SIRT1,BRD4
12_Member	GO Biological Processes	GO:0071482	cellular response to light stimulus	-2.8998	-1.13795	5/135	801,2782,4869,23028,23411	CALM1,GNB1,NPM1,KDM1A,SIRT1
12_Member	GO Biological Processes	GO:0051052	regulation of DNA metabolic process	-2.89923	-1.13795	9/440	4869,5371,6830,7913,10728,10923,23028,23411,55100	NPM1,PML,SUPT6H,DEK,PTGES3,SUB1,KDM1A,SIRT1,WDR70
12_Member	GO Biological Processes	GO:2001021	negative regulation of response to DNA damage stimulus	-2.84476	-1.09541	4/82	960,1191,23028,23411	CD44,CLU,KDM1A,SIRT1
12_Member	GO Biological Processes	GO:0031058	positive regulation of histone modification	-2.76841	-1.04198	4/86	23028,23168,23411,23476	KDM1A,RTF1,SIRT1,BRD4
12_Member	GO Biological Processes	GO:2000779	regulation of double-strand break repair	-2.74995	-1.02832	4/87	5371,7913,23028,55100	PML,DEK,KDM1A,WDR70
12_Member	GO Biological Processes	GO:0009411	response to UV	-2.73672	-1.01733	5/147	2073,4869,5371,23028,23411	ERCC5,NPM1,PML,KDM1A,SIRT1
12_Member	GO Biological Processes	GO:0080135	regulation of cellular response to stress	-2.71274	-1.00044	12/761	960,1191,4869,5371,5478,5903,7913,10728,10961,23028,23411,55100	CD44,CLU,NPM1,PML,PPIA,RANBP2,DEK,PTGES3,ERP29,KDM1A,SIRT1,WDR70
12_Member	GO Biological Processes	GO:0009416	response to light stimulus	-2.52232	-0.866876	7/320	801,2073,2782,4869,5371,23028,23411	CALM1,ERCC5,GNB1,NPM1,PML,KDM1A,SIRT1
12_Member	GO Biological Processes	GO:0010639	negative regulation of organelle organization	-2.45009	-0.806539	8/419	1191,4869,6418,6830,9554,10105,23028,23411	CLU,NPM1,SET,SUPT6H,SEC22B,PPIF,KDM1A,SIRT1
12_Member	GO Biological Processes	GO:0030330	DNA damage response, signal transduction by p53 class mediator	-2.43879	-0.801076	4/106	960,5371,23028,23411	CD44,PML,KDM1A,SIRT1
12_Member	GO Biological Processes	GO:0071214	cellular response to abiotic stimulus	-2.4347	-0.798633	7/332	476,801,2782,4869,6513,23028,23411	ATP1A1,CALM1,GNB1,NPM1,SLC2A1,KDM1A,SIRT1
12_Member	GO Biological Processes	GO:0104004	cellular response to environmental stimulus	-2.4347	-0.798633	7/332	476,801,2782,4869,6513,23028,23411	ATP1A1,CALM1,GNB1,NPM1,SLC2A1,KDM1A,SIRT1
12_Member	GO Biological Processes	GO:0071478	cellular response to radiation	-2.24136	-0.65433	5/192	801,2782,4869,23028,23411	CALM1,GNB1,NPM1,KDM1A,SIRT1
12_Member	GO Biological Processes	GO:0051129	negative regulation of cellular component organization	-2.16149	-0.593894	11/782	1191,3066,4869,6418,6830,9554,10105,23028,23411,29763,55920	CLU,HDAC2,NPM1,SET,SUPT6H,SEC22B,PPIF,KDM1A,SIRT1,PACSIN3,RCC2
12_Member	GO Biological Processes	GO:1902532	negative regulation of intracellular signal transduction	-2.15907	-0.592182	9/570	708,801,960,1191,5478,10105,23028,23411,26007	C1QBP,CALM1,CD44,CLU,PPIA,PPIF,KDM1A,SIRT1,TKFC
12_Member	GO Biological Processes	GO:0042770	signal transduction in response to DNA damage	-2.11528	-0.566285	4/131	960,5371,23028,23411	CD44,PML,KDM1A,SIRT1
13_Summary	Reactome Gene Sets	R-HSA-9679191	Potential therapeutics for SARS	-7.55797	-4.89029	8/81	476,483,3066,10728,23028,23186,23476,51742,490,682,708,801,960,1191,2773,2782,5321,5478,5660,6520,2146,6015,23210,56943,94239,9343,8546,5905	ATP1A1,ATP1B3,HDAC2,PTGES3,KDM1A,RCOR1,BRD4,ARID4B,ATP2B1,BSG,C1QBP,CALM1,CD44,CLU,GNAI3,GNB1,PLA2G4A,PPIA,PSAP,SLC3A2,EZH2,RING1,JMJD6,ENY2,H2AZ2,EFTUD2,AP3B1,RANGAP1
13_Member	Reactome Gene Sets	R-HSA-9679191	Potential therapeutics for SARS	-7.55797	-4.89029	8/81	476,483,3066,10728,23028,23186,23476,51742	ATP1A1,ATP1B3,HDAC2,PTGES3,KDM1A,RCOR1,BRD4,ARID4B
13_Member	Reactome Gene Sets	R-HSA-109582	Hemostasis	-6.0411	-3.56403	16/620	483,490,682,708,801,960,1191,2773,2782,3066,5321,5478,5660,6520,23028,23186	ATP1B3,ATP2B1,BSG,C1QBP,CALM1,CD44,CLU,GNAI3,GNB1,HDAC2,PLA2G4A,PPIA,PSAP,SLC3A2,KDM1A,RCOR1
13_Member	Reactome Gene Sets	R-HSA-9679506	SARS-CoV Infections	-5.55946	-3.14111	8/147	476,483,3066,10728,23028,23186,23476,51742	ATP1A1,ATP1B3,HDAC2,PTGES3,KDM1A,RCOR1,BRD4,ARID4B
13_Member	CORUM	CORUM:636	BHC complex	-5.39981	-3.0242	3/6	3066,23028,23186	HDAC2,KDM1A,RCOR1
13_Member	CORUM	CORUM:620	CoREST-HDAC complex	-5.15866	-2.83421	3/7	3066,23028,23186	HDAC2,KDM1A,RCOR1
13_Member	CORUM	CORUM:871	BRAF53-BRCA2 complex	-5.15866	-2.83421	3/7	3066,23028,23186	HDAC2,KDM1A,RCOR1
13_Member	CORUM	CORUM:643	CtBP core complex	-4.78223	-2.52815	3/9	3066,23028,23186	HDAC2,KDM1A,RCOR1
13_Member	CORUM	CORUM:1492	BHC110 complex	-4.62921	-2.40115	3/10	3066,23028,23186	HDAC2,KDM1A,RCOR1
13_Member	Reactome Gene Sets	R-HSA-8943724	Regulation of PTEN gene transcription	-4.51327	-2.31264	5/61	2146,3066,6015,23028,23186	EZH2,HDAC2,RING1,KDM1A,RCOR1
13_Member	CORUM	CORUM:633	anti-BHC110 complex	-4.4928	-2.30224	3/11	3066,23028,23186	HDAC2,KDM1A,RCOR1
13_Member	CORUM	CORUM:632	Anti-HDAC2 complex	-3.88909	-1.86567	3/17	3066,23028,23186	HDAC2,KDM1A,RCOR1
13_Member	CORUM	CORUM:642	CtBP complex	-3.88909	-1.86567	3/17	3066,23028,23186	HDAC2,KDM1A,RCOR1
13_Member	Reactome Gene Sets	R-HSA-3247509	Chromatin modifying enzymes	-3.63065	-1.68439	8/274	2146,3066,23028,23186,23210,51742,56943,94239	EZH2,HDAC2,KDM1A,RCOR1,JMJD6,ARID4B,ENY2,H2AZ2
13_Member	Reactome Gene Sets	R-HSA-4839726	Chromatin organization	-3.63065	-1.68439	8/274	2146,3066,23028,23186,23210,51742,56943,94239	EZH2,HDAC2,KDM1A,RCOR1,JMJD6,ARID4B,ENY2,H2AZ2
13_Member	CORUM	CORUM:1257	ALL-1 supercomplex	-3.22696	-1.36877	3/28	3066,9343,23028	HDAC2,EFTUD2,KDM1A
13_Member	GO Biological Processes	GO:0007596	blood coagulation	-2.9894	-1.19693	8/343	708,2782,3066,5321,5478,8546,23028,23186	C1QBP,GNB1,HDAC2,PLA2G4A,PPIA,AP3B1,KDM1A,RCOR1
13_Member	GO Biological Processes	GO:0007599	hemostasis	-2.95728	-1.17343	8/347	708,2782,3066,5321,5478,8546,23028,23186	C1QBP,GNB1,HDAC2,PLA2G4A,PPIA,AP3B1,KDM1A,RCOR1
13_Member	GO Biological Processes	GO:0050817	coagulation	-2.94932	-1.16894	8/348	708,2782,3066,5321,5478,8546,23028,23186	C1QBP,GNB1,HDAC2,PLA2G4A,PPIA,AP3B1,KDM1A,RCOR1
13_Member	Reactome Gene Sets	R-HSA-3214815	HDACs deacetylate histones	-2.62705	-0.937562	4/94	3066,23028,23186,51742	HDAC2,KDM1A,RCOR1,ARID4B
13_Member	GO Biological Processes	GO:0042060	wound healing	-2.57774	-0.902007	10/587	708,960,2146,2782,3066,5321,5478,8546,23028,23186	C1QBP,CD44,EZH2,GNB1,HDAC2,PLA2G4A,PPIA,AP3B1,KDM1A,RCOR1
13_Member	GO Biological Processes	GO:0009611	response to wounding	-2.51131	-0.859291	11/701	708,960,2146,2782,3066,5321,5478,5905,8546,23028,23186	C1QBP,CD44,EZH2,GNB1,HDAC2,PLA2G4A,PPIA,RANGAP1,AP3B1,KDM1A,RCOR1
14_Summary	GO Biological Processes	GO:1901796	regulation of signal transduction by p53 class mediator	-6.96921	-4.35952	10/177	960,1457,1459,1460,3066,5371,6125,23028,23246,23411,2773,2782,26985,2962,2963,4869,6829,8178,5321,6015,2960,2961,2146,57680,6949,51602,801,9730,3030,1191,5682,5684,5692,7328,51449,4898,9554,29763,708,5660	CD44,CSNK2A1,CSNK2A2,CSNK2B,HDAC2,PML,RPL5,KDM1A,BOP1,SIRT1,GNAI3,GNB1,AP3M1,GTF2F1,GTF2F2,NPM1,SUPT5H,ELL,PLA2G4A,RING1,GTF2E1,GTF2E2,EZH2,CHD8,TCOF1,NOP58,CALM1,DCAF1,HADHA,CLU,PSMA1,PSMA3,PSMB4,UBE2H,PCYOX1,NRDC,SEC22B,PACSIN3,C1QBP,PSAP
14_Member	GO Biological Processes	GO:1901796	regulation of signal transduction by p53 class mediator	-6.96921	-4.35952	10/177	960,1457,1459,1460,3066,5371,6125,23028,23246,23411	CD44,CSNK2A1,CSNK2A2,CSNK2B,HDAC2,PML,RPL5,KDM1A,BOP1,SIRT1
14_Member	CORUM	CORUM:2720	Casein kinase II (beta-dimer, alpha, alpha')	-6.69517	-4.14347	3/3	1457,1459,1460	CSNK2A1,CSNK2A2,CSNK2B
14_Member	CORUM	CORUM:5224	Casein kinase II (beta-dimer, alpha, alpha')	-6.69517	-4.14347	3/3	1457,1459,1460	CSNK2A1,CSNK2A2,CSNK2B
14_Member	CORUM	CORUM:2719	Casein kinase II-HMG1 complex	-6.095	-3.61218	3/4	1457,1459,1460	CSNK2A1,CSNK2A2,CSNK2B
14_Member	CORUM	CORUM:938	FACT complex, UV-activated	-5.69895	-3.26535	3/5	1457,1459,1460	CSNK2A1,CSNK2A2,CSNK2B
14_Member	GO Biological Processes	GO:0072331	signal transduction by p53 class mediator	-5.38586	-3.01475	10/264	960,1457,1459,1460,3066,5371,6125,23028,23246,23411	CD44,CSNK2A1,CSNK2A2,CSNK2B,HDAC2,PML,RPL5,KDM1A,BOP1,SIRT1
14_Member	Reactome Gene Sets	R-HSA-6814122	Cooperation of PDCL (PhLP1) and TRiC/CCT in G-protein beta folding	-5.31871	-2.96515	5/42	1457,1459,1460,2773,2782	CSNK2A1,CSNK2A2,CSNK2B,GNAI3,GNB1
14_Member	Reactome Gene Sets	R-HSA-201688	WNT mediated activation of DVL	-4.78223	-2.52815	3/9	1457,1459,1460	CSNK2A1,CSNK2A2,CSNK2B
14_Member	Reactome Gene Sets	R-HSA-390466	Chaperonin-mediated protein folding	-4.66333	-2.42273	6/95	1457,1459,1460,2773,2782,26985	CSNK2A1,CSNK2A2,CSNK2B,GNAI3,GNB1,AP3M1
14_Member	Reactome Gene Sets	R-HSA-391251	Protein folding	-4.51216	-2.31264	6/101	1457,1459,1460,2773,2782,26985	CSNK2A1,CSNK2A2,CSNK2B,GNAI3,GNB1,AP3M1
14_Member	Reactome Gene Sets	R-HSA-2514853	Condensation of Prometaphase Chromosomes	-4.4928	-2.30224	3/11	1457,1459,1460	CSNK2A1,CSNK2A2,CSNK2B
14_Member	Reactome Gene Sets	R-HSA-8934903	Receptor Mediated Mitophagy	-4.4928	-2.30224	3/11	1457,1459,1460	CSNK2A1,CSNK2A2,CSNK2B
14_Member	Reactome Gene Sets	R-HSA-3700989	Transcriptional Regulation by TP53	-4.17875	-2.08526	10/365	1457,1459,1460,2962,2963,3066,4869,5371,6829,8178	CSNK2A1,CSNK2A2,CSNK2B,GTF2F1,GTF2F2,HDAC2,NPM1,PML,SUPT5H,ELL
14_Member	Canonical Pathways	M229	PID P38 ALPHA BETA DOWNSTREAM PATHWAY	-4.13201	-2.05743	4/38	1457,1459,1460,5321	CSNK2A1,CSNK2A2,CSNK2B,PLA2G4A
14_Member	Reactome Gene Sets	R-HSA-8939243	RUNX1 interacts with co-factors whose precise effect on RUNX1 targets is not known	-4.13201	-2.05743	4/38	1457,1459,1460,6015	CSNK2A1,CSNK2A2,CSNK2B,RING1
14_Member	Canonical Pathways	M42	PID DNA PK PATHWAY	-3.97153	-1.93171	3/16	1457,1459,1460	CSNK2A1,CSNK2A2,CSNK2B
14_Member	Canonical Pathways	M26	PID NFKAPPAB ATYPICAL PATHWAY	-3.88909	-1.86567	3/17	1457,1459,1460	CSNK2A1,CSNK2A2,CSNK2B
14_Member	KEGG Pathway	ko05169	Epstein-Barr virus infection	-3.7007	-1.74249	7/201	960,1457,1459,1460,2960,2961,3066	CD44,CSNK2A1,CSNK2A2,CSNK2B,GTF2E1,GTF2E2,HDAC2
14_Member	GO Biological Processes	GO:2000059	negative regulation of ubiquitin-dependent protein catabolic process	-3.69599	-1.73951	4/49	1457,1459,5371,6125	CSNK2A1,CSNK2A2,PML,RPL5
14_Member	WikiPathways	WP4336	ncRNAs involved in Wnt signaling in hepatocellular carcinoma	-3.68203	-1.72898	5/91	1457,1459,1460,2146,57680	CSNK2A1,CSNK2A2,CSNK2B,EZH2,CHD8
14_Member	Reactome Gene Sets	R-HSA-445144	Signal transduction by L1	-3.60528	-1.66901	3/21	1457,1459,1460	CSNK2A1,CSNK2A2,CSNK2B
14_Member	WikiPathways	WP4258	LncRNA involvement in canonical Wnt signaling and colorectal cancer	-3.51152	-1.59924	5/99	1457,1459,1460,2146,57680	CSNK2A1,CSNK2A2,CSNK2B,EZH2,CHD8
14_Member	KEGG Pathway	ko03008	Ribosome biogenesis in eukaryotes	-3.41262	-1.5272	5/104	1457,1459,1460,6949,51602	CSNK2A1,CSNK2A2,CSNK2B,TCOF1,NOP58
14_Member	Reactome Gene Sets	R-HSA-1483191	Synthesis of PC	-3.22696	-1.36877	3/28	1457,1459,1460	CSNK2A1,CSNK2A2,CSNK2B
14_Member	Reactome Gene Sets	R-HSA-5205647	Mitophagy	-3.18141	-1.33675	3/29	1457,1459,1460	CSNK2A1,CSNK2A2,CSNK2B
14_Member	KEGG Pathway	hsa03008	Ribosome biogenesis in eukaryotes	-3.17876	-1.33543	5/117	1457,1459,1460,6949,51602	CSNK2A1,CSNK2A2,CSNK2B,TCOF1,NOP58
14_Member	GO Biological Processes	GO:0018107	peptidyl-threonine phosphorylation	-3.162	-1.32264	5/118	801,1457,1459,1460,9730	CALM1,CSNK2A1,CSNK2A2,CSNK2B,DCAF1
14_Member	GO Biological Processes	GO:1903051	negative regulation of proteolysis involved in cellular protein catabolic process	-3.03294	-1.2173	4/73	1457,1459,5371,6125	CSNK2A1,CSNK2A2,PML,RPL5
14_Member	GO Biological Processes	GO:0018210	peptidyl-threonine modification	-3.01816	-1.20961	5/127	801,1457,1459,1460,9730	CALM1,CSNK2A1,CSNK2A2,CSNK2B,DCAF1
14_Member	Reactome Gene Sets	R-HSA-1483206	Glycerophospholipid biosynthesis	-2.98778	-1.19693	5/129	1457,1459,1460,3030,5321	CSNK2A1,CSNK2A2,CSNK2B,HADHA,PLA2G4A
14_Member	GO Biological Processes	GO:0006656	phosphatidylcholine biosynthetic process	-2.80204	-1.0643	3/39	1457,1459,1460	CSNK2A1,CSNK2A2,CSNK2B
14_Member	Canonical Pathways	M156	PID ECADHERIN NASCENT AJ PATHWAY	-2.80204	-1.0643	3/39	1457,1459,1460	CSNK2A1,CSNK2A2,CSNK2B
14_Member	GO Biological Processes	GO:1903363	negative regulation of cellular protein catabolic process	-2.78712	-1.05146	4/85	1457,1459,5371,6125	CSNK2A1,CSNK2A2,PML,RPL5
14_Member	GO Biological Processes	GO:0019941	modification-dependent protein catabolic process	-2.77421	-1.04261	11/648	1191,1457,1459,5371,5682,5684,5692,6125,7328,23411,51449	CLU,CSNK2A1,CSNK2A2,PML,PSMA1,PSMA3,PSMB4,RPL5,UBE2H,SIRT1,PCYOX1
14_Member	GO Biological Processes	GO:0043632	modification-dependent macromolecule catabolic process	-2.71716	-1.00189	11/659	1191,1457,1459,5371,5682,5684,5692,6125,7328,23411,51449	CLU,CSNK2A1,CSNK2A2,PML,PSMA1,PSMA3,PSMB4,RPL5,UBE2H,SIRT1,PCYOX1
14_Member	GO Biological Processes	GO:0046470	phosphatidylcholine metabolic process	-2.69596	-0.991293	4/90	1457,1459,1460,5321	CSNK2A1,CSNK2A2,CSNK2B,PLA2G4A
14_Member	KEGG Pathway	hsa05169	Epstein-Barr virus infection	-2.68631	-0.982607	7/299	960,1457,1459,1460,2960,2961,3066	CD44,CSNK2A1,CSNK2A2,CSNK2B,GTF2E1,GTF2E2,HDAC2
14_Member	GO Biological Processes	GO:0042176	regulation of protein catabolic process	-2.60555	-0.922535	8/395	1191,1457,1459,4898,5371,6125,9554,29763	CLU,CSNK2A1,CSNK2A2,NRDC,PML,RPL5,SEC22B,PACSIN3
14_Member	Reactome Gene Sets	R-HSA-5633007	Regulation of TP53 Activity	-2.57678	-0.90195	5/160	1457,1459,1460,3066,5371	CSNK2A1,CSNK2A2,CSNK2B,HDAC2,PML
14_Member	GO Biological Processes	GO:0016236	macroautophagy	-2.55248	-0.890957	7/316	1457,1459,1460,2773,6829,9554,23411	CSNK2A1,CSNK2A2,CSNK2B,GNAI3,SUPT5H,SEC22B,SIRT1
14_Member	GO Biological Processes	GO:2000058	regulation of ubiquitin-dependent protein catabolic process	-2.54205	-0.883797	5/163	1191,1457,1459,5371,6125	CLU,CSNK2A1,CSNK2A2,PML,RPL5
14_Member	GO Biological Processes	GO:0051603	proteolysis involved in cellular protein catabolic process	-2.34871	-0.731199	11/737	1191,1457,1459,5371,5682,5684,5692,6125,7328,23411,51449	CLU,CSNK2A1,CSNK2A2,PML,PSMA1,PSMA3,PSMB4,RPL5,UBE2H,SIRT1,PCYOX1
14_Member	WikiPathways	WP428	Wnt Signaling	-2.31298	-0.703285	4/115	1457,1459,1460,57680	CSNK2A1,CSNK2A2,CSNK2B,CHD8
14_Member	KEGG Pathway	ko05168	Herpes simplex infection	-2.30866	-0.702831	5/185	708,1457,1459,1460,5371	C1QBP,CSNK2A1,CSNK2A2,CSNK2B,PML
14_Member	GO Biological Processes	GO:0006511	ubiquitin-dependent protein catabolic process	-2.30498	-0.699918	10/642	1191,1457,1459,5371,5682,5684,5692,6125,7328,23411	CLU,CSNK2A1,CSNK2A2,PML,PSMA1,PSMA3,PSMB4,RPL5,UBE2H,SIRT1
14_Member	GO Biological Processes	GO:0006914	autophagy	-2.29215	-0.690912	9/543	1191,1457,1459,1460,2773,5660,6829,9554,23411	CLU,CSNK2A1,CSNK2A2,CSNK2B,GNAI3,PSAP,SUPT5H,SEC22B,SIRT1
14_Member	GO Biological Processes	GO:0061919	process utilizing autophagic mechanism	-2.29215	-0.690912	9/543	1191,1457,1459,1460,2773,5660,6829,9554,23411	CLU,CSNK2A1,CSNK2A2,CSNK2B,GNAI3,PSAP,SUPT5H,SEC22B,SIRT1
14_Member	GO Biological Processes	GO:0009896	positive regulation of catabolic process	-2.20503	-0.628908	8/461	1191,1457,2773,4898,6829,9554,23411,29763	CLU,CSNK2A1,GNAI3,NRDC,SUPT5H,SEC22B,SIRT1,PACSIN3
14_Member	KEGG Pathway	ko04137	Mitophagy - animal	-2.17119	-0.602896	3/65	1457,1459,1460	CSNK2A1,CSNK2A2,CSNK2B
14_Member	GO Biological Processes	GO:0042177	negative regulation of protein catabolic process	-2.1384	-0.579168	4/129	1457,1459,5371,6125	CSNK2A1,CSNK2A2,PML,RPL5
14_Member	GO Biological Processes	GO:0016239	positive regulation of macroautophagy	-2.13481	-0.579024	3/67	2773,6829,23411	GNAI3,SUPT5H,SIRT1
14_Member	KEGG Pathway	hsa04137	Mitophagy - animal	-2.13481	-0.579024	3/67	1457,1459,1460	CSNK2A1,CSNK2A2,CSNK2B
14_Member	GO Biological Processes	GO:0044257	cellular protein catabolic process	-2.1027	-0.554384	11/797	1191,1457,1459,5371,5682,5684,5692,6125,7328,23411,51449	CLU,CSNK2A1,CSNK2A2,PML,PSMA1,PSMA3,PSMB4,RPL5,UBE2H,SIRT1,PCYOX1
14_Member	Reactome Gene Sets	R-HSA-1483257	Phospholipid metabolism	-2.06455	-0.524234	5/212	1457,1459,1460,3030,5321	CSNK2A1,CSNK2A2,CSNK2B,HADHA,PLA2G4A
14_Member	KEGG Pathway	ko04520	Adherens junction	-2.04894	-0.511923	3/72	1457,1459,1460	CSNK2A1,CSNK2A2,CSNK2B
15_Summary	Reactome Gene Sets	R-HSA-68886	M Phase	-6.67942	-4.13445	14/418	1457,1459,1460,5682,5684,5692,5903,5905,6418,7112,7283,55920,80152,94239,4659,728642,4869,801,23028,2782	CSNK2A1,CSNK2A2,CSNK2B,PSMA1,PSMA3,PSMB4,RANBP2,RANGAP1,SET,TMPO,TUBG1,RCC2,CENPT,H2AZ2,PPP1R12A,CDK11A,NPM1,CALM1,KDM1A,GNB1
15_Member	Reactome Gene Sets	R-HSA-68886	M Phase	-6.67942	-4.13445	14/418	1457,1459,1460,5682,5684,5692,5903,5905,6418,7112,7283,55920,80152,94239	CSNK2A1,CSNK2A2,CSNK2B,PSMA1,PSMA3,PSMB4,RANBP2,RANGAP1,SET,TMPO,TUBG1,RCC2,CENPT,H2AZ2
15_Member	Reactome Gene Sets	R-HSA-69278	Cell Cycle, Mitotic	-6.61504	-4.0767	16/561	1457,1459,1460,4659,5682,5684,5692,5903,5905,6418,7112,7283,55920,80152,94239,728642	CSNK2A1,CSNK2A2,CSNK2B,PPP1R12A,PSMA1,PSMA3,PSMB4,RANBP2,RANGAP1,SET,TMPO,TUBG1,RCC2,CENPT,H2AZ2,CDK11A
15_Member	Reactome Gene Sets	R-HSA-1640170	Cell Cycle	-6.0951	-3.61218	17/692	1457,1459,1460,4659,4869,5682,5684,5692,5903,5905,6418,7112,7283,55920,80152,94239,728642	CSNK2A1,CSNK2A2,CSNK2B,PPP1R12A,NPM1,PSMA1,PSMA3,PSMB4,RANBP2,RANGAP1,SET,TMPO,TUBG1,RCC2,CENPT,H2AZ2,CDK11A
15_Member	Reactome Gene Sets	R-HSA-68877	Mitotic Prometaphase	-4.52033	-2.31264	8/204	1457,1459,1460,5903,5905,7283,55920,80152	CSNK2A1,CSNK2A2,CSNK2B,RANBP2,RANGAP1,TUBG1,RCC2,CENPT
15_Member	Reactome Gene Sets	R-HSA-68882	Mitotic Anaphase	-4.07482	-2.00765	8/236	5682,5684,5692,5903,5905,7112,55920,80152	PSMA1,PSMA3,PSMB4,RANBP2,RANGAP1,TMPO,RCC2,CENPT
15_Member	Reactome Gene Sets	R-HSA-2555396	Mitotic Metaphase and Anaphase	-4.06206	-2.00297	8/237	5682,5684,5692,5903,5905,7112,55920,80152	PSMA1,PSMA3,PSMB4,RANBP2,RANGAP1,TMPO,RCC2,CENPT
15_Member	Reactome Gene Sets	R-HSA-2467813	Separation of Sister Chromatids	-3.83696	-1.82933	7/191	5682,5684,5692,5903,5905,55920,80152	PSMA1,PSMA3,PSMB4,RANBP2,RANGAP1,RCC2,CENPT
15_Member	Reactome Gene Sets	R-HSA-195258	RHO GTPase Effectors	-3.12282	-1.29257	8/327	801,4659,5903,5905,23028,55920,80152,94239	CALM1,PPP1R12A,RANBP2,RANGAP1,KDM1A,RCC2,CENPT,H2AZ2
15_Member	Canonical Pathways	M30	PID HDAC CLASSII PATHWAY	-2.97658	-1.19041	3/34	2782,5903,5905	GNB1,RANBP2,RANGAP1
15_Member	Reactome Gene Sets	R-HSA-177243	Interactions of Rev with host cellular proteins	-2.90362	-1.13903	3/36	4869,5903,5905	NPM1,RANBP2,RANGAP1
15_Member	Reactome Gene Sets	R-HSA-69620	Cell Cycle Checkpoints	-2.72752	-1.01012	7/294	5682,5684,5692,5903,5905,55920,80152	PSMA1,PSMA3,PSMB4,RANBP2,RANGAP1,RCC2,CENPT
15_Member	Reactome Gene Sets	R-HSA-141424	Amplification of signal from the kinetochores	-2.59384	-0.913565	4/96	5903,5905,55920,80152	RANBP2,RANGAP1,RCC2,CENPT
15_Member	Reactome Gene Sets	R-HSA-141444	Amplification of signal from unattached kinetochores via a MAD2 inhibitory signal	-2.59384	-0.913565	4/96	5903,5905,55920,80152	RANBP2,RANGAP1,RCC2,CENPT
15_Member	Reactome Gene Sets	R-HSA-69618	Mitotic Spindle Checkpoint	-2.33993	-0.723202	4/113	5903,5905,55920,80152	RANBP2,RANGAP1,RCC2,CENPT
15_Member	Reactome Gene Sets	R-HSA-9648025	EML4 and NUDC in mitotic spindle formation	-2.28656	-0.689858	4/117	5903,5905,55920,80152	RANBP2,RANGAP1,RCC2,CENPT
15_Member	Reactome Gene Sets	R-HSA-194315	Signaling by Rho GTPases	-2.1779	-0.607487	8/466	801,4659,5903,5905,23028,55920,80152,94239	CALM1,PPP1R12A,RANBP2,RANGAP1,KDM1A,RCC2,CENPT,H2AZ2
15_Member	Reactome Gene Sets	R-HSA-2500257	Resolution of Sister Chromatid Cohesion	-2.17388	-0.604167	4/126	5903,5905,55920,80152	RANBP2,RANGAP1,RCC2,CENPT
15_Member	Reactome Gene Sets	R-HSA-5663220	RHO GTPases Activate Formins	-2.01618	-0.488246	4/140	5903,5905,55920,80152	RANBP2,RANGAP1,RCC2,CENPT
16_Summary	CORUM	CORUM:1191	RNA pol II containing coactivator complex Tat-SF	-5.69895	-3.26535	3/5	4691,6829,27336,3066,10728	NCL,SUPT5H,HTATSF1,HDAC2,PTGES3
16_Member	CORUM	CORUM:1191	RNA pol II containing coactivator complex Tat-SF	-5.69895	-3.26535	3/5	4691,6829,27336	NCL,SUPT5H,HTATSF1
16_Member	Canonical Pathways	M105	PID TELOMERASE PATHWAY	-2.13481	-0.579024	3/67	3066,4691,10728	HDAC2,NCL,PTGES3
17_Summary	CORUM	CORUM:6985	ProTalpha C5 complex	-5.69895	-3.26535	3/5	708,5682,8125,5684,10541	C1QBP,PSMA1,ANP32A,PSMA3,ANP32B
17_Member	CORUM	CORUM:6985	ProTalpha C5 complex	-5.69895	-3.26535	3/5	708,5682,8125	C1QBP,PSMA1,ANP32A
17_Member	CORUM	CORUM:7299	ANP32A-ANP32B-PSMA3-PTMA-SLC25A5 complex	-5.69895	-3.26535	3/5	5684,8125,10541	PSMA3,ANP32A,ANP32B
17_Member	CORUM	CORUM:7298	ACTB-ANP32A-C1QBP-PSMA1-PTMA-PSMA1 complex	-5.39981	-3.0242	3/6	708,5682,8125	C1QBP,PSMA1,ANP32A
18_Summary	GO Biological Processes	GO:0070827	chromatin maintenance	-5.39981	-3.0242	3/6	3066,6830,23411,476,490,1191,2146,2782,4869,10084,10211,23028,6418,5321,10105,7913,51742,94239,5903,8891,8893,10728,1176,5905,10768,55677,23186,57708,5371,5478,10202,801,1665,4659,9343	HDAC2,SUPT6H,SIRT1,ATP1A1,ATP2B1,CLU,EZH2,GNB1,NPM1,PQBP1,FLOT1,KDM1A,SET,PLA2G4A,PPIF,DEK,ARID4B,H2AZ2,RANBP2,EIF2B3,EIF2B5,PTGES3,AP3S1,RANGAP1,AHCYL1,IWS1,RCOR1,MIER1,PML,PPIA,DHRS2,CALM1,DHX15,PPP1R12A,EFTUD2
18_Member	GO Biological Processes	GO:0070827	chromatin maintenance	-5.39981	-3.0242	3/6	3066,6830,23411	HDAC2,SUPT6H,SIRT1
18_Member	GO Biological Processes	GO:0071407	cellular response to organic cyclic compound	-3.76093	-1.78327	11/492	476,490,1191,2146,2782,3066,4869,10084,10211,23028,23411	ATP1A1,ATP2B1,CLU,EZH2,GNB1,HDAC2,NPM1,PQBP1,FLOT1,KDM1A,SIRT1
18_Member	GO Biological Processes	GO:2000757	negative regulation of peptidyl-lysine acetylation	-3.73905	-1.77033	3/19	3066,6418,23411	HDAC2,SET,SIRT1
18_Member	GO Biological Processes	GO:0071236	cellular response to antibiotic	-3.72482	-1.76315	6/140	1191,2146,3066,5321,10105,23411	CLU,EZH2,HDAC2,PLA2G4A,PPIF,SIRT1
18_Member	Reactome Gene Sets	R-HSA-212165	Epigenetic regulation of gene expression	-3.57849	-1.65036	6/149	2146,3066,7913,23411,51742,94239	EZH2,HDAC2,DEK,SIRT1,ARID4B,H2AZ2
18_Member	GO Biological Processes	GO:1901984	negative regulation of protein acetylation	-3.48468	-1.58317	3/23	3066,6418,23411	HDAC2,SET,SIRT1
18_Member	GO Biological Processes	GO:0009408	response to heat	-3.38419	-1.50307	6/162	3066,5903,8891,8893,10728,23411	HDAC2,RANBP2,EIF2B3,EIF2B5,PTGES3,SIRT1
18_Member	GO Biological Processes	GO:0009266	response to temperature stimulus	-3.35816	-1.48172	7/229	490,3066,5903,8891,8893,10728,23411	ATP2B1,HDAC2,RANBP2,EIF2B3,EIF2B5,PTGES3,SIRT1
18_Member	GO Biological Processes	GO:1901699	cellular response to nitrogen compound	-3.29778	-1.42845	12/650	490,1176,2146,2782,3066,4869,5905,10084,10211,10768,23028,23411	ATP2B1,AP3S1,EZH2,GNB1,HDAC2,NPM1,RANGAP1,PQBP1,FLOT1,AHCYL1,KDM1A,SIRT1
18_Member	GO Biological Processes	GO:2000756	regulation of peptidyl-lysine acetylation	-3.22326	-1.36781	4/65	3066,6418,23411,55677	HDAC2,SET,SIRT1,IWS1
18_Member	Canonical Pathways	M101	PID HDAC CLASSI PATHWAY	-3.19809	-1.34941	4/66	3066,5903,5905,23411	HDAC2,RANBP2,RANGAP1,SIRT1
18_Member	GO Biological Processes	GO:1901983	regulation of protein acetylation	-2.94628	-1.16818	4/77	3066,6418,23411,55677	HDAC2,SET,SIRT1,IWS1
18_Member	GO Biological Processes	GO:0016575	histone deacetylation	-2.90481	-1.13903	4/79	3066,23186,23411,57708	HDAC2,RCOR1,SIRT1,MIER1
18_Member	GO Biological Processes	GO:0070301	cellular response to hydrogen peroxide	-2.69596	-0.991293	4/90	2146,3066,10105,23411	EZH2,HDAC2,PPIF,SIRT1
18_Member	GO Biological Processes	GO:0034599	cellular response to oxidative stress	-2.63006	-0.937759	7/306	2146,3066,5371,5478,10105,10202,23411	EZH2,HDAC2,PML,PPIA,PPIF,DHRS2,SIRT1
18_Member	GO Biological Processes	GO:0006476	protein deacetylation	-2.59384	-0.913565	4/96	3066,23186,23411,57708	HDAC2,RCOR1,SIRT1,MIER1
18_Member	GO Biological Processes	GO:0046677	response to antibiotic	-2.58313	-0.905585	7/312	1191,2146,3066,5321,10105,23028,23411	CLU,EZH2,HDAC2,PLA2G4A,PPIF,KDM1A,SIRT1
18_Member	GO Biological Processes	GO:0009636	response to toxic substance	-2.49055	-0.843639	9/506	801,1665,2146,3066,5903,10105,10202,23028,23411	CALM1,DHX15,EZH2,HDAC2,RANBP2,PPIF,DHRS2,KDM1A,SIRT1
18_Member	GO Biological Processes	GO:0035601	protein deacylation	-2.42422	-0.790616	4/107	3066,23186,23411,57708	HDAC2,RCOR1,SIRT1,MIER1
18_Member	Reactome Gene Sets	R-HSA-5250941	Negative epigenetic regulation of rRNA expression	-2.38141	-0.756199	4/110	3066,23411,51742,94239	HDAC2,SIRT1,ARID4B,H2AZ2
18_Member	GO Biological Processes	GO:0098732	macromolecule deacylation	-2.36744	-0.746754	4/111	3066,23186,23411,57708	HDAC2,RCOR1,SIRT1,MIER1
18_Member	GO Biological Processes	GO:0035065	regulation of histone acetylation	-2.33031	-0.716721	3/57	6418,23411,55677	SET,SIRT1,IWS1
18_Member	GO Biological Processes	GO:0035690	cellular response to drug	-2.30408	-0.699783	7/351	2146,2782,3066,4659,9343,10105,23411	EZH2,GNB1,HDAC2,PPP1R12A,EFTUD2,PPIF,SIRT1
18_Member	GO Biological Processes	GO:0051090	regulation of DNA-binding transcription factor activity	-2.30039	-0.697627	8/444	1191,2146,3066,4869,5478,10211,23028,23411	CLU,EZH2,HDAC2,NPM1,PPIA,FLOT1,KDM1A,SIRT1
18_Member	GO Biological Processes	GO:0034605	cellular response to heat	-2.23527	-0.649715	4/121	3066,5903,10728,23411	HDAC2,RANBP2,PTGES3,SIRT1
18_Member	GO Biological Processes	GO:0043954	cellular component maintenance	-2.22817	-0.648446	3/62	3066,6830,23411	HDAC2,SUPT6H,SIRT1
18_Member	GO Biological Processes	GO:0032922	circadian regulation of gene expression	-2.13481	-0.579024	3/67	3066,5371,23411	HDAC2,PML,SIRT1
18_Member	GO Biological Processes	GO:0006342	chromatin silencing	-2.09257	-0.544925	4/133	2146,23411,57708,94239	EZH2,SIRT1,MIER1,H2AZ2
18_Member	GO Biological Processes	GO:0071417	cellular response to organonitrogen compound	-2.089	-0.542029	9/585	490,1176,2146,2782,3066,5905,10768,23028,23411	ATP2B1,AP3S1,EZH2,GNB1,HDAC2,RANGAP1,AHCYL1,KDM1A,SIRT1
18_Member	GO Biological Processes	GO:0042542	response to hydrogen peroxide	-2.07027	-0.525969	4/135	2146,3066,10105,23411	EZH2,HDAC2,PPIF,SIRT1
19_Summary	GO Biological Processes	GO:0071824	protein-DNA complex subunit organization	-5.13394	-2.81348	10/282	2073,2960,4869,6046,6418,6830,10541,55832,80152,81611,3066,10360,23411,57680,2963,22985,8479,94239	ERCC5,GTF2E1,NPM1,BRD2,SET,SUPT6H,ANP32B,CAND1,CENPT,ANP32E,HDAC2,NPM3,SIRT1,CHD8,GTF2F2,ACIN1,HIRIP3,H2AZ2
19_Member	GO Biological Processes	GO:0071824	protein-DNA complex subunit organization	-5.13394	-2.81348	10/282	2073,2960,4869,6046,6418,6830,10541,55832,80152,81611	ERCC5,GTF2E1,NPM1,BRD2,SET,SUPT6H,ANP32B,CAND1,CENPT,ANP32E
19_Member	GO Biological Processes	GO:0006338	chromatin remodeling	-3.99681	-1.95069	7/180	3066,4869,10360,23411,57680,80152,81611	HDAC2,NPM1,NPM3,SIRT1,CHD8,CENPT,ANP32E
19_Member	GO Biological Processes	GO:0034728	nucleosome organization	-3.95211	-1.91645	7/183	4869,6046,6418,6830,10541,80152,81611	NPM1,BRD2,SET,SUPT6H,ANP32B,CENPT,ANP32E
19_Member	GO Biological Processes	GO:0071103	DNA conformation change	-3.86733	-1.85187	9/323	2963,4869,6046,6418,10541,22985,23411,57680,80152	GTF2F2,NPM1,BRD2,SET,ANP32B,ACIN1,SIRT1,CHD8,CENPT
19_Member	GO Biological Processes	GO:0006333	chromatin assembly or disassembly	-3.82296	-1.81726	7/192	4869,6046,6418,8479,10541,23411,80152	NPM1,BRD2,SET,HIRIP3,ANP32B,SIRT1,CENPT
19_Member	GO Biological Processes	GO:0043044	ATP-dependent chromatin remodeling	-3.72728	-1.76385	5/89	3066,4869,57680,80152,81611	HDAC2,NPM1,CHD8,CENPT,ANP32E
19_Member	GO Biological Processes	GO:0006323	DNA packaging	-3.57219	-1.64568	7/211	4869,6046,6418,10541,22985,23411,80152	NPM1,BRD2,SET,ANP32B,ACIN1,SIRT1,CENPT
19_Member	GO Biological Processes	GO:0031497	chromatin assembly	-3.31423	-1.44065	6/167	4869,6046,6418,10541,23411,80152	NPM1,BRD2,SET,ANP32B,SIRT1,CENPT
19_Member	GO Biological Processes	GO:0065004	protein-DNA complex assembly	-3.21575	-1.36302	7/242	2073,4869,6046,6418,10541,55832,80152	ERCC5,NPM1,BRD2,SET,ANP32B,CAND1,CENPT
19_Member	GO Biological Processes	GO:0006334	nucleosome assembly	-2.7628	-1.03738	5/145	4869,6046,6418,10541,80152	NPM1,BRD2,SET,ANP32B,CENPT
19_Member	GO Biological Processes	GO:0043486	histone exchange	-2.3091	-0.702831	3/58	4869,80152,81611	NPM1,CENPT,ANP32E
19_Member	Reactome Gene Sets	R-HSA-606279	Deposition of new CENPA-containing nucleosomes at the centromere	-2.01646	-0.488246	3/74	4869,80152,94239	NPM1,CENPT,H2AZ2
19_Member	Reactome Gene Sets	R-HSA-774815	Nucleosome assembly	-2.01646	-0.488246	3/74	4869,80152,94239	NPM1,CENPT,H2AZ2
20_Summary	WikiPathways	WP411	mRNA Processing	-5.03368	-2.73271	7/124	1665,5496,6829,9343,10594,10921,10946,9879	DHX15,PPM1G,SUPT5H,EFTUD2,PRPF8,RNPS1,SF3A3,DDX46
20_Member	WikiPathways	WP411	mRNA Processing	-5.03368	-2.73271	7/124	1665,5496,6829,9343,10594,10921,10946	DHX15,PPM1G,SUPT5H,EFTUD2,PRPF8,RNPS1,SF3A3
20_Member	CORUM	CORUM:2755	17S U2 snRNP	-3.01482	-1.20961	3/33	1665,9879,10946	DHX15,DDX46,SF3A3
