# Supplementary material for: The RNA-dependent association of phosphatidylinositol 4,5-bisphosphate with intrinsically disordered proteins contribute to nuclear compartmentalization
Source: PLoS Genet. 2024 Dec 2;20(12):e1011462. doi: 10.1371/journal.pgen.1011462 (PMC11668513; doi:10.1371/journal.pgen.1011462)
Supplement: S19 Table — (XLSX) [file pgen.1011462.s042.xlsx]

## Sheet: S19 Table
S19 Table. Annotated data of RNA-dependent PIP2-associated (RDPA) proteome for gene ontology analysis against Nuclear fraction proteins by Metascape.
The list of RNA-dependent PIP2-associated (RDPA) proteins annotated for Metascape analysis (http://metascape.org). In total, 183 proteins were analyzed, with all majority protein IDs selected per protein group.
Gene	original_id	RDPA	Gene ID	Type	Tax ID	Homologene Gene ID	Homologene Gene Tax ID	Gene Symbol	Description	Protein Functions (ChatGPT)	Disease & Drugs (ChatGPT)	Biological Process (GO)	Kinase Class (UniProt)	Protein Function (Protein Atlas)	Subcellular Location (Protein Atlas)	Drug (DrugBank)	Canonical Pathways_x000D_	Hallmark Gene Sets_x000D_	GO:0006325 chromatin organization	CORUM:59 AP3 adaptor complex	GO:0006368 transcription elongation by RN	GO:0002475 antigen processing and present	WP4336 ncRNAs involved in Wnt signali	GO:0022613 ribonucleoprotein complex biog	GO:0070837 dehydroascorbic acid transport	R-HSA-6807070 PTEN Regulation	R-HSA-72163 mRNA Splicing - Major Pathway	CORUM:6985 ProTalpha C5 complex	GO:1902415 regulation of mRNA binding	GO:0043518 negative regulation of DNA dam	CORUM:1191 RNA pol II containing coactiva	GO:0050684 regulation of mRNA processing	R-HSA-5578775 Ion homeostasis	WP4553 FBXL10 enhancement of MAP ERK	R-HSA-210991 Basigin interactions	GO:0044092 negative regulation of molecul	GO:0043331 response to dsRNA	CORUM:103 RNA polymerase II holoenzyme c	TotalEvidenceCount
10469	O43615	1	10469	Gene_ID	H. sapiens	10469	H. sapiens	TIMM44	translocase of inner mitochondrial membrane 44	TIMM44 is a gene that encodes a protein associated with the mitochondrial inner membrane translocase. This protein plays a role in importing proteins across the mitochondrial inner membrane and into the mitochondrial matrix. It mediates the binding of mitochondrial heat shock protein 70 to the TIM23 complex. The expression of this gene is upregulated in the kidney in a mouse model of diabetes. A …	There is limited information available on targeted drug discovery efforts for TIMM44. However, mutations in this gene have been associated with familial oncocytic thyroid carcinoma, a rare form of thyroid cancer. Currently, there are no drugs specifically targeting TIMM44 for the treatment of this cancer. There are also no drugs on the market that directly target TIMM44. However, there are drugs …	GO:0030150 protein import into mitochondrial matrix;GO:0044743 protein transmembrane import into intracellular organelle;GO:0170036 import into the mitochondrion		Predicted intracellular proteins	Mitochondria (Enhanced)				0	0	0	0	0	0	0	0	0	0	0	0	0	0	0	0	0	0	0	0	1
2961	P29084	1	2961	Gene_ID	H. sapiens	2961	H. sapiens	GTF2E2	general transcription factor IIE subunit 2	GTF2E2 is a gene that encodes the beta subunit of the general transcription factor IIE (TFIIE), which is a component of the RNA polymerase II transcription initiation complex. TFIIE is essential for promoter clearance by RNA polymerase II and recruits TFIIH. TFIIE is a heterodimer or heterotetramer of alpha and beta subunits. The protein encoded by GTF2E2 is the beta subunit of TFIIE.	There is limited information on the disease implications of GTF2E2 mutations. However, some studies have suggested that mutations in this gene may be associated with developmental disorders and intellectual disability. Targeted drug discovery efforts for GTF2E2 are also limited, as the function of this gene is essential for normal transcription and cellular processes. There are currently no drugs…	GO:0006367 transcription initiation at RNA polymerase II promoter;GO:0006352 DNA-templated transcription initiation;GO:0006366 transcription by RNA polymerase II		Predicted intracellular proteins; Human disease related genes:Skin diseases:Skin and soft tissue diseases; Disease related genes	Nucleoplasm (Enhanced); Additional: Cytosol				0	0	1	0	0	0	0	0	0	0	0	0	0	0	0	0	0	0	0	1	1
10105	P30405	1	10105	Gene_ID	H. sapiens	10105	H. sapiens	PPIF	peptidylprolyl isomerase F	The human gene PPIF encodes a protein that belongs to the peptidyl-prolyl cis-trans isomerase (PPIase) family. PPIases are enzymes that catalyze the isomerization of proline imidic peptide bonds in oligopeptides and help in the folding of proteins. The protein encoded by PPIF is a component of the mitochondrial permeability transition pore located in the inner mitochondrial membrane. The activati…	The PPIF gene has been implicated in various diseases, including cancer, neurodegenerative disorders, and cardiovascular diseases. Targeting PPIF has been explored as a potential therapeutic strategy for these diseases. Several small molecule inhibitors of PPIF have been developed and tested in preclinical studies, showing promising results in reducing cell death and improving disease outcomes. O…	GO:0010849 regulation of proton-transporting ATPase activity, rotational mechanism;GO:2000275 regulation of oxidative phosphorylation uncoupler activity;GO:2000276 negative regulation of oxidative phosphorylation uncoupler activity		Enzymes; Transporters:Transporter channels and pores; Predicted intracellular proteins; ENZYME proteins:Isomerase; FDA approved drug targets:Small molecule drugs	Mitochondria (Supported)	Cyclosporine; Proline; Triglyme; Coumarin 120		(M5941)HALLMARK UV RESPONSE UP; (M5906)HALLMARK ESTROGEN RESPONSE EARLY; (M5907)HALLMARK ESTROGEN RESPONSE LATE	0	0	0	0	1	0	0	0	0	0	0	0	0	0	1	0	1	1	0	0	1
9775	P38919	1	9775	Gene_ID	H. sapiens	9775	H. sapiens	EIF4A3	eukaryotic translation initiation factor 4A3	EIF4A3 is a gene that encodes a protein belonging to the DEAD box protein family, which are RNA helicases involved in various cellular processes such as translation initiation, splicing, and assembly of ribosomes and spliceosomes. The protein encoded by EIF4A3 is a nuclear matrix protein and shares a high similarity in amino acid sequence with two other translation initiation factors, eIF4AI and …	EIF4A3 has been implicated in several diseases, including cancer, neurodegenerative disorders, and viral infections. In cancer, EIF4A3 has been shown to be overexpressed in various types of tumors, including breast, lung, and pancreatic cancer, and is associated with poor prognosis. Targeting EIF4A3 with small molecule inhibitors has been explored as a potential therapeutic strategy for cancer tr…	GO:0072714 response to selenite ion;GO:0072715 cellular response to selenite ion;GO:1904569 regulation of selenocysteine incorporation		Enzymes; Transporters:Primary Active Transporters; Potential drug targets; Predicted intracellular proteins; ENZYME proteins:Hydrolases; Human disease related genes:Congenital malformations:Other congenital malformations; Disease related genes	Nucleoplasm (Supported)			(M5922)HALLMARK UNFOLDED PROTEIN RESPONSE	0	0	0	1	0	1	0	0	1	0	1	0	0	0	0	0	0	0	0	0	1
80152	Q96BT3	1	80152	Gene_ID	H. sapiens	80152	H. sapiens	CENPT	centromere protein T	CENPT is a gene that plays a crucial role in the assembly of the centromere, a specialized chromatin domain that facilitates the assembly of the kinetochore during mitosis. The centromere is characterized by long arrays of nucleosomes, with CENPA replacing histone H3. CENPT is an additional factor required for centromere assembly, according to a study published in PubMed in 2006.	There is limited information available on the disease implications of CENPT mutations. However, mutations in other genes involved in centromere assembly have been linked to various diseases, including cancer and developmental disorders. Targeted drug discovery efforts for CENPT are also limited, as it is a relatively understudied gene. However, there is potential for drugs targeting the centromer…	GO:0051382 kinetochore assembly;GO:0051383 kinetochore organization;GO:0034508 centromere complex assembly		Human disease related genes:Congenital malformations:Other congenital malformations; Predicted intracellular proteins; Disease related genes	Nuclear bodies (Supported); Additional: Nucleoplasm				0	0	0	0	0	0	0	0	0	0	0	0	0	0	0	0	0	0	0	0	1
55090	Q9NWA0	1	55090	Gene_ID	H. sapiens	55090	H. sapiens	MED9	mediator complex subunit 9	MED9 is a human gene that encodes a subunit of the Mediator complex, which is a coactivator required for the activation of RNA polymerase II transcription by DNA bound transcription factors. The Mediator complex is a multiprotein complex that plays a crucial role in regulating gene expression. MED9 is located within the Smith-Magenis syndrome region on chromosome 17. Smith-Magenis syndrome is a r…	There is limited information available on the disease implications of MED9 mutations. However, studies have suggested that mutations in other subunits of the Mediator complex can lead to developmental disorders and cancer. Targeted drug discovery efforts for MED9 are also limited, as the exact role of this gene in disease is not yet fully understood. However, drugs targeting other subunits of the…	GO:0032968 positive regulation of transcription elongation by RNA polymerase II;GO:0032786 positive regulation of DNA-templated transcription, elongation;GO:0051123 RNA polymerase II preinitiation complex assembly		Predicted intracellular proteins	Nucleoplasm (Approved); Additional: Midbody				0	0	1	0	0	0	0	0	0	0	0	0	0	0	0	0	0	0	0	0	1
2773	P08754	1	2773	Gene_ID	H. sapiens	2773	H. sapiens	GNAI3	G protein subunit alpha i3	The GNAI3 gene encodes an alpha subunit of G proteins, which are involved in various signaling pathways. This gene is a member of the G-alpha family and mutations in it have been associated with auriculocondylar syndrome. Specifically, a gly40-to-arg substitution has been shown to affect downstream targets in the G protein-coupled endothelin receptor pathway.	Mutations in the GNAI3 gene have been associated with auriculocondylar syndrome, a rare genetic disorder characterized by abnormalities in the development of the ear, jaw, and mandible. Targeted drug discovery efforts for GNAI3 have focused on developing drugs that modulate G protein signaling pathways, which are involved in a wide range of physiological processes. One example is the development …	GO:0007194 negative regulation of adenylate cyclase activity;GO:0031280 negative regulation of cyclase activity;GO:0051350 negative regulation of lyase activity		Human disease related genes:Congenital malformations:Congenital malformations of the musculoskeletal system; Predicted intracellular proteins; Disease related genes	Centrosome (Supported); Additional: Nucleoli;Nucleoplasm		(M64)PID S1P S1P4 PATHWAY; (M103)PID S1P S1P1 PATHWAY; (M155)PID S1P META PATHWAY	(M5908)HALLMARK ANDROGEN RESPONSE; (M5921)HALLMARK COMPLEMENT; (M5932)HALLMARK INFLAMMATORY RESPONSE	0	0	0	0	0	0	0	0	0	0	0	0	0	0	1	0	0	1	0	0	1
2962	P35269	1	2962	Gene_ID	H. sapiens	2962	H. sapiens	GTF2F1	general transcription factor IIF subunit 1	GTF2F1 is a human gene that encodes a protein called general transcription factor IIF subunit 1. This protein plays a role in several cellular processes, including the initiation of transcription by RNA polymerase II, response to viruses, and binding to specific regions of chromatin in the nucleus. GTF2F1 is located in both cell junctions and the nucleoplasm, and is part of the transcription fact…	There is limited information available on the disease implications of GTF2F1. However, some studies have suggested that alterations in GTF2F1 expression or function may be associated with certain types of cancer, including breast cancer and hepatocellular carcinoma. Targeted drug discovery efforts for GTF2F1 are also limited, as the protein is involved in multiple cellular processes and its speci…	GO:0006368 transcription elongation by RNA polymerase II;GO:0032968 positive regulation of transcription elongation by RNA polymerase II;GO:0006354 DNA-templated transcription elongation		Predicted intracellular proteins	Nucleoplasm (Supported)			(M5898)HALLMARK DNA REPAIR; (M5915)HALLMARK APICAL JUNCTION	0	0	1	0	0	0	0	0	1	0	0	0	0	0	0	0	0	1	0	1	1
57680	Q9HCK8	1	57680	Gene_ID	H. sapiens	57680	H. sapiens	CHD8	chromodomain helicase DNA binding protein 8	CHD8 is a gene that belongs to the chromodomain-helicase-DNA binding protein family. It contains a SNF2-like domain and two chromatin organization modifier domains, as well as brahma and kismet domains. The gene is involved in various processes, including transcriptional regulation, epigenetic remodeling, cell proliferation, and RNA synthesis. CHD8 has been associated with autism spectrum disorde…	CHD8 has been implicated in autism spectrum disorder (ASD), with mutations in the gene being identified in individuals with ASD. Studies have shown that CHD8 plays a role in regulating gene expression during brain development, and its dysregulation can lead to abnormal brain development and ASD. Targeted drug discovery efforts for CHD8 are still in the early stages, but there is potential for dev…	GO:2000270 negative regulation of fibroblast apoptotic process;GO:0060134 prepulse inhibition;GO:0045945 positive regulation of transcription by RNA polymerase III		Enzymes; Potential drug targets; Predicted intracellular proteins; Cancer-related genes:Mutated cancer genes; ENZYME proteins:Hydrolases; Human disease related genes:Other diseases:Mental and behavioural disorders; Cancer-related genes:Mutational cancer driver genes; Disease related genes	Nucleoplasm (Enhanced)		(M223)PID BETA CATENIN NUC PATHWAY		1	0	0	0	1	0	0	0	1	0	0	0	0	0	0	0	0	0	0	0	1
10239	P59780	1	10239	Gene_ID	H. sapiens	10239	H. sapiens	AP3S2	adaptor related protein complex 3 subunit sigma 2	AP3S2 is a human gene that encodes for the adaptor related protein complex 3 subunit sigma 2. This gene is predicted to play a role in anterograde synaptic vesicle transport and vesicle-mediated transport. It is located in an intracellular membrane-bounded organelle and is part of the AP-3 adaptor complex. The AP-3 adaptor complex is involved in the sorting and trafficking of proteins to lysosome…	Mutations in the AP3S2 gene have been associated with Hermansky-Pudlak syndrome (HPS), a rare genetic disorder that affects multiple organs and tissues. HPS is characterized by oculocutaneous albinism, bleeding disorders, and pulmonary fibrosis. There is currently no cure for HPS, and treatment is mainly supportive and aimed at managing the symptoms. However, targeted drug discovery efforts are u…	GO:0016183 synaptic vesicle coating;GO:0035652 clathrin-coated vesicle cargo loading;GO:0035654 clathrin-coated vesicle cargo loading, AP-3-mediated		Predicted intracellular proteins	Vesicles (Approved)				0	1	0	0	0	0	0	0	0	0	0	0	0	0	0	0	0	0	0	0	1
3015	P0C0S5	1	3015	Gene_ID	H. sapiens	3015	H. sapiens	H2AZ1	H2A.Z variant histone 1	H2AZ1 is a gene that encodes a replication-independent member of the histone H2A family, which is responsible for the nucleosome structure of the chromosomal fiber in eukaryotes. This particular histone is distinct from other members of the family and is required for embryonic development, as studies in mice have shown that lack of functional histone H2A leads to embryonic lethality. Histones are…	There is limited information available on the disease implications of H2AZ1. However, recent studies have suggested that dysregulation of H2AZ1 expression may be associated with various types of cancer, including breast, lung, and colorectal cancer. Targeted drug discovery efforts for H2AZ1 are still in the early stages, but there is potential for the development of drugs that target the histone …	GO:0071392 cellular response to estradiol stimulus;GO:0032355 response to estradiol;GO:0070828 heterochromatin organization		Predicted intracellular proteins	Nucleoplasm (Supported)		(M195)PID CMYB PATHWAY	(M5935)HALLMARK FATTY ACID METABOLISM; (M5901)HALLMARK G2M CHECKPOINT; (M5925)HALLMARK E2F TARGETS	1	0	0	1	0	0	0	0	0	0	0	0	0	0	0	1	0	0	0	0	1
5660	P07602	1	5660	Gene_ID	H. sapiens	5660	H. sapiens	PSAP	prosaposin	PSAP, also known as prosaposin, is a highly conserved preproprotein that is processed to generate four cleavage products, saposins A, B, C, and D. These saposins are primarily found in lysosomes where they aid in the breakdown of glycosphingolipids with short oligosaccharide groups. PSAP exists as both a secretory protein and an integral membrane protein and has neurotrophic activities. Mutations…	PSAP mutations have been linked to two lysosomal storage disorders, Gaucher disease and metachromatic leukodystrophy. Gaucher disease is caused by a deficiency in the enzyme glucocerebrosidase, which leads to the accumulation of glucocerebroside in lysosomes. PSAP mutations can cause a secondary deficiency in saposin C, which is required for the degradation of glucocerebroside. Metachromatic leuk…	GO:1903771 positive regulation of beta-galactosidase activity;GO:1905572 ganglioside GM1 transport to membrane;GO:0046836 glycolipid transport		Transporters:Transporter channels and pores; Human disease related genes:Congenital disorders of metabolism:Lysosomal storage diseases; Potential drug targets; Predicted intracellular proteins; Human disease related genes:Nervous system diseases:Neurodegenerative diseases; Human disease related genes:Congenital disorders of metabolism:Congenital disorders of lipid/glycolipid metabolism; Disease r…	Vesicles (Supported)	Di-Stearoyl-3-Sn-Phosphatidylethanolamine			0	0	0	0	0	0	0	0	0	0	0	0	0	0	0	0	0	0	0	0	1
10921	Q15287	1	10921	Gene_ID	H. sapiens	10921	H. sapiens	RNPS1	RNA binding protein with serine rich domain 1	RNPS1 is a gene that encodes a protein involved in mRNA nuclear export and mRNA surveillance. The protein is part of a multiprotein complex that detects exported mRNAs with truncated open reading frames and initiates nonsense-mediated mRNA decay (NMD). RNPS1 binds to the mRNA and remains bound after nuclear export, acting as a nucleocytoplasmic shuttling protein. The protein contains many serine …	RNPS1 has been implicated in several diseases, including cancer, neurodegenerative disorders, and viral infections. In cancer, RNPS1 has been shown to be overexpressed in several types of tumors, including breast, lung, and colon cancer, and is associated with poor prognosis. Targeting RNPS1 has been proposed as a potential therapeutic strategy for cancer treatment. In neurodegenerative disorders…	GO:0048025 negative regulation of mRNA splicing, via spliceosome;GO:0050686 negative regulation of mRNA processing;GO:0033119 negative regulation of RNA splicing		Transporters:Primary Active Transporters; Predicted intracellular proteins	Nucleoplasm (Supported)			(M5926)HALLMARK MYC TARGETS V1	0	0	1	0	0	0	0	0	1	0	0	0	0	1	0	0	0	0	0	0	1
23344	Q9BSJ8	1	23344	Gene_ID	H. sapiens	23344	H. sapiens	ESYT1	extended synaptotagmin 1	ESYT1, or extended synaptotagmin 1, is a human gene that is involved in endoplasmic reticulum-plasma membrane tethering and lipid transport. It is located in the endoplasmic reticulum and is an integral component of the endoplasmic reticulum membrane. ESYT1 enables identical protein binding activity, which may play a role in its function. This gene is important for maintaining proper cellular fun…	ESYT1 has been implicated in various diseases and disorders, including cancer, neurodegenerative diseases, and metabolic disorders. In cancer, ESYT1 has been shown to play a role in tumor growth and metastasis, making it a potential target for cancer therapy. In neurodegenerative diseases, ESYT1 has been linked to the regulation of calcium signaling, which is disrupted in diseases such as Alzheim…	GO:0061817 endoplasmic reticulum-plasma membrane tethering;GO:0051643 endoplasmic reticulum localization;GO:0120009 intermembrane lipid transfer		Predicted intracellular proteins; Transporters	Endoplasmic reticulum (Supported)			(M5905)HALLMARK ADIPOGENESIS	0	0	0	0	0	0	0	0	0	0	0	0	0	0	0	0	0	0	0	0	1
6513	P11166	1	6513	Gene_ID	H. sapiens	6513	H. sapiens	SLC2A1	solute carrier family 2 member 1	SLC2A1 is a gene that encodes a glucose transporter found in the blood-brain barrier. It is primarily located in the cell membrane and can also function as a receptor for human T-cell leukemia virus I and II. Mutations in this gene have been linked to paroxysmal exertion-induced dyskinesia in some families.	Mutations in the SLC2A1 gene have been associated with a range of neurological disorders, including paroxysmal exertion-induced dyskinesia, epilepsy, and developmental delay. As a result, there has been significant interest in developing drugs that target the glucose transporter encoded by this gene. One approach has been to identify compounds that can modulate the activity of the transporter, ei…	GO:0015911 long-chain fatty acid import across plasma membrane;GO:0098708 glucose import across plasma membrane;GO:1904016 response to Thyroglobulin triiodothyronine		Human disease related genes:Nervous system diseases:Other nervous and sensory system diseases; Human disease related genes:Nervous system diseases:Epilepsy; Potential drug targets; Human disease related genes:Cardiovascular diseases:Hematologic diseases; Predicted intracellular proteins; Cancer-related genes:Candidate cancer biomarkers; Transporters:Electrochemical Potential-driven transporters; …	Plasma membrane (Enhanced)	Resveratrol; Carboxymethylcellulose	(M44)PID HIF2PATHWAY; (M255)PID HIF1 TFPATHWAY; (M66)PID MYC ACTIV PATHWAY	(M5923)HALLMARK PI3K AKT MTOR SIGNALING; (M5891)HALLMARK HYPOXIA; (M5906)HALLMARK ESTROGEN RESPONSE EARLY	0	0	0	0	1	0	1	0	0	0	0	0	0	0	0	0	0	0	0	0	1
10768	O43865	1	10768	Gene_ID	H. sapiens	10768	H. sapiens	AHCYL1	adenosylhomocysteinase like 1	AHCYL1 is a human gene that encodes a protein that interacts with inositol 1,4,5-trisphosphate receptor, type 1. This protein may play a role in the conversion of S-adenosyl-L-homocysteine to L-homocysteine and adenosine. The gene has several transcript variants that encode two different isoforms.	There is limited information available on the disease implications of AHCYL1. However, some studies have suggested that mutations in this gene may be associated with an increased risk of developing certain types of cancer, including breast and prostate cancer. Targeted drug discovery efforts for AHCYL1 are also limited, but some studies have suggested that targeting this gene may be a potential t…	GO:0033353 S-adenosylmethionine cycle;GO:1990456 mitochondrion-endoplasmic reticulum membrane tethering;GO:0031440 regulation of mRNA 3'-end processing		Predicted intracellular proteins; Transporters:Accessory Factors Involved in Transport	Cytosol (Supported)				0	0	0	0	0	0	0	1	0	0	0	0	0	1	1	0	0	0	0	0	1
9086	O14602	1	9086	Gene_ID	H. sapiens	9086	H. sapiens	EIF1AY	eukaryotic translation initiation factor 1A Y-linked	EIF1AY is a gene located on the non-recombining region of the Y chromosome. It encodes a protein that is related to eukaryotic translation initiation factor 1A (EIF1A), which may play a role in stabilizing the binding of the initiator Met-tRNA to 40S ribosomal subunits. Alternative splicing of the gene results in multiple transcript variants.	EIF1AY is not currently known to be associated with any specific diseases. However, research has shown that it may play a role in the development and progression of certain cancers, including breast cancer and prostate cancer. Targeted drug discovery efforts for EIF1AY are currently limited, as the gene is located on the Y chromosome and is therefore only present in males. However, drugs targetin…	GO:0006413 translational initiation;GO:0006412 translation;GO:0043043 peptide biosynthetic process		Predicted intracellular proteins	Cytosol (Approved)				0	0	0	0	0	0	0	0	0	0	1	0	0	0	0	0	0	0	0	0	1
219402	Q9H2K0	1	219402	Gene_ID	H. sapiens	219402	H. sapiens	MTIF3	mitochondrial translational initiation factor 3	MTIF3 is a gene that encodes a protein involved in the initiation of protein synthesis in mitochondria. This gene has multiple transcript variants due to alternate splicing. A pseudogene of this gene is also present on chromosome 5. Polymorphism in this gene has been linked to the onset of Parkinson's disease.	Polymorphisms in the MTIF3 gene have been associated with an increased risk of developing Parkinson's disease. This neurodegenerative disorder is characterized by the loss of dopaminergic neurons in the substantia nigra region of the brain, leading to motor symptoms such as tremors, rigidity, and bradykinesia. Targeted drug discovery efforts have focused on developing therapies that can slow or h…	GO:0070124 mitochondrial translational initiation;GO:0032790 ribosome disassembly;GO:0006413 translational initiation		Predicted intracellular proteins	Mitochondria (Supported); Additional: Nucleoplasm				0	0	0	0	0	0	0	0	0	0	1	0	0	0	0	0	0	0	0	0	1
8664	O15371	1	8664	Gene_ID	H. sapiens	8664	H. sapiens	EIF3D	eukaryotic translation initiation factor 3 subunit D	EIF3D is a gene that encodes for a subunit of the eukaryotic translation initiation factor 3 (eIF3) complex. This complex is made up of at least ten nonidentical subunits and is responsible for binding to the 40S ribosome, helping to maintain the 40S and 60S ribosomal subunits in a dissociated state, and playing a role in the formation of the 40S initiation complex. The protein encoded by EIF3D i…	There is limited information available on the disease implications of EIF3D mutations. However, recent studies have suggested that EIF3D may play a role in the development and progression of certain cancers, including breast cancer, lung cancer, and hepatocellular carcinoma. Targeted drug discovery efforts for EIF3D are still in the early stages, but there is potential for the development of drug…	GO:0075525 viral translational termination-reinitiation;GO:1902415 regulation of mRNA binding;GO:1902416 positive regulation of mRNA binding		Predicted intracellular proteins; Disease related genes	Cytosol (Supported)			(M5926)HALLMARK MYC TARGETS V1; (M5950)HALLMARK ALLOGRAFT REJECTION	0	0	0	0	0	1	0	0	0	0	1	0	0	0	0	0	0	0	0	0	1
2146	Q15910	1	2146	Gene_ID	H. sapiens	2146	H. sapiens	EZH2	enhancer of zeste 2 polycomb repressive complex 2 subunit	The EZH2 gene is a member of the Polycomb-group family, which forms protein complexes involved in maintaining the transcriptional repressive state of genes over successive cell generations. EZH2 is associated with embryonic ectoderm development protein, VAV1 oncoprotein, and X-linked nuclear protein. It may play a role in the hematopoietic and central nervous systems. Multiple alternatively splic…	The EZH2 gene has been implicated in various types of cancer, including lymphoma, breast cancer, and prostate cancer. Overexpression of EZH2 has been associated with poor prognosis and aggressive tumor behavior. As a result, there has been significant interest in developing drugs that target EZH2 as a potential cancer therapy. Several small molecule inhibitors of EZH2 have been developed and are …	GO:0036333 hepatocyte homeostasis;GO:0035983 response to trichostatin A;GO:0035984 cellular response to trichostatin A		Enzymes; ENZYME proteins:Transferases; Predicted intracellular proteins; Cancer-related genes:Candidate cancer biomarkers; Cancer-related genes:Mutated cancer genes; FDA approved drug targets:Small molecule drugs; Human disease related genes:Cancers:Cancers of haematopoietic and lymphoid tissues; Cancer-related genes:Mutational cancer driver genes; Human disease related genes:Congenital malformat…	Nucleoplasm (Supported)	Tazemetostat; CPI-1205		(M5951)HALLMARK SPERMATOGENESIS; (M5901)HALLMARK G2M CHECKPOINT; (M5925)HALLMARK E2F TARGETS	1	0	1	0	1	0	0	1	0	0	0	0	0	0	0	1	0	0	0	0	1
8479	Q9BW71	1	8479	Gene_ID	H. sapiens	8479	H. sapiens	HIRIP3	HIRA interacting protein 3	HIRIP3 is a human gene that encodes for a protein that interacts with HIRA, a protein that is involved in chromatin and histone metabolism. The HIRA protein is similar to two corepressors of histone gene transcription found in yeast. HIRIP3 binds to HIRA, as well as H2B and H3 core histones, suggesting that it may function as part of a multiprotein complex involved in chromatin and histone metabo…	There is limited information available on the disease implications of HIRIP3. However, some studies have suggested that mutations in this gene may be associated with certain types of cancer, including breast cancer and hepatocellular carcinoma. Targeted drug discovery efforts for HIRIP3 are also limited, as the function of this gene is not well understood. However, some studies have suggested tha…	GO:0006325 chromatin organization;GO:0071824 protein-DNA complex organization;GO:0043933 protein-containing complex organization		Predicted intracellular proteins	Nucleoplasm (Supported); Additional: Nucleoli				1	0	0	0	0	0	0	0	0	0	0	0	0	0	0	0	0	0	0	0	1
490	P20020	1	490	Gene_ID	H. sapiens	490	H. sapiens	ATP2B1	ATPase plasma membrane Ca2+ transporting 1	ATP2B1 is a gene that encodes the plasma membrane calcium ATPase isoform 1, which belongs to the family of P-type primary ion transport ATPases. These enzymes play a critical role in intracellular calcium homeostasis by removing bivalent calcium ions from eukaryotic cells against very large concentration gradients. The mammalian plasma membrane calcium ATPase isoforms are encoded by at least four…	ATP2B1 has been implicated in several diseases, including hypertension, cardiovascular disease, and Alzheimer's disease. Genome-wide association studies have identified ATP2B1 as a susceptibility gene for hypertension, and several studies have shown that genetic variants in ATP2B1 are associated with increased blood pressure. Targeted drug discovery efforts have focused on developing inhibitors o…	GO:1990034 calcium ion export across plasma membrane;GO:0003056 regulation of vascular associated smooth muscle contraction;GO:0051481 negative regulation of cytosolic calcium ion concentration		Enzymes; Transporters:Primary Active Transporters; FDA approved drug targets:Small molecule drugs; ENZYME proteins; Disease related genes	Plasma membrane (Supported)	Halothane	(M195)PID CMYB PATHWAY	(M5942)HALLMARK UV RESPONSE DN; (M5890)HALLMARK TNFA SIGNALING VIA NFKB; (M5932)HALLMARK INFLAMMATORY RESPONSE	0	0	0	0	0	0	0	0	0	0	0	0	0	0	1	0	0	0	0	0	1
682	P35613	1	682	Gene_ID	H. sapiens	682	H. sapiens	BSG	basigin (Ok blood group)	The BSG gene encodes for a protein called basigin, which is found on the surface of cells and plays important roles in various biological processes such as sperm development, embryo implantation, neural network formation, and cancer progression. Basigin is a member of the immunoglobulin superfamily and is expressed in many different tissues throughout the body. There are multiple versions of the …	The BSG gene has been implicated in various diseases, including cancer, Alzheimer's disease, and viral infections. In cancer, basigin promotes tumor growth, invasion, and metastasis by interacting with other proteins on the surface of cancer cells and promoting angiogenesis. Targeted drug discovery efforts have focused on developing inhibitors of basigin, which could potentially be used to treat …	GO:0046689 response to mercury ion;GO:0046697 decidualization;GO:0001893 maternal placenta development		Predicted intracellular proteins; CD markers; Transporters:Accessory Factors Involved in Transport; Blood group antigen proteins	Vesicles (Approved)		(M198)PID SYNDECAN 1 PATHWAY	(M5941)HALLMARK UV RESPONSE UP; (M5945)HALLMARK HEME METABOLISM	0	0	0	0	0	0	1	0	0	0	0	0	0	0	0	0	1	0	0	0	1
6015	Q06587	1	6015	Gene_ID	H. sapiens	6015	H. sapiens	RING1	ring finger protein 1	The human gene RING1 belongs to the RING finger family and encodes a protein that contains a zinc-binding motif related to the zinc finger domain. The gene product can bind DNA and act as a transcriptional repressor. It is associated with the polycomb group protein complex and interacts with BMI1, EDR1, and CBX4. The gene maps to the HLA class II region and is contiguous with the RING finger gene…	There is limited information available on the disease implications of the RING1 gene. However, recent studies have suggested that RING1 may play a role in the development and progression of certain cancers, including breast cancer and glioblastoma. Targeted drug discovery efforts for RING1 are still in the early stages, but there is growing interest in developing small molecule inhibitors that ca…	GO:0048593 camera-type eye morphogenesis;GO:0048592 eye morphogenesis;GO:0009952 anterior/posterior pattern specification		Enzymes; ENZYME proteins:Transferases; Predicted intracellular proteins	Nucleoplasm (Approved); Additional: Cytosol				1	0	0	0	1	0	0	1	0	0	0	0	0	0	0	0	0	0	0	0	1
54853	Q9H6Y2	1	54853	Gene_ID	H. sapiens	54853	H. sapiens	WDR55	WD repeat domain 55	The human gene WDR55, also known as WD repeat domain 55, is predicted to play a role in the processing of ribosomal RNA. It is located in both the nucleolus and nucleoplasm. This information is provided by the Alliance of Genome Resources as of April 2022.	There is limited information available on the disease implications of the WDR55 gene. However, recent studies have suggested that mutations in this gene may be associated with certain types of cancer, including breast cancer and lung adenocarcinoma. Targeted drug discovery efforts for WDR55 are currently underway, with researchers exploring the potential of small molecule inhibitors to target the…	GO:0006364 rRNA processing;GO:0016072 rRNA metabolic process;GO:0042254 ribosome biogenesis		Predicted intracellular proteins	Nucleoplasm (Enhanced); Additional: Nucleoli				0	0	0	0	0	1	0	0	0	0	0	0	0	0	0	0	0	0	0	0	1
8893	Q13144	1	8893	Gene_ID	H. sapiens	8893	H. sapiens	EIF2B5	eukaryotic translation initiation factor 2B subunit epsilon	EIF2B5 is a gene that encodes a subunit of eukaryotic translation initiation factor 2B (EIF2B), which is a regulator of protein synthesis. This gene is one of five subunits that make up EIF2B. Mutations in this gene and other genes that encode EIF2B subunits have been linked to a condition called leukoencephalopathy with vanishing white matter. This condition affects the brain and nervous system,…	Leukoencephalopathy with vanishing white matter is a rare genetic disorder caused by mutations in genes that encode EIF2B subunits, including EIF2B5. There is currently no cure for this condition, and treatment is mainly supportive and aimed at managing symptoms. However, there have been efforts to develop targeted therapies for this disease. One approach is to target the downstream effects of EI…	GO:0045948 positive regulation of translational initiation;GO:0002183 cytoplasmic translational initiation;GO:0014002 astrocyte development		Human disease related genes:Nervous system diseases:Neurodegenerative diseases; Human disease related genes:Congenital disorders of metabolism:Congenital disorders of lipid/glycolipid metabolism; Predicted intracellular proteins; Disease related genes	Cytosol (Enhanced)				0	0	0	1	0	0	0	0	0	0	1	0	0	0	0	0	0	0	0	0	1
1460	P67870	1	1460	Gene_ID	H. sapiens	1460	H. sapiens	CSNK2B	casein kinase 2 beta	CSNK2B is a gene that encodes the beta subunit of casein kinase II, a protein kinase that plays a role in regulating various cellular processes such as metabolism, signal transduction, transcription, translation, and replication. The enzyme is made up of three subunits, alpha, alpha prime, and beta, which form a tetrameric holoenzyme. The alpha and alpha prime subunits are catalytic, while the be…	CSNK2B has been implicated in various diseases, including cancer, neurodegenerative disorders, and cardiovascular diseases. In cancer, CSNK2B has been shown to promote tumor growth and survival by regulating key signaling pathways. Targeting CSNK2B has been explored as a potential therapeutic strategy for cancer treatment. Several small molecule inhibitors of CSNK2B have been developed and tested…	GO:0052008 symbiont-mediated disruption of host cellular anatomical entity;GO:0052111 symbiont-mediated disruption of host anatomical structure;GO:0075342 symbiont-mediated disruption of host cell PML body		Cancer-related genes:Candidate cancer biomarkers; Predicted intracellular proteins; Disease related genes		ATP; Quercetin	(M42)PID DNA PK PATHWAY; (M26)PID NFKAPPAB ATYPICAL PATHWAY; (M185)PID ALK1 PATHWAY	(M5923)HALLMARK PI3K AKT MTOR SIGNALING	0	0	0	0	1	0	0	1	0	0	0	0	0	0	0	0	0	0	0	0	1
23186	Q9UKL0	1	23186	Gene_ID	H. sapiens	23186	H. sapiens	RCOR1	REST corepressor 1	The RCOR1 gene encodes a protein that plays a crucial role in determining neural cell differentiation. It is highly conserved and is downregulated at birth. The protein binds to the C-terminal domain of REST, which is a transcription factor that represses gene expression. The interaction between RCOR1 and REST is important for regulating gene expression during neural development.	There is limited information available on the disease implications of RCOR1 gene mutations. However, studies have shown that dysregulation of RCOR1 expression may be involved in the development of certain types of cancer, including breast cancer and leukemia. Targeted drug discovery efforts for RCOR1 are still in the early stages, but there is potential for the development of drugs that target th…	GO:0045654 positive regulation of megakaryocyte differentiation;GO:0045652 regulation of megakaryocyte differentiation;GO:0030218 erythrocyte differentiation		Predicted intracellular proteins	Nucleoplasm (Enhanced)				1	0	0	0	0	0	0	1	0	0	0	0	0	0	0	0	0	0	0	0	1
283106	Q8NEV1	1	283106	Gene_ID	H. sapiens	283106	H. sapiens	CSNK2A3	casein kinase 2 alpha 3	CSNK2A3 is a gene that encodes a protein similar to the casein kinase II alpha protein, which is a complex that phosphorylates various substrates including casein. The alpha subunit is the catalytic component of the complex. There are conflicting reports on whether this gene is a protein-coding gene or a processed pseudogene. Mutations in this gene may be linked to an increased susceptibility to …	There is limited information available on the disease implications of CSNK2A3. However, studies have suggested that mutations in this gene may be associated with an increased risk of lung cancer. Targeted drug discovery efforts for CSNK2A3 are also limited, as the function of this gene is not well understood. However, there have been some studies exploring the potential of targeting casein kinase…	GO:0018107 peptidyl-threonine phosphorylation;GO:0018210 peptidyl-threonine modification;GO:0018105 peptidyl-serine phosphorylation	yes	Kinases; Enzymes; ENZYME proteins:Transferases; Predicted intracellular proteins	Nucleoplasm (Approved)				0	0	0	0	1	0	0	0	0	0	0	0	0	0	0	0	0	0	0	0	1
9360	Q13427	1	9360	Gene_ID	H. sapiens	9360	H. sapiens	PPIG	peptidylprolyl isomerase G	The human gene PPIG encodes for peptidylprolyl isomerase G, which has the ability to bind to cyclosporin A and perform peptidyl-prolyl cis-trans isomerization. This gene is involved in the process of protein peptidyl-prolyl isomerization and is located in both the cytosol and nuclear speck.	Research has shown that PPIG may play a role in various diseases, including cancer, Alzheimer's disease, and viral infections. In cancer, PPIG has been found to be overexpressed in certain types of tumors, and targeting PPIG with small molecule inhibitors has shown promise in inhibiting tumor growth. In Alzheimer's disease, PPIG has been implicated in the formation of beta-amyloid plaques, and in…	GO:0000413 protein peptidyl-prolyl isomerization;GO:0018208 peptidyl-proline modification;GO:0006457 protein folding		ENZYME proteins:Isomerase; Enzymes; Predicted intracellular proteins	Nuclear speckles (Supported); Additional: Cytosol	Proline			0	0	0	0	1	0	0	0	1	0	0	0	0	0	0	0	1	0	0	0	1
3106	P01889	1	3106	Gene_ID	H. sapiens	3106	H. sapiens	HLA-B	major histocompatibility complex, class I, B	HLA-B is a gene that belongs to the major histocompatibility complex class I heavy chain paralogues. It encodes a protein that is a heterodimer consisting of a heavy chain and a light chain. The heavy chain is anchored in the membrane and plays a central role in the immune system by presenting peptides derived from the endoplasmic reticulum lumen. The gene contains 8 exons, with polymorphisms wit…	HLA-B has been associated with several diseases, including autoimmune disorders such as ankylosing spondylitis, psoriasis, and rheumatoid arthritis. Certain HLA-B alleles have also been linked to increased susceptibility to viral infections, such as HIV and hepatitis B and C. Targeted drug discovery efforts have focused on developing drugs that modulate the immune response by targeting HLA-B and …	GO:0042270 protection from natural killer cell mediated cytotoxicity;GO:0002667 regulation of T cell anergy;GO:0002911 regulation of lymphocyte anergy		Human disease related genes:Immune system diseases:Allergies and autoimmune diseases; Human disease related genes:Musculoskeletal diseases:Skeletal diseases; Predicted intracellular proteins; Cancer-related genes:Mutated cancer genes; Human disease related genes:Respiratory diseases:Tracheobronchial diseases; Human disease related genes:Musculoskeletal diseases:Other musculoskeletal diseases; Hum…		Abacavir; N-Formylmethionine; Coccidioides immitis spherule		(M5913)HALLMARK INTERFERON GAMMA RESPONSE	0	0	0	1	0	0	0	0	0	0	0	0	0	0	0	0	0	0	0	0	1
8663	Q99613	1	8663	Gene_ID	H. sapiens	8663	H. sapiens	EIF3C	eukaryotic translation initiation factor 3 subunit C	EIF3C is a gene that encodes for a protein called eukaryotic translation initiation factor 3 subunit C. This protein plays a role in the initiation of protein synthesis by enabling ribosome binding activity and contributing to translation initiation factor activity. It is also involved in positive regulation of mRNA binding activity, positive regulation of translation, and translational initiatio…	There is limited information available on the disease implications of EIF3C. However, some studies have suggested that EIF3C may play a role in the development and progression of certain types of cancer, including breast cancer, lung cancer, and hepatocellular carcinoma. Targeted drug discovery efforts for EIF3C are still in the early stages, but some researchers are exploring the potential of de…	GO:1902415 regulation of mRNA binding;GO:1902416 positive regulation of mRNA binding;GO:1905216 positive regulation of RNA binding		Predicted intracellular proteins	Cytosol (Supported)				0	0	0	0	0	1	0	0	0	0	1	0	0	0	0	0	0	0	0	0	1
2963	P13984	1	2963	Gene_ID	H. sapiens	2963	H. sapiens	GTF2F2	general transcription factor IIF subunit 2	GTF2F2 is a human gene that is involved in the process of transcription by RNA polymerase II. It is predicted to enable RNA polymerase II general transcription initiation factor activity and is located in both the microtubule cytoskeleton and nucleoplasm. GTF2F2 is part of the transcription preinitiation complex, which is essential for the initiation of transcription. This gene plays an important…	GTF2F2 has not been directly linked to any specific diseases. However, dysregulation of transcription factors and the transcriptional machinery has been implicated in various diseases, including cancer, neurological disorders, and metabolic disorders. Therefore, GTF2F2 may indirectly contribute to the development and progression of these diseases. There are currently no targeted drug discovery ef…	GO:0006368 transcription elongation by RNA polymerase II;GO:0006354 DNA-templated transcription elongation;GO:0006367 transcription initiation at RNA polymerase II promoter		Predicted intracellular proteins	Nucleoplasm (Supported); Additional: Microtubules				0	0	1	0	0	0	0	0	1	0	0	0	0	0	0	0	0	0	0	1	1
728642	Q9UQ88	1	728642	Gene_ID	H. sapiens	728642	H. sapiens	CDK11A	cyclin dependent kinase 11A	CDK11A, also known as cyclin dependent kinase 11A, is a member of the serine/threonine protein kinase family that plays a crucial role in eukaryotic cell cycle control. This gene shares high sequence identity with a neighboring gene due to segmental duplication and is frequently deleted or altered in neuroblastoma. The protein kinase encoded by CDK11A can be cleaved by caspases and may play a rol…	CDK11A has been implicated in various diseases, including cancer and neurodegenerative disorders. In cancer, CDK11A has been shown to play a role in cell cycle regulation and DNA damage response, making it a potential target for cancer therapy. Several small molecule inhibitors targeting CDK11A have been developed, including the compounds SP600125 and dinaciclib. Dinaciclib has shown promising re…	GO:0050684 regulation of mRNA processing;GO:1903311 regulation of mRNA metabolic process;GO:0001558 regulation of cell growth	yes	Enzymes; Kinases:CMGC Ser/Thr protein kinases; ENZYME proteins:Transferases; Predicted intracellular proteins	Nuclear speckles (Supported); Additional: Cytosol				0	0	0	0	0	0	0	0	0	0	0	0	0	1	0	0	0	0	0	0	1
8019	Q15059	1	8019	Gene_ID	H. sapiens	8019	H. sapiens	BRD3	bromodomain containing 3	BRD3 is a human gene located on chromosome 9q34, which is homologous to the gene encoding the RING3 protein, a serine/threonine kinase. The function of the encoded protein is not yet known. The gene is located in a region that contains several major histocompatibility complex (MHC) genes.	Research on BRD3 has suggested its involvement in various diseases, including cancer, neurological disorders, and viral infections. In cancer, BRD3 has been found to play a role in the regulation of cell proliferation and differentiation, making it a potential target for cancer therapy. Several small molecule inhibitors targeting BRD3 have been developed and are currently being evaluated in precl…	GO:0035987 endodermal cell differentiation;GO:0071168 protein localization to chromatin;GO:0001706 endoderm formation		Predicted intracellular proteins; Disease related genes; Cancer-related genes	Nucleoplasm (Supported)				1	0	0	0	0	0	0	0	0	0	0	0	0	0	0	0	0	0	0	0	1
8178	P55199	1	8178	Gene_ID	H. sapiens	8178	H. sapiens	ELL	elongation factor for RNA polymerase II	The human gene ELL is responsible for encoding the elongation factor for RNA polymerase III. It plays a crucial role in positive regulation of transcription, DNA-templated and snRNA transcription. ELL is located in the cytosol, nuclear body, and transcriptionally active chromatin. It is also a part of the transcription elongation factor complex. ELL enables phosphatase binding activity, which is …	There is limited information available on the disease implications of ELL gene mutations. However, some studies have suggested that alterations in ELL expression levels may be associated with certain types of cancer, including breast cancer and leukemia. Targeted drug discovery efforts for ELL have been limited, but some studies have explored the potential of small molecule inhibitors to target E…	GO:0042796 snRNA transcription by RNA polymerase III;GO:0042795 snRNA transcription by RNA polymerase II;GO:0009301 snRNA transcription		Predicted intracellular proteins; Disease related genes; Cancer-related genes	Nucleoplasm (Supported); Additional: Cytosol;Nuclear bodies			(M5898)HALLMARK DNA REPAIR	0	0	1	0	0	0	0	0	0	0	0	0	0	0	0	0	0	0	0	1	1
5903	P49792	1	5903	Gene_ID	H. sapiens	5903	H. sapiens	RANBP2	RAN binding protein 2	RANBP2 is a gene that encodes a large RAN-binding protein that is associated with the nuclear pore complex. RAN is a small GTP-binding protein that controls various cellular functions through its interactions with other proteins. The encoded protein is a scaffold and nucleoporin that is involved in the Ran-GTPase cycle and directly interacts with the E2 enzyme UBC9. It enhances the transfer of SU…	Mutations in the RANBP2 gene have been associated with several diseases, including Charcot-Marie-Tooth disease type 2B1, which is a hereditary neuropathy that affects the peripheral nerves, and juvenile myoclonic epilepsy, which is a type of epilepsy that typically begins in adolescence. Additionally, RANBP2 has been implicated in the development and progression of several types of cancer, includ…	GO:0006607 NLS-bearing protein import into nucleus;GO:0051642 centrosome localization;GO:0061842 microtubule organizing center localization		Human disease related genes:Nervous system diseases:Other nervous and sensory system diseases; Disease related genes; Transporters:Transporter channels and pores; Predicted intracellular proteins; Cancer-related genes:Mutational cancer driver genes; Potential drug targets	Nuclear membrane (Supported); Additional: Nucleoplasm;Vesicles		(M140)PID RANBP2 PATHWAY; (M30)PID HDAC CLASSII PATHWAY; (M101)PID HDAC CLASSI PATHWAY		0	0	1	0	1	0	0	0	1	0	0	0	0	0	0	0	0	0	0	0	1
5905	P46060	1	5905	Gene_ID	H. sapiens	5905	H. sapiens	RANGAP1	Ran GTPase activating protein 1	RANGAP1 is a gene that encodes a protein involved in the regulation of nuclear transport. The protein interacts with RAN, a nuclear protein, and regulates GTP-binding and exchange. It is associated with the nuclear pore complex. Alternative splicing of the gene results in multiple transcript variants.	RANGAP1 has been implicated in several diseases, including cancer, Alzheimer's disease, and viral infections. In cancer, RANGAP1 has been shown to be overexpressed in several types of tumors, including breast, lung, and prostate cancer. Targeting RANGAP1 has been proposed as a potential therapeutic strategy for cancer treatment. In Alzheimer's disease, RANGAP1 has been found to be involved in the…	GO:0046826 negative regulation of protein export from nucleus;GO:1904116 response to vasopressin;GO:1904117 cellular response to vasopressin		Transporters:Transporter channels and pores; Predicted intracellular proteins	Nuclear membrane (Supported); Additional: Cytosol;Vesicles		(M140)PID RANBP2 PATHWAY; (M30)PID HDAC CLASSII PATHWAY; (M101)PID HDAC CLASSI PATHWAY		0	0	0	0	1	0	0	0	0	0	0	0	0	0	0	0	0	0	0	0	1
89890	Q86V97	1	89890	Gene_ID	H. sapiens	89890	H. sapiens	KBTBD6	kelch repeat and BTB domain containing 6	KBTBD6 is a human gene that plays a role in the breakdown of proteins through a process called proteasome-mediated ubiquitin-dependent protein catabolic process. It is also involved in the regulation of Rac protein signal transduction and protein K48-linked ubiquitination. KBTBD6 is located in both the cytoplasm and nucleus and is part of the Cul3-RING ubiquitin ligase complex.	There is limited information available on the disease implications of KBTBD6. However, recent studies have suggested that mutations in KBTBD6 may be associated with the development of certain types of cancer, including lung cancer and breast cancer. Targeted drug discovery efforts for KBTBD6 are still in the early stages, but there is potential for the development of drugs that target the Cul3-RI…	GO:0035020 regulation of Rac protein signal transduction;GO:0070936 protein K48-linked ubiquitination;GO:0006986 response to unfolded protein		Predicted intracellular proteins					0	0	0	0	0	0	0	0	0	0	0	0	0	0	0	0	0	0	0	0	1
4691	P19338	1	4691	Gene_ID	H. sapiens	4691	H. sapiens	NCL	nucleolin	Nucleolin (NCL) is a phosphoprotein found in the nucleolus of eukaryotic cells. It plays a crucial role in the synthesis and maturation of ribosomes. The human NCL gene is made up of 14 exons and 13 introns, spanning around 11kb. One of the introns, intron 11, encodes a small nucleolar RNA called U20. NCL is mainly located in the dense fibrillar regions of the nucleolus.	Nucleolin has been implicated in various diseases, including cancer, viral infections, and neurodegenerative disorders. In cancer, NCL is overexpressed and promotes tumor growth and metastasis. Targeting NCL has been explored as a potential therapeutic strategy for cancer treatment. Several small molecules and peptides have been developed to inhibit NCL function, including AS1411, a G-rich oligon…	GO:1901838 positive regulation of transcription of nucleolar large rRNA by RNA polymerase I;GO:1901836 regulation of transcription of nucleolar large rRNA by RNA polymerase I;GO:0045943 positive regulation of transcription by RNA polymerase I		Predicted intracellular proteins	Nucleoli;Nucleoli rim;Nucleoplasm (Enhanced); Additional: Mitotic chromosome		(M14)PID AURORA B PATHWAY; (M174)PID UPA UPAR PATHWAY; (M105)PID TELOMERASE PATHWAY	(M5901)HALLMARK G2M CHECKPOINT	0	0	0	0	0	0	0	0	0	0	1	0	1	1	0	0	0	0	0	0	1
6125	P46777	1	6125	Gene_ID	H. sapiens	6125	H. sapiens	RPL5	ribosomal protein L5	RPL5 is a gene that encodes a ribosomal protein L5, which is a component of the 60S subunit of ribosomes. The protein binds 5S rRNA to form a stable complex called the 5S ribonucleoprotein particle (RNP), which is necessary for the transport of nonribosome-associated cytoplasmic 5S rRNA to the nucleolus for assembly into ribosomes. It may also function to inhibit tumorigenesis through the activat…	Mutations in RPL5 have been associated with Diamond-Blackfan Anemia (DBA), a rare genetic disorder characterized by a failure of the bone marrow to produce red blood cells, leading to severe anemia. While there are currently no targeted drugs available for DBA, treatment options include blood transfusions and corticosteroids to stimulate red blood cell production. However, research efforts are on…	GO:2000435 negative regulation of protein neddylation;GO:1904667 negative regulation of ubiquitin protein ligase activity;GO:0051444 negative regulation of ubiquitin-protein transferase activity		Human disease related genes:Other congenital disorders:Ribosomopathies; Ribosomal proteins; Human disease related genes:Cardiovascular diseases:Hematologic diseases; Predicted intracellular proteins; Cancer-related genes:Mutated cancer genes; Cancer-related genes:Mutational cancer driver genes; Disease related genes	Cytosol;Endoplasmic reticulum (Supported); Additional: Nucleoli;Nucleoli rim		(M261)PID P53 REGULATION PATHWAY		0	0	0	0	0	1	0	0	0	0	1	1	0	0	0	0	0	1	0	0	1
387338	Q96CB9	1	387338	Gene_ID	H. sapiens	387338	H. sapiens	NSUN4	NOP2/Sun RNA methyltransferase 4	NSUN4 is a human gene that encodes for NOP2/Sun RNA methyltransferase 4. This gene is responsible for enabling rRNA methylation activity and is involved in the methylation of rRNA. NSUN4 is a part of the mitochondrial large ribosomal subunit. The gene's function is essential for the proper functioning of the ribosome, which is responsible for protein synthesis. Mutations in NSUN4 have been linked…	There is limited information available on targeted drug discovery efforts for NSUN4, as it is a relatively new gene of interest in the field of mitochondrial dysfunction and disease. However, mutations in NSUN4 have been associated with various diseases, including cancer and neurodegenerative disorders. For example, a study found that NSUN4 expression was significantly decreased in glioblastoma m…	GO:0031167 rRNA methylation;GO:0000154 rRNA modification;GO:0001510 RNA methylation		Predicted intracellular proteins					0	0	0	0	0	1	0	0	0	0	0	0	0	0	0	0	0	0	0	0	1
646817	P0DME0	1	646817	Gene_ID	H. sapiens	646817	H. sapiens	SETSIP	SET like protein	SET-like protein (SETSIP) is a human gene that encodes a protein involved in chromatin binding activity. It plays a role in endothelial cell differentiation and positively regulates transcription by RNA polymerase II. The protein is located in the cytoplasm, lipid droplet, and nucleoplasm. This information is provided by the Alliance of Genome Resources as of April 2022.	Unfortunately, there is currently limited information available on the disease implications and targeted drug discovery efforts for SET-like protein (SETSIP). As of April 2022, there are no drugs on the market that specifically target SETSIP. However, research on the protein's role in endothelial cell differentiation and transcription regulation may provide insights into potential therapeutic tar…	GO:0045446 endothelial cell differentiation;GO:0003158 endothelium development;GO:0006334 nucleosome assembly		Predicted intracellular proteins	Nucleoplasm (Supported); Additional: Lipid droplets				1	0	0	0	0	0	0	0	0	0	0	0	0	0	0	0	0	0	0	0	1
6472	P34897	1	6472	Gene_ID	H. sapiens	6472	H. sapiens	SHMT2	serine hydroxymethyltransferase 2	SHMT2 is a gene that encodes for the mitochondrial form of an enzyme that is responsible for the reversible reaction of serine and tetrahydrofolate to glycine and 5,10-methylene tetrahydrofolate. This enzyme is primarily responsible for glycine synthesis and has been suggested to be the primary source of intracellular glycine. The cytosolic form of this enzyme is located on chromosome 17 and alte…	SHMT2 has been implicated in various diseases, including cancer, neurodegenerative disorders, and metabolic disorders. In cancer, SHMT2 has been shown to be upregulated in several types of tumors, including breast, lung, and pancreatic cancer, and is associated with poor prognosis. Targeting SHMT2 has emerged as a potential therapeutic strategy for cancer treatment. Several small molecule inhibit…	GO:0019264 glycine biosynthetic process from serine;GO:0006564 L-serine biosynthetic process;GO:0006545 glycine biosynthetic process		Enzymes; Disease related genes; Human disease related genes:Congenital malformations:Congenital malformations of the nervous system; ENZYME proteins:Transferases; Predicted intracellular proteins; Potential drug targets	Mitochondria (Supported); Additional: Microtubules	Pyridoxal phosphate; Tetrahydrofolic acid; Glycine; Artenimol		(M5924)HALLMARK MTORC1 SIGNALING; (M5934)HALLMARK XENOBIOTIC METABOLISM	0	0	0	0	0	0	0	0	0	0	1	0	0	0	0	0	0	0	0	0	1
5479	P23284	1	5479	Gene_ID	H. sapiens	5479	H. sapiens	PPIB	peptidylprolyl isomerase B	The PPIB gene encodes for a protein called peptidylprolyl isomerase B, which is mainly found in the endoplasmic reticulum and is involved in the secretory pathway. It has been shown to bind to cells derived from T- and B-lymphocytes and may play a role in regulating immunosuppression mediated by cyclosporine A. Variants in this gene have been linked to recessive forms of osteogenesis imperfecta, …	As mentioned earlier, variants in the PPIB gene have been linked to recessive forms of osteogenesis imperfecta (OI), a genetic disorder characterized by brittle bones and increased susceptibility to fractures. OI is caused by mutations in genes that affect the production or quality of collagen, a protein that provides strength and structure to bones. PPIB is involved in the folding and processing…	GO:0044829 positive regulation by host of viral genome replication;GO:0044794 positive regulation by host of viral process;GO:0000413 protein peptidyl-prolyl isomerization		Predicted secreted proteins; Enzymes; Disease related genes; Human disease related genes:Congenital malformations:Congenital malformations of the musculoskeletal system; Predicted intracellular proteins; ENZYME proteins:Isomerase; Potential drug targets	Endoplasmic reticulum (Supported); Additional: Nucleoplasm	Proline; 1,4-Dithiothreitol	(M198)PID SYNDECAN 1 PATHWAY	(M5930)HALLMARK EPITHELIAL MESENCHYMAL TRANSITION	0	0	0	0	1	0	0	0	0	0	0	0	0	0	0	0	1	0	0	0	1
51729	Q9Y2W2	1	51729	Gene_ID	H. sapiens	51729	H. sapiens	WBP11	WW domain binding protein 11	WBP11, also known as NpwBP, is a nuclear protein that is involved in mRNA splicing and is found in perinuclear networks. It has a high degree of similarity to the mouse Wbp11 protein and contains two proline-rich regions that bind to the WW domain of Npw38, another nuclear protein. The Npw38-NpwBP complex may play a role in the formation of mRNA factories in the nucleus.	There is limited information available on the disease implications of WBP11. However, recent studies have suggested that it may play a role in the development and progression of certain types of cancer, including breast cancer and hepatocellular carcinoma. Targeted drug discovery efforts for WBP11 are currently underway, with a focus on identifying small molecule inhibitors that can selectively t…	GO:0006364 rRNA processing;GO:0016072 rRNA metabolic process;GO:0042254 ribosome biogenesis		Human disease related genes:Congenital malformations:Other congenital malformations; Predicted intracellular proteins; Disease related genes	Nucleoplasm (Supported)				0	0	0	0	0	1	0	0	1	0	0	0	0	0	0	0	0	0	0	0	1
4659	O14974	1	4659	Gene_ID	H. sapiens	4659	H. sapiens	PPP1R12A	protein phosphatase 1 regulatory subunit 12A	PPP1R12A is a gene that encodes for the myosin-binding subunit (MBS) of myosin phosphatase, which is responsible for regulating the interaction between actin and myosin downstream of the guanosine triphosphatase Rho. Rho is involved in myosin light chain (MLC) phosphorylation, which leads to the contraction of smooth muscle and the interaction of actin and myosin in nonmuscle cells. The active fo…	PPP1R12A has been implicated in various diseases, including hypertension, asthma, and cancer. In hypertension, increased RhoA activity and MLC phosphorylation lead to increased vascular smooth muscle contraction and vasoconstriction, contributing to elevated blood pressure. In asthma, RhoA activation and MLC phosphorylation lead to airway smooth muscle contraction and bronchoconstriction. In canc…	GO:0035508 positive regulation of myosin-light-chain-phosphatase activity;GO:0035507 regulation of myosin-light-chain-phosphatase activity;GO:0032516 positive regulation of phosphoprotein phosphatase activity		Human disease related genes:Congenital malformations:Other congenital malformations; Predicted intracellular proteins; Disease related genes	Actin filaments;Cytosol (Supported); Additional: Nucleoli;Plasma membrane		(M71)PID ILK PATHWAY; (M12)PID RHOA PATHWAY; (M129)PID PLK1 PATHWAY		0	0	0	0	0	0	0	0	0	0	0	0	0	0	1	0	0	1	0	0	1
23028	O60341	1	23028	Gene_ID	H. sapiens	23028	H. sapiens	KDM1A	lysine demethylase 1A	KDM1A is a human gene that encodes a nuclear protein with three domains: SWIRM, FAD-binding, and amine oxidase. It is a component of several histone deacetylase complexes and functions as a histone demethylase, silencing genes. Alternative splicing results in multiple transcript variants.	KDM1A has been implicated in several diseases, including cancer, neurodegenerative disorders, and psychiatric disorders. In cancer, KDM1A has been shown to play a role in promoting tumor growth and metastasis by regulating gene expression. Targeting KDM1A with small molecule inhibitors has shown promise in preclinical studies for the treatment of various cancers, including acute myeloid leukemia …	GO:0046098 guanine metabolic process;GO:0060992 response to fungicide;GO:0006482 protein demethylation		Enzymes; Disease related genes; Predicted intracellular proteins; Human disease related genes:Congenital malformations:Other congenital malformations; Potential drug targets; ENZYME proteins:Oxidoreductases	Nucleoplasm (Supported); Additional: Cytosol		(M288)PID HES HEY PATHWAY; (M17)PID NOTCH PATHWAY; (M58)PID AR PATHWAY		1	0	0	0	0	0	0	1	0	0	0	1	0	0	0	0	0	1	0	0	1
3066	Q92769	1	3066	Gene_ID	H. sapiens	3066	H. sapiens	HDAC2	histone deacetylase 2	HDAC2 is a gene that belongs to the histone deacetylase family. This gene product is responsible for the deacetylation of lysine residues at the N-terminal regions of core histones, which are involved in transcriptional regulation, cell cycle progression, and developmental events. HDAC2 forms transcriptional repressor complexes by associating with many different proteins, including YY1, a mammali…	HDAC2 has been implicated in various diseases, including cancer, neurodegenerative disorders, and cardiovascular diseases. In cancer, HDAC2 is overexpressed in many tumor types and is associated with poor prognosis. Therefore, HDAC inhibitors have been developed as potential anticancer agents. Vorinostat (Zolinza) and romidepsin (Istodax) are two HDAC inhibitors that have been approved by the FDA…	GO:1902435 regulation of male mating behavior;GO:1902437 positive regulation of male mating behavior;GO:0061198 fungiform papilla formation		Enzymes; Predicted intracellular proteins; Cancer-related genes:Candidate cancer biomarkers; ENZYME proteins:Hydrolases; FDA approved drug targets:Small molecule drugs	Nucleoplasm (Supported)	Pravastatin; Lovastatin; Theophylline; Valproic acid; Simvastatin; Atorvastatin; Fluvastatin; Aminophylline; Oxtriphylline; Vorinostat; Pracinostat; Romidepsin; Tixocortol; Mocetinostat	(M219)PID HEDGEHOG GLI PATHWAY; (M101)PID HDAC CLASSI PATHWAY; (M105)PID TELOMERASE PATHWAY	(M5895)HALLMARK WNT BETA CATENIN SIGNALING; (M5926)HALLMARK MYC TARGETS V1	1	0	0	1	0	0	0	1	0	0	0	1	0	0	0	0	0	1	0	0	1
9730	Q9Y4B6	1	9730	Gene_ID	H. sapiens	9730	H. sapiens	DCAF1	DDB1 and CUL4 associated factor 1	DCAF1, also known as DDB1 and CUL4 associated factor 1, is a human gene that plays a role in various cellular processes. It enables estrogen receptor binding activity and histone kinase activity, specifically targeting histone H2A-T120. It is involved in cell competition in a multicellular organism, negative regulation of transcription by RNA polymerase II, and histone H2A-T120 phosphorylation. D…	There is limited information on the disease implications of DCAF1. However, recent studies have suggested that DCAF1 may play a role in cancer development and progression. It has been found to be overexpressed in various types of cancer, including breast, lung, and liver cancer. Targeted drug discovery efforts for DCAF1 are still in the early stages, but there is potential for the development of …	GO:0035212 cell competition in a multicellular organism;GO:0033151 V(D)J recombination;GO:0002562 somatic diversification of immune receptors via germline recombination within a single locus	yes	Enzymes; ENZYME proteins:Transferases; Predicted intracellular proteins	Nucleoplasm (Supported); Additional: Nucleoli fibrillar center				1	0	0	0	0	0	0	0	0	0	0	0	0	0	0	0	0	0	0	0	1
10211	O75955	1	10211	Gene_ID	H. sapiens	10211	H. sapiens	FLOT1	flotillin 1	FLOT1, also known as flotillin 1, is a gene that encodes a protein that is found in small domains on the inner cell membranes called caveolae. This protein is involved in vesicle trafficking and cell morphology. Alternative splicing of the gene results in multiple transcript variants.	Research has shown that FLOT1 may play a role in various diseases, including cancer, Alzheimer's disease, and cardiovascular disease. In cancer, FLOT1 has been found to be overexpressed in several types of tumors, including breast, lung, and colon cancer, and may contribute to tumor growth and metastasis. Targeted drug discovery efforts have focused on developing inhibitors of FLOT1 to potentiall…	GO:0032226 positive regulation of synaptic transmission, dopaminergic;GO:0033227 dsRNA transport;GO:0032225 regulation of synaptic transmission, dopaminergic		Predicted intracellular proteins; Transporters:Accessory Factors Involved in Transport	Golgi apparatus (Approved); Additional: Plasma membrane;Vesicles		(M1315)SIG PIP3 SIGNALING IN B LYMPHOCYTES; (M8626)SIG BCR SIGNALING PATHWAY; (M7955)SIG INSULIN RECEPTOR PATHWAY IN CARDIAC MYOCYTES		0	0	0	1	0	0	0	0	0	0	0	0	0	0	0	0	0	0	1	0	1
1207	P54105	1	1207	Gene_ID	H. sapiens	1207	H. sapiens	CLNS1A	chloride nucleotide-sensitive channel 1A	CLNS1A is a human gene that encodes a protein involved in multiple regulatory pathways. The protein interacts with various cytosolic proteins and performs diverse functions, including regulating small nuclear ribonucleoprotein biosynthesis, platelet activation, and cytoskeletal organization. It is also found associated with the plasma membrane, where it acts as a regulator of chloride current. Th…	Mutations in the CLNS1A gene have been associated with several neurological disorders, including epilepsy, spinocerebellar ataxia, and Charcot-Marie-Tooth disease. In particular, mutations in CLNS1A have been linked to a subtype of Charcot-Marie-Tooth disease, which is a group of inherited peripheral neuropathies that affect motor and sensory nerves. Targeted drug discovery efforts for CLNS1A-rel…	GO:0006884 cell volume homeostasis;GO:0048026 positive regulation of mRNA splicing, via spliceosome;GO:0050685 positive regulation of mRNA processing		Transporters:Transporter channels and pores; Predicted intracellular proteins	Cytosol (Supported); Additional: Microtubules;Nucleoplasm			(M5926)HALLMARK MYC TARGETS V1	0	0	0	0	0	1	0	0	1	0	0	0	0	1	0	0	0	0	0	0	1
6169	P63173	1	6169	Gene_ID	H. sapiens	6169	H. sapiens	RPL38	ribosomal protein L38	RPL38 is a gene that encodes a ribosomal protein, specifically a component of the 60S subunit. Ribosomes are organelles that catalyze protein synthesis and are composed of RNA and proteins. RPL38 belongs to the L38E family of ribosomal proteins and is located in the cytoplasm. Alternative splice variants of the gene have been identified, but they both encode the same protein. Like other genes tha…	Research on RPL38 and its potential disease implications is limited. However, some studies have suggested that alterations in ribosomal proteins, including RPL38, may be involved in the development of certain cancers. For example, a study published in the journal Oncotarget in 2016 found that RPL38 was overexpressed in hepatocellular carcinoma (HCC) tissues and that its expression was associated …	GO:0034463 90S preribosome assembly;GO:0042256 cytosolic ribosome assembly;GO:0048318 axial mesoderm development		Ribosomal proteins; Predicted intracellular proteins	Cytosol;Endoplasmic reticulum (Supported)				0	0	0	0	0	1	0	0	0	0	1	0	0	0	0	0	0	0	0	0	1
3105	P04439	1	3105	Gene_ID	H. sapiens	3105	H. sapiens	HLA-A	major histocompatibility complex, class I, A	HLA-A is a gene that belongs to the major histocompatibility complex class I heavy chain paralogues. It encodes a protein that plays a central role in the immune system by presenting peptides derived from the endoplasmic reticulum lumen to cytotoxic T cells. The protein is a heterodimer consisting of a heavy chain and a light chain, and is expressed in nearly all cells. Polymorphisms within the g…	HLA-A has been implicated in a variety of diseases, including autoimmune disorders, infectious diseases, and cancer. In autoimmune diseases such as type 1 diabetes and rheumatoid arthritis, certain HLA-A alleles have been associated with increased risk. In infectious diseases, HLA-A polymorphisms can affect the immune response to the pathogen, and certain alleles have been linked to increased sus…	GO:0002485 antigen processing and presentation of endogenous peptide antigen via MHC class I via ER pathway, TAP-dependent;GO:2000567 regulation of memory T cell activation;GO:2000568 positive regulation of memory T cell activation		Disease related genes; Potential drug targets; Predicted intracellular proteins; Cancer-related genes:Mutated cancer genes; Human disease related genes:Respiratory diseases:Tracheobronchial diseases; Transporters; Cancer-related genes:Mutational cancer driver genes; Human disease related genes:Skin diseases:Skin and soft tissue diseases	Plasma membrane (Supported); Additional: Golgi apparatus	3-Indolebutyric Acid; Nelipepimut-S; Coccidioides immitis spherule	(M88)PID CD8 TCR PATHWAY; (M54)PID IL12 2PATHWAY; (M272)PID CD8 TCR DOWNSTREAM PATHWAY	(M5913)HALLMARK INTERFERON GAMMA RESPONSE; (M5950)HALLMARK ALLOGRAFT REJECTION	0	1	0	1	0	0	0	0	0	0	0	0	0	0	0	0	0	0	0	0	1
801	P0DP24;P0DP25;P0DP23	1	801	Gene_ID	H. sapiens	801	H. sapiens	CALM1	calmodulin 1	CALM1 is a gene that encodes one of three calmodulin proteins, which are calcium-binding proteins that regulate and modulate the function of cardiac ion channels. The gene has multiple transcript variants that encode different isoforms. Two pseudogenes have also been identified on chromosome 7 and X. A missense mutation in the CALM1 gene has been linked to ventricular tachycardia, a condition cha…	Mutations in the CALM1 gene have been associated with various cardiac disorders, including long QT syndrome, catecholaminergic polymorphic ventricular tachycardia, and idiopathic ventricular fibrillation. These conditions are characterized by abnormal heart rhythms that can lead to fainting, seizures, and sudden cardiac death. As a result, there is significant interest in developing drugs that ta…	GO:1901842 negative regulation of high voltage-gated calcium channel activity;GO:0051343 positive regulation of cyclic-nucleotide phosphodiesterase activity;GO:1905913 negative regulation of calcium ion export across plasma membrane		Predicted intracellular proteins; FDA approved drug targets:Small molecule drugs; Human disease related genes:Cardiovascular diseases:Cardiac diseases; Disease related genes; RAS pathway related proteins	Cytosol (Supported)			(M5921)HALLMARK COMPLEMENT	0	0	0	0	0	0	1	1	0	0	0	0	0	0	1	0	0	1	0	0	1
689	P20290	1	689	Gene_ID	H. sapiens	689	H. sapiens	BTF3	basic transcription factor 3	BTF3, or basic transcription factor 3, is a gene that encodes a protein that forms a stable complex with RNA polymerase IIB and is necessary for transcriptional initiation. The gene has multiple transcript variants due to alternative splicing, resulting in different isoforms. Additionally, there are multiple pseudogenes of this gene.	There is limited information available on the disease implications of BTF3. However, some studies have suggested that BTF3 may play a role in cancer development and progression. For example, one study found that BTF3 expression was upregulated in breast cancer tissues and was associated with poor prognosis. Additionally, BTF3 has been identified as a potential therapeutic target for hepatocellula…	GO:1905551 negative regulation of protein localization to endoplasmic reticulum;GO:1905550 regulation of protein localization to endoplasmic reticulum;GO:1903828 negative regulation of protein localization		Predicted intracellular proteins	Cytosol (Supported)				0	0	0	0	0	0	0	0	0	0	0	0	0	0	0	0	0	0	0	0	1
23524	Q9UQ35	1	23524	Gene_ID	H. sapiens	23524	H. sapiens	SRRM2	serine/arginine repetitive matrix 2	SRRM2 is a human gene that plays a role in mRNA splicing through its involvement in the spliceosome. It has binding activity for C2H2 zinc finger domains and protein N-termini and is located in the Cajal body and nuclear speck. SRRM2 is part of the U2-type catalytic step 2 spliceosome and U2-type precatalytic spliceosome. It is also a biomarker of Parkinson's disease.	SRRM2 has been identified as a biomarker for Parkinson's disease, a neurodegenerative disorder characterized by the loss of dopaminergic neurons in the substantia nigra region of the brain. Studies have shown that SRRM2 expression is significantly decreased in the brains of Parkinson's disease patients, suggesting a potential role in disease pathogenesis. Targeted drug discovery efforts for SRRM2…	GO:0000377 RNA splicing, via transesterification reactions with bulged adenosine as nucleophile;GO:0000398 mRNA splicing, via spliceosome;GO:0000375 RNA splicing, via transesterification reactions		Predicted intracellular proteins	Nuclear speckles (Enhanced)				0	0	0	0	0	0	0	0	1	0	0	0	0	0	0	0	0	0	0	0	1
57708	Q8N108	1	57708	Gene_ID	H. sapiens	57708	H. sapiens	MIER1	MIER1 transcriptional regulator	The MIER1 gene encodes a protein that was first discovered in Xenopus laevis and is involved in mesoderm induction early response. The protein acts as a transcriptional regulator and has multiple isoforms due to alternative splicing of its transcript variants. Some of these isoforms lack a C-terminal nuclear localization signal.	There is limited information available on the disease implications of the MIER1 gene. However, recent studies have suggested that MIER1 may play a role in cancer progression and metastasis. Specifically, MIER1 has been shown to be overexpressed in several types of cancer, including breast, lung, and ovarian cancer. Targeted drug discovery efforts for MIER1 are still in the early stages, but there…	GO:0043123 positive regulation of canonical NF-kappaB signal transduction;GO:0043122 regulation of canonical NF-kappaB signal transduction;GO:0006338 chromatin remodeling		Predicted intracellular proteins; Transcription factors:Helix-turn-helix domains	Nucleoplasm (Enhanced)				1	0	0	0	0	0	0	0	0	0	0	0	0	0	0	0	0	0	0	0	1
476	P05023	1	476	Gene_ID	H. sapiens	476	H. sapiens	ATP1A1	ATPase Na+/K+ transporting subunit alpha 1	ATP1A1 is a gene that encodes for the alpha 1 subunit of the Na+/K+ -ATPase enzyme, which is responsible for maintaining the electrochemical gradients of sodium and potassium ions across the plasma membrane. This enzyme is essential for osmoregulation, sodium-coupled transport of various molecules, and electrical excitability of nerve and muscle. The Na+/K+ -ATPase enzyme is composed of two subun…	Mutations in the ATP1A1 gene have been associated with several diseases, including familial hemiplegic migraine type 2 (FHM2), alternating hemiplegia of childhood (AHC), and rapid-onset dystonia-parkinsonism (RDP). FHM2 is a rare form of migraine that is characterized by temporary paralysis on one side of the body, while AHC is a rare neurological disorder that causes recurrent episodes of paraly…	GO:1903416 response to glycoside;GO:0031944 negative regulation of glucocorticoid metabolic process;GO:0031947 negative regulation of glucocorticoid biosynthetic process		Enzymes; Human disease related genes:Congenital disorders of metabolism:Other congenital disorders of metabolism; Transporters:Primary Active Transporters; Human disease related genes:Nervous system diseases:Neurodegenerative diseases; FDA approved drug targets:Small molecule drugs; Human disease related genes:Endocrine and metabolic diseases:Adrenal gland diseases; Cancer-related genes; ENZYME p…		Digoxin; Acetyldigitoxin; Hydroflumethiazide; Etacrynic acid; Trichlormethiazide; Deslanoside; Ouabain; Diazoxide; Bretylium; Ciclopirox; Bepridil; Potassium cation; Aluminium; Magnesium cation; Digitoxin; Almitrine; Istaroxime; Magnesium acetate; Potassium acetate; Potassium sulfate; Potassium; Magnesium levulinate; Magnesium lactate; Aluminium phosphate; Aluminum acetate		(M5910)HALLMARK PROTEIN SECRETION	0	0	0	0	0	0	1	1	0	0	0	0	0	0	1	0	0	0	0	0	1
3336	P61604	1	3336	Gene_ID	H. sapiens	3336	H. sapiens	HSPE1	heat shock protein family E (Hsp10) member 1	HSPE1 is a gene that encodes a major heat shock protein that acts as a chaperonin. The protein's structure consists of a heptameric ring that binds to another heat shock protein to form a functional heterodimer that enhances protein folding in an ATP-dependent manner. HSPE1 and its co-chaperonin, HSPD1, are located on chromosome 2 in a head-to-head orientation. There is also naturally occurring r…	HSPE1 has been implicated in several diseases, including neurodegenerative disorders such as Alzheimer's disease and Parkinson's disease, as well as cancer and cardiovascular diseases. Targeted drug discovery efforts have focused on developing small molecule inhibitors that can modulate the activity of HSPE1 and its co-chaperonin, HSPD1, to improve protein folding and prevent protein misfolding a…	GO:0051085 chaperone cofactor-dependent protein refolding;GO:0051084 'de novo' post-translational protein folding;GO:0006458 'de novo' protein folding		Cancer-related genes:Candidate cancer biomarkers; Predicted intracellular proteins		Phenethyl Isothiocyanate		(M5928)HALLMARK MYC TARGETS V2; (M5924)HALLMARK MTORC1 SIGNALING; (M5926)HALLMARK MYC TARGETS V1	0	0	0	0	0	0	0	0	0	0	0	0	0	0	0	0	0	0	0	0	1
9052	Q8NFJ5	1	9052	Gene_ID	H. sapiens	9052	H. sapiens	GPRC5A	G protein-coupled receptor class C group 5 member A	GPRC5A is a gene that encodes a protein belonging to the type 3 G protein-coupling receptor family. This protein has a signature 7-transmembrane domain motif and may be involved in the interaction between retinoid acid and G protein signalling pathways. Retinoic acid is important for development, cellular growth, and differentiation, and this gene may play a role in embryonic development and epit…	There is limited information available on the disease implications of GPRC5A. However, some studies have suggested that alterations in GPRC5A expression may be associated with certain types of cancer, including lung cancer and pancreatic cancer. Targeted drug discovery efforts for GPRC5A are also limited, but some studies have explored the potential of using retinoid acid analogs as therapeutic a…	GO:0007175 negative regulation of epidermal growth factor-activated receptor activity;GO:0007176 regulation of epidermal growth factor-activated receptor activity;GO:0061099 negative regulation of protein tyrosine kinase activity		G-protein coupled receptors:Family 3 (C) receptors; Predicted intracellular proteins; G-protein coupled receptors:GPCRs excl olfactory receptors	Plasma membrane;Vesicles (Enhanced)	Tretinoin			0	0	0	0	0	0	0	0	0	0	0	0	0	0	0	0	0	1	0	0	1
7913	P35659	1	7913	Gene_ID	H. sapiens	7913	H. sapiens	DEK	DEK proto-oncogene	DEK is a human gene that encodes a protein with one SAP domain. The protein is involved in various cellular processes, including inducing positive supercoils into closed circular DNA and splice site selection during mRNA processing. Chromosomal aberrations involving this gene, increased expression of this gene, and the presence of antibodies against this protein are all associated with various di…	Chromosomal aberrations involving the DEK gene have been linked to various types of cancer, including acute myeloid leukemia, breast cancer, and prostate cancer. Increased expression of the DEK protein has also been observed in several types of cancer, making it a potential target for cancer therapy. Targeted drug discovery efforts have focused on developing small molecule inhibitors of the DEK p…	GO:0045945 positive regulation of transcription by RNA polymerase III;GO:0019079 viral genome replication;GO:2001032 regulation of double-strand break repair via nonhomologous end joining		Cancer-related genes:Candidate cancer biomarkers; Predicted intracellular proteins; Disease related genes	Nucleoplasm (Supported); Additional: Cytosol			(M5925)HALLMARK E2F TARGETS; (M5926)HALLMARK MYC TARGETS V1	1	0	1	0	0	0	0	0	0	0	0	0	0	0	0	0	0	0	0	0	1
6520	P08195	1	6520	Gene_ID	H. sapiens	6520	H. sapiens	SLC3A2	solute carrier family 3 member 2	SLC3A2 is a gene that encodes a transmembrane protein that is a member of the solute carrier family. The protein is a heavy chain of a heterodimer that is covalently bound to one of several possible light chains through di-sulfide bonds. The transporter plays a role in regulating intracellular calcium levels and transports L-type amino acids. The gene has alternatively spliced transcript variants…	SLC3A2 has been implicated in various diseases, including cancer, diabetes, and neurological disorders. In cancer, SLC3A2 has been shown to be upregulated in several types of tumors, including breast, lung, and prostate cancer, and is associated with tumor growth and metastasis. Targeting SLC3A2 has been explored as a potential therapeutic strategy for cancer treatment. In diabetes, SLC3A2 has be…	GO:0015821 methionine transport;GO:0015828 tyrosine transport;GO:0098713 leucine import across plasma membrane		Transporters:Accessory Factors Involved in Transport; CD markers; Predicted intracellular proteins; Cancer-related genes:Candidate cancer biomarkers; Transporters:Electrochemical Potential-driven transporters	Nucleoplasm;Plasma membrane (Approved)		(M60)PID NFAT TFPATHWAY	(M5939)HALLMARK P53 PATHWAY	0	0	0	0	1	0	1	0	0	0	0	0	0	0	0	0	1	0	1	0	1
84078	Q8WVZ9	1	84078	Gene_ID	H. sapiens	84078	H. sapiens	KBTBD7	kelch repeat and BTB domain containing 7	KBTBD7 is a human gene that encodes a transcriptional activator. It has been shown to increase the transcription of activator protein-1 and serum response element. The protein can also form a complex with KBTBD6 and CUL3, which regulates the ubiquitylation and degradation of TIAM1, a regulator of RAC1.	There is limited information available on the disease implications of KBTBD7. However, recent studies have suggested that KBTBD7 may play a role in the development and progression of certain types of cancer, including breast cancer and lung cancer. Targeted drug discovery efforts for KBTBD7 are still in the early stages, but there is potential for the development of drugs that target the protein'…	GO:0035020 regulation of Rac protein signal transduction;GO:0070936 protein K48-linked ubiquitination;GO:0000209 protein polyubiquitination		Predicted intracellular proteins					0	0	0	0	0	0	0	0	0	0	0	0	0	0	0	0	0	0	0	0	1
27336	O43719	1	27336	Gene_ID	H. sapiens	27336	H. sapiens	HTATSF1	HIV-1 Tat specific factor 1	HTATSF1 is a human gene that encodes a protein that acts as a cofactor for the stimulation of transcriptional elongation by HIV-1 Tat. This protein facilitates the activation of transcription and splicing and may serve as a dual-function factor. The protein is involved in the Tat-TAR interaction, which is essential for the binding of Tat to the HIV-1 promoter. The gene has multiple alternatively …	There is limited information available on the disease implications of HTATSF1. However, some studies have suggested that the overexpression of this gene may be associated with the development of certain cancers, including breast cancer and lung cancer. Targeted drug discovery efforts for HTATSF1 are also limited, but some studies have identified potential small molecule inhibitors that could targ…	GO:1990166 protein localization to site of double-strand break;GO:1903241 U2-type prespliceosome assembly;GO:0000245 spliceosomal complex assembly		Predicted intracellular proteins	Nucleoplasm (Enhanced)				1	0	0	0	0	1	0	0	1	0	0	0	1	0	0	0	0	0	0	0	1
10980	Q7L5N1	1	10980	Gene_ID	H. sapiens	10980	H. sapiens	COPS6	COP9 signalosome subunit 6	COPS6 is a human gene that encodes one of the eight subunits of COP9 signalosome, a protein complex that regulates multiple signaling pathways. It has a similar structure and function to the 19S regulatory particle of 26S proteasome. COPS6 interacts with SCF-type E3 ubiquitin ligases and acts as a positive regulator of E3 ubiquitin ligases. It belongs to the eIF3 superfamily and is involved in re…	There is limited information available on the disease implications of COPS6. However, studies have shown that dysregulation of the COP9 signalosome complex, of which COPS6 is a subunit, is associated with various diseases, including cancer, neurodegenerative disorders, and viral infections. Targeted drug discovery efforts for COPS6 are also limited, but some studies have suggested that targeting …	GO:0000338 protein deneddylation;GO:2000434 regulation of protein neddylation;GO:0045116 protein neddylation		Peptidases:Metallopeptidases; Enzymes; Predicted intracellular proteins	Nucleoplasm (Supported)				0	0	0	0	0	0	0	0	0	0	0	0	0	0	0	0	0	0	0	0	1
23020	O75643	1	23020	Gene_ID	H. sapiens	23020	H. sapiens	SNRNP200	small nuclear ribonucleoprotein U5 subunit 200	SNRNP200 is a gene that encodes one of the specific proteins found in the U5 small nuclear ribonucleoprotein (snRNP), which is a component of the spliceosome. The spliceosome is responsible for removing introns from pre-mRNA segments during pre-mRNA splicing. SNRNP200 belongs to the DEXH-box family of putative RNA helicases and appears to catalyze an ATP-dependent unwinding of U4/U6 RNA duplices.…	Mutations in the SNRNP200 gene have been associated with several diseases, including autosomal-dominant retinitis pigmentosa (ADRP), a genetic disorder that causes progressive vision loss. Targeted drug discovery efforts for SNRNP200-related diseases are still in the early stages, but there is potential for developing therapies that target the spliceosome and RNA processing pathways. One example …	GO:0000388 spliceosome conformational change to release U4 (or U4atac) and U1 (or U11);GO:0000354 cis assembly of pre-catalytic spliceosome;GO:0000393 spliceosomal conformational changes to generate catalytic conformation		Enzymes; Disease related genes; Predicted intracellular proteins; Human disease related genes:Nervous system diseases:Eye disease; ENZYME proteins:Hydrolases; Potential drug targets	Nucleoplasm (Supported)				0	0	0	0	0	1	0	0	1	0	0	0	0	0	0	0	0	0	0	0	1
94239	Q71UI9	1	94239	Gene_ID	H. sapiens	94239	H. sapiens	H2AZ2	H2A.Z variant histone 2	H2AZ2 is a gene that encodes a replication-independent histone, which is a member of the histone H2A family. Histones are nuclear proteins responsible for the nucleosome structure of the chromosomal fiber in eukaryotes. Nucleosomes consist of DNA wrapped around a histone octamer composed of pairs of each of the four core histones (H2A, H2B, H3, and H4). The chromatin fiber is further compacted th…	There is limited information available on the disease implications of H2AZ2. However, research has shown that mutations in other histone genes can lead to various diseases, including cancer and developmental disorders. Targeted drug discovery efforts for histone-related diseases have focused on developing inhibitors of histone deacetylases (HDACs), which are enzymes that regulate the acetylation …	GO:0070828 heterochromatin organization;GO:0006338 chromatin remodeling;GO:0006325 chromatin organization		Predicted intracellular proteins				(M5901)HALLMARK G2M CHECKPOINT	1	0	0	0	0	0	0	0	0	0	0	0	0	0	0	1	0	0	0	0	1
9879	Q7L014	1	9879	Gene_ID	H. sapiens	9879	H. sapiens	DDX46	DEAD-box helicase 46	DDX46 is a gene that encodes a member of the DEAD box protein family, which are RNA helicases that are involved in various cellular processes such as translation initiation, splicing, and assembly of ribosomes and spliceosomes. DDX46 is a component of the 17S U2 snRNP complex and plays a crucial role in pre-mRNA splicing. The gene is believed to be involved in embryogenesis, spermatogenesis, and …	There is limited information available on the disease implications of DDX46 mutations. However, recent studies have suggested that mutations in DDX46 may be associated with developmental disorders such as intellectual disability and autism spectrum disorders. Targeted drug discovery efforts for DDX46 are currently underway, with a focus on identifying small molecule inhibitors that can modulate i…	GO:1903241 U2-type prespliceosome assembly;GO:0000245 spliceosomal complex assembly;GO:0022618 protein-RNA complex assembly		Enzymes; ENZYME proteins:Hydrolases; Predicted intracellular proteins	Nuclear speckles (Supported); Additional: Nucleoli fibrillar center				0	0	0	0	0	1	0	0	1	0	0	0	0	0	0	0	0	0	0	0	1
84717	Q7Z4V5	1	84717	Gene_ID	H. sapiens	84717	H. sapiens	HDGFL2	HDGF like 2	HDGFL2 is a gene that belongs to the HDGF family and encodes a protein that contains an N-terminal PWWP domain. This protein binds to methyl-lysine-containing histones, specifically binding to tri-methylated lysines 36 and 79 of histone H3, and di- and tri-methylated lysine 20 of histone H4. The protein plays a role in LEDGF/p75-independent HIV-1 replication by determining HIV-1 integration site …	There is limited information available on the disease implications of HDGFL2. However, recent studies have suggested that the protein encoded by this gene may play a role in cancer progression and metastasis. Specifically, HDGFL2 has been shown to promote the migration and invasion of cancer cells, and its expression is upregulated in several types of cancer, including breast, lung, and liver can…	GO:0140861 DNA repair-dependent chromatin remodeling;GO:0043403 skeletal muscle tissue regeneration;GO:1905168 positive regulation of double-strand break repair via homologous recombination		Predicted intracellular proteins	Nucleoplasm (Supported); Additional: Mitochondria				1	0	0	0	0	0	0	0	0	0	0	1	0	0	0	0	0	0	0	0	1
8891	Q9NR50	1	8891	Gene_ID	H. sapiens	8891	H. sapiens	EIF2B3	eukaryotic translation initiation factor 2B subunit gamma	EIF2B3 is a gene that encodes a subunit of the eukaryotic translation initiation factor 2B (eIF2B), which is responsible for exchanging GDP for GTP in eukaryotic initiation factor 2. This gene has also been found to act as a cofactor in the translation of hepatitis C virus internal ribosome entry site. Mutations in EIF2B3 have been linked to leukodystrophy with vanishing white matter, a rare gene…	Leukodystrophy with vanishing white matter is a rare genetic disorder caused by mutations in the EIF2B3 gene. This disorder affects the white matter of the brain, leading to neurological symptoms such as ataxia, spasticity, and cognitive decline. There is currently no cure for this disorder, and treatment is mainly supportive. However, research efforts are ongoing to develop targeted therapies fo…	GO:0002183 cytoplasmic translational initiation;GO:0014003 oligodendrocyte development;GO:0006413 translational initiation		Human disease related genes:Nervous system diseases:Neurodegenerative diseases; Human disease related genes:Congenital disorders of metabolism:Congenital disorders of lipid/glycolipid metabolism; Predicted intracellular proteins; Disease related genes	Cytosol;Vesicles (Supported)				0	0	0	1	0	0	0	0	0	0	1	0	0	0	0	0	0	0	0	0	1
3839	O00505	1	3839	Gene_ID	H. sapiens	3839	H. sapiens	KPNA3	karyopherin subunit alpha 3	KPNA3 is a gene that encodes for a protein belonging to the importin alpha family, which is involved in the transport of molecules between the nucleus and cytoplasm in eukaryotic cells. The nuclear pore complex (NPC) mediates this transport, and the protein encoded by KPNA3 is involved in nuclear protein import. Small molecules can pass through the nuclear pore by nonselective diffusion, while la…	KPNA3 dysregulation has been implicated in various diseases, including cancer, viral infections, and neurological disorders. In cancer, KPNA3 overexpression has been observed in several types of tumors, including breast, lung, and prostate cancer, and is associated with poor prognosis. Targeting KPNA3 has been proposed as a potential therapeutic strategy for cancer treatment. Several small molecu…	GO:0075732 viral penetration into host nucleus;GO:0075733 intracellular transport of virus;GO:0006607 NLS-bearing protein import into nucleus		Human disease related genes:Nervous system diseases:Other nervous and sensory system diseases; Transporters:Transporter channels and pores; Predicted intracellular proteins	Cytosol;Nucleoplasm (Approved)				0	0	0	0	0	0	0	0	0	0	0	0	0	0	0	0	0	0	0	0	1
728689	B5ME19	1	728689	Gene_ID	H. sapiens	728689	H. sapiens	EIF3CL	eukaryotic translation initiation factor 3 subunit C like	EIF3CL is a gene that encodes a core subunit of the eukaryotic translation initiation factor 3 (eIF3) complex. This protein is almost identical to another protein, eIF3c, from a related gene. The eIF3 complex binds the 40S ribosome and mRNAs to enable translation initiation. There are several transcript variants of this gene that encode the same protein.	There is limited information available on the disease implications of EIF3CL. However, some studies have suggested that alterations in the eIF3 complex, including eIF3CL, may play a role in the development and progression of certain cancers. Targeted drug discovery efforts for EIF3CL are also limited, but some studies have explored the potential of targeting the eIF3 complex as a therapeutic stra…	GO:0001732 formation of cytoplasmic translation initiation complex;GO:0002183 cytoplasmic translational initiation;GO:0006413 translational initiation		Predicted intracellular proteins	Cytosol (Approved)				0	0	0	0	0	1	0	0	0	0	1	0	0	0	0	0	0	0	0	0	1
6829	O00267	1	6829	Gene_ID	H. sapiens	6829	H. sapiens	SUPT5H	SPT5 homolog, DSIF elongation factor subunit	SUPT5H is a human gene that encodes the SPT5 homolog, DSIF elongation factor subunit. It plays a role in regulating RNA metabolic processes and transcription elongation from RNA polymerase II promoter. It is also involved in positive regulation of macroautophagy. SUPT5H is located in the nucleoplasm and is part of the DSIF complex. It enables enzyme binding activity and protein heterodimerization…	There is limited information on the disease implications of SUPT5H. However, recent studies have suggested that it may play a role in cancer progression and metastasis. Targeted drug discovery efforts for SUPT5H are also limited, but some studies have explored the potential of targeting the DSIF complex as a therapeutic strategy for cancer treatment. One example of a successful drug targeting tra…	GO:0140673 transcription elongation-coupled chromatin remodeling;GO:0032785 negative regulation of DNA-templated transcription, elongation;GO:0006368 transcription elongation by RNA polymerase II		Predicted intracellular proteins	Nucleoplasm (Enhanced)			(M5898)HALLMARK DNA REPAIR	1	0	1	0	0	0	0	0	0	0	0	0	1	0	0	0	0	0	0	1	1
6830	Q7KZ85	1	6830	Gene_ID	H. sapiens	6830	H. sapiens	SUPT6H	SPT6 homolog, histone chaperone and transcription elongation factor	SUPT6H is a human gene that encodes for a protein called SPT6 homolog, which acts as a histone chaperone and transcription elongation factor. The protein is involved in regulating the methylation of histone H3-K27 and promoting transcription elongation from RNA polymerase II promoter. It is predicted to be located in the nucleoplasm and part of a transcription elongation factor complex. The prote…	There is limited information available on the disease implications of SUPT6H. However, recent studies have suggested that mutations in SUPT6H may be associated with certain types of cancer, including breast cancer and glioblastoma. Targeted drug discovery efforts for SUPT6H are still in the early stages, but there is potential for the development of drugs that target the protein's role in transcr…	GO:0010793 regulation of mRNA export from nucleus;GO:2000197 regulation of ribonucleoprotein complex localization;GO:0140673 transcription elongation-coupled chromatin remodeling		Predicted intracellular proteins	Cytosol;Nucleoplasm (Approved); Additional: Plasma membrane				1	0	1	1	0	0	0	0	1	0	0	0	0	1	0	0	0	0	0	0	1
85403	Q96JC9	1	85403	Gene_ID	H. sapiens	85403	H. sapiens	EAF1	ELL associated factor 1	The human gene EAF1, also known as ELL associated factor 1, is involved in regulating transcription elongation from RNA polymerase II promoter. It enables transcription elongation regulator activity and is located in the intercellular bridge and nuclear body. EAF1 is part of the transcription elongation factor complex.	There is limited information available on the disease implications of EAF1. However, recent studies have suggested that EAF1 may play a role in the development and progression of certain types of cancer, including breast cancer and leukemia. Targeted drug discovery efforts for EAF1 are still in the early stages, but there is potential for the development of drugs that target EAF1 to treat these t…	GO:0006368 transcription elongation by RNA polymerase II;GO:0006354 DNA-templated transcription elongation;GO:0034243 regulation of transcription elongation by RNA polymerase II		Predicted intracellular proteins	Nuclear bodies;Nucleoplasm (Approved); Additional: Vesicles				0	0	1	0	0	0	0	0	0	0	0	0	0	0	0	0	0	0	0	0	1
5321	P47712	1	5321	Gene_ID	H. sapiens	5321	H. sapiens	PLA2G4A	phospholipase A2 group IVA	PLA2G4A is a gene that encodes a cytosolic phospholipase A2 group IV enzyme. This enzyme is responsible for breaking down membrane phospholipids to release arachidonic acid, which is then converted into eicosanoids. Eicosanoids are lipid-based hormones that regulate various cellular pathways, including inflammation and hemodynamics. The hydrolysis reaction also produces lysophospholipids that are…	PLA2G4A has been implicated in various diseases, including inflammation, cancer, and cardiovascular diseases. Inflammation is a key driver of many chronic diseases, and PLA2G4A is involved in the production of pro-inflammatory eicosanoids. Therefore, targeting PLA2G4A has been explored as a potential therapeutic strategy for inflammatory diseases. Several drugs have been developed to target PLA2G…	GO:0034478 phosphatidylglycerol catabolic process;GO:0006663 platelet activating factor biosynthetic process;GO:0046469 platelet activating factor metabolic process		Enzymes; Disease related genes; Potential drug targets; Predicted intracellular proteins; ENZYME proteins:Hydrolases; Human disease related genes:Digestive system diseases:Gastrointestinal diseases; RAS pathway related proteins	Cytosol (Supported); Additional: Vesicles	Fluticasone propionate; Procaine; Quinacrine; Niflumic acid; Darapladib; Fluticasone	(M229)PID P38 ALPHA BETA DOWNSTREAM PATHWAY; (M7)PID FCER1 PATHWAY; (M8)PID ENDOTHELIN PATHWAY	(M5913)HALLMARK INTERFERON GAMMA RESPONSE; (M5921)HALLMARK COMPLEMENT	0	0	0	1	1	0	0	0	0	0	0	0	0	0	0	0	0	0	0	0	1
1457	P68400	1	1457	Gene_ID	H. sapiens	1457	H. sapiens	CSNK2A1	casein kinase 2 alpha 1	CSNK2A1 is a gene that encodes for the alpha subunit of casein kinase II, a protein kinase that phosphorylates acidic proteins such as casein. This kinase is involved in various cellular processes, including cell cycle control, apoptosis, and circadian rhythm. The kinase exists as a tetramer and is composed of an alpha, an alpha-prime, and two beta subunits. The alpha subunits contain the catalyt…	CSNK2A1 has been implicated in various diseases, including cancer, neurodegenerative disorders, and cardiovascular diseases. In cancer, CSNK2A1 has been shown to promote tumor growth and survival by regulating various signaling pathways, including Wnt, NF-κB, and PI3K/Akt. Therefore, CSNK2A1 inhibitors have been developed as potential anticancer agents. One example is CX-4945, a selective inhibit…	GO:0052008 symbiont-mediated disruption of host cellular anatomical entity;GO:0052111 symbiont-mediated disruption of host anatomical structure;GO:0075342 symbiont-mediated disruption of host cell PML body	yes	Enzymes; Potential drug targets; Human disease related genes:Congenital malformations:Congenital malformations of the nervous system; ENZYME proteins:Transferases; Predicted intracellular proteins; Kinases; Disease related genes	Nucleoplasm (Supported)	ATP; (5-hydroxyindolo[1,2-a]quinazolin-7-yl)acetic acid; 1,8-Di-Hydroxy-4-Nitro-Xanthen-9-One; Resveratrol; 1,8-Di-Hydroxy-4-Nitro-Anthraquinone; Benzamidine; 5,8-Di-Amino-1,4-Dihydroxy-Anthraquinone; Quercetin; Phosphoaminophosphonic Acid-Adenylate Ester; Tetrabromo-2-Benzotriazole; DIMETHYL-(4,5,6,7-TETRABROMO-1H-BENZOIMIDAZOL-2-YL)-AMINE; S-METHYL-4,5,6,7-TETRABROMO-BENZIMIDAZOLE; N1,N2-ETHYLE…	(M42)PID DNA PK PATHWAY; (M26)PID NFKAPPAB ATYPICAL PATHWAY; (M206)PID PDGFRA PATHWAY		0	0	0	0	1	0	0	1	0	0	1	0	0	0	0	0	0	1	0	0	1
984	P21127	1	984	Gene_ID	H. sapiens	984	H. sapiens	CDK11B	cyclin dependent kinase 11B	CDK11B, also known as cyclin dependent kinase 11B, is a member of the serine/threonine protein kinase family that plays a crucial role in eukaryotic cell cycle control. This gene shares high sequence identity with a neighboring gene due to segmental duplication and is frequently deleted or altered in neuroblastoma. The protein kinase encoded by CDK11B can be cleaved by caspases and may play a rol…	There is limited information available on the disease implications of CDK11B. However, studies have shown that alterations in this gene are frequently observed in neuroblastoma, a type of cancer that affects the nervous system in children. Targeted drug discovery efforts for CDK11B are also limited, but some studies have suggested that inhibitors of CDK11B could be potential therapeutic agents fo…	GO:0050684 regulation of mRNA processing;GO:1903311 regulation of mRNA metabolic process;GO:0001558 regulation of cell growth	yes	Enzymes; Kinases:CMGC Ser/Thr protein kinases; ENZYME proteins:Transferases; Predicted intracellular proteins	Nuclear speckles (Approved)		(M58)PID AR PATHWAY		0	0	0	0	0	0	0	0	0	0	0	0	0	1	0	0	0	0	0	0	1
2782	P62873	1	2782	Gene_ID	H. sapiens	2782	H. sapiens	GNB1	G protein subunit beta 1	GNB1 is a gene that encodes for the beta subunit of heterotrimeric guanine nucleotide-binding proteins (G proteins). These proteins play a crucial role in integrating signals between receptors and effector proteins. The beta subunit is an important regulator of alpha subunits, as well as certain signal transduction receptors and effectors. Alternative splicing of GNB1 results in multiple transcri…	GNB1 mutations have been associated with a range of diseases, including developmental delay, intellectual disability, epilepsy, and movement disorders. These mutations can lead to altered G protein signaling, which can affect various cellular processes and contribute to disease pathogenesis. Targeted drug discovery efforts for GNB1-related diseases are ongoing, with a focus on developing drugs th…	GO:0007191 adenylate cyclase-activating dopamine receptor signaling pathway;GO:0071380 cellular response to prostaglandin E stimulus;GO:0007213 G protein-coupled acetylcholine receptor signaling pathway		Disease related genes; Transporters:Accessory Factors Involved in Transport; Predicted intracellular proteins; Cancer-related genes:Mutated cancer genes; Human disease related genes:Other diseases:Mental and behavioural disorders; Potential drug targets; RAS pathway related proteins	Plasma membrane (Approved); Additional: Golgi apparatus		(M138)PID THROMBIN PAR4 PATHWAY; (M204)PID RHODOPSIN PATHWAY; (M252)PID IL8 CXCR1 PATHWAY		0	0	0	0	1	0	0	0	0	0	0	0	0	0	0	0	0	0	0	0	1
55920	Q9P258	1	55920	Gene_ID	H. sapiens	55920	H. sapiens	RCC2	regulator of chromosome condensation 2	RCC2, or regulator of chromosome condensation 2, is a gene that encodes a protein that acts as a guanine exchange factor for RalA, a small GTPase. Both the protein and RalA are necessary for proper kinetochore-microtubule function in early mitosis. RCC2 has been identified as a biomarker for colorectal cancer.	RCC2 has been identified as a potential biomarker for colorectal cancer, with increased expression levels observed in tumor tissues compared to normal tissues. Targeted drug discovery efforts for RCC2 are still in the early stages, but there is potential for developing drugs that inhibit its function as a guanine exchange factor for RalA. One example of a successful drug targeting a small GTPase …	GO:0072356 chromosome passenger complex localization to kinetochore;GO:0051987 positive regulation of attachment of spindle microtubules to kinetochore;GO:0034501 protein localization to kinetochore		Predicted intracellular proteins					0	0	0	0	0	0	0	0	0	0	0	0	0	0	0	0	0	1	0	0	1
23382	Q96HN2	1	23382	Gene_ID	H. sapiens	23382	H. sapiens	AHCYL2	adenosylhomocysteinase like 2	AHCYL2 is a gene that encodes a protein that acts as a homotetramer and may be involved in the conversion of S-adenosyl-L-homocysteine to L-homocysteine and adenosine. The gene has several transcript variants that encode different isoforms.	Research on AHCYL2 has suggested its potential involvement in various diseases, including cancer, cardiovascular disease, and neurological disorders. In particular, studies have shown that AHCYL2 expression is upregulated in certain types of cancer, such as breast and lung cancer, and may play a role in tumor progression and metastasis. Additionally, AHCYL2 has been linked to cardiovascular disea…	GO:0033353 S-adenosylmethionine cycle;GO:0046500 S-adenosylmethionine metabolic process;GO:0006730 one-carbon metabolic process		Enzymes; ENZYME proteins:Hydrolases; Predicted intracellular proteins	Cytosol (Approved); Additional: Nucleoplasm				0	0	0	0	0	0	1	0	0	0	0	0	0	0	0	0	0	0	0	0	1
55677	Q96ST2	1	55677	Gene_ID	H. sapiens	55677	H. sapiens	IWS1	interacts with SUPT6H, CTD assembly factor 1	The human gene IWS1 is involved in regulating histone modification, mRNA export from the nucleus, and mRNA processing. It interacts with SUPT6H, a factor involved in assembling the C-terminal domain of RNA polymerase II. IWS1 is located in the nucleoplasm.	Research on IWS1 and its potential implications in disease is still in its early stages. However, studies have suggested that mutations in IWS1 may be associated with certain types of cancer, including breast cancer and hepatocellular carcinoma. Targeted drug discovery efforts for IWS1 are also in their infancy, but some studies have suggested that targeting IWS1 could be a potential therapeutic …	GO:0010793 regulation of mRNA export from nucleus;GO:2000197 regulation of ribonucleoprotein complex localization;GO:0140673 transcription elongation-coupled chromatin remodeling		Predicted intracellular proteins	Nucleoplasm (Enhanced)				1	0	1	0	0	0	0	0	1	0	0	0	0	1	0	0	0	0	0	0	1
23210	Q6NYC1	1	23210	Gene_ID	H. sapiens	23210	H. sapiens	JMJD6	jumonji domain containing 6, arginine demethylase and lysine hydroxylase	JMJD6 is a human gene that encodes a nuclear protein with a JmjC domain. JmjC domain-containing proteins are predicted to function as protein hydroxylases or histone demethylases. Initially, JMJD6 was identified as a putative phosphatidylserine receptor involved in phagocytosis of apoptotic cells, but subsequent studies have indicated that it does not directly function in the clearance of apoptot…	There is limited information on the disease implications of JMJD6, but some studies have suggested its involvement in cancer progression and metastasis. For example, JMJD6 has been shown to promote breast cancer cell migration and invasion by regulating the expression of genes involved in epithelial-mesenchymal transition. Additionally, JMJD6 has been implicated in the regulation of alternative s…	GO:0018395 peptidyl-lysine hydroxylation to 5-hydroxy-L-lysine;GO:0032460 negative regulation of protein oligomerization;GO:0032463 negative regulation of protein homooligomerization		Predicted intracellular proteins	Nucleoplasm (Supported)			(M5891)HALLMARK HYPOXIA	1	0	0	0	1	0	0	0	1	0	0	0	0	1	0	0	0	0	0	0	1
27043	Q8IZL8	1	27043	Gene_ID	H. sapiens	27043	H. sapiens	PELP1	proline, glutamate and leucine rich protein 1	PELP1 is a gene that encodes a transcription factor that plays a role in regulating the expression of genes that respond to estrogen. It can also repress genes activated by other hormone receptors or transcription factors. The expression of PELP1 is regulated by both members of the estrogen receptor family. This gene may be involved in the progression of various types of cancer. Alternative splic…	PELP1 has been implicated in the progression of various types of cancer, including breast, ovarian, and prostate cancer. In breast cancer, PELP1 has been shown to promote tumor growth and metastasis by enhancing the activity of estrogen receptor alpha and other signaling pathways. Targeting PELP1 has emerged as a potential therapeutic strategy for breast cancer, and several small molecule inhibit…	GO:0071391 cellular response to estrogen stimulus;GO:0043627 response to estrogen;GO:0006364 rRNA processing		Predicted intracellular proteins	Nucleoli;Nucleoplasm (Enhanced)		(M213)PID AR NONGENOMIC PATHWAY; (M41)PID ER NONGENOMIC PATHWAY; (M58)PID AR PATHWAY		0	0	0	0	0	1	0	0	0	0	0	0	0	0	0	0	0	0	0	0	1
1191	P10909	1	1191	Gene_ID	H. sapiens	1191	H. sapiens	CLU	clusterin	CLU, also known as clusterin, is a gene that encodes a protein that acts as a chaperone and can be found in both the cell cytosol and secreted outside the cell. It is believed to play a role in various biological processes such as cell death, tumor progression, and neurodegenerative disorders. The gene undergoes alternate splicing, resulting in both coding and non-coding variants.	CLU has been implicated in various diseases, including Alzheimer's disease, cancer, and age-related macular degeneration. In Alzheimer's disease, CLU has been shown to be involved in the clearance of amyloid-beta plaques, which are a hallmark of the disease. In cancer, CLU has been found to be overexpressed in several types of tumors and is associated with tumor progression and resistance to chem…	GO:1902847 regulation of neuronal signal transduction;GO:1902998 positive regulation of neurofibrillary tangle assembly;GO:1902996 regulation of neurofibrillary tangle assembly		Cancer-related genes:Candidate cancer biomarkers; Predicted secreted proteins; Predicted intracellular proteins; Candidate cardiovascular disease genes	Cytosol (Supported)	Zinc; Copper; Zinc acetate; Zinc chloride; Zinc sulfate, unspecified form	(M254)PID MYC REPRESS PATHWAY	(M5892)HALLMARK CHOLESTEROL HOMEOSTASIS; (M5946)HALLMARK COAGULATION; (M5902)HALLMARK APOPTOSIS	0	1	0	1	0	0	0	0	0	0	1	1	0	0	0	0	0	0	0	0	1
25923	Q6DD88	1	25923	Gene_ID	H. sapiens	25923	H. sapiens	ATL3	atlastin GTPase 3	ATL3 is a human gene that encodes a dynamin-like, integral membrane GTPase. This protein is essential for the proper formation of the interconnected tubules of the endoplasmic reticulum. Mutations in this gene have been linked to hereditary sensory neuropathy type IF, a condition that affects the sensory nerves and can cause numbness, tingling, and pain in the hands and feet. Different isoforms o…	Hereditary sensory neuropathy type IF (HSN-IF) is a rare autosomal recessive disorder caused by mutations in the ATL3 gene. HSN-IF is characterized by progressive sensory loss in the distal extremities, including numbness, tingling, and pain. There is currently no cure for HSN-IF, and treatment is mainly supportive. However, there have been efforts to develop targeted therapies for this condition…	GO:1903373 positive regulation of endoplasmic reticulum tubular network organization;GO:1903371 regulation of endoplasmic reticulum tubular network organization;GO:0007029 endoplasmic reticulum organization		Human disease related genes:Nervous system diseases:Other nervous and sensory system diseases; Disease related genes; Predicted intracellular proteins; Transporters; Potential drug targets	Endoplasmic reticulum (Enhanced)				0	0	0	0	0	0	0	0	0	0	0	0	0	0	0	0	0	0	0	0	1
5411	Q9H307	1	5411	Gene_ID	H. sapiens	5411	H. sapiens	PNN	pinin, desmosome associated protein	The human gene PNN, also known as pinin, is involved in RNA binding activity and is predicted to play a role in cell adhesion and mRNA splicing through the spliceosome. It is located in the nuclear speck and is part of the catalytic step 2 spliceosome. PNN is also known to colocalize with the exon-exon junction complex. It is predicted to act upstream of or within cell-cell adhesion.	Research has shown that mutations in the PNN gene are associated with various diseases, including cancer, muscular dystrophy, and cataracts. In particular, PNN has been found to be overexpressed in breast cancer and may play a role in tumor progression and metastasis. As a result, there have been efforts to develop drugs that target PNN as a potential therapeutic strategy for cancer treatment. On…	GO:0000377 RNA splicing, via transesterification reactions with bulged adenosine as nucleophile;GO:0000398 mRNA splicing, via spliceosome;GO:0000375 RNA splicing, via transesterification reactions		Transporters:Primary Active Transporters; Predicted intracellular proteins	Nuclear speckles (Supported)			(M5925)HALLMARK E2F TARGETS	0	0	0	0	0	0	0	0	1	0	0	0	0	0	0	0	0	0	0	0	1
7328	P62256	1	7328	Gene_ID	H. sapiens	7328	H. sapiens	UBE2H	ubiquitin conjugating enzyme E2 H	The UBE2H gene encodes a member of the E2 ubiquitin-conjugating enzyme family, which is involved in the modification of proteins with ubiquitin for degradation. This process involves three classes of enzymes: ubiquitin-activating enzymes (E1s), ubiquitin-conjugating enzymes (E2s), and ubiquitin-protein ligases (E3s). The protein sequence encoded by UBE2H is 100% identical to the mouse homolog and…	There is limited information available on the disease implications of UBE2H gene mutations. However, recent studies have suggested that dysregulation of the ubiquitin-proteasome system, which involves UBE2H, may contribute to the pathogenesis of various diseases, including cancer, neurodegenerative disorders, and autoimmune diseases. Targeted drug discovery efforts for UBE2H are still in the earl…	GO:0070979 protein K11-linked ubiquitination;GO:0070936 protein K48-linked ubiquitination;GO:0000209 protein polyubiquitination		Enzymes; ENZYME proteins:Transferases; Predicted intracellular proteins	Mitochondria (Approved)				0	0	0	0	0	0	0	0	0	0	0	0	0	0	0	0	0	0	0	0	1
9343	Q15029	1	9343	Gene_ID	H. sapiens	9343	H. sapiens	EFTUD2	elongation factor Tu GTP binding domain containing 2	EFTUD2 is a gene that encodes a GTPase, a protein that is involved in the processing of precursor mRNAs to produce mature mRNAs. It is a component of the spliceosome complex, which is responsible for splicing pre-mRNA into mature mRNA. Mutations in this gene have been linked to mandibulofacial dysostosis with microcephaly, a rare genetic disorder characterized by abnormal development of the face …	Mutations in the EFTUD2 gene have been linked to several genetic disorders, including mandibulofacial dysostosis with microcephaly, which is characterized by craniofacial abnormalities and intellectual disability. Other disorders associated with EFTUD2 mutations include Treacher Collins syndrome, which affects the development of bones and other tissues in the face, and Acrofacial dysostosis, whic…	GO:0042220 response to cocaine;GO:0043279 response to alkaloid;GO:0071466 cellular response to xenobiotic stimulus		Human disease related genes:Congenital malformations:Other congenital malformations; Predicted intracellular proteins; Disease related genes	Nucleoplasm (Approved); Additional: Cytosol;Vesicles				0	0	0	0	0	0	0	0	1	0	0	0	0	0	0	0	0	0	0	0	1
8943	O14617	1	8943	Gene_ID	H. sapiens	8943	H. sapiens	AP3D1	adaptor related protein complex 3 subunit delta 1	AP3D1 is a human gene that encodes a subunit of the AP3 adaptor-like complex, which is involved in the budding of vesicles from the golgi membrane and trafficking to lysosomes. This subunit is important for intracellular biogenesis and trafficking of pigment granules, platelet dense granules, and neurotransmitter vesicles. Mutations in this gene can cause a new type of Hermansky-Pudlak syndrome, …	Mutations in the AP3D1 gene have been linked to a subtype of Hermansky-Pudlak syndrome (HPS), a rare genetic disorder that affects multiple organs and systems in the body. This subtype, known as HPS type 10, is characterized by oculocutaneous albinism, bleeding disorders, and pulmonary fibrosis. There is currently no cure for HPS, and treatment is mainly supportive and aimed at managing the sympt…	GO:0016182 synaptic vesicle budding from endosome;GO:0036466 synaptic vesicle recycling via endosome;GO:0051138 positive regulation of NK T cell differentiation		Predicted intracellular proteins; Human disease related genes:Congenital disorders of metabolism:Congenital disorders of amino acid metabolism; Disease related genes	Cytosol (Approved)				0	1	0	1	0	0	0	0	0	0	0	0	0	0	0	0	0	0	0	0	1
10084	O60828	1	10084	Gene_ID	H. sapiens	10084	H. sapiens	PQBP1	polyglutamine binding protein 1	PQBP1 is a gene that encodes a nuclear protein that binds to polyglutamine and is involved in transcription activation. It contains a WW domain and mutations in this gene have been linked to Renpenning syndrome 1 and other X-linked cognitive disabilities. The gene has multiple alternatively spliced transcript variants that encode different protein isoforms.	Renpenning syndrome 1 is a rare X-linked intellectual disability disorder caused by mutations in the PQBP1 gene. The syndrome is characterized by microcephaly, short stature, and intellectual disability. There is currently no cure for Renpenning syndrome 1, and treatment is mainly supportive and focused on managing symptoms. However, research efforts are ongoing to identify potential drug targets…	GO:0071360 cellular response to exogenous dsRNA;GO:0071359 cellular response to dsRNA;GO:0000380 alternative mRNA splicing, via spliceosome		Human disease related genes:Congenital malformations:Other congenital malformations; Predicted intracellular proteins; Disease related genes	Nuclear speckles (Supported)				0	0	0	1	0	0	0	0	1	0	0	0	0	0	0	0	0	0	1	0	1
27042	Q68CQ4	1	27042	Gene_ID	H. sapiens	27042	H. sapiens	UTP25	UTP25 small subunit processome component	UTP25 is a human gene that encodes a small subunit processome component. It plays a role in various biological processes, including protein catabolic process, protein destabilization, and protein localization to nucleolus. UTP25 enables RNA binding activity and is located in the nucleolus. This information is provided by the Alliance of Genome Resources as of April 2022.	Unfortunately, there is currently no information available on disease implications or targeted drug discovery efforts for UTP25. As a relatively newly discovered gene, research on its potential role in disease and therapeutic targeting is likely ongoing. Additionally, there are no known drugs on the market that specifically target UTP25. However, as research continues to uncover the function and …	GO:1902570 protein localization to nucleolus;GO:0040019 positive regulation of embryonic development;GO:0000462 maturation of SSU-rRNA from tricistronic rRNA transcript (SSU-rRNA, 5.8S rRNA, LSU-rRNA)		Predicted intracellular proteins					0	0	0	0	0	1	0	0	0	0	0	0	0	0	0	0	0	0	0	0	1
3068	P51858	1	3068	Gene_ID	H. sapiens	3068	H. sapiens	HDGF	heparin binding growth factor	HDGF, or hepatoma-derived growth factor, is a gene that encodes a protein with mitogenic and DNA-binding activity. It is believed to play a role in cellular proliferation and differentiation, and high levels of expression have been linked to the growth of many tumors. Although initially thought to be located on chromosome X, it has been determined that this location corresponds to a related pseud…	Research has shown that HDGF is overexpressed in various types of cancer, including hepatocellular carcinoma, breast cancer, and lung cancer. This overexpression has been linked to tumor growth, invasion, and metastasis, making HDGF a potential target for cancer therapy. Several studies have explored the use of HDGF inhibitors as a potential treatment for cancer, with promising results in preclin…	GO:0034504 protein localization to nucleus;GO:0006338 chromatin remodeling;GO:0033365 protein localization to organelle		Predicted secreted proteins; Predicted intracellular proteins	Nucleoplasm (Enhanced)	Copper		(M5926)HALLMARK MYC TARGETS V1; (M5945)HALLMARK HEME METABOLISM	1	0	0	0	0	0	0	0	0	0	0	0	0	0	0	0	0	0	0	0	1
10352	Q9UGM6	1	10352	Gene_ID	H. sapiens	10352	H. sapiens	WARS2	tryptophanyl tRNA synthetase 2, mitochondrial	WARS2 is a gene that encodes for the mitochondrial form of tryptophanyl-tRNA synthetase, an enzyme that catalyzes the aminoacylation of tRNA with tryptophan. Aminoacyl-tRNA synthetases are believed to be among the first proteins to appear in evolution due to their central role in linking amino acids with nucleotide triplets contained in tRNAs. WARS2 has two alternative transcripts that encode for…	There is limited information available on the disease implications of WARS2. However, mutations in this gene have been associated with mitochondrial respiratory chain complex IV deficiency, a rare genetic disorder that affects the function of the electron transport chain in mitochondria. Targeted drug discovery efforts for WARS2 are also limited, as the function of this gene is essential for prot…	GO:0070183 mitochondrial tryptophanyl-tRNA aminoacylation;GO:0006436 tryptophanyl-tRNA aminoacylation;GO:0070127 tRNA aminoacylation for mitochondrial protein translation		Enzymes; Disease related genes; Human disease related genes:Congenital malformations:Congenital malformations of the nervous system; Predicted intracellular proteins; ENZYME proteins:Ligase; Potential drug targets	Mitochondria (Supported)	Tryptophan			0	0	0	0	0	0	0	0	0	0	0	0	0	0	0	0	0	0	0	0	1
23476	O60885	1	23476	Gene_ID	H. sapiens	23476	H. sapiens	BRD4	bromodomain containing 4	BRD4 is a human gene that encodes a protein with two bromodomains, which are involved in targeting chromatin. The protein is homologous to the murine protein MCAP and the human RING3 protein, both of which associate with chromosomes during mitosis. BRD4 has been implicated as the target of a translocation that defines an upper respiratory tract carcinoma in young people. Two alternatively spliced…	BRD4 has been implicated in various diseases, including cancer, inflammation, and cardiovascular diseases. In particular, BRD4 has been identified as a potential therapeutic target in several types of cancer, including leukemia, lymphoma, and solid tumors. Several small molecule inhibitors targeting BRD4 have been developed and are currently in clinical trials, including BET inhibitors such as JQ…	GO:2000330 positive regulation of T-helper 17 cell lineage commitment;GO:2000328 regulation of T-helper 17 cell lineage commitment;GO:2000321 positive regulation of T-helper 17 cell differentiation		Predicted intracellular proteins; Disease related genes; Cancer-related genes	Nucleoplasm (Enhanced)		(M7955)SIG INSULIN RECEPTOR PATHWAY IN CARDIAC MYOCYTES		1	1	1	1	0	0	0	1	0	0	0	0	0	0	0	0	0	0	0	0	1
26985	Q9Y2T2	1	26985	Gene_ID	H. sapiens	26985	H. sapiens	AP3M1	adaptor related protein complex 3 subunit mu 1	AP3M1 is a human gene that encodes the medium subunit of AP-3, an adaptor-related protein complex that is associated with the Golgi region and other intracellular structures. AP-3 helps in the budding of vesicles from the Golgi membrane and plays a role in protein sorting to the endosomal/lysosomal system. The AP-3 complex is composed of two large subunits (delta and beta3), a medium subunit (mu3…	Mutations in the AP3M1 gene have been associated with Hermansky-Pudlak syndrome (HPS), a rare genetic disorder characterized by oculocutaneous albinism, bleeding diathesis, and pulmonary fibrosis. HPS is caused by defects in the biogenesis of lysosome-related organelles, leading to abnormal platelet dense granules, melanosomes, and lysosomes. There are currently no targeted drugs available for HP…	GO:0035652 clathrin-coated vesicle cargo loading;GO:0035654 clathrin-coated vesicle cargo loading, AP-3-mediated;GO:0048490 anterograde synaptic vesicle transport		Predicted intracellular proteins					0	1	0	0	0	0	0	0	0	0	0	0	0	0	0	0	0	0	0	0	1
1459	P19784	1	1459	Gene_ID	H. sapiens	1459	H. sapiens	CSNK2A2	casein kinase 2 alpha 2	CSNK2A2 is a gene that encodes the alpha 2 catalytic subunit of the protein kinase enzyme, casein kinase 2 (CK2). CK2 is a serine/threonine protein kinase that phosphorylates acidic proteins such as casein and is involved in various cellular processes, including cell cycle control, apoptosis, and circadian rhythms. CSNK2A2 is closely related to the CSNK2A1 gene, which encodes the alpha 1 subunit …	CSNK2A2 has been implicated in various diseases, including cancer, neurodegenerative disorders, and cardiovascular diseases. In cancer, CK2 has been shown to promote tumor growth and survival by regulating various signaling pathways, making it a potential target for cancer therapy. Several CK2 inhibitors have been developed and tested in preclinical and clinical studies, including CX-4945, TTP22,…	GO:0097421 liver regeneration;GO:1901524 regulation of mitophagy;GO:1903749 positive regulation of establishment of protein localization to mitochondrion	yes	Enzymes; ENZYME proteins:Transferases; Predicted intracellular proteins; Cancer-related genes:Candidate cancer biomarkers; Kinases		[1-(6-{6-[(1-methylethyl)amino]-1H-indazol-1-yl}pyrazin-2-yl)-1H-pyrrol-3-yl]acetic acid; Fostamatinib	(M42)PID DNA PK PATHWAY; (M26)PID NFKAPPAB ATYPICAL PATHWAY; (M229)PID P38 ALPHA BETA DOWNSTREAM PATHWAY	(M5951)HALLMARK SPERMATOGENESIS	0	0	0	1	1	0	0	1	0	0	0	0	0	0	0	0	0	0	0	0	1
2073	P28715	1	2073	Gene_ID	H. sapiens	2073	H. sapiens	ERCC5	ERCC excision repair 5, endonuclease	The ERCC5 gene encodes a DNA endonuclease that plays a crucial role in repairing DNA damage caused by UV radiation. This protein is also involved in other cellular processes, such as transcription and DNA repair. Mutations in this gene can lead to xeroderma pigmentosum complementation group G (XP-G), a skin disorder characterized by sensitivity to UV light and an increased risk of skin cancer. So…	ERCC5 mutations have been linked to several diseases, including xeroderma pigmentosum complementation group G (XP-G), Cockayne syndrome, and Fanconi anemia. There are currently no targeted drugs available for ERCC5-related diseases, but research is ongoing to identify potential therapeutic targets. One approach is to develop drugs that can enhance the activity of the remaining functional ERCC5 pr…	GO:0006283 transcription-coupled nucleotide-excision repair;GO:0006285 base-excision repair, AP site formation;GO:0010225 response to UV-C		Human disease related genes:Congenital malformations:Congenital malformations of skin; Predicted intracellular proteins; Cancer-related genes:Candidate cancer biomarkers; Human disease related genes:Nervous system diseases:Neurodegenerative diseases; Human disease related genes:Congenital malformations:Other congenital malformations; Disease related genes	Nucleoplasm (Supported)			(M5898)HALLMARK DNA REPAIR; (M5939)HALLMARK P53 PATHWAY	0	0	0	0	0	0	0	0	0	0	0	0	0	0	0	0	0	0	0	0	1
22936	O00472	1	22936	Gene_ID	H. sapiens	22936	H. sapiens	ELL2	elongation factor for RNA polymerase II 2	ELL2 is a human gene that encodes for the elongation factor for RNA polymerase II 2. It plays a crucial role in the transcription of small nuclear RNA (snRNA) by RNA polymerase II. ELL2 is located in the nucleoplasm and is a part of the transcription elongation factor complex. This gene is essential for the proper functioning of RNA polymerase II and is involved in the regulation of gene expressi…	Research on ELL2 has revealed its potential implications in various diseases, including cancer, neurological disorders, and cardiovascular diseases. In cancer, ELL2 has been found to be overexpressed in certain types of tumors, such as breast and prostate cancer, and is associated with poor prognosis. Targeting ELL2 could be a potential strategy for cancer therapy. In neurological disorders, ELL2…	GO:0042795 snRNA transcription by RNA polymerase II;GO:0009301 snRNA transcription;GO:0006368 transcription elongation by RNA polymerase II		Predicted intracellular proteins	Nucleoplasm (Supported)			(M5908)HALLMARK ANDROGEN RESPONSE; (M5945)HALLMARK HEME METABOLISM	0	0	1	0	0	0	0	0	0	0	0	0	0	0	0	0	0	0	0	1	1
10923	P53999	1	10923	Gene_ID	H. sapiens	10923	H. sapiens	SUB1	SUB1 regulator of transcription	The human gene SUB1 is a regulator of transcription that enables identical protein binding activity, single-stranded DNA binding activity, and transcription coactivator activity. It is involved in negative regulation of DNA metabolic process and regulation of transcription by RNA polymerase II. SUB1 is located in the nucleolus and nucleoplasm and is part of a transcription regulator complex.	Research on the disease implications of SUB1 is still ongoing, but some studies have suggested that it may play a role in cancer development and progression. For example, one study found that SUB1 expression was significantly higher in breast cancer tissues compared to normal breast tissues, and that higher SUB1 expression was associated with poorer patient outcomes. As for targeted drug discover…	GO:0001109 promoter clearance during DNA-templated transcription;GO:0001111 RNA polymerase II promoter clearance;GO:1905463 negative regulation of DNA duplex unwinding		Predicted intracellular proteins	Nucleoli;Nucleoplasm (Supported)				0	0	1	0	0	0	0	0	0	0	0	0	0	0	0	0	0	0	0	0	1
92906	Q8WVV9	1	92906	Gene_ID	H. sapiens	92906	H. sapiens	HNRNPLL	heterogeneous nuclear ribonucleoprotein L like	HNRNPLL is a gene that plays a crucial role in regulating alternative splicing in T cells. It specifically affects the splicing of CD45, a tyrosine phosphatase that is essential for T-cell development and activation. HNRNPLL is considered a master regulator of activation-induced alternative splicing in T cells. Its function is important for the proper functioning of the immune system.	HNRNPLL has been implicated in several autoimmune diseases, including multiple sclerosis, systemic lupus erythematosus, and rheumatoid arthritis. Dysregulation of HNRNPLL expression or function can lead to aberrant splicing of CD45 and other genes, resulting in altered T-cell activation and immune dysfunction. As such, HNRNPLL is a potential therapeutic target for these diseases. However, there a…	GO:0033120 positive regulation of RNA splicing;GO:0043484 regulation of RNA splicing;GO:0006397 mRNA processing		Predicted intracellular proteins	Nucleoplasm (Approved); Additional: Cytosol;Mitochondria				0	0	0	0	0	0	0	0	1	0	0	0	0	0	0	0	0	0	0	0	1
23246	Q14137	1	23246	Gene_ID	H. sapiens	23246	H. sapiens	BOP1	BOP1 ribosomal biogenesis factor	BOP1 is a human gene that plays a crucial role in ribosomal biogenesis, regulation of cell cycle, and signal transduction by p53 class mediator. It enables RNA binding activity and is located in the chromosome, nucleolus, and nucleoplasm. BOP1 is a part of the PeBoW complex, which is involved in ribosomal large subunit biogenesis. The gene's function is essential for the proper functioning of cel…	BOP1 has been implicated in various types of cancer, including breast, lung, and ovarian cancer. Dysregulation of BOP1 expression has been observed in cancer cells, leading to increased cell proliferation and tumor growth. As a result, BOP1 has become a target for drug discovery efforts aimed at developing therapies for cancer treatment. Several small molecule inhibitors of BOP1 have been identif…	GO:0000448 cleavage in ITS2 between 5.8S rRNA and LSU-rRNA of tricistronic rRNA transcript (SSU-rRNA, 5.8S rRNA, LSU-rRNA);GO:0000463 maturation of LSU-rRNA from tricistronic rRNA transcript (SSU-rRNA, 5.8S rRNA, LSU-rRNA);GO:0000479 endonucleolytic cleavage of tricistronic rRNA transcript (SSU-rRNA, 5.8S rRNA, LSU-rRNA)		Predicted intracellular proteins	Nucleoli;Nucleoli rim (Enhanced); Additional: Mitotic chromosome;Nucleoplasm				0	0	0	0	0	1	0	0	0	0	0	1	0	0	0	0	0	0	0	0	1
3646	P60228	1	3646	Gene_ID	H. sapiens	3646	H. sapiens	EIF3E	eukaryotic translation initiation factor 3 subunit E	EIF3E is a gene that encodes for a protein called eukaryotic translation initiation factor 3 subunit E. This protein is involved in the initiation of protein synthesis, specifically in the binding of the N-terminus of proteins. It also contributes to the activity of translation initiation factors and is involved in the positive regulation of mRNA binding activity, regulation of gene expression, a…	EIF3E has been implicated in various diseases, including cancer, neurodegenerative disorders, and viral infections. In cancer, EIF3E has been shown to be overexpressed in several types of tumors, including breast, lung, and prostate cancer, and is associated with poor prognosis. Targeting EIF3E has been proposed as a potential therapeutic strategy for cancer treatment. Several small molecule inhi…	GO:1902415 regulation of mRNA binding;GO:1902416 positive regulation of mRNA binding;GO:1905216 positive regulation of RNA binding		Predicted intracellular proteins; Cancer-related genes	Cytosol (Supported)		(M44)PID HIF2PATHWAY		0	0	0	0	0	1	0	0	1	0	1	0	0	0	0	0	0	0	0	0	1
9554	O75396	1	9554	Gene_ID	H. sapiens	9554	H. sapiens	SEC22B	SEC22 homolog B, vesicle trafficking protein	SEC22B is a human gene that encodes a protein belonging to the SEC22 family of vesicle trafficking proteins. This protein is believed to interact with SNARE and is involved in the transportation of proteins between the endoplasmic reticulum and the Golgi apparatus. SEC22B shares a high degree of similarity with proteins found in mice and hamsters.	There is limited information available on the disease implications of SEC22B. However, recent studies have suggested that mutations in SEC22B may be associated with the development of type 2 diabetes. Targeted drug discovery efforts for SEC22B are also limited, but some studies have focused on developing small molecule inhibitors that can modulate the activity of this protein. One example is a st…	GO:0048280 vesicle fusion with Golgi apparatus;GO:1902902 negative regulation of autophagosome assembly;GO:0016242 negative regulation of macroautophagy		Predicted intracellular proteins				(M5910)HALLMARK PROTEIN SECRETION	0	0	0	0	0	0	0	0	0	0	0	0	0	0	0	0	0	0	0	0	1
2040	P27105	1	2040	Gene_ID	H. sapiens	2040	H. sapiens	STOM	stomatin	The STOM gene encodes for a protein called stomatin, which is found in the cell membrane of red blood cells and other cells. Stomatin may play a role in regulating ion channels and transporters. Loss of stomatin localization is associated with hereditary stomatocytosis, a type of anemia characterized by abnormally shaped red blood cells. The gene has a pseudogene on chromosome 6 and can produce m…	Hereditary stomatocytosis is a rare genetic disorder caused by mutations in the STOM gene, resulting in abnormal red blood cell shape and function. This can lead to anemia, jaundice, and other complications. There are currently no targeted drug therapies for hereditary stomatocytosis, and treatment is mainly supportive, such as blood transfusions and iron chelation therapy. However, research is o…	GO:0044829 positive regulation by host of viral genome replication;GO:0044794 positive regulation by host of viral process;GO:0044827 modulation by host of viral genome replication		Transporters:Accessory Factors Involved in Transport	Plasma membrane (Enhanced); Additional: Cytosol;Vesicles			(M5905)HALLMARK ADIPOGENESIS; (M5939)HALLMARK P53 PATHWAY	0	0	0	0	0	0	0	0	0	0	0	0	0	0	1	0	0	0	0	0	1
91408	Q96K17	1	91408	Gene_ID	H. sapiens	91408	H. sapiens	BTF3L4	basic transcription factor 3 like 4	BTF3L4 is a gene that encodes for a protein called basic transcription factor 3 like 4. This protein is involved in the regulation of gene expression, specifically in the process of transcription. It is thought to play a role in the development of the nervous system and in the response to stress. Mutations in this gene have been associated with various neurological disorders, including autism spe…	There is limited information available on the disease implications and targeted drug discovery efforts for BTF3L4. However, mutations in this gene have been associated with various neurological disorders, including autism spectrum disorder and schizophrenia. As such, there may be potential for targeted drug discovery efforts aimed at modulating the function of BTF3L4 to treat these disorders. Cur…			Predicted intracellular proteins	Cytosol;Nucleoplasm (Approved)				0	0	0	0	0	0	0	0	0	0	0	0	0	0	0	0	0	0	0	0	1
8546	O00203	1	8546	Gene_ID	H. sapiens	8546	H. sapiens	AP3B1	adaptor related protein complex 3 subunit beta 1	The AP3B1 gene encodes a protein that is involved in the formation of organelles such as melanosomes, platelet dense granules, and lysosomes. This protein is a subunit of the AP-3 protein complex, which interacts with clathrin. Mutations in this gene have been linked to Hermansky-Pudlak syndrome type 2. There are two different versions of the AP3B1 gene that produce different isoforms of the prot…	Hermansky-Pudlak syndrome type 2 (HPS2) is a rare autosomal recessive disorder caused by mutations in the AP3B1 gene. HPS2 is characterized by oculocutaneous albinism, bleeding diathesis, and pulmonary fibrosis. There is currently no cure for HPS2, and treatment is mainly supportive. However, targeted drug discovery efforts are underway to develop therapies that can alleviate the symptoms of the …	GO:0090152 establishment of protein localization to mitochondrial membrane involved in mitochondrial fission;GO:0051138 positive regulation of NK T cell differentiation;GO:0051136 regulation of NK T cell differentiation		Predicted intracellular proteins; Human disease related genes:Congenital disorders of metabolism:Congenital disorders of amino acid metabolism; Disease related genes	Nucleoplasm (Approved); Additional: Golgi apparatus			(M5910)HALLMARK PROTEIN SECRETION	0	1	1	1	0	0	0	0	1	0	0	0	0	0	0	0	0	0	0	0	1
29763	Q9UKS6	1	29763	Gene_ID	H. sapiens	29763	H. sapiens	PACSIN3	protein kinase C and casein kinase substrate in neurons 3	The PACSIN3 gene is a member of the protein kinase C and casein kinase substrate in neurons family. It plays a role in connecting the actin cytoskeleton with vesicle formation. The gene has multiple transcript variants due to alternative splicing.	Research has shown that mutations in the PACSIN3 gene are associated with several diseases, including Alzheimer's disease, Parkinson's disease, and schizophrenia. In Alzheimer's disease, PACSIN3 has been found to be involved in the formation of amyloid-beta plaques, which are a hallmark of the disease. In Parkinson's disease, PACSIN3 has been linked to the formation of Lewy bodies, which are abno…	GO:0097320 plasma membrane tubulation;GO:0051044 positive regulation of membrane protein ectodomain proteolysis;GO:0051043 regulation of membrane protein ectodomain proteolysis		Predicted intracellular proteins	Cytosol (Supported); Additional: Plasma membrane				0	0	0	0	0	0	0	0	0	0	0	0	0	0	1	0	0	0	0	0	1
56943	Q9NPA8	1	56943	Gene_ID	H. sapiens	56943	H. sapiens	ENY2	ENY2 transcription and export complex 2 subunit	ENY2 is a gene that encodes a protein subunit of the ENY2 transcription and export complex 2. This protein is involved in various cellular processes, including histone deubiquitination, export of mRNA from the nucleus, and positive regulation of DNA transcription. ENY2 is located in both the mitochondria and nucleoplasm, and is part of the nucleus. It enables nuclear receptor coactivator activity…	There is limited information available on the disease implications of ENY2. However, recent studies have suggested that ENY2 may play a role in the development and progression of certain types of cancer, including breast cancer and hepatocellular carcinoma. Targeted drug discovery efforts for ENY2 are still in the early stages, but there is potential for the development of drugs that target ENY2 …	GO:0061179 negative regulation of insulin secretion involved in cellular response to glucose stimulus;GO:0016973 poly(A)+ mRNA export from nucleus;GO:0046676 negative regulation of insulin secretion		Transporters:Transporter channels and pores; Predicted intracellular proteins	Mitochondria;Nucleoplasm (Approved)				1	0	1	0	0	0	0	0	0	0	0	0	0	0	0	0	0	0	0	0	1
55100	Q9NW82	1	55100	Gene_ID	H. sapiens	55100	H. sapiens	WDR70	WD repeat domain 70	WDR70 is a human gene that encodes a protein with WD repeat domains. This protein is predicted to be involved in the regulation of DNA double-strand break processing and the regulation of histone H2B conserved C-terminal lysine ubiquitination. It is also predicted to be active in the nucleus and at the site of double-strand break. The protein enables enzyme binding activity.	There is limited information available on the disease implications of WDR70. However, recent studies have suggested that mutations in this gene may be associated with the development of certain types of cancer, including breast and ovarian cancer. Targeted drug discovery efforts for WDR70 are currently underway, with a focus on developing small molecule inhibitors that can selectively target the …			Predicted intracellular proteins	Cytosol;Mitochondria (Approved)				0	0	0	0	0	0	0	0	1	0	0	0	0	0	0	0	0	0	0	0	1
23168	Q92541	1	23168	Gene_ID	H. sapiens	23168	H. sapiens	RTF1	RTF1 homolog, Paf1/RNA polymerase II complex component	The human gene RTF1 is a homolog of the Paf1/RNA polymerase II complex component. It is believed to play a role in regulating transcription elongation and chromatin remodeling, based on studies of similar proteins in other organisms. The protein encoded by this gene may have the ability to bind single-stranded DNA. This information was provided by RefSeq in September 2010.	There is limited information available on the disease implications of the RTF1 gene. However, some studies have suggested that mutations in this gene may be associated with certain types of cancer, including breast cancer and leukemia. Targeted drug discovery efforts for RTF1 are also limited, as the exact function of the protein encoded by this gene is not fully understood. However, some researc…	GO:0001711 endodermal cell fate commitment;GO:0001832 blastocyst growth;GO:0060795 cell fate commitment involved in formation of primary germ layer		Predicted intracellular proteins	Nucleoplasm (Approved); Additional: Cytosol				1	0	1	0	0	0	0	0	0	0	0	0	0	0	0	0	0	0	0	0	1
768	Q16790	1	768	Gene_ID	H. sapiens	768	H. sapiens	CA9	carbonic anhydrase 9	CA9, also known as carbonic anhydrase 9, is a zinc metalloenzyme that plays a role in the reversible hydration of carbon dioxide. It is part of a large family of carbonic anhydrases that participate in various biological processes, including respiration, acid-base balance, and the formation of bodily fluids. CA9 is a transmembrane protein and is one of only two tumor-associated carbonic anhydrase…	CA9 has been identified as a potential therapeutic target for the treatment of clear-cell renal cell carcinoma (ccRCC), as it is highly expressed in these tumors. Several studies have investigated the use of CA9 inhibitors as a potential treatment for ccRCC, with promising results in preclinical models. One example is SLC-0111, a CA9 inhibitor that has shown efficacy in reducing tumor growth in m…	GO:0006730 one-carbon metabolic process;GO:0033574 response to testosterone;GO:1901654 response to ketone		ENZYME proteins:Lyases; Enzymes; FDA approved drug targets:Small molecule drugs; Transporters:Accessory Factors Involved in Transport	Plasma membrane (Supported)	Benzthiazide; Hydroflumethiazide; Zonisamide; Girentuximab; Ellagic acid; Sodium carbonate	(M255)PID HIF1 TFPATHWAY		0	0	0	0	0	0	0	0	0	0	0	0	0	0	0	0	0	0	0	0	1
5682	P25786	1	5682	Gene_ID	H. sapiens	5682	H. sapiens	PSMA1	proteasome 20S subunit alpha 1	PSMA1 is a gene that encodes for a subunit of the proteasome, a protein complex that breaks down peptides in a non-lysosomal pathway. The proteasome is composed of four rings of 28 subunits, with two rings made up of seven alpha subunits and two rings made up of seven beta subunits. PSMA1 is a member of the peptidase T1A family and is a 20S core alpha subunit. Alternative splicing of the gene res…	PSMA1 has been implicated in various diseases, including cancer, neurodegenerative disorders, and autoimmune diseases. In cancer, PSMA1 has been found to be overexpressed in several types of tumors, including breast, lung, and prostate cancer. Targeting PSMA1 has been explored as a potential therapeutic strategy for cancer treatment. For example, bortezomib, a proteasome inhibitor, has been appro…	GO:0002862 negative regulation of inflammatory response to antigenic stimulus;GO:0002861 regulation of inflammatory response to antigenic stimulus;GO:0050777 negative regulation of immune response		Enzymes; Peptidases:Threonine-type peptidases; Predicted intracellular proteins	Nucleoplasm (Supported); Additional: Centrosome;Nuclear bodies	(3AR,6R,6AS)-6-((S)-((S)-CYCLOHEX-2-ENYL)(HYDROXY)METHYL)-6A-METHYL-4-OXO-HEXAHYDRO-2H-FURO[3,2-C]PYRROLE-6-CARBALDEHYDE		(M5926)HALLMARK MYC TARGETS V1	0	0	0	1	0	0	0	1	0	1	0	0	0	0	0	0	0	0	0	0	1
5684	P25788	1	5684	Gene_ID	H. sapiens	5684	H. sapiens	PSMA3	proteasome 20S subunit alpha 3	PSMA3 is a gene that encodes for a subunit of the proteasome, a protein complex that breaks down peptides in a non-lysosomal pathway. The proteasome is composed of four rings of 28 non-identical subunits, with two rings made up of seven alpha subunits and two rings made up of seven beta subunits. PSMA3 is a 20S core alpha subunit and is a member of the peptidase T1A family. The gene has two alter…	PSMA3 has been implicated in various diseases, including cancer, neurodegenerative disorders, and autoimmune diseases. In cancer, PSMA3 has been found to be overexpressed in several types of tumors, including breast, lung, and prostate cancer. Targeting PSMA3 has been proposed as a potential therapeutic strategy for cancer treatment. In neurodegenerative disorders, PSMA3 has been linked to the ac…	GO:0052548 regulation of endopeptidase activity;GO:0043161 proteasome-mediated ubiquitin-dependent protein catabolic process;GO:0052547 regulation of peptidase activity		Enzymes; Peptidases:Threonine-type peptidases; Predicted intracellular proteins		(3AR,6R,6AS)-6-((S)-((S)-CYCLOHEX-2-ENYL)(HYDROXY)METHYL)-6A-METHYL-4-OXO-HEXAHYDRO-2H-FURO[3,2-C]PYRROLE-6-CARBALDEHYDE; Phenethyl Isothiocyanate	(M14)PID AURORA B PATHWAY	(M5911)HALLMARK INTERFERON ALPHA RESPONSE; (M5913)HALLMARK INTERFERON GAMMA RESPONSE; (M5924)HALLMARK MTORC1 SIGNALING	0	0	0	1	0	0	0	1	0	1	0	0	0	0	0	0	0	0	0	0	1
1176	Q92572	1	1176	Gene_ID	H. sapiens	1176	H. sapiens	AP3S1	adaptor related protein complex 3 subunit sigma 1	AP3S1 is a gene that encodes a subunit of the AP3 adaptor complex, which plays a role in the formation of vesicles in the Golgi body. The gene has several related pseudogenes, and alternative splicing can result in multiple transcript variants that encode different isoforms.	Mutations in the AP3S1 gene have been associated with Hermansky-Pudlak syndrome type 2 (HPS2), a rare autosomal recessive disorder characterized by oculocutaneous albinism, bleeding diathesis, and pulmonary fibrosis. HPS2 is caused by defects in the biogenesis of lysosome-related organelles, including melanosomes, platelet dense granules, and lysosomes. There are currently no targeted drug discov…	GO:0016183 synaptic vesicle coating;GO:0035652 clathrin-coated vesicle cargo loading;GO:0035654 clathrin-coated vesicle cargo loading, AP-3-mediated		Predicted intracellular proteins	Vesicles (Approved)			(M5910)HALLMARK PROTEIN SECRETION; (M5926)HALLMARK MYC TARGETS V1	0	1	0	0	0	0	0	0	0	0	0	0	0	0	0	0	0	0	0	0	1
10313	O95197	1	10313	Gene_ID	H. sapiens	10313	H. sapiens	RTN3	reticulon 3	RTN3, or reticulon 3, is a gene that belongs to the reticulon family of genes that are mainly expressed in neuroendocrine tissues. These genes interact with beta-amyloid converting enzyme 1 (BACE1) and regulate the production of amyloid-beta. An increase in the expression of any reticulon protein reduces the production of amyloid-beta, indicating that reticulon proteins are negative modulators of…	RTN3 has been implicated in Alzheimer's disease, as it plays a role in regulating the production of amyloid-beta, a protein that accumulates in the brains of Alzheimer's patients. Targeting RTN3 could be a potential therapeutic strategy for Alzheimer's disease. However, there are currently no drugs on the market that specifically target RTN3. There have been some drug discovery efforts targeting …	GO:0071787 endoplasmic reticulum tubular network formation;GO:0071786 endoplasmic reticulum tubular network organization;GO:1902430 negative regulation of amyloid-beta formation		Predicted intracellular proteins	Endoplasmic reticulum (Supported)			(M5905)HALLMARK ADIPOGENESIS	0	0	0	0	0	0	0	0	0	0	1	0	0	0	0	0	0	0	0	0	1
23131	Q9UKJ3	1	23131	Gene_ID	H. sapiens	23131	H. sapiens	GPATCH8	G-patch domain containing 8	GPATCH8 is a human gene that encodes a protein containing several domains, including an RNA-processing domain, a zinc finger domain, a lysine-rich region, and a serine-rich region. A mutation in the serine-rich region of the protein has been linked to hyperuricemia, a condition characterized by high levels of uric acid in the blood. The gene undergoes alternative splicing, resulting in the produc…	Hyperuricemia, the condition associated with a mutation in the GPATCH8 gene, can lead to gout, a painful form of arthritis. Targeted drug discovery efforts have focused on developing drugs that inhibit the enzyme xanthine oxidase, which is involved in the production of uric acid. Allopurinol, a xanthine oxidase inhibitor, is a commonly used drug for the treatment of hyperuricemia and gout. Febuxo…	GO:0008150 biological_process		Predicted intracellular proteins	Nuclear speckles (Approved); Additional: Mitochondria				0	0	0	0	0	0	0	0	0	0	0	0	0	0	0	0	0	0	0	0	1
80298	Q49AM1	1	80298	Gene_ID	H. sapiens	80298	H. sapiens	MTERF2	mitochondrial transcription termination factor 2	MTERF2 is a human gene that encodes for the mitochondrial transcription termination factor 2. This gene is responsible for enabling DNA binding activity and is predicted to be involved in the termination of mitochondrial transcription. MTERF2 is located in the mitochondrion, which is an organelle responsible for producing energy in cells. The function of MTERF2 is important for the proper functio…	There is limited information available on the disease implications of MTERF2. However, mutations in other mitochondrial transcription factors have been associated with mitochondrial diseases such as Leigh syndrome and mitochondrial encephalomyopathy. Targeted drug discovery efforts for MTERF2 are also limited, but there is ongoing research on developing drugs that target mitochondrial transcripti…	GO:0006393 termination of mitochondrial transcription;GO:0006390 mitochondrial transcription;GO:0006353 DNA-templated transcription termination		Predicted intracellular proteins					0	0	1	0	0	0	0	0	0	0	0	0	0	0	0	0	0	0	0	0	1
9406	O95218	1	9406	Gene_ID	H. sapiens	9406	H. sapiens	ZRANB2	zinc finger RANBP2-type containing 2	The human gene ZRANB2, also known as zinc finger RANBP2-type containing 2, is involved in RNA binding activity and is predicted to play a role in RNA splicing and mRNA processing. It is located in the nucleoplasm, which is the fluid inside the nucleus of a cell. The gene's function is not fully understood, but it is believed to be important for regulating gene expression and maintaining the integ…	There is limited information available on the disease implications of ZRANB2. However, recent studies have suggested that mutations in this gene may be associated with certain types of cancer, including breast and ovarian cancer. Targeted drug discovery efforts for ZRANB2 are still in the early stages, but there is potential for the development of drugs that target the RNA binding activity of the…	GO:0008380 RNA splicing;GO:0006397 mRNA processing;GO:0016071 mRNA metabolic process		Predicted intracellular proteins	Nucleoplasm (Enhanced)				0	0	0	0	0	0	0	0	1	0	0	0	0	0	0	0	0	0	0	0	1
51602	Q9Y2X3	1	51602	Gene_ID	H. sapiens	51602	H. sapiens	NOP58	NOP58 ribonucleoprotein	The NOP58 gene encodes a protein that is a crucial component of box C/D small nucleolar ribonucleoproteins. Certain box C/D small nucleolar RNAs, including U3, U8, and U14, rely on this protein for their synthesis. The protein is SUMOylated, which is necessary for it to bind to snoRNAs with high affinity.	There is limited information available on the disease implications of NOP58 gene mutations. However, studies have shown that mutations in other genes encoding box C/D small nucleolar ribonucleoproteins can lead to various diseases, including cancer, neurodegenerative disorders, and developmental abnormalities. As for targeted drug discovery efforts, there are currently no drugs specifically targe…	GO:0048254 snoRNA localization;GO:0042274 ribosomal small subunit biogenesis;GO:0006403 RNA localization		Predicted intracellular proteins	Nucleoli fibrillar center (Enhanced); Additional: Nucleoplasm				0	0	0	0	0	1	0	0	0	0	0	0	0	0	0	0	0	0	0	0	1
6045	Q99496	1	6045	Gene_ID	H. sapiens	6045	H. sapiens	RNF2	ring finger protein 2	RNF2, also known as ring finger protein 2, is a member of the Polycomb group (PcG) of proteins that are involved in the transcription repression of various genes important for development and cell proliferation. RNF2 interacts with and suppresses the activity of transcription factor CP2, and has been implicated in the specification of the anterior-posterior axis and cell proliferation during earl…	There is limited information on the disease implications of RNF2. However, recent studies have suggested that RNF2 may play a role in cancer development and progression. RNF2 has been found to be overexpressed in various types of cancer, including breast, prostate, and ovarian cancer, and has been associated with poor prognosis. Targeted drug discovery efforts for RNF2 are currently underway, wit…	GO:0001702 gastrulation with mouth forming second;GO:0009948 anterior/posterior axis specification;GO:0009798 axis specification		Enzymes; Disease related genes; Human disease related genes:Congenital malformations:Congenital malformations of the nervous system; ENZYME proteins:Transferases; Predicted intracellular proteins; Potential drug targets	Nucleoplasm (Enhanced); Additional: Nuclear bodies				1	0	0	0	1	0	0	1	0	0	0	0	0	0	0	1	0	1	0	0	1
6418	Q01105	1	6418	Gene_ID	H. sapiens	6418	H. sapiens	SET	SET nuclear proto-oncogene	The human gene SET encodes a protein that inhibits the acetylation of nucleosomes, particularly histone H4, by histone acetylases. This inhibition is achieved by masking histone lysines from being acetylated, leading to the silencing of HAT-dependent transcription. The protein is part of a complex located in the endoplasmic reticulum but is also found in the nucleus, where it inhibits apoptosis f…	Research on the SET gene has revealed its involvement in various diseases, including cancer, Alzheimer's disease, and schizophrenia. Aberrant expression of SET has been observed in several types of cancer, including breast, lung, and prostate cancer, where it promotes tumor growth and metastasis. Therefore, targeting SET has emerged as a potential therapeutic strategy for cancer treatment. Severa…	GO:0006337 nucleosome disassembly;GO:0032986 protein-DNA complex disassembly;GO:0006334 nucleosome assembly		Predicted intracellular proteins; Human disease related genes:Other diseases:Mental and behavioural disorders; Disease related genes; Cancer-related genes	Nucleoplasm (Enhanced); Additional: Lipid droplets		(M200)PID ERA GENOMIC PATHWAY	(M5926)HALLMARK MYC TARGETS V1	1	0	0	0	0	0	0	0	0	0	0	0	0	0	0	0	0	0	0	0	1
6542	P52569	1	6542	Gene_ID	H. sapiens	6542	H. sapiens	SLC7A2	solute carrier family 7 member 2	SLC7A2 is a gene that encodes a protein responsible for transporting cationic amino acids such as arginine, lysine, and ornithine into cells. It belongs to the APC family of transporters. There are three different isoforms of the protein that are produced from different transcript variants of the gene.	Mutations in the SLC7A2 gene have been associated with several diseases, including lysinuric protein intolerance (LPI) and pulmonary arterial hypertension (PAH). LPI is a rare autosomal recessive disorder characterized by impaired transport of cationic amino acids, leading to hyperammonemia, proteinuria, and other symptoms. PAH is a progressive and life-threatening disease characterized by high b…	GO:0097638 L-arginine import across plasma membrane;GO:1903352 L-ornithine transmembrane transport;GO:0015822 ornithine transport		Transporters:Electrochemical Potential-driven transporters	Plasma membrane (Supported); Additional: Cell Junctions	L-Lysine; Ornithine		(M5906)HALLMARK ESTROGEN RESPONSE EARLY; (M5932)HALLMARK INFLAMMATORY RESPONSE	0	0	0	0	0	0	1	0	0	0	0	0	0	0	0	0	0	0	0	0	1
10360	O75607	1	10360	Gene_ID	H. sapiens	10360	H. sapiens	NPM3	nucleophosmin/nucleoplasmin 3	NPM3 is a human gene that encodes a protein related to nuclear chaperone phosphoproteins, nucleoplasmin, and nucleophosmin. The protein is highly expressed in various cell types and primarily localizes to the nucleus. It is believed to function as a molecular chaperone in the cell nucleus due to its similarity to nucleoplasmin and nucleophosmin.	There is limited information available on the disease implications of NPM3. However, recent studies have suggested that NPM3 may play a role in cancer development and progression. Specifically, NPM3 has been found to be overexpressed in various types of cancer, including breast, lung, and ovarian cancer. Targeted drug discovery efforts for NPM3 are still in the early stages, but there is potentia…	GO:0009303 rRNA transcription;GO:0098781 ncRNA transcription;GO:0006364 rRNA processing		Predicted intracellular proteins	Actin filaments;Cytosol;Nucleoli (Approved)				1	0	1	0	0	1	0	0	0	0	0	0	0	0	0	0	0	0	0	0	1
55832	Q86VP6	1	55832	Gene_ID	H. sapiens	55832	H. sapiens	CAND1	cullin associated and neddylation dissociated 1	CAND1 (Cullin Associated and Neddylation Dissociated 1) is a gene that encodes a protein that plays a crucial role in regulating Cullin-RING ubiquitin ligases, which are involved in the degradation of proteins by the Ub proteasome system. The protein encoded by CAND1 binds to unneddylated cullin-RING box protein complexes and acts as an inhibitor of cullin neddylation, as well as Skp1, cullin, an…	There is limited information on the disease implications of CAND1. However, recent studies have suggested that CAND1 may play a role in the development of cancer. Specifically, CAND1 has been shown to be overexpressed in several types of cancer, including breast, lung, and liver cancer. Targeted drug discovery efforts for CAND1 are still in the early stages, but there is potential for the develop…	GO:0010265 SCF complex assembly;GO:0045899 positive regulation of RNA polymerase II transcription preinitiation complex assembly;GO:0045898 regulation of RNA polymerase II transcription preinitiation complex assembly		Predicted intracellular proteins	Cytosol;Golgi apparatus;Nucleoplasm (Enhanced)				0	0	0	0	0	0	0	0	0	0	0	0	0	0	0	0	0	1	0	0	1
10202	Q13268	1	10202	Gene_ID	H. sapiens	10202	H. sapiens	DHRS2	dehydrogenase/reductase 2	DHRS2 is a gene that belongs to the short-chain dehydrogenases/reductases (SDR) family, which includes over 46,000 members. This family of enzymes is responsible for metabolizing various compounds, such as steroid hormones, prostaglandins, retinoids, lipids, and xenobiotics. DHRS2 has multiple transcript variants due to alternative promoter use and alternative splicing.	There is limited information available on the disease implications of DHRS2. However, some studies have suggested that DHRS2 may play a role in cancer development and progression. For example, one study found that DHRS2 expression was significantly decreased in breast cancer tissues compared to normal breast tissues. Targeted drug discovery efforts for DHRS2 are also limited, as the function of t…	GO:0043011 myeloid dendritic cell differentiation;GO:0001773 myeloid dendritic cell activation;GO:0008207 C21-steroid hormone metabolic process		Predicted intracellular proteins	Mitochondria (Supported); Additional: Nucleoplasm			(M5906)HALLMARK ESTROGEN RESPONSE EARLY; (M5907)HALLMARK ESTROGEN RESPONSE LATE	0	0	0	0	0	0	0	0	0	0	0	0	0	0	0	0	0	0	0	0	1
4298	Q03111	1	4298	Gene_ID	H. sapiens	4298	H. sapiens	MLLT1	MLLT1 super elongation complex subunit	The human gene MLLT1 is predicted to play a role in regulating transcription and negatively regulating protein kinase activity. It is located in the cytosol, fibrillar center, and nucleoplasm, and is part of a transcription elongation factor complex. MLLT1 is a subunit of the super elongation complex, which is involved in the regulation of gene expression by promoting the elongation phase of tran…	Dysfunction of MLLT1 has been implicated in various diseases, including leukemia and neurodevelopmental disorders. In leukemia, MLLT1 is often fused with other genes, resulting in abnormal gene expression and cell proliferation. Targeted drug discovery efforts have focused on developing inhibitors of protein kinases that interact with MLLT1, as well as drugs that target the super elongation compl…	GO:0045893 positive regulation of DNA-templated transcription;GO:1902680 positive regulation of RNA biosynthetic process;GO:0051254 positive regulation of RNA metabolic process		Predicted intracellular proteins; Disease related genes; Cancer-related genes	Nucleoplasm (Supported); Additional: Nucleoli fibrillar center				0	0	1	0	0	0	0	0	0	0	0	0	0	0	0	0	0	0	0	0	1
144195	Q8TDB8	1	144195	Gene_ID	H. sapiens	144195	H. sapiens	SLC2A14	solute carrier family 2 member 14	SLC2A14 is a member of the glucose transporter family, which transports hexoses such as glucose and fructose into mammalian cells. These transporters are highly conserved integral membrane proteins that show tissue and cell-type specific expression. SLC2A14 is one of the members of this family and is involved in the transport of glucose and fructose into cells. It is an important gene that plays …	There is limited information available on the disease implications of SLC2A14. However, studies have shown that mutations in this gene are associated with an increased risk of developing type 2 diabetes. Targeted drug discovery efforts for SLC2A14 are also limited, as the function of this gene is not well understood. However, some studies have suggested that targeting SLC2A14 may be a potential t…	GO:0070837 dehydroascorbic acid transport;GO:0046323 glucose import;GO:1904659 glucose transmembrane transport		Transporters:Electrochemical Potential-driven transporters; Predicted intracellular proteins	Plasma membrane (Supported)				0	0	0	0	0	0	1	0	0	0	0	0	0	0	0	0	0	0	0	0	1
960	P16070	1	960	Gene_ID	H. sapiens	960	H. sapiens	CD44	CD44 molecule (IN blood group)	CD44 is a gene that encodes a cell-surface glycoprotein involved in cell-cell interactions, cell adhesion, and migration. It acts as a receptor for hyaluronic acid and can interact with other ligands such as osteopontin, collagens, and matrix metalloproteinases. CD44 plays a role in various cellular functions including lymphocyte activation, recirculation and homing, hematopoiesis, and tumor meta…	CD44 has been implicated in various diseases including cancer, inflammation, and autoimmune disorders. In cancer, CD44 is involved in tumor growth, invasion, and metastasis, making it a potential target for cancer therapy. Several drugs targeting CD44 are currently in development, including monoclonal antibodies and small molecule inhibitors. One example is the monoclonal antibody, RG7356, which …	GO:0070487 monocyte aggregation;GO:1900623 regulation of monocyte aggregation;GO:1900625 positive regulation of monocyte aggregation		Predicted secreted proteins; CD markers; Predicted intracellular proteins; Cancer-related genes:Candidate cancer biomarkers; FDA approved drug targets:Small molecule drugs; Transporters; Blood group antigen proteins	Plasma membrane (Supported); Additional: Golgi apparatus	Bivatuzumab; Hyaluronic acid	(M11736)SA MMP CYTOKINE CONNECTION; (M63)PID AVB3 OPN PATHWAY	(M5897)HALLMARK IL6 JAK STAT3 SIGNALING; (M5902)HALLMARK APOPTOSIS; (M5947)HALLMARK IL2 STAT5 SIGNALING	0	0	0	1	1	0	0	0	0	0	0	1	0	0	0	0	0	1	0	0	1
9221	Q14978	1	9221	Gene_ID	H. sapiens	9221	H. sapiens	NOLC1	nucleolar and coiled-body phosphoprotein 1	NOLC1, or nucleolar and coiled-body phosphoprotein 1, is a gene that plays a role in protein heterodimerization and protein-macromolecule adaptor activity. It is involved in neural crest cell development, neural crest formation, and regulation of translation. NOLC1 is located in the fibrillar center.	There is limited information available on the disease implications of NOLC1. However, some studies have suggested that mutations in NOLC1 may be associated with neurodevelopmental disorders such as autism spectrum disorder and intellectual disability. Targeted drug discovery efforts for NOLC1 are also limited, as the gene is not currently considered a major drug target. However, some studies have…	GO:0014029 neural crest formation;GO:0007000 nucleolus organization;GO:0014032 neural crest cell development		Predicted intracellular proteins	Nucleoli fibrillar center (Enhanced)	Doxorubicin	(M295)SIG PIP3 SIGNALING IN CARDIAC MYOCTES	(M5928)HALLMARK MYC TARGETS V2; (M5922)HALLMARK UNFOLDED PROTEIN RESPONSE; (M5901)HALLMARK G2M CHECKPOINT	0	0	0	0	0	1	0	0	0	0	1	0	0	0	0	0	0	0	0	0	1
51449	Q9UHG3	1	51449	Gene_ID	H. sapiens	51449	H. sapiens	PCYOX1	prenylcysteine oxidase 1	PCYOX1 is a human gene that encodes for the enzyme prenylcysteine oxidase 1. This enzyme is responsible for breaking down prenylcysteine, a molecule that is released during the degradation of prenylated proteins. The breakdown of prenylcysteine by PCYOX1 results in the production of free cysteines and a hydrophobic isoprenoid product. This gene is important for maintaining proper protein degradat…	There is limited information available on the disease implications of PCYOX1 mutations. However, recent studies have suggested that mutations in this gene may be associated with certain types of cancer, including breast and lung cancer. Targeted drug discovery efforts for PCYOX1 are still in the early stages, but there is potential for the development of drugs that target this enzyme for cancer t…	GO:0030328 prenylcysteine catabolic process;GO:0030329 prenylcysteine metabolic process;GO:0030327 prenylated protein catabolic process		Enzymes; Predicted intracellular proteins; ENZYME proteins:Oxidoreductases					0	0	0	0	0	0	0	0	0	0	0	0	0	0	0	0	0	0	0	0	1
3107	P10321	1	3107	Gene_ID	H. sapiens	3107	H. sapiens	HLA-C	major histocompatibility complex, class I, C	HLA-C is a gene that belongs to the major histocompatibility complex (MHC) class I heavy chain paralogues. It encodes a protein that plays a central role in the immune system by presenting peptides derived from the endoplasmic reticulum lumen. The protein is a heterodimer consisting of a heavy chain and a light chain, and is expressed in nearly all cells. Polymorphisms within the gene are respons…	HLA-C has been implicated in a variety of diseases, including autoimmune disorders, infectious diseases, and cancer. In autoimmune diseases such as psoriasis and ankylosing spondylitis, certain HLA-C alleles have been associated with increased risk. In infectious diseases, HLA-C polymorphisms have been linked to susceptibility and severity of infections such as HIV, hepatitis B and C, and COVID-1…	GO:0002486 antigen processing and presentation of endogenous peptide antigen via MHC class I via ER pathway, TAP-independent;GO:0002476 antigen processing and presentation of endogenous peptide antigen via MHC class Ib;GO:0002484 antigen processing and presentation of endogenous peptide antigen via MHC class I via ER pathway		Predicted intracellular proteins; Human disease related genes:Skin diseases:Skin and soft tissue diseases; Disease related genes				(M5911)HALLMARK INTERFERON ALPHA RESPONSE	0	0	0	1	0	0	0	0	0	0	0	0	0	0	0	0	0	0	0	0	1
9669	O60841	1	9669	Gene_ID	H. sapiens	9669	H. sapiens	EIF5B	eukaryotic translation initiation factor 5B	EIF5B is a gene that encodes for eukaryotic translation initiation factor 5B, which is involved in the accurate initiation of translation in eukaryotes. Translation initiation in eukaryotes is a complex process that requires multiple factors, including eIF1A and eIF5B, which are homologs of two of the three initiation factors found in prokaryotes. eIF1A and eIF5B interact with other initiation fa…	There is limited information available on the disease implications of EIF5B mutations. However, recent studies have suggested that EIF5B may play a role in the development and progression of certain cancers, including lung cancer and hepatocellular carcinoma. Targeted drug discovery efforts for EIF5B are still in the early stages, but there is potential for the development of drugs that target th…	GO:0042255 ribosome assembly;GO:0006413 translational initiation;GO:0006446 regulation of translational initiation		Enzymes; ENZYME proteins:Hydrolases; Predicted intracellular proteins	Cytosol (Approved); Additional: Plasma membrane				0	0	0	0	0	1	0	0	0	0	1	0	0	0	0	0	0	0	0	0	1
7283	P23258	1	7283	Gene_ID	H. sapiens	7283	H. sapiens	TUBG1	tubulin gamma 1	TUBG1 is a gene that belongs to the tubulin superfamily and is responsible for encoding a protein that localizes to the centrosome. The protein binds to microtubules as part of a complex known as the gamma-tubulin ring complex, which is essential for microtubule nucleation and formation. TUBG1 is required for the progression of the cell cycle and plays a crucial role in maintaining the structural…	Mutations in TUBG1 have been associated with a range of diseases, including microcephaly, intellectual disability, and cancer. In particular, mutations in TUBG1 have been linked to primary microcephaly, a neurodevelopmental disorder characterized by a significantly reduced head circumference and intellectual disability. Targeted drug discovery efforts for TUBG1 have focused on developing inhibito…	GO:0000212 meiotic spindle organization;GO:0007020 microtubule nucleation;GO:0046785 microtubule polymerization		Predicted intracellular proteins; Human disease related genes:Congenital malformations:Congenital malformations of the nervous system; FDA approved drug targets:Small molecule drugs; Disease related genes		Vinblastine	(M129)PID PLK1 PATHWAY	(M5915)HALLMARK APICAL JUNCTION; (M5924)HALLMARK MTORC1 SIGNALING; (M5925)HALLMARK E2F TARGETS	0	0	0	0	0	0	0	0	0	0	0	0	0	0	0	0	0	0	0	0	1
6046	P25440	1	6046	Gene_ID	H. sapiens	6046	H. sapiens	BRD2	bromodomain containing 2	BRD2 is a gene that encodes a transcriptional regulator belonging to the BET family of proteins. It binds to acetylated chromatin during mitosis and selectively binds to the acetylated lysine-12 residue of histone H4 via its two bromodomains. Although the gene maps to the MHC class II region on chromosome 6p21.3, it is not involved in the immune response. BRD2 has been linked to juvenile myocloni…	BRD2 has been implicated in several diseases, including cancer, neurological disorders, and cardiovascular diseases. In particular, BRD2 has been linked to juvenile myoclonic epilepsy, a common form of epilepsy that appears in adolescence. Studies have shown that mutations in the BRD2 gene can lead to altered neuronal excitability and increased susceptibility to seizures. As a result, BRD2 has be…	GO:2000330 positive regulation of T-helper 17 cell lineage commitment;GO:2000328 regulation of T-helper 17 cell lineage commitment;GO:2000321 positive regulation of T-helper 17 cell differentiation		Predicted intracellular proteins	Nuclear speckles;Nucleoplasm (Enhanced)		(M279)PID RB 1PATHWAY		1	1	0	1	0	0	0	0	0	0	0	0	0	0	0	0	0	0	0	0	1
10283	Q6UX04	1	10283	Gene_ID	H. sapiens	10283	H. sapiens	CWC27	CWC27 spliceosome associated cyclophilin	CWC27 is a human gene that is predicted to have peptidyl-prolyl cis-trans isomerase activity and be involved in protein peptidyl-prolyl isomerization. It is located in the nucleoplasm and is part of the U2-type precatalytic spliceosome and catalytic step 2 spliceosome. This gene is also known as CWC27 spliceosome associated cyclophilin.	There is limited information available on the disease implications of CWC27. However, recent studies have suggested that mutations in this gene may be associated with certain types of cancer, including breast cancer and lung adenocarcinoma. Targeted drug discovery efforts for CWC27 are still in the early stages, but there is potential for the development of drugs that target the peptidyl-prolyl i…	GO:0006457 protein folding;GO:0000377 RNA splicing, via transesterification reactions with bulged adenosine as nucleophile;GO:0000398 mRNA splicing, via spliceosome		Human disease related genes:Congenital malformations:Other congenital malformations; Predicted intracellular proteins; Disease related genes	Nucleoplasm (Enhanced)				0	0	0	0	0	0	0	0	1	0	0	0	0	0	0	0	0	0	0	0	1
4898	O43847	1	4898	Gene_ID	H. sapiens	4898	H. sapiens	NRDC	nardilysin convertase	NRDC, also known as nardilysin convertase, is a gene that encodes a zinc-dependent endopeptidase. This enzyme cleaves peptide substrates at the N-terminus of arginine residues in dibasic moieties and is a member of the peptidase M16 family. NRDC interacts with heparin-binding EGF-like growth factor and is involved in cell migration and proliferation. The gene has multiple transcript variants that…	Research on NRDC has shown its involvement in various diseases, including cancer, cardiovascular diseases, and neurological disorders. In cancer, NRDC has been found to promote tumor growth and metastasis, making it a potential target for cancer therapy. In cardiovascular diseases, NRDC has been linked to the development of atherosclerosis and hypertension. In neurological disorders, NRDC has bee…	GO:0051044 positive regulation of membrane protein ectodomain proteolysis;GO:0031643 positive regulation of myelination;GO:0051043 regulation of membrane protein ectodomain proteolysis		Peptidases:Metallopeptidases; Enzymes; ENZYME proteins:Hydrolases; Predicted intracellular proteins	Nucleoplasm (Approved)				0	0	0	0	0	0	0	0	0	0	0	0	0	0	0	0	0	0	0	0	1
57703	Q9HCG8	1	57703	Gene_ID	H. sapiens	57703	H. sapiens	CWC22	CWC22 spliceosome associated protein homolog	CWC22 is a human gene that encodes for a protein called CWC22 spliceosome associated protein homolog. This protein is involved in mRNA splicing, which is the process of removing non-coding regions from RNA molecules to create functional proteins. CWC22 enables RNA binding activity and is located in both the cytosol and nuclear speck. It is part of several types of spliceosomes, including the U2-t…	There is limited information available on the disease implications of CWC22 mutations. However, recent studies have suggested that alterations in the splicing machinery, including CWC22, may contribute to the development of various diseases, including cancer and neurodegenerative disorders. Targeted drug discovery efforts for CWC22 are still in the early stages, but there is potential for develop…	GO:0048024 regulation of mRNA splicing, via spliceosome;GO:0050684 regulation of mRNA processing;GO:0043484 regulation of RNA splicing		Predicted intracellular proteins	Nuclear speckles (Supported); Additional: Cytosol				0	0	0	0	0	0	0	0	1	0	0	0	0	1	0	0	0	0	0	0	1
26007	Q3LXA3	1	26007	Gene_ID	H. sapiens	26007	H. sapiens	TKFC	triokinase and FMN cyclase	The human gene TKFC belongs to the family of dihydroxyacetone kinases and has a unique protein structure compared to other kinases. The gene product of TKFC is responsible for phosphorylating dihydroxyacetone and also catalyzing the formation of riboflavin 4',5'-phosphate (also known as cyclin FMN) from FAD. There are multiple variants of the TKFC gene due to alternative splicing.	There is limited information available on the disease implications of the TKFC gene. However, recent studies have suggested that mutations in the gene may be associated with metabolic disorders such as diabetes and obesity. Targeted drug discovery efforts for TKFC are also limited, but some studies have explored the potential of using TKFC inhibitors as a therapeutic strategy for metabolic disord…	GO:0006001 fructose catabolic process;GO:0061624 fructose catabolic process to hydroxyacetone phosphate and glyceraldehyde-3-phosphate;GO:0039534 negative regulation of MDA-5 signaling pathway	yes	Enzymes; Disease related genes; ENZYME proteins:Transferases; Predicted intracellular proteins; ENZYME proteins:Lyases; Potential drug targets	Cytosol (Approved); Additional: Nucleoplasm			(M5934)HALLMARK XENOBIOTIC METABOLISM	0	0	0	0	0	0	0	0	0	0	0	0	0	0	0	0	0	0	0	0	1
5496	O15355	1	5496	Gene_ID	H. sapiens	5496	H. sapiens	PPM1G	protein phosphatase, Mg2+/Mn2+ dependent 1G	PPM1G is a gene that encodes a protein phosphatase belonging to the PP2C family. This phosphatase is involved in regulating cell stress response pathways by dephosphorylating pre-mRNA splicing factors, which is essential for the formation of functional spliceosomes. Studies in mice suggest that PPM1G also plays a role in regulating cell cycle progression. As a member of the PP2C family, PPM1G is …	There is limited information available on the disease implications of PPM1G. However, some studies have suggested that alterations in PPM1G expression or activity may be associated with certain types of cancer, including breast cancer and glioblastoma. Targeted drug discovery efforts for PPM1G are also limited, but some studies have identified potential small molecule inhibitors of PP2C family ph…	GO:0035970 peptidyl-threonine dephosphorylation;GO:0006470 protein dephosphorylation;GO:0016311 dephosphorylation		Enzymes; ENZYME proteins:Hydrolases; Predicted intracellular proteins	Nucleoplasm (Enhanced)			(M5926)HALLMARK MYC TARGETS V1	0	0	0	0	0	0	0	0	1	0	0	0	0	0	0	0	0	0	0	0	1
3840	O00629	1	3840	Gene_ID	H. sapiens	3840	H. sapiens	KPNA4	karyopherin subunit alpha 4	KPNA4, also known as karyopherin subunit alpha 4, is a gene that encodes a protein involved in the nuclear import of karyophilic proteins. Karyopherins, or importins, recognize short amino acid sequences called nuclear localization signals (NLSs) and dock NLS-containing proteins to the nuclear pore complex. KPNA4 shares sequence similarity with Xenopus importin-alpha and Saccharomyces cerevisiae …	There is limited information available on the disease implications of KPNA4. However, recent studies have suggested that KPNA4 may play a role in cancer progression and metastasis. In particular, KPNA4 has been found to be overexpressed in several types of cancer, including breast, lung, and pancreatic cancer. Targeted drug discovery efforts for KPNA4 are still in the early stages, but there is p…	GO:0014046 dopamine secretion;GO:0050432 catecholamine secretion;GO:0006607 NLS-bearing protein import into nucleus		Transporters:Transporter channels and pores; Predicted intracellular proteins	Nucleoplasm (Enhanced); Additional: Nuclear membrane				0	0	0	0	0	0	0	0	0	0	0	0	0	0	0	0	0	0	0	0	1
29803	Q9BWE0	1	29803	Gene_ID	H. sapiens	29803	H. sapiens	REPIN1	replication initiator 1	The human gene REPIN1, also known as replication initiator 1, is involved in RNA binding activity and predicted to play a role in regulating transcription by RNA polymerase II. It is also predicted to be involved in positive regulation of glucose import and regulation of fatty acid transport. The gene is located in the nucleoplasm.	There is limited information available on the disease implications of the REPIN1 gene. However, recent studies have suggested that mutations in the gene may be associated with certain types of cancer, including breast and ovarian cancer. Targeted drug discovery efforts for REPIN1 are currently underway, with a focus on developing small molecule inhibitors that can selectively target the gene and …	GO:0006260 DNA replication;GO:0006259 DNA metabolic process;GO:0006357 regulation of transcription by RNA polymerase II		Predicted intracellular proteins	Nucleoplasm (Supported)				0	0	0	0	0	0	0	0	0	0	0	0	0	0	0	0	0	0	0	0	1
10728	Q15185	1	10728	Gene_ID	H. sapiens	10728	H. sapiens	PTGES3	prostaglandin E synthase 3	PTGES3 is a gene that encodes an enzyme responsible for converting prostaglandin endoperoxide H2 (PGH2) to prostaglandin E2 (PGE2). This protein acts as a co-chaperone with heat shock protein 90 (HSP90) and is involved in localizing to response elements in DNA and disrupting transcriptional activation complexes. Alternative splicing of this gene results in multiple transcript variants. There are …	PTGES3 has been implicated in various diseases, including inflammation, cancer, and cardiovascular diseases. Inhibition of PTGES3 has been explored as a potential therapeutic strategy for these diseases. Several small molecule inhibitors of PTGES3 have been developed, including ONO-AE3-208, which has shown promising results in preclinical studies for the treatment of inflammation and cancer. Anot…	GO:1905323 telomerase holoenzyme complex assembly;GO:0042921 glucocorticoid receptor signaling pathway;GO:0031958 corticosteroid receptor signaling pathway		ENZYME proteins:Isomerase; Enzymes; Predicted intracellular proteins	Cytosol (Approved); Additional: Nucleoplasm	Acetaminophen; Grn163l; Copper	(M105)PID TELOMERASE PATHWAY	(M5926)HALLMARK MYC TARGETS V1; (M5934)HALLMARK XENOBIOTIC METABOLISM	0	0	0	0	0	1	0	1	0	0	0	0	0	0	0	0	0	0	0	0	1
10961	P30040	1	10961	Gene_ID	H. sapiens	10961	H. sapiens	ERP29	endoplasmic reticulum protein 29	The human gene ERP29 encodes a protein that is found in the lumen of the endoplasmic reticulum (ER). It belongs to the protein disulfide isomerase (PDI) family but does not have an active thioredoxin motif, indicating that it does not function as a disulfide isomerase. The protein is believed to play a role in the processing of secretory proteins within the ER. The gene undergoes alternative spli…	Research on ERP29 has suggested its potential involvement in various diseases, including cancer, neurodegenerative disorders, and viral infections. For example, studies have shown that the protein may play a role in the development and progression of breast cancer, and its expression levels have been linked to patient prognosis. Additionally, ERP29 has been implicated in the pathogenesis of Alzhe…	GO:0043335 protein unfolding;GO:1902235 regulation of endoplasmic reticulum stress-induced intrinsic apoptotic signaling pathway;GO:0050709 negative regulation of protein secretion		Predicted intracellular proteins	Microtubules (Uncertain); Additional: Nucleoplasm			(M5935)HALLMARK FATTY ACID METABOLISM	0	0	0	0	0	0	0	0	0	0	0	0	0	0	0	0	0	0	0	0	1
6515	P11169	1	6515	Gene_ID	H. sapiens	6515	H. sapiens	SLC2A3	solute carrier family 2 member 3	SLC2A3 is a human gene that encodes a protein involved in glucose transport across the plasma membrane and the blood-brain barrier. It enables dehydroascorbic acid transmembrane transporter activity, glucose binding activity, and glucose transmembrane transporter activity. SLC2A3 is an integral component of the plasma membrane and is a biomarker of Alzheimer's disease, acanthosis nigricans, diabe…	SLC2A3 has been implicated in several diseases, including Alzheimer's disease, acanthosis nigricans, diabetes mellitus, and type 2 diabetes mellitus. In Alzheimer's disease, SLC2A3 expression is decreased in the hippocampus, which is associated with impaired glucose metabolism and cognitive decline. In acanthosis nigricans, a skin condition associated with insulin resistance, SLC2A3 expression is…	GO:0015757 galactose transmembrane transport;GO:0098708 glucose import across plasma membrane;GO:0098704 carbohydrate import across plasma membrane		Transporters:Electrochemical Potential-driven transporters	Plasma membrane (Supported)			(M5947)HALLMARK IL2 STAT5 SIGNALING; (M5890)HALLMARK TNFA SIGNALING VIA NFKB; (M5891)HALLMARK HYPOXIA	0	0	0	0	0	0	1	0	0	0	0	0	0	0	0	0	0	0	0	0	1
81611	Q9BTT0	1	81611	Gene_ID	H. sapiens	81611	H. sapiens	ANP32E	acidic nuclear phosphoprotein 32 family member E	ANP32E is a human gene that encodes for the acidic nuclear phosphoprotein 32 family member E. This gene is involved in histone exchange and enables histone binding activity. ANP32E is located in the nucleus and is part of the Swr1 complex. The Swr1 complex is responsible for replacing the canonical histone H2A with the histone variant H2A.Z, which is important for regulating gene expression and m…	There is limited information available on the disease implications of ANP32E. However, recent studies have suggested that ANP32E may play a role in cancer development and progression. Specifically, ANP32E has been found to be overexpressed in several types of cancer, including breast, lung, and liver cancer. Targeted drug discovery efforts for ANP32E are still in the early stages, but there is po…	GO:0006457 protein folding;GO:0051604 protein maturation;GO:0006325 chromatin organization		Predicted intracellular proteins	Nucleoplasm (Approved); Additional: Centrosome;Cytosol			(M5910)HALLMARK PROTEIN SECRETION; (M5925)HALLMARK E2F TARGETS	1	0	0	0	0	0	0	0	0	0	0	0	0	0	0	0	0	0	0	0	1
5371	P29590	1	5371	Gene_ID	H. sapiens	5371	H. sapiens	PML	PML nuclear body scaffold	The PML gene encodes a protein that belongs to the tripartite motif family and contains three zinc-binding domains, a RING, a B-box type 1 and a B-box type 2, and a coiled-coil region. This protein is a transcription factor and tumor suppressor that localizes to nuclear bodies. Its expression is related to the cell cycle and it regulates the p53 response to oncogenic signals. The PML gene is ofte…	The PML gene has been implicated in various diseases, including cancer, viral infections, and neurodegenerative disorders. In particular, the PML-RARα fusion protein resulting from the translocation of the PML gene with the retinoic acid receptor alpha gene is a hallmark of acute promyelocytic leukemia (APL). Targeted drug discovery efforts have focused on developing drugs that can disrupt the PM…	GO:0030578 PML body organization;GO:0090402 oncogene-induced cell senescence;GO:2000758 positive regulation of peptidyl-lysine acetylation		Cancer-related genes:Candidate cancer biomarkers; Predicted intracellular proteins; Human disease related genes:Cancers:Cancers of haematopoietic and lymphoid tissues; Disease related genes	Nuclear bodies (Enhanced)	Arsenic trioxide	(M139)PID MYC PATHWAY; (M256)PID TAP63 PATHWAY; (M286)PID TGFBR PATHWAY	(M5919)HALLMARK HEDGEHOG SIGNALING; (M5901)HALLMARK G2M CHECKPOINT; (M5913)HALLMARK INTERFERON GAMMA RESPONSE	0	0	0	1	1	0	0	1	0	0	0	1	0	0	1	0	0	0	0	0	1
51428	Q9UJV9	1	51428	Gene_ID	H. sapiens	51428	H. sapiens	DDX41	DEAD-box helicase 41	DDX41 is a gene that encodes a protein belonging to the DEAD box protein family, which are RNA helicases involved in various cellular processes such as RNA secondary structure alteration, translation initiation, and splicing. DDX41 interacts with several spliceosomal proteins and may also recognize bacterial second messengers cyclic di-GMP and cyclic di-AMP, leading to the induction of genes invo…	Mutations in the DDX41 gene have been associated with an increased risk of developing myelodysplastic syndrome (MDS) and acute myeloid leukemia (AML). DDX41 mutations have been found in up to 5% of patients with familial MDS/AML and in up to 2% of patients with sporadic MDS/AML. Targeted drug discovery efforts for DDX41-related MDS/AML are ongoing, with a focus on identifying small molecules that…	GO:0000377 RNA splicing, via transesterification reactions with bulged adenosine as nucleophile;GO:0000398 mRNA splicing, via spliceosome;GO:0000375 RNA splicing, via transesterification reactions		Enzymes; Disease related genes; Predicted intracellular proteins; ENZYME proteins:Hydrolases; Potential drug targets	Nucleoplasm (Supported); Additional: Nucleoli				0	0	0	0	0	0	0	0	1	0	0	0	0	0	0	0	0	0	0	0	1
27175	Q9NRH3	1	27175	Gene_ID	H. sapiens	27175	H. sapiens	TUBG2	tubulin gamma 2	TUBG2 is a human gene that encodes for a protein called tubulin gamma 2. This protein is predicted to have GTP binding activity and to be a structural component of the cytoskeleton. It is also involved in the organization of the microtubule cytoskeleton and the segregation of sister chromatids during mitosis. TUBG2 is located in the microtubule and is essential for the proper functioning of the c…	Mutations in the TUBG2 gene have been associated with various diseases, including microcephaly, intellectual disability, and cancer. In particular, TUBG2 mutations have been linked to the development of glioblastoma, a highly aggressive form of brain cancer. As a result, there has been significant interest in developing drugs that target TUBG2 as a potential treatment for glioblastoma and other c…	GO:0000212 meiotic spindle organization;GO:0007020 microtubule nucleation;GO:0046785 microtubule polymerization		Predicted intracellular proteins	Centriolar satellite (Supported)				0	0	0	0	0	0	0	0	0	0	0	0	0	0	0	0	0	0	0	0	1
483	P54709	1	483	Gene_ID	H. sapiens	483	H. sapiens	ATP1B3	ATPase Na+/K+ transporting subunit beta 3	ATP1B3 is a gene that encodes for the beta 3 subunit of the Na+/K+ ATPase enzyme. This enzyme is responsible for maintaining the electrochemical gradients of sodium and potassium ions across the plasma membrane, which is essential for osmoregulation, sodium-coupled transport of molecules, and electrical excitability of nerve and muscle. The beta subunit regulates the number of sodium pumps transp…	ATP1B3 has been implicated in several diseases, including hypertension, diabetes, and cancer. In hypertension, mutations in ATP1B3 have been associated with increased blood pressure due to impaired sodium transport. In diabetes, ATP1B3 has been shown to play a role in insulin secretion and glucose homeostasis. In cancer, ATP1B3 has been found to be overexpressed in several types of tumors, includ…	GO:1903288 positive regulation of potassium ion import across plasma membrane;GO:1903276 regulation of sodium ion export across plasma membrane;GO:1903278 positive regulation of sodium ion export across plasma membrane		Transporters:Primary Active Transporters; CD markers; Predicted intracellular proteins	Plasma membrane (Supported)			(M5905)HALLMARK ADIPOGENESIS	0	0	0	0	0	0	1	1	0	0	0	0	0	0	1	0	1	0	0	0	1
55425	Q8IXQ4	1	55425	Gene_ID	H. sapiens	55425	H. sapiens	GPALPP1	GPALPP motifs containing 1	GPALPP1 is a human gene that encodes a protein containing GPALPP motifs. These motifs are found in proteins that are involved in cell adhesion and migration, suggesting that GPALPP1 may play a role in these processes. However, the exact function of GPALPP1 is not yet fully understood. Studies have shown that GPALPP1 is expressed in various tissues, including the brain, heart, and skeletal muscle.…	There is limited information available on the disease implications of GPALPP1 and targeted drug discovery efforts. However, mutations in the GPALPP1 gene have been associated with certain types of cancer, such as breast and lung cancer. This suggests that GPALPP1 may be a potential target for cancer therapy. Currently, there are no drugs on the market that specifically target GPALPP1. However, th…			Predicted intracellular proteins	Nucleoli rim (Approved); Additional: Nucleoplasm				0	0	0	0	0	0	0	0	0	0	0	0	0	0	0	0	0	0	0	0	1
2960	P29083	1	2960	Gene_ID	H. sapiens	2960	H. sapiens	GTF2E1	general transcription factor IIE subunit 1	GTF2E1 is a human gene that encodes for the general transcription factor IIE subunit 1. This gene is involved in the initiation of transcription by RNA polymerase II and is located in both the cytosol and nucleoplasm. GTF2E1 is a part of the transcription factor TFIID complex and transcription preinitiation complex, enabling RNA polymerase II general transcription initiation factor activity.	There is limited information available on the disease implications of GTF2E1. However, recent studies have suggested that mutations in this gene may be associated with certain types of cancer, including breast and ovarian cancer. Targeted drug discovery efforts for GTF2E1 are still in the early stages, but there is potential for this gene to be targeted in cancer therapy. One example of a success…	GO:0001113 transcription open complex formation at RNA polymerase II promoter;GO:0001112 DNA-templated transcription open complex formation;GO:0001120 protein-DNA complex remodeling		Predicted intracellular proteins	Nucleoplasm (Enhanced)				0	0	1	0	0	0	0	0	0	0	0	0	0	0	0	0	0	0	0	1	1
51742	Q4LE39	1	51742	Gene_ID	H. sapiens	51742	H. sapiens	ARID4B	AT-rich interaction domain 4B	ARID4B (AT-rich interaction domain 4B) is a gene that encodes a protein that is a subunit of the SIN3A transcriptional corepressor complex. This complex is involved in various cellular processes such as proliferation, differentiation, apoptosis, oncogenesis, and cell fate determination. The protein is similar to retinoblastoma-binding protein-1 and is recognized by IgG antibody isolated from a br…	There is limited information available on the disease implications of ARID4B. However, studies have shown that it is overexpressed in various types of cancer, including breast, lung, and liver cancer. This suggests that it may play a role in tumorigenesis and could potentially be a therapeutic target for cancer treatment. There are currently no targeted drug discovery efforts specifically focused…	GO:0097368 establishment of Sertoli cell barrier;GO:0060009 Sertoli cell development;GO:0071514 genomic imprinting		Predicted intracellular proteins; Transcription factors:Helix-turn-helix domains	Cytosol;Mitochondria (Approved); Additional: Nucleoplasm			(M5896)HALLMARK TGF BETA SIGNALING	1	0	1	0	0	0	0	1	0	0	0	0	0	0	0	0	0	0	0	0	1
8161	P38432	1	8161	Gene_ID	H. sapiens	8161	H. sapiens	COIL	coilin	COIL is a human gene that encodes for the protein coilin, which is an important component of Cajal bodies, also known as coiled bodies. These are suborganelles found in the nucleus that are involved in modifying small nuclear and small nucleolar RNAs. The N-terminus of coilin allows for self-oligomerization, while the C-terminus affects the number of nuclear bodies formed per cell. Coilin's local…	Mutations in the COIL gene have been associated with several diseases, including spinal muscular atrophy (SMA) and amyotrophic lateral sclerosis (ALS). In SMA, a loss of function mutation in the SMN1 gene leads to a decrease in the survival motor neuron (SMN) protein, which is required for the assembly of Cajal bodies. This results in a reduction in the number of Cajal bodies and a decrease in th…	GO:0000387 spliceosomal snRNP assembly;GO:0022618 protein-RNA complex assembly;GO:0071826 protein-RNA complex organization		Predicted intracellular proteins	Nuclear bodies;Nucleoplasm (Supported); Additional: Nucleoli;Nucleoli fibrillar center			(M5951)HALLMARK SPERMATOGENESIS	0	0	0	0	0	1	0	0	1	0	0	0	0	0	0	0	0	0	0	0	1
10594	Q6P2Q9	1	10594	Gene_ID	H. sapiens	10594	H. sapiens	PRPF8	pre-mRNA processing factor 8	PRPF8 is a human gene that encodes a protein involved in pre-mRNA splicing, specifically in the catalytic step II of the process. It is a component of both U2- and U12-dependent spliceosomes and contains WD repeats that aid in protein-protein interactions. The protein has a similarity to yeast Prp8 protein and is a candidate gene for autosomal dominant retinitis pigmentosa.	Mutations in the PRPF8 gene have been associated with autosomal dominant retinitis pigmentosa (adRP), a genetic disorder that causes progressive vision loss. Several studies have identified PRPF8 mutations in patients with adRP, highlighting the importance of this gene in maintaining retinal function. Targeted drug discovery efforts for PRPF8-related diseases are still in the early stages, but so…	GO:0000244 spliceosomal tri-snRNP complex assembly;GO:0000387 spliceosomal snRNP assembly;GO:0071356 cellular response to tumor necrosis factor		Cancer-related genes:Mutational cancer driver genes; Predicted intracellular proteins; Human disease related genes:Nervous system diseases:Eye disease; Disease related genes	Nucleoplasm (Supported)				0	0	0	0	0	1	0	0	1	0	0	0	0	0	0	0	0	0	0	0	1
1964	P47813	1	1964	Gene_ID	H. sapiens	1964	H. sapiens	EIF1AX	eukaryotic translation initiation factor 1A X-linked	EIF1AX is a gene that encodes a crucial eukaryotic translation initiation factor. This protein is essential for the binding of the 43S complex, which consists of a 40S subunit, eIF2/GTP/Met-tRNAi, and eIF3, to the 5' end of capped RNA. The protein plays a vital role in the initiation of protein synthesis, which is a fundamental process in all living organisms. Mutations in the EIF1AX gene have be…	Mutations in the EIF1AX gene have been linked to several types of cancer, including endometrial, ovarian, and lung cancer. These mutations are thought to contribute to the development and progression of cancer by altering the function of the eIF1AX protein and disrupting protein synthesis. Targeted drug discovery efforts have focused on developing inhibitors of eIF1AX as a potential treatment for…	GO:0042255 ribosome assembly;GO:0006413 translational initiation;GO:0042254 ribosome biogenesis		Predicted intracellular proteins	Cytosol (Approved)			(M5926)HALLMARK MYC TARGETS V1	0	0	0	0	0	1	0	0	0	0	1	0	0	0	0	0	0	0	0	0	1
55037	Q96EY7	1	55037	Gene_ID	H. sapiens	55037	H. sapiens	PTCD3	pentatricopeptide repeat domain 3	PTCD3, or pentatricopeptide repeat domain 3, is a gene that plays a role in mitochondrial translation and is involved in rRNA binding activity and ribosomal small subunit binding activity. It is found in various cellular components, including the cytosol, mitochondrion, and nucleoplasm. PTCD3 has been implicated in combined oxidative phosphorylation deficiency 51, a rare genetic disorder that aff…	Combined oxidative phosphorylation deficiency 51 (COXPD51) is a rare genetic disorder caused by mutations in the PTCD3 gene. This disorder affects the function of mitochondria, leading to a range of symptoms such as developmental delay, muscle weakness, and respiratory problems. There is currently no cure for COXPD51, and treatment is mainly supportive and focused on managing symptoms. As PTCD3 p…	GO:0032543 mitochondrial translation;GO:0140053 mitochondrial gene expression;GO:0006412 translation		Human disease related genes:Congenital disorders of metabolism:Mitochondrial diseases; Ribosomal proteins; Predicted intracellular proteins; Disease related genes	Mitochondria (Supported)			(M5905)HALLMARK ADIPOGENESIS	0	0	0	0	0	0	0	0	0	0	1	0	0	0	0	0	0	0	0	0	1
4869	P06748	1	4869	Gene_ID	H. sapiens	4869	H. sapiens	NPM1	nucleophosmin 1	NPM1, or nucleophosmin 1, is a protein that plays a role in various cellular processes, including cell proliferation, protein chaperoning, and centrosome duplication. It moves between the nucleus, nucleolus, and cytoplasm, transporting ribosomal proteins and core histones from the nucleus to the cytoplasm. NPM1 also protects the tumor suppressor ARF from degradation by sequestering it in the nucl…	Mutations in the NPM1 gene are commonly found in patients with acute myeloid leukemia (AML), particularly in those with normal karyotype AML. These mutations result in the aberrant cytoplasmic localization of NPM1, which is used as a diagnostic marker for AML. Targeted drug discovery efforts have focused on developing inhibitors of the NPM1-mutant protein, as well as drugs that target downstream …	GO:0060735 regulation of eIF2 alpha phosphorylation by dsRNA;GO:1902629 regulation of mRNA stability involved in cellular response to UV;GO:0010825 positive regulation of centrosome duplication		Predicted intracellular proteins; Cancer-related genes:Mutated cancer genes; Human disease related genes:Cancers:Cancers of haematopoietic and lymphoid tissues; Cancer-related genes:Mutational cancer driver genes; Disease related genes	Nucleoli rim (Enhanced); Additional: Nucleoplasm	Artenimol	(M258)PID BARD1 PATHWAY; (M14)PID AURORA B PATHWAY; (M255)PID HIF1 TFPATHWAY	(M5928)HALLMARK MYC TARGETS V2; (M5922)HALLMARK UNFOLDED PROTEIN RESPONSE; (M5926)HALLMARK MYC TARGETS V1	1	0	0	0	0	1	0	0	0	0	1	1	0	1	0	0	0	1	1	0	1
27125	Q9UHB7	1	27125	Gene_ID	H. sapiens	27125	H. sapiens	AFF4	ALF transcription elongation factor 4	AFF4 is a human gene that belongs to the AF4 family of transcription factors involved in leukemia. It is a component of the positive transcription elongation factor b (P-TEFb) complex. A chromosomal translocation involving this gene and MLL gene on chromosome 11 is found in infant acute lymphoblastic leukemia with ins(5;11)(q31;q31q23). This gene is responsible for encoding the ALF transcription …	The AFF4 gene has been implicated in various types of leukemia, including infant acute lymphoblastic leukemia (ALL) and acute myeloid leukemia (AML). The chromosomal translocation involving AFF4 and MLL gene is a common genetic abnormality found in infant ALL. Targeted drug discovery efforts have focused on developing inhibitors of the P-TEFb complex, which includes AFF4, as a potential treatment…	GO:0007286 spermatid development;GO:0048515 spermatid differentiation;GO:0034976 response to endoplasmic reticulum stress		Human disease related genes:Congenital malformations:Other congenital malformations; Predicted intracellular proteins; Disease related genes; Cancer-related genes	Nucleoplasm (Supported); Additional: Nucleoli fibrillar center				0	0	1	0	0	0	0	0	0	0	0	0	0	0	0	0	0	0	0	0	1
10944	O00193	1	10944	Gene_ID	H. sapiens	10944	H. sapiens	C11orf58	chromosome 11 open reading frame 58	The human gene C11orf58, also known as chromosome 11 open reading frame 58, is located on chromosome 11 and encodes a protein of unknown function. The gene is expressed in various tissues, including the brain, heart, and liver. Mutations in C11orf58 have been associated with a rare genetic disorder called COACH syndrome, which is characterized by cerebellar vermis hypoplasia, oligophrenia, ataxia…	There is currently no targeted drug discovery effort for C11orf58, as its function is not yet fully understood. However, mutations in this gene have been associated with COACH syndrome, a rare genetic disorder that affects multiple organs, including the brain, eyes, and liver. There are currently no specific drugs available to treat COACH syndrome, and treatment is mainly supportive and symptomat…	GO:0008150 biological_process		Predicted intracellular proteins	Endoplasmic reticulum (Approved); Additional: Nucleoplasm				0	0	0	0	0	0	0	0	0	0	0	0	0	0	0	0	0	0	0	0	1
7165	O43399	1	7165	Gene_ID	H. sapiens	7165	H. sapiens	TPD52L2	TPD52 like 2	TPD52L2 is a gene that belongs to the tumor protein D52-like family. It encodes a protein that contains an N-terminal coiled-coil motif, which is used to form homo- and heteromeric complexes with other proteins in the same family. The expression of TPD52L2 may serve as a marker for breast cancer and acute lymphoblastic leukemia. The gene has multiple isoforms due to alternative splicing, and a ps…	There is limited information available on the disease implications of TPD52L2, but studies have suggested that it may play a role in breast cancer and acute lymphoblastic leukemia. In breast cancer, TPD52L2 expression has been found to be upregulated in some cases, and it may serve as a potential biomarker for the disease. In acute lymphoblastic leukemia, TPD52L2 has been identified as a potentia…	GO:0005975 carbohydrate metabolic process;GO:0044238 primary metabolic process;GO:0071704 organic substance metabolic process		Predicted intracellular proteins	Vesicles (Approved); Additional: Cytosol	Phenethyl Isothiocyanate			0	0	0	0	0	0	0	0	0	0	0	0	0	0	0	0	0	0	0	0	1
23411	Q96EB6	1	23411	Gene_ID	H. sapiens	23411	H. sapiens	SIRT1	sirtuin 1	SIRT1, also known as sirtuin 1, is a protein that belongs to the sirtuin family of proteins, which are homologs to the yeast Sir2 protein. Sirtuins are characterized by a sirtuin core domain and are grouped into four classes. The functions of human sirtuins are not yet fully understood, but studies suggest that they may function as intracellular regulatory proteins with mono-ADP-ribosyltransferas…	SIRT1 has been implicated in a variety of diseases, including cancer, neurodegenerative diseases, metabolic disorders, and cardiovascular diseases. In cancer, SIRT1 has been shown to promote tumor growth and survival by regulating various signaling pathways. In neurodegenerative diseases, SIRT1 has been suggested to play a protective role by regulating protein homeostasis and reducing oxidative s…	GO:0051658 maintenance of nucleus location;GO:2000655 negative regulation of cellular response to testosterone stimulus;GO:0042595 behavioral response to starvation		Enzymes; ENZYME proteins:Transferases; Predicted intracellular proteins	Nucleoplasm (Supported); Additional: Cytosol;Mitochondria;Nucleoli fibrillar center	Resveratrol; Selisistat; Cambinol	(M32)PID HDAC CLASSIII PATHWAY; (M44)PID HIF2PATHWAY; (M136)PID FOXO PATHWAY	(M5951)HALLMARK SPERMATOGENESIS	1	0	0	1	1	0	0	0	0	0	0	1	0	0	0	0	0	1	0	0	1
8125	P39687	1	8125	Gene_ID	H. sapiens	8125	H. sapiens	ANP32A	acidic nuclear phosphoprotein 32 family member A	ANP32A is a human gene that encodes for the acidic nuclear phosphoprotein 32 family member A. This gene is involved in nucleocytoplasmic transport and enables RNA binding activity. ANP32A is located in the endoplasmic reticulum, nucleus, and perinuclear region of the cytoplasm.	ANP32A has been implicated in various diseases, including cancer, viral infections, and neurodegenerative disorders. In cancer, ANP32A has been shown to play a role in tumor growth and metastasis, making it a potential target for cancer therapy. In viral infections, ANP32A has been found to be involved in the replication of several viruses, including influenza and HIV, making it a potential targe…	GO:0006913 nucleocytoplasmic transport;GO:0051169 nuclear transport;GO:0046907 intracellular transport		Predicted intracellular proteins	Nucleoplasm (Supported); Additional: Centrosome;Cytosol		(M200)PID ERA GENOMIC PATHWAY		0	0	0	0	0	0	0	0	0	1	0	0	0	0	0	0	0	0	0	0	1
6949	Q13428	1	6949	Gene_ID	H. sapiens	6949	H. sapiens	TCOF1	treacle ribosome biogenesis factor 1	The TCOF1 gene encodes a nucleolar protein that interacts with upstream binding factor (UBF) to regulate ribosomal DNA gene transcription. Mutations in this gene have been linked to Treacher Collins syndrome, a condition characterized by abnormal craniofacial development. The protein contains a LIS1 homology domain and has multiple transcript variants that encode different isoforms.	Treacher Collins syndrome (TCS) is a rare autosomal dominant disorder caused by mutations in the TCOF1 gene. TCS is characterized by craniofacial abnormalities, including underdeveloped cheekbones, small jaw and chin, and downward-slanting eyes. There is currently no cure for TCS, and treatment is focused on managing symptoms. However, targeted drug discovery efforts are underway to identify pote…	GO:0042790 nucleolar large rRNA transcription by RNA polymerase I;GO:0014029 neural crest formation;GO:0009303 rRNA transcription		Predicted intracellular proteins; Disease related genes; Human disease related genes:Other congenital disorders:Ribosomopathies	Nucleoli fibrillar center (Enhanced)			(M5928)HALLMARK MYC TARGETS V2	0	0	1	0	0	0	0	0	0	0	1	0	0	0	0	0	0	0	0	0	1
708	Q07021	1	708	Gene_ID	H. sapiens	708	H. sapiens	C1QBP	complement C1q binding protein	C1QBP is a human gene that encodes a protein known as complement C1q binding protein. This protein binds to the globular heads of C1q molecules and inhibits C1 activation, which is necessary for the first component of the serum complement system. Additionally, C1QBP has been identified as the p32 subunit of pre-mRNA splicing factor SF2 and a hyaluronic acid-binding protein.	Research on C1QBP has revealed its potential involvement in various diseases, including cancer, infectious diseases, and autoimmune disorders. In cancer, C1QBP has been found to play a role in tumor growth, invasion, and metastasis, making it a potential target for cancer therapy. In infectious diseases, C1QBP has been shown to interact with viral proteins, suggesting a role in viral replication …	GO:0039534 negative regulation of MDA-5 signaling pathway;GO:0039533 regulation of MDA-5 signaling pathway;GO:1901165 positive regulation of trophoblast cell migration		Predicted secreted proteins; Disease related genes; Predicted intracellular proteins; Cancer-related genes:Candidate cancer biomarkers; Transporters; Human disease related genes:Congenital disorders of metabolism:Mitochondrial diseases; Potential drug targets	Plasma membrane (Approved); Additional: Mitochondria	Hyaluronic acid; Copper		(M5926)HALLMARK MYC TARGETS V1	0	0	0	1	0	1	0	0	1	1	1	0	0	1	0	0	0	0	0	0	1
7112	P42166;P42167	1	7112	Gene_ID	H. sapiens	7112	H. sapiens	TMPO	thymopoietin	TMPO is a human gene that encodes several distinct isoforms of LEM domain containing proteins through alternative splicing. LEM domain proteins are involved in various cellular functions such as gene expression, chromatin organization, replication, and cell cycle control. The alpha isoform of TMPO is widely distributed in the nucleus and contains a lamin binding domain, while the beta and gamma i…	There is limited information on the disease implications of TMPO, but some studies have suggested its involvement in cancer progression and metastasis. Targeted drug discovery efforts for TMPO are also limited, but some studies have identified potential small molecule inhibitors of the protein-protein interactions between TMPO and HDAC3, which could have therapeutic implications for cancer treatm…			Human disease related genes:Cardiovascular diseases:Cardiac diseases; Predicted intracellular proteins	Nuclear membrane (Enhanced)			(M5901)HALLMARK G2M CHECKPOINT; (M5925)HALLMARK E2F TARGETS	0	0	0	0	0	0	0	0	0	0	0	0	0	0	0	0	0	0	0	0	1
5692	P28070	1	5692	Gene_ID	H. sapiens	5692	H. sapiens	PSMB4	proteasome 20S subunit beta 4	PSMB4 is a gene that encodes a subunit of the proteasome, a protein complex that breaks down other proteins in a non-lysosomal pathway. The proteasome is composed of four rings of 28 non-identical subunits, with two rings made up of seven alpha subunits and two rings made up of seven beta subunits. PSMB4 is a member of the proteasome B-type family, also known as the T1B family, and is a 20S core …	PSMB4 has been implicated in various diseases, including cancer, neurodegenerative disorders, and autoimmune diseases. In cancer, the proteasome is overactive, leading to the degradation of tumor suppressor proteins and the accumulation of oncogenic proteins. Therefore, proteasome inhibitors have been developed as a potential treatment for cancer. Bortezomib, a proteasome inhibitor that targets P…	GO:0002862 negative regulation of inflammatory response to antigenic stimulus;GO:0002861 regulation of inflammatory response to antigenic stimulus;GO:0050777 negative regulation of immune response		Enzymes; Disease related genes; Peptidases:Threonine-type peptidases; Human disease related genes:Immune system diseases:Other immune system diseases; Predicted intracellular proteins; Potential drug targets	Nucleoplasm (Uncertain); Additional: Mitochondria	(3AR,6R,6AS)-6-((S)-((S)-CYCLOHEX-2-ENYL)(HYDROXY)METHYL)-6A-METHYL-4-OXO-HEXAHYDRO-2H-FURO[3,2-C]PYRROLE-6-CARBALDEHYDE			0	0	0	1	0	0	0	1	0	0	0	0	0	0	0	0	0	0	0	0	1
22985	Q9UKV3	1	22985	Gene_ID	H. sapiens	22985	H. sapiens	ACIN1	apoptotic chromatin condensation inducer 1	ACIN1 is a human gene that encodes a nuclear protein involved in apoptosis, the process of programmed cell death. Specifically, ACIN1 induces chromatin condensation, a morphological change in the nucleus, after activation by caspase-3, without inducing DNA fragmentation. ACIN1 is also a component of a multiprotein exon junction complex (EJC) that is deposited at splice junctions on mRNAs, suggest…	ACIN1 has been implicated in various diseases, including cancer, neurodegenerative disorders, and viral infections. In cancer, ACIN1 has been shown to be downregulated in several types of tumors, including breast, lung, and colon cancer, suggesting a potential tumor suppressor role. In neurodegenerative disorders, ACIN1 has been linked to the pathogenesis of Alzheimer's disease and Huntington's d…	GO:0030263 apoptotic chromosome condensation;GO:0045657 positive regulation of monocyte differentiation;GO:0045655 regulation of monocyte differentiation		Transporters:Primary Active Transporters; Predicted intracellular proteins	Nucleoplasm (Supported); Additional: Cytosol;Plasma membrane				0	0	0	0	0	0	0	0	1	0	0	0	0	0	0	0	0	0	0	0	1
10541	Q92688	1	10541	Gene_ID	H. sapiens	10541	H. sapiens	ANP32B	acidic nuclear phosphoprotein 32 family member B	ANP32B is a human gene that encodes for a protein called acidic nuclear phosphoprotein 32 family member B. This protein is involved in various cellular processes, including activation of apoptosis, nucleosome assembly, and regulation of protein export from the nucleus. ANP32B enables RNA polymerase and histone binding activity, and it is located in both the cytoplasm and nucleoplasm. It also colo…	ANP32B has been implicated in various diseases, including cancer, Alzheimer's disease, and viral infections. In cancer, ANP32B has been shown to play a role in tumor growth and metastasis, making it a potential target for cancer therapy. In Alzheimer's disease, ANP32B has been found to be involved in the formation of amyloid plaques, which are a hallmark of the disease. Additionally, ANP32B has b…	GO:0046827 positive regulation of protein export from nucleus;GO:0021591 ventricular system development;GO:0046825 regulation of protein export from nucleus		Predicted intracellular proteins	Nucleoplasm (Supported); Additional: Centrosome;Cytosol				1	0	0	0	0	0	0	0	0	1	0	0	0	0	0	0	0	0	0	0	1
3030	P40939	1	3030	Gene_ID	H. sapiens	3030	H. sapiens	HADHA	hydroxyacyl-CoA dehydrogenase trifunctional multienzyme complex subunit alpha	HADHA is a gene that encodes the alpha subunit of the mitochondrial trifunctional protein, which is responsible for the last three steps of mitochondrial beta-oxidation of long chain fatty acids. The mitochondrial membrane-bound heterocomplex is composed of four alpha and four beta subunits, with the alpha subunit catalyzing the 3-hydroxyacyl-CoA dehydrogenase and enoyl-CoA hydratase activities. …	Mutations in the HADHA gene can lead to two different disorders: trifunctional protein deficiency and long-chain 3-hydroxyacyl-CoA dehydrogenase (LCHAD) deficiency. Trifunctional protein deficiency is a rare autosomal recessive disorder that affects the breakdown of long-chain fatty acids in the mitochondria, leading to a buildup of toxic fatty acid metabolites. Symptoms can include muscle weakne…	GO:0035965 cardiolipin acyl-chain remodeling;GO:0032048 cardiolipin metabolic process;GO:0046471 phosphatidylglycerol metabolic process		Enzymes; Human disease related genes:Congenital disorders of metabolism:Mitochondrial diseases; Potential drug targets; Predicted intracellular proteins; ENZYME proteins:Lyases; Human disease related genes:Congenital disorders of metabolism:Congenital disorders of lipid/glycolipid metabolism; Disease related genes; ENZYME proteins:Oxidoreductases	Mitochondria (Enhanced)	NADH		(M5936)HALLMARK OXIDATIVE PHOSPHORYLATION	0	0	0	0	0	0	0	0	0	0	0	0	0	0	0	0	0	0	0	0	1
5478	P62937	1	5478	Gene_ID	H. sapiens	5478	H. sapiens	PPIA	peptidylprolyl isomerase A	The PPIA gene encodes a member of the peptidyl-prolyl cis-trans isomerase (PPIase) family, which catalyzes the cis-trans isomerization of proline imidic peptide bonds in oligopeptides and accelerates protein folding. The encoded protein is a cyclosporin binding-protein and may play a role in cyclosporin A-mediated immunosuppression. It can also interact with several HIV proteins and is necessary …	The PPIA gene has been implicated in several diseases, including cancer, Alzheimer's disease, and HIV infection. In cancer, PPIA has been shown to be overexpressed in several types of tumors, including breast, lung, and prostate cancer, and may play a role in tumor progression and metastasis. Targeted drug discovery efforts have focused on developing inhibitors of PPIA as potential cancer therape…	GO:0061944 negative regulation of protein K48-linked ubiquitination;GO:0060352 cell adhesion molecule production;GO:0061945 regulation of protein K48-linked ubiquitination		Predicted secreted proteins; Enzymes; Predicted intracellular proteins; ENZYME proteins:Isomerase; FDA approved drug targets:Small molecule drugs		Cyclosporine; Proline; (3r)-1-Acetyl-3-Methylpiperidine; Ethyl Oxo(Piperidin-1-Yl)Acetate; Sanglifehrin A; Copper; Artenimol		(M5924)HALLMARK MTORC1 SIGNALING; (M5926)HALLMARK MYC TARGETS V1; (M5937)HALLMARK GLYCOLYSIS	0	0	1	0	1	0	0	0	0	0	0	0	0	0	0	0	1	1	0	0	1
10946	Q12874	1	10946	Gene_ID	H. sapiens	10946	H. sapiens	SF3A3	splicing factor 3a subunit 3	SF3A3 is a gene that encodes subunit 3 of the splicing factor 3a protein complex. This complex is necessary for the conversion of 15S U2 snRNP into an active 17S particle that performs pre-mRNA splicing. Subunit 3 interacts with subunit 1 through its amino-terminus, and its zinc finger domain plays a role in its binding to the 15S U2 snRNP. The gene has a pseudogene on chromosome 20, and alternat…	There is limited information available on the disease implications of SF3A3 mutations. However, recent studies have suggested that mutations in SF3A3 may be associated with various types of cancer, including breast, ovarian, and pancreatic cancer. Targeted drug discovery efforts for SF3A3 are still in the early stages, but there is potential for the development of drugs that target the splicing f…	GO:0000389 mRNA 3'-splice site recognition;GO:1903241 U2-type prespliceosome assembly;GO:0006376 mRNA splice site recognition		Predicted intracellular proteins	Nuclear speckles (Supported); Additional: Nucleoplasm	Phenethyl Isothiocyanate		(M5898)HALLMARK DNA REPAIR	0	0	0	0	0	1	0	0	1	0	0	0	0	0	0	0	0	0	0	0	1
25980	Q9Y312	1	25980	Gene_ID	H. sapiens	25980	H. sapiens	AAR2	AAR2 splicing factor	AAR2 is a gene that encodes a protein involved in mRNA splicing, which is the process of removing non-coding regions from RNA molecules to create functional proteins. It is the human homolog of the yeast A1-alpha2 repressin protein. The gene has multiple transcript variants due to alternative splicing, which is a mechanism that allows for the production of different protein isoforms from a single…	There is limited information available on the disease implications of AAR2. However, mutations in the gene have been associated with a rare genetic disorder called pontocerebellar hypoplasia type 5 (PCH5), which is characterized by underdevelopment of the brainstem and cerebellum. Targeted drug discovery efforts for AAR2 are also limited, as its function in humans is not yet fully understood. How…	GO:0000244 spliceosomal tri-snRNP complex assembly;GO:0000387 spliceosomal snRNP assembly;GO:0022618 protein-RNA complex assembly		Predicted intracellular proteins	Cytosol (Approved)				0	0	0	0	0	1	0	0	1	0	0	0	0	0	0	0	0	0	0	0	1
1665	O43143	1	1665	Gene_ID	H. sapiens	1665	H. sapiens	DHX15	DEAH-box helicase 15	DHX15 is a gene that encodes a protein called DEAH-box helicase 15, which is believed to be involved in the process of pre-mRNA splicing. This protein is an ATP-dependent RNA helicase, meaning that it uses energy from ATP molecules to unwind RNA molecules and facilitate their processing. Pre-mRNA splicing is a critical step in gene expression, where non-coding regions of RNA molecules are removed…	There is limited information available on the disease implications of DHX15 mutations. However, recent studies have suggested that mutations in DHX15 may be associated with developmental disorders such as intellectual disability and autism spectrum disorders. Targeted drug discovery efforts for DHX15 are still in the early stages, and there are currently no drugs on the market that specifically t…	GO:0140374 antiviral innate immune response;GO:0043279 response to alkaloid;GO:0043123 positive regulation of canonical NF-kappaB signal transduction		Enzymes; ENZYME proteins:Hydrolases; Predicted intracellular proteins	Nuclear speckles (Enhanced)			(M5926)HALLMARK MYC TARGETS V1	0	0	0	0	0	0	0	0	1	0	0	0	0	0	0	0	0	0	0	0	1
51329	Q66PJ3	1	51329	Gene_ID	H. sapiens	51329	H. sapiens	ARL6IP4	ADP ribosylation factor like GTPase 6 interacting protein 4	ARL6IP4 is a human gene that encodes for a protein called ADP ribosylation factor like GTPase 6 interacting protein 4. This protein is predicted to have identical protein binding activity and is believed to be involved in RNA splicing and mRNA processing. It is also predicted to be located in the nucleus. The function of ARL6IP4 is not yet fully understood, but it may play a role in regulating ge…	There is limited information available on the disease implications of ARL6IP4. However, recent studies have suggested that mutations in this gene may be associated with certain types of cancer, including breast cancer and lung adenocarcinoma. Targeted drug discovery efforts for ARL6IP4 are currently underway, with a focus on developing small molecule inhibitors that can selectively target the pro…	GO:0008380 RNA splicing;GO:0006397 mRNA processing;GO:0016071 mRNA metabolic process		Predicted intracellular proteins	Nucleoplasm (Approved); Additional: Mitochondria				0	0	0	0	0	0	0	0	1	0	0	0	0	0	0	0	0	0	0	0	1
284611	Q5T8I3	1	284611	Gene_ID	H. sapiens	284611	H. sapiens	EEIG2	EEIG family member 2	EEIG2 is a member of the EEIG family of genes, which are involved in the regulation of gene expression and cellular differentiation. The function of EEIG2 is not well understood, but it is thought to play a role in the development of the nervous system. It is expressed in a variety of tissues, including the brain, heart, and skeletal muscle. Mutations in the EEIG2 gene have been associated with a…	Mutations in the EEIG2 gene have been associated with autosomal recessive spastic ataxia of Charlevoix-Saguenay (ARSACS), a rare neurodegenerative disorder that primarily affects the cerebellum and spinal cord. There is currently no cure for ARSACS, and treatment is mainly supportive and focused on managing symptoms. However, research efforts are underway to identify potential drug targets for th…			Predicted intracellular proteins	Cytosol;Nucleoli (Approved)				0	0	0	0	0	0	0	0	0	0	0	0	0	0	0	0	0	0	0	0	1
9692	O15091	1	9692	Gene_ID	H. sapiens	9692	H. sapiens	PRORP	protein only RNase P catalytic subunit	PRORP is a human gene that encodes for a protein-only RNase P catalytic subunit. This gene is responsible for enabling ribonuclease P activity and is involved in the processing of mitochondrial tRNA 5'-end. PRORP is located in both the mitochondrion and nucleoplasm and is a part of the mitochondrial ribonuclease P complex. This gene plays an important role in the maintenance of mitochondrial func…	There is limited information available on the disease implications of PRORP mutations. However, recent studies have suggested that mutations in this gene may be associated with mitochondrial dysfunction and neurodegenerative disorders such as Parkinson's disease. Targeted drug discovery efforts for PRORP are still in the early stages, but there is potential for the development of drugs that can m…	GO:0097745 mitochondrial tRNA 5'-end processing;GO:0000964 mitochondrial RNA 5'-end processing;GO:0001682 tRNA 5'-leader removal		Enzymes; Disease related genes; Predicted intracellular proteins; ENZYME proteins:Hydrolases; Human disease related genes:Congenital disorders of metabolism:Mitochondrial diseases; Potential drug targets	Mitochondria (Supported); Additional: Nucleoplasm				0	0	0	0	0	0	0	0	0	0	0	0	0	0	0	0	0	0	0	0	1
4666	Q13765	1	4666	Gene_ID	H. sapiens	4666	H. sapiens	NACA	nascent polypeptide associated complex subunit alpha	The NACA gene encodes a protein that forms the nascent polypeptide-associated complex (NAC) with basic transcription factor 3 (BTF3). The NAC complex binds to newly synthesized proteins that lack a signal peptide motif, preventing mistranslocation to the endoplasmic reticulum. NACA is also an IgE autoantigen in atopic dermatitis patients. Alternative splicing results in multiple transcript varian…	There is limited information on the disease implications of the NACA gene. However, it has been identified as an IgE autoantigen in atopic dermatitis patients, suggesting a potential role in the development of this skin condition. There are currently no targeted drug discovery efforts specifically focused on NACA. However, drugs that target protein synthesis and folding pathways, such as chaperon…	GO:0006612 protein targeting to membrane;GO:0090150 establishment of protein localization to membrane;GO:0006605 protein targeting		Predicted intracellular proteins	Cytosol (Approved)		(M71)PID ILK PATHWAY		0	0	0	0	0	0	0	0	0	0	0	0	0	0	0	0	0	0	0	0	1
55421	Q53F19	1	55421	Gene_ID	H. sapiens	55421	H. sapiens	NCBP3	nuclear cap binding subunit 3	NCBP3, also known as nuclear cap binding subunit 3, is a gene that encodes a protein involved in binding to the 7-methylguanosine cap of RNA and mRNA. It is located in both the cytoplasm and nuclear speck and is involved in the defense response to viruses. This information is provided by the Alliance of Genome Resources as of April 2022.	There is limited information available on the disease implications of NCBP3. However, some studies have suggested that it may play a role in cancer development and progression. For example, one study found that NCBP3 expression was significantly upregulated in breast cancer tissues compared to normal tissues, and that higher expression levels were associated with poorer prognosis. As for targeted…	GO:0006408 snRNA export from nucleus;GO:0051030 snRNA transport;GO:0097064 ncRNA export from nucleus		Predicted intracellular proteins	Nuclear speckles (Approved)				0	0	1	0	0	0	0	0	1	0	0	0	0	0	0	0	0	0	0	0	1
