# Supplementary material for: The RNA-dependent association of phosphatidylinositol 4,5-bisphosphate with intrinsically disordered proteins contribute to nuclear compartmentalization
Source: PLoS Genet. 2024 Dec 2;20(12):e1011462. doi: 10.1371/journal.pgen.1011462 (PMC11668513; doi:10.1371/journal.pgen.1011462)
Supplement: S20 Table — (XLSX) [file pgen.1011462.s043.xlsx]

## Sheet: S20 Table
S20 Table. Gene ontology analysis of biological processes associated with RNA-dependent PIP2-associated (RDPA) proteome compared to Nuclear fraction proteins.
The functional analysis of the RNA-dependent PIP2-associated (RDPA) proteome with focus on biological processes was performed by the Metascape tool (http://metascape.org) using the default settings. As an input, all majority protein IDs were selected per protein group, resulting in the protein list of 183 proteins. The analysis was performed against Nuclear fraction proteins. The enriched functio…
GroupID	Category	Term	Description	LogP	Log(q-value)	Genes	Symbols	InTerm_InList
1_Summary	GO Biological Processes	GO:0006325	chromatin organization	-7.37726	-3.03236	2146,3015,3066,3068,4869,6015,6045,6046,6418,6829,6830,7913,8019,8479,9730,10360,10541,23028,23168,23186,23210,23411,23476,27336,51742,55677,56943,57680,57708,81611,84717,94239,646817	EZH2,H2AZ1,HDAC2,HDGF,NPM1,RING1,RNF2,BRD2,SET,SUPT5H,SUPT6H,DEK,BRD3,HIRIP3,DCAF1,NPM3,ANP32B,KDM1A,RTF1,RCOR1,JMJD6,SIRT1,BRD4,HTATSF1,ARID4B,IWS1,ENY2,CHD8,MIER1,ANP32E,HDGFL2,H2AZ2,SETSIP	33/-
1_Member	GO Biological Processes	GO:0006325	chromatin organization	-7.37726	-3.03236	2146,3015,3066,3068,4869,6015,6045,6046,6418,6829,6830,7913,8019,8479,9730,10360,10541,23028,23168,23186,23210,23411,23476,27336,51742,55677,56943,57680,57708,81611,84717,94239,646817	EZH2,H2AZ1,HDAC2,HDGF,NPM1,RING1,RNF2,BRD2,SET,SUPT5H,SUPT6H,DEK,BRD3,HIRIP3,DCAF1,NPM3,ANP32B,KDM1A,RTF1,RCOR1,JMJD6,SIRT1,BRD4,HTATSF1,ARID4B,IWS1,ENY2,CHD8,MIER1,ANP32E,HDGFL2,H2AZ2,SETSIP	33/241
1_Member	GO Biological Processes	GO:0006338	chromatin remodeling	-4.99194	-1.64343	2146,3015,3066,3068,4869,6015,6045,6046,6418,6829,6830,7913,9730,10360,10541,23028,23210,23411,51742,55677,57680,57708,84717,94239,646817	EZH2,H2AZ1,HDAC2,HDGF,NPM1,RING1,RNF2,BRD2,SET,SUPT5H,SUPT6H,DEK,DCAF1,NPM3,ANP32B,KDM1A,JMJD6,SIRT1,ARID4B,IWS1,CHD8,MIER1,HDGFL2,H2AZ2,SETSIP	25/198
2_Summary	CORUM	CORUM:59	AP3 adaptor complex	-6.53671	-2.79386	1176,8546,8943,10239,26985,3105,6046,23476,1191	AP3S1,AP3B1,AP3D1,AP3S2,AP3M1,HLA-A,BRD2,BRD4,CLU	9/-
2_Member	CORUM	CORUM:59	AP3 adaptor complex	-6.53671	-2.79386	1176,8546,8943,10239,26985	AP3S1,AP3B1,AP3D1,AP3S2,AP3M1	5/5
2_Member	GO Biological Processes	GO:0035652	clathrin-coated vesicle cargo loading	-6.53671	-2.79386	1176,8546,8943,10239,26985	AP3S1,AP3B1,AP3D1,AP3S2,AP3M1	5/5
2_Member	GO Biological Processes	GO:0035654	clathrin-coated vesicle cargo loading, AP-3-mediated	-6.53671	-2.79386	1176,8546,8943,10239,26985	AP3S1,AP3B1,AP3D1,AP3S2,AP3M1	5/5
2_Member	CORUM	CORUM:652	AP3-BLOC1 complex	-4.84221	-1.64343	1176,8546,8943,10239,26985	AP3S1,AP3B1,AP3D1,AP3S2,AP3M1	5/8
2_Member	GO Biological Processes	GO:0048490	anterograde synaptic vesicle transport	-4.84221	-1.64343	1176,8546,8943,10239,26985	AP3S1,AP3B1,AP3D1,AP3S2,AP3M1	5/8
2_Member	GO Biological Processes	GO:0099514	synaptic vesicle cytoskeletal transport	-4.84221	-1.64343	1176,8546,8943,10239,26985	AP3S1,AP3B1,AP3D1,AP3S2,AP3M1	5/8
2_Member	GO Biological Processes	GO:0099517	synaptic vesicle transport along microtubule	-4.84221	-1.64343	1176,8546,8943,10239,26985	AP3S1,AP3B1,AP3D1,AP3S2,AP3M1	5/8
2_Member	GO Biological Processes	GO:0016183	synaptic vesicle coating	-3.91506	-1.01731	1176,8943,10239	AP3S1,AP3D1,AP3S2	3/3
2_Member	GO Biological Processes	GO:0047496	vesicle transport along microtubule	-3.763	-0.895216	1176,8546,8943,10239,26985	AP3S1,AP3B1,AP3D1,AP3S2,AP3M1	5/12
2_Member	GO Biological Processes	GO:0060155	platelet dense granule organization	-3.763	-0.895216	1176,8546,8943,10239,26985	AP3S1,AP3B1,AP3D1,AP3S2,AP3M1	5/12
2_Member	GO Biological Processes	GO:1903232	melanosome assembly	-3.56993	-0.756505	1176,8546,8943,10239,26985	AP3S1,AP3B1,AP3D1,AP3S2,AP3M1	5/13
2_Member	GO Biological Processes	GO:0046635	positive regulation of alpha-beta T cell activation	-3.39581	-0.68745	3105,6046,8546,8943,23476	HLA-A,BRD2,AP3B1,AP3D1,BRD4	5/14
2_Member	GO Biological Processes	GO:0099518	vesicle cytoskeletal trafficking	-3.23747	-0.616838	1176,8546,8943,10239,26985	AP3S1,AP3B1,AP3D1,AP3S2,AP3M1	5/15
2_Member	GO Biological Processes	GO:0032438	melanosome organization	-3.09246	-0.532892	1176,8546,8943,10239,26985	AP3S1,AP3B1,AP3D1,AP3S2,AP3M1	5/16
2_Member	GO Biological Processes	GO:0033363	secretory granule organization	-3.09246	-0.532892	1176,8546,8943,10239,26985	AP3S1,AP3B1,AP3D1,AP3S2,AP3M1	5/16
2_Member	GO Biological Processes	GO:0048489	synaptic vesicle transport	-3.09246	-0.532892	1176,8546,8943,10239,26985	AP3S1,AP3B1,AP3D1,AP3S2,AP3M1	5/16
2_Member	GO Biological Processes	GO:0048753	pigment granule organization	-3.09246	-0.532892	1176,8546,8943,10239,26985	AP3S1,AP3B1,AP3D1,AP3S2,AP3M1	5/16
2_Member	GO Biological Processes	GO:0046638	positive regulation of alpha-beta T cell differentiation	-3.00577	-0.532069	6046,8546,8943,23476	BRD2,AP3B1,AP3D1,BRD4	4/10
2_Member	GO Biological Processes	GO:0008089	anterograde axonal transport	-2.9589	-0.532069	1176,8546,8943,10239,26985	AP3S1,AP3B1,AP3D1,AP3S2,AP3M1	5/17
2_Member	GO Biological Processes	GO:0097479	synaptic vesicle localization	-2.9589	-0.532069	1176,8546,8943,10239,26985	AP3S1,AP3B1,AP3D1,AP3S2,AP3M1	5/17
2_Member	GO Biological Processes	GO:0016185	synaptic vesicle budding from presynaptic endocytic zone membrane	-2.94755	-0.532069	1176,8943,10239	AP3S1,AP3D1,AP3S2	3/5
2_Member	GO Biological Processes	GO:0046634	regulation of alpha-beta T cell activation	-2.7203	-0.367027	3105,6046,8546,8943,23476	HLA-A,BRD2,AP3B1,AP3D1,BRD4	5/19
2_Member	GO Biological Processes	GO:0070142	synaptic vesicle budding	-2.66271	-0.367027	1176,8943,10239	AP3S1,AP3D1,AP3S2	3/6
2_Member	GO Biological Processes	GO:0046637	regulation of alpha-beta T cell differentiation	-2.52495	-0.264544	6046,8546,8943,23476	BRD2,AP3B1,AP3D1,BRD4	4/13
2_Member	GO Biological Processes	GO:0035459	vesicle cargo loading	-2.51254	-0.264544	1176,8546,8943,10239,26985	AP3S1,AP3B1,AP3D1,AP3S2,AP3M1	5/21
2_Member	GO Biological Processes	GO:0098930	axonal transport	-2.51254	-0.264544	1176,8546,8943,10239,26985	AP3S1,AP3B1,AP3D1,AP3S2,AP3M1	5/21
2_Member	GO Biological Processes	GO:0033059	cellular pigmentation	-2.3293	-0.133612	1176,8546,8943,10239,26985	AP3S1,AP3B1,AP3D1,AP3S2,AP3M1	5/23
2_Member	GO Biological Processes	GO:0008088	axo-dendritic transport	-2.09079	0	1176,8546,8943,10239,26985	AP3S1,AP3B1,AP3D1,AP3S2,AP3M1	5/26
2_Member	GO Biological Processes	GO:0006896	Golgi to vacuole transport	-2.08779	0	1176,8943,10239	AP3S1,AP3D1,AP3S2	3/9
2_Member	GO Biological Processes	GO:0006623	protein targeting to vacuole	-2.07065	0	1191,8546,8943,26985	CLU,AP3B1,AP3D1,AP3M1	4/17
3_Summary	GO Biological Processes	GO:0006368	transcription elongation by RNA polymerase II	-6.1918	-2.54587	2962,2963,6829,6830,8178,22936,23168,55677,56943,85403,2960,2961,4298,27125,6949,7913,8546,10360,10921,10923,51742,55090,55421,80298,2146,23476,5478,5903	GTF2F1,GTF2F2,SUPT5H,SUPT6H,ELL,ELL2,RTF1,IWS1,ENY2,EAF1,GTF2E1,GTF2E2,MLLT1,AFF4,TCOF1,DEK,AP3B1,NPM3,RNPS1,SUB1,ARID4B,MED9,NCBP3,MTERF2,EZH2,BRD4,PPIA,RANBP2	28/-
3_Member	GO Biological Processes	GO:0006368	transcription elongation by RNA polymerase II	-6.1918	-2.54587	2962,2963,6829,6830,8178,22936,23168,55677,56943,85403	GTF2F1,GTF2F2,SUPT5H,SUPT6H,ELL,ELL2,RTF1,IWS1,ENY2,EAF1	10/29
3_Member	GO Biological Processes	GO:0006354	DNA-templated transcription elongation	-5.74077	-2.17402	2962,2963,6829,6830,8178,22936,23168,55677,56943,85403	GTF2F1,GTF2F2,SUPT5H,SUPT6H,ELL,ELL2,RTF1,IWS1,ENY2,EAF1	10/32
3_Member	Reactome Gene Sets	R-HSA-674695	RNA Polymerase II Pre-transcription Events	-5.42898	-1.92917	2960,2961,2962,2963,4298,6829,6830,8178,23168,27125,55677,85403	GTF2E1,GTF2E2,GTF2F1,GTF2F2,MLLT1,SUPT5H,SUPT6H,ELL,RTF1,AFF4,IWS1,EAF1	12/50
3_Member	CORUM	CORUM:6084	AFF4 super elongation complex (SEC)	-5.2503	-1.80848	4298,8178,22936,27125,85403	MLLT1,ELL,ELL2,AFF4,EAF1	5/7
3_Member	GO Biological Processes	GO:0006351	DNA-templated transcription	-4.77436	-1.60555	2960,2961,2962,2963,6829,6830,6949,7913,8178,8546,10360,10921,10923,22936,23168,51742,55090,55421,55677,56943,80298,85403	GTF2E1,GTF2E2,GTF2F1,GTF2F2,SUPT5H,SUPT6H,TCOF1,DEK,ELL,AP3B1,NPM3,RNPS1,SUB1,ELL2,RTF1,ARID4B,MED9,NCBP3,IWS1,ENY2,MTERF2,EAF1	22/166
3_Member	Reactome Gene Sets	R-HSA-112382	Formation of RNA Pol II elongation complex	-4.67136	-1.58173	2962,2963,4298,6829,6830,8178,23168,27125,55677,85403	GTF2F1,GTF2F2,MLLT1,SUPT5H,SUPT6H,ELL,RTF1,AFF4,IWS1,EAF1	10/41
3_Member	Reactome Gene Sets	R-HSA-75955	RNA Polymerase II Transcription Elongation	-4.67136	-1.58173	2962,2963,4298,6829,6830,8178,23168,27125,55677,85403	GTF2F1,GTF2F2,MLLT1,SUPT5H,SUPT6H,ELL,RTF1,AFF4,IWS1,EAF1	10/41
3_Member	GO Biological Processes	GO:0032774	RNA biosynthetic process	-4.52663	-1.47595	2960,2961,2962,2963,6829,6830,6949,7913,8178,8546,10360,10921,10923,22936,23168,51742,55090,55421,55677,56943,80298,85403	GTF2E1,GTF2E2,GTF2F1,GTF2F2,SUPT5H,SUPT6H,TCOF1,DEK,ELL,AP3B1,NPM3,RNPS1,SUB1,ELL2,RTF1,ARID4B,MED9,NCBP3,IWS1,ENY2,MTERF2,EAF1	22/172
3_Member	GO Biological Processes	GO:0006366	transcription by RNA polymerase II	-4.47201	-1.44932	2960,2961,2962,2963,6829,6830,7913,8178,8546,10923,22936,23168,51742,55090,55421,55677,56943,85403	GTF2E1,GTF2E2,GTF2F1,GTF2F2,SUPT5H,SUPT6H,DEK,ELL,AP3B1,SUB1,ELL2,RTF1,ARID4B,MED9,NCBP3,IWS1,ENY2,EAF1	18/125
3_Member	GO Biological Processes	GO:0034243	regulation of transcription elongation by RNA polymerase II	-3.1168	-0.532892	2146,2962,6829,6830,8178,22936,23476,55090,85403	EZH2,GTF2F1,SUPT5H,SUPT6H,ELL,ELL2,BRD4,MED9,EAF1	9/51
3_Member	GO Biological Processes	GO:0032786	positive regulation of DNA-templated transcription, elongation	-2.85782	-0.457405	2962,6829,6830,8178,22936,23476,55090	GTF2F1,SUPT5H,SUPT6H,ELL,ELL2,BRD4,MED9	7/35
3_Member	KEGG Pathway	hsa03250	Viral life cycle - HIV-1	-2.85782	-0.457405	4298,5478,5903,6829,8178,22936,27125	MLLT1,PPIA,RANBP2,SUPT5H,ELL,ELL2,AFF4	7/35
3_Member	GO Biological Processes	GO:0032968	positive regulation of transcription elongation by RNA polymerase II	-2.67527	-0.367027	2962,6830,8178,22936,23476,55090	GTF2F1,SUPT6H,ELL,ELL2,BRD4,MED9	6/28
3_Member	GO Biological Processes	GO:0032784	regulation of DNA-templated transcription elongation	-2.59845	-0.310453	2146,2962,6829,6830,8178,22936,23476,55090,85403	EZH2,GTF2F1,SUPT5H,SUPT6H,ELL,ELL2,BRD4,MED9,EAF1	9/60
3_Member	GO Biological Processes	GO:0140673	transcription elongation-coupled chromatin remodeling	-2.43582	-0.218026	6829,6830,55677	SUPT5H,SUPT6H,IWS1	3/7
4_Summary	GO Biological Processes	GO:0002475	antigen processing and presentation via MHC class Ib	-4.84221	-1.64343	3105,3106,3107,8546,8943,3066,9775,23411,5321,6046,6830,23476,708,1191,8891,8893,10084,10211,960,5371,1459,3015,5682,5684,5692	HLA-A,HLA-B,HLA-C,AP3B1,AP3D1,HDAC2,EIF4A3,SIRT1,PLA2G4A,BRD2,SUPT6H,BRD4,C1QBP,CLU,EIF2B3,EIF2B5,PQBP1,FLOT1,CD44,PML,CSNK2A2,H2AZ1,PSMA1,PSMA3,PSMB4	25/-
4_Member	GO Biological Processes	GO:0002475	antigen processing and presentation via MHC class Ib	-4.84221	-1.64343	3105,3106,3107,8546,8943	HLA-A,HLA-B,HLA-C,AP3B1,AP3D1	5/8
4_Member	WikiPathways	WP5362	TAR syndrome	-3.65491	-0.815157	3066,3105,3106,3107,9775,23411	HDAC2,HLA-A,HLA-B,HLA-C,EIF4A3,SIRT1	6/19
4_Member	GO Biological Processes	GO:0002819	regulation of adaptive immune response	-3.62083	-0.794437	3105,3106,3107,5321,6046,6830,23411,23476	HLA-A,HLA-B,HLA-C,PLA2G4A,BRD2,SUPT6H,SIRT1,BRD4	8/35
4_Member	GO Biological Processes	GO:0002821	positive regulation of adaptive immune response	-3.48346	-0.68745	3105,3106,3107,5321,6046,23411,23476	HLA-A,HLA-B,HLA-C,PLA2G4A,BRD2,SIRT1,BRD4	7/28
4_Member	GO Biological Processes	GO:0002486	antigen processing and presentation of endogenous peptide antigen via MHC class I via ER pathway, TAP-independent	-3.32927	-0.68745	3105,3106,3107	HLA-A,HLA-B,HLA-C	3/4
4_Member	KEGG Pathway	hsa05320	Autoimmune thyroid disease	-3.32927	-0.68745	3105,3106,3107	HLA-A,HLA-B,HLA-C	3/4
4_Member	KEGG Pathway	hsa05330	Allograft rejection	-3.32927	-0.68745	3105,3106,3107	HLA-A,HLA-B,HLA-C	3/4
4_Member	KEGG Pathway	hsa05332	Graft-versus-host disease	-3.32927	-0.68745	3105,3106,3107	HLA-A,HLA-B,HLA-C	3/4
4_Member	GO Biological Processes	GO:0002822	regulation of adaptive immune response based on somatic recombination of immune receptors built from immunoglobulin superfamily domains	-3.01815	-0.532069	3105,3106,3107,5321,6046,6830,23476	HLA-A,HLA-B,HLA-C,PLA2G4A,BRD2,SUPT6H,BRD4	7/33
4_Member	GO Biological Processes	GO:0002476	antigen processing and presentation of endogenous peptide antigen via MHC class Ib	-2.94755	-0.532069	3105,3106,3107	HLA-A,HLA-B,HLA-C	3/5
4_Member	GO Biological Processes	GO:0002484	antigen processing and presentation of endogenous peptide antigen via MHC class I via ER pathway	-2.94755	-0.532069	3105,3106,3107	HLA-A,HLA-B,HLA-C	3/5
4_Member	KEGG Pathway	hsa04940	Type I diabetes mellitus	-2.94755	-0.532069	3105,3106,3107	HLA-A,HLA-B,HLA-C	3/5
4_Member	GO Biological Processes	GO:0002824	positive regulation of adaptive immune response based on somatic recombination of immune receptors built from immunoglobulin superfamily domains	-2.76196	-0.385545	3105,3106,3107,5321,6046,23476	HLA-A,HLA-B,HLA-C,PLA2G4A,BRD2,BRD4	6/27
4_Member	GO Biological Processes	GO:0002428	antigen processing and presentation of peptide antigen via MHC class Ib	-2.66271	-0.367027	3105,3106,3107	HLA-A,HLA-B,HLA-C	3/6
4_Member	Reactome Gene Sets	R-HSA-1236977	Endosomal/Vacuolar pathway	-2.66271	-0.367027	3105,3106,3107	HLA-A,HLA-B,HLA-C	3/6
4_Member	GO Biological Processes	GO:0050778	positive regulation of immune response	-2.58451	-0.302033	708,1191,3105,3106,3107,5321,6046,8546,8891,8893,10084,10211,23411,23476	C1QBP,CLU,HLA-A,HLA-B,HLA-C,PLA2G4A,BRD2,AP3B1,EIF2B3,EIF2B5,PQBP1,FLOT1,SIRT1,BRD4	14/122
4_Member	Reactome Gene Sets	R-HSA-877300	Interferon gamma signaling	-2.41817	-0.203598	960,3105,3106,3107,5371	CD44,HLA-A,HLA-B,HLA-C,PML	5/22
4_Member	WikiPathways	WP2328	Allograft rejection	-2.27817	-0.0976205	1459,3105,3106,3107	CSNK2A2,HLA-A,HLA-B,HLA-C	4/15
4_Member	GO Biological Processes	GO:0002697	regulation of immune effector process	-2.09109	0	708,3105,3106,3107,6046,6830,23411,23476	C1QBP,HLA-A,HLA-B,HLA-C,BRD2,SUPT6H,SIRT1,BRD4	8/59
4_Member	WikiPathways	WP183	Proteasome degradation	-2.05577	0	3015,3105,3106,3107,5682,5684,5692	H2AZ1,HLA-A,HLA-B,HLA-C,PSMA1,PSMA3,PSMB4	7/48
5_Summary	WikiPathways	WP4336	ncRNAs involved in Wnt signaling in hepatocellular carcinoma	-4.74461	-1.60383	1457,1459,1460,2146,57680,283106,6015,6045,5321,5371,5478,5479,5903,5905,9360,10105,23210,23411,960,6513,6520,2782	CSNK2A1,CSNK2A2,CSNK2B,EZH2,CHD8,CSNK2A3,RING1,RNF2,PLA2G4A,PML,PPIA,PPIB,RANBP2,RANGAP1,PPIG,PPIF,JMJD6,SIRT1,CD44,SLC2A1,SLC3A2,GNB1	22/-
5_Member	WikiPathways	WP4336	ncRNAs involved in Wnt signaling in hepatocellular carcinoma	-4.74461	-1.60383	1457,1459,1460,2146,57680,283106	CSNK2A1,CSNK2A2,CSNK2B,EZH2,CHD8,CSNK2A3	6/13
5_Member	WikiPathways	WP4258	lncRNA in canonical Wnt signaling and colorectal cancer	-4.51982	-1.47595	1457,1459,1460,2146,57680,283106	CSNK2A1,CSNK2A2,CSNK2B,EZH2,CHD8,CSNK2A3	6/14
5_Member	CORUM	CORUM:2720	Casein kinase II (beta-dimer, alpha, alpha')	-3.91506	-1.01731	1457,1459,1460	CSNK2A1,CSNK2A2,CSNK2B	3/3
5_Member	CORUM	CORUM:5224	Casein kinase II (beta-dimer, alpha, alpha')	-3.91506	-1.01731	1457,1459,1460	CSNK2A1,CSNK2A2,CSNK2B	3/3
5_Member	Reactome Gene Sets	R-HSA-201688	WNT mediated activation of DVL	-3.91506	-1.01731	1457,1459,1460	CSNK2A1,CSNK2A2,CSNK2B	3/3
5_Member	CORUM	CORUM:2719	Casein kinase II-HMG1 complex	-3.32927	-0.68745	1457,1459,1460	CSNK2A1,CSNK2A2,CSNK2B	3/4
5_Member	Canonical Pathways	M26	PID NFKAPPAB ATYPICAL PATHWAY	-3.32927	-0.68745	1457,1459,1460	CSNK2A1,CSNK2A2,CSNK2B	3/4
5_Member	CORUM	CORUM:938	FACT complex, UV-activated	-2.94755	-0.532069	1457,1459,1460	CSNK2A1,CSNK2A2,CSNK2B	3/5
5_Member	Reactome Gene Sets	R-HSA-8939243	RUNX1 interacts with co-factors whose precise effect on RUNX1 targets is not known	-2.83526	-0.445477	1457,1459,1460,6015,6045	CSNK2A1,CSNK2A2,CSNK2B,RING1,RNF2	5/18
5_Member	Canonical Pathways	M229	PID P38 ALPHA BETA DOWNSTREAM PATHWAY	-2.82659	-0.445477	1457,1459,1460,5321	CSNK2A1,CSNK2A2,CSNK2B,PLA2G4A	4/11
5_Member	KEGG Pathway	hsa04064	NF-kappa B signaling pathway	-2.66759	-0.367027	1457,1459,1460,283106	CSNK2A1,CSNK2A2,CSNK2B,CSNK2A3	4/12
5_Member	Canonical Pathways	M42	PID DNA PK PATHWAY	-2.66271	-0.367027	1457,1459,1460	CSNK2A1,CSNK2A2,CSNK2B	3/6
5_Member	Reactome Gene Sets	R-HSA-1483191	Synthesis of PC	-2.66271	-0.367027	1457,1459,1460	CSNK2A1,CSNK2A2,CSNK2B	3/6
5_Member	Reactome Gene Sets	R-HSA-8934903	Receptor Mediated Mitophagy	-2.66271	-0.367027	1457,1459,1460	CSNK2A1,CSNK2A2,CSNK2B	3/6
5_Member	WikiPathways	WP428	Wnt signaling	-2.51254	-0.264544	1457,1459,1460,57680,283106	CSNK2A1,CSNK2A2,CSNK2B,CHD8,CSNK2A3	5/21
5_Member	GO Biological Processes	GO:0018193	peptidyl-amino acid modification	-2.34389	-0.142003	1457,1459,1460,5371,5478,5479,5903,5905,9360,10105,23210,23411,283106	CSNK2A1,CSNK2A2,CSNK2B,PML,PPIA,PPIB,RANBP2,RANGAP1,PPIG,PPIF,JMJD6,SIRT1,CSNK2A3	13/116
5_Member	GO Biological Processes	GO:0018107	peptidyl-threonine phosphorylation	-2.27817	-0.0976205	1457,1459,1460,283106	CSNK2A1,CSNK2A2,CSNK2B,CSNK2A3	4/15
5_Member	WikiPathways	WP5087	Pleural mesothelioma	-2.26623	-0.0886418	960,1457,1459,1460,2146,6015,6045,6513,6520,57680,283106	CD44,CSNK2A1,CSNK2A2,CSNK2B,EZH2,RING1,RNF2,SLC2A1,SLC3A2,CHD8,CSNK2A3	11/92
5_Member	GO Biological Processes	GO:0018210	peptidyl-threonine modification	-2.17021	-0.0212068	1457,1459,1460,283106	CSNK2A1,CSNK2A2,CSNK2B,CSNK2A3	4/16
5_Member	KEGG Pathway	hsa04310	Wnt signaling pathway	-2.10552	0	1457,1459,1460,23411,57680,283106	CSNK2A1,CSNK2A2,CSNK2B,SIRT1,CHD8,CSNK2A3	6/36
5_Member	Reactome Gene Sets	R-HSA-6814122	Cooperation of PDCL (PhLP1) and TRiC/CCT in G-protein beta folding	-2.07065	0	1457,1459,1460,2782	CSNK2A1,CSNK2A2,CSNK2B,GNB1	4/17
6_Summary	GO Biological Processes	GO:0022613	ribonucleoprotein complex biogenesis	-4.02256	-1.02008	708,1207,1964,3646,4869,6125,6169,8161,8663,8664,9221,9669,9775,9879,10360,10594,10728,10946,23020,23246,25980,27042,27043,27336,51602,51729,54853,387338,728689	C1QBP,CLNS1A,EIF1AX,EIF3E,NPM1,RPL5,RPL38,COIL,EIF3C,EIF3D,NOLC1,EIF5B,EIF4A3,DDX46,NPM3,PRPF8,PTGES3,SF3A3,SNRNP200,BOP1,AAR2,UTP25,PELP1,HTATSF1,NOP58,WBP11,WDR55,NSUN4,EIF3CL	29/-
6_Member	GO Biological Processes	GO:0022613	ribonucleoprotein complex biogenesis	-4.02256	-1.02008	708,1207,1964,3646,4869,6125,6169,8161,8663,8664,9221,9669,9775,9879,10360,10594,10728,10946,23020,23246,25980,27042,27043,27336,51602,51729,54853,387338,728689	C1QBP,CLNS1A,EIF1AX,EIF3E,NPM1,RPL5,RPL38,COIL,EIF3C,EIF3D,NOLC1,EIF5B,EIF4A3,DDX46,NPM3,PRPF8,PTGES3,SF3A3,SNRNP200,BOP1,AAR2,UTP25,PELP1,HTATSF1,NOP58,WBP11,WDR55,NSUN4,EIF3CL	29/281
6_Member	GO Biological Processes	GO:0022618	protein-RNA complex assembly	-2.58248	-0.302033	1207,3646,6125,6169,8161,8663,8664,9879,10594,10728,10946,23020,23246,25980,27336,728689	CLNS1A,EIF3E,RPL5,RPL38,COIL,EIF3C,EIF3D,DDX46,PRPF8,PTGES3,SF3A3,SNRNP200,BOP1,AAR2,HTATSF1,EIF3CL	16/149
6_Member	GO Biological Processes	GO:0071826	protein-RNA complex organization	-2.38043	-0.175411	1207,3646,6125,6169,8161,8663,8664,9879,10594,10728,10946,23020,23246,25980,27336,728689	CLNS1A,EIF3E,RPL5,RPL38,COIL,EIF3C,EIF3D,DDX46,PRPF8,PTGES3,SF3A3,SNRNP200,BOP1,AAR2,HTATSF1,EIF3CL	16/156
7_Summary	GO Biological Processes	GO:0070837	dehydroascorbic acid transport	-3.91506	-1.01731	6513,6515,144195,682,801,6520,6542,23382,476,483	SLC2A1,SLC2A3,SLC2A14,BSG,CALM1,SLC3A2,SLC7A2,AHCYL2,ATP1A1,ATP1B3	10/-
7_Member	GO Biological Processes	GO:0070837	dehydroascorbic acid transport	-3.91506	-1.01731	6513,6515,144195	SLC2A1,SLC2A3,SLC2A14	3/3
7_Member	Reactome Gene Sets	R-HSA-189200	Cellular hexose transport	-3.91506	-1.01731	6513,6515,144195	SLC2A1,SLC2A3,SLC2A14	3/3
7_Member	Reactome Gene Sets	R-HSA-425407	SLC-mediated transmembrane transport	-3.05075	-0.532069	682,801,6513,6515,6520,6542,23382,144195	BSG,CALM1,SLC2A1,SLC2A3,SLC3A2,SLC7A2,AHCYL2,SLC2A14	8/42
7_Member	GO Biological Processes	GO:0008645	hexose transmembrane transport	-2.94755	-0.532069	6513,6515,144195	SLC2A1,SLC2A3,SLC2A14	3/5
7_Member	GO Biological Processes	GO:0015749	monosaccharide transmembrane transport	-2.94755	-0.532069	6513,6515,144195	SLC2A1,SLC2A3,SLC2A14	3/5
7_Member	GO Biological Processes	GO:0034219	carbohydrate transmembrane transport	-2.94755	-0.532069	6513,6515,144195	SLC2A1,SLC2A3,SLC2A14	3/5
7_Member	GO Biological Processes	GO:0046323	glucose import	-2.94755	-0.532069	6513,6515,144195	SLC2A1,SLC2A3,SLC2A14	3/5
7_Member	GO Biological Processes	GO:1904659	glucose transmembrane transport	-2.94755	-0.532069	6513,6515,144195	SLC2A1,SLC2A3,SLC2A14	3/5
7_Member	GO Biological Processes	GO:0098739	import across plasma membrane	-2.67527	-0.367027	476,483,6513,6515,6520,6542	ATP1A1,ATP1B3,SLC2A1,SLC2A3,SLC3A2,SLC7A2	6/28
7_Member	GO Biological Processes	GO:0051180	vitamin transport	-2.66271	-0.367027	6513,6515,144195	SLC2A1,SLC2A3,SLC2A14	3/6
7_Member	GO Biological Processes	GO:0008643	carbohydrate transport	-2.08779	0	6513,6515,144195	SLC2A1,SLC2A3,SLC2A14	3/9
8_Summary	Reactome Gene Sets	R-HSA-6807070	PTEN Regulation	-3.73295	-0.879412	1457,1459,1460,2146,3066,5371,5682,5684,5692,6015,6045,23028,23186,801,10768,476,483,10728,23476,51742	CSNK2A1,CSNK2A2,CSNK2B,EZH2,HDAC2,PML,PSMA1,PSMA3,PSMB4,RING1,RNF2,KDM1A,RCOR1,CALM1,AHCYL1,ATP1A1,ATP1B3,PTGES3,BRD4,ARID4B	20/-
8_Member	Reactome Gene Sets	R-HSA-6807070	PTEN Regulation	-3.73295	-0.879412	1457,1459,1460,2146,3066,5371,5682,5684,5692,6015,6045,23028,23186	CSNK2A1,CSNK2A2,CSNK2B,EZH2,HDAC2,PML,PSMA1,PSMA3,PSMB4,RING1,RNF2,KDM1A,RCOR1	13/83
8_Member	Reactome Gene Sets	R-HSA-9006925	Intracellular signaling by second messengers	-3.44776	-0.68745	801,1457,1459,1460,2146,3066,5371,5682,5684,5692,6015,6045,10768,23028,23186	CALM1,CSNK2A1,CSNK2A2,CSNK2B,EZH2,HDAC2,PML,PSMA1,PSMA3,PSMB4,RING1,RNF2,AHCYL1,KDM1A,RCOR1	15/112
8_Member	Reactome Gene Sets	R-HSA-9679191	Potential therapeutics for SARS	-3.05075	-0.532069	476,483,3066,10728,23028,23186,23476,51742	ATP1A1,ATP1B3,HDAC2,PTGES3,KDM1A,RCOR1,BRD4,ARID4B	8/42
8_Member	Reactome Gene Sets	R-HSA-1257604	PIP3 activates AKT signaling	-2.96986	-0.532069	1457,1459,1460,2146,3066,5371,5682,5684,5692,6015,6045,23028,23186	CSNK2A1,CSNK2A2,CSNK2B,EZH2,HDAC2,PML,PSMA1,PSMA3,PSMB4,RING1,RNF2,KDM1A,RCOR1	13/99
8_Member	CORUM	CORUM:620	CoREST-HDAC complex	-2.94755	-0.532069	3066,23028,23186	HDAC2,KDM1A,RCOR1	3/5
8_Member	CORUM	CORUM:636	BHC complex	-2.94755	-0.532069	3066,23028,23186	HDAC2,KDM1A,RCOR1	3/5
8_Member	CORUM	CORUM:871	BRAF53-BRCA2 complex	-2.94755	-0.532069	3066,23028,23186	HDAC2,KDM1A,RCOR1	3/5
8_Member	CORUM	CORUM:1492	BHC110 complex	-2.66271	-0.367027	3066,23028,23186	HDAC2,KDM1A,RCOR1	3/6
8_Member	CORUM	CORUM:643	CtBP core complex	-2.66271	-0.367027	3066,23028,23186	HDAC2,KDM1A,RCOR1	3/6
8_Member	Reactome Gene Sets	R-HSA-8943724	Regulation of PTEN gene transcription	-2.51373	-0.264544	2146,3066,6015,6045,23028,23186	EZH2,HDAC2,RING1,RNF2,KDM1A,RCOR1	6/30
8_Member	CORUM	CORUM:633	anti-BHC110 complex	-2.43582	-0.218026	3066,23028,23186	HDAC2,KDM1A,RCOR1	3/7
8_Member	CORUM	CORUM:642	CtBP complex	-2.43582	-0.218026	3066,23028,23186	HDAC2,KDM1A,RCOR1	3/7
8_Member	KEGG Pathway	hsa03083	Polycomb repressive complex	-2.3293	-0.133612	1460,2146,3066,6015,6045	CSNK2B,EZH2,HDAC2,RING1,RNF2	5/23
9_Summary	Reactome Gene Sets	R-HSA-72163	mRNA Splicing - Major Pathway	-3.35724	-0.68745	1665,2962,2963,5411,9343,9360,9775,9879,10084,10283,10594,10921,10946,22985,23020,23524,27336,51428,51729,55100,57703,708,1207,6830,8161,9406,23210,25980,51329,55677,55421,57680,92906,3646,8546,5496,5903	DHX15,GTF2F1,GTF2F2,PNN,EFTUD2,PPIG,EIF4A3,DDX46,PQBP1,CWC27,PRPF8,RNPS1,SF3A3,ACIN1,SNRNP200,SRRM2,HTATSF1,DDX41,WBP11,WDR70,CWC22,C1QBP,CLNS1A,SUPT6H,COIL,ZRANB2,JMJD6,AAR2,ARL6IP4,IWS1,NCBP3,CHD8,HNRNPLL,EIF3E,AP3B1,PPM1G,RANBP2	37/-
9_Member	Reactome Gene Sets	R-HSA-72163	mRNA Splicing - Major Pathway	-3.35724	-0.68745	1665,2962,2963,5411,9343,9360,9775,9879,10084,10283,10594,10921,10946,22985,23020,23524,27336,51428,51729,55100,57703	DHX15,GTF2F1,GTF2F2,PNN,EFTUD2,PPIG,EIF4A3,DDX46,PQBP1,CWC27,PRPF8,RNPS1,SF3A3,ACIN1,SNRNP200,SRRM2,HTATSF1,DDX41,WBP11,WDR70,CWC22	21/192
9_Member	GO Biological Processes	GO:0008380	RNA splicing	-3.28159	-0.652688	708,1207,1665,5411,6830,8161,9343,9360,9406,9775,9879,10084,10283,10594,10921,10946,22985,23020,23210,23524,25980,27336,51329,51428,51729,55677,57703	C1QBP,CLNS1A,DHX15,PNN,SUPT6H,COIL,EFTUD2,PPIG,ZRANB2,EIF4A3,DDX46,PQBP1,CWC27,PRPF8,RNPS1,SF3A3,ACIN1,SNRNP200,JMJD6,SRRM2,AAR2,HTATSF1,ARL6IP4,DDX41,WBP11,IWS1,CWC22	27/280
9_Member	GO Biological Processes	GO:0006397	mRNA processing	-3.22806	-0.615553	708,1207,1665,5411,6830,8161,9343,9406,9775,9879,10084,10283,10594,10921,10946,22985,23020,23210,23524,25980,27336,51329,51428,51729,55421,55677,57680,57703,92906	C1QBP,CLNS1A,DHX15,PNN,SUPT6H,COIL,EFTUD2,ZRANB2,EIF4A3,DDX46,PQBP1,CWC27,PRPF8,RNPS1,SF3A3,ACIN1,SNRNP200,JMJD6,SRRM2,AAR2,HTATSF1,ARL6IP4,DDX41,WBP11,NCBP3,IWS1,CHD8,CWC22,HNRNPLL	29/312
9_Member	Reactome Gene Sets	R-HSA-72172	mRNA Splicing	-3.20566	-0.608945	1665,2962,2963,5411,9343,9360,9775,9879,10084,10283,10594,10921,10946,22985,23020,23524,27336,51428,51729,55100,57703	DHX15,GTF2F1,GTF2F2,PNN,EFTUD2,PPIG,EIF4A3,DDX46,PQBP1,CWC27,PRPF8,RNPS1,SF3A3,ACIN1,SNRNP200,SRRM2,HTATSF1,DDX41,WBP11,WDR70,CWC22	21/197
9_Member	GO Biological Processes	GO:0016071	mRNA metabolic process	-2.53384	-0.264544	708,1207,1665,3646,5411,6830,8161,8546,9343,9406,9775,9879,10084,10283,10594,10921,10946,22985,23020,23210,23524,25980,27336,51329,51428,51729,55421,55677,57680,57703,92906	C1QBP,CLNS1A,DHX15,EIF3E,PNN,SUPT6H,COIL,AP3B1,EFTUD2,ZRANB2,EIF4A3,DDX46,PQBP1,CWC27,PRPF8,RNPS1,SF3A3,ACIN1,SNRNP200,JMJD6,SRRM2,AAR2,HTATSF1,ARL6IP4,DDX41,WBP11,NCBP3,IWS1,CHD8,CWC22,HNRNPLL	31/377
9_Member	CORUM	CORUM:351	Spliceosome	-2.53228	-0.264544	1665,5496,9343,9775,9879,10594,10921,10946,22985,23020,23524,27336,51428,51729,57703	DHX15,PPM1G,EFTUD2,EIF4A3,DDX46,PRPF8,RNPS1,SF3A3,ACIN1,SNRNP200,SRRM2,HTATSF1,DDX41,WBP11,CWC22	15/137
9_Member	CORUM	CORUM:1181	C complex spliceosome	-2.44348	-0.218026	5411,9343,9775,10283,10594,10946,23020,23524,51428,57703	PNN,EFTUD2,EIF4A3,CWC27,PRPF8,SF3A3,SNRNP200,SRRM2,DDX41,CWC22	10/75
9_Member	Reactome Gene Sets	R-HSA-72203	Processing of Capped Intron-Containing Pre-mRNA	-2.15096	-0.00471265	1665,2962,2963,5411,5903,9343,9360,9775,9879,10084,10283,10594,10921,10946,22985,23020,23524,27336,51428,51729,55100,57703	DHX15,GTF2F1,GTF2F2,PNN,RANBP2,EFTUD2,PPIG,EIF4A3,DDX46,PQBP1,CWC27,PRPF8,RNPS1,SF3A3,ACIN1,SNRNP200,SRRM2,HTATSF1,DDX41,WBP11,WDR70,CWC22	22/255
9_Member	GO Biological Processes	GO:0000377	RNA splicing, via transesterification reactions with bulged adenosine as nucleophile	-2.08511	0	1207,1665,5411,8161,9343,9775,9879,10084,10283,10594,10921,10946,23020,23524,25980,27336,51428,57703	CLNS1A,DHX15,PNN,COIL,EFTUD2,EIF4A3,DDX46,PQBP1,CWC27,PRPF8,RNPS1,SF3A3,SNRNP200,SRRM2,AAR2,HTATSF1,DDX41,CWC22	18/197
9_Member	GO Biological Processes	GO:0000398	mRNA splicing, via spliceosome	-2.08511	0	1207,1665,5411,8161,9343,9775,9879,10084,10283,10594,10921,10946,23020,23524,25980,27336,51428,57703	CLNS1A,DHX15,PNN,COIL,EFTUD2,EIF4A3,DDX46,PQBP1,CWC27,PRPF8,RNPS1,SF3A3,SNRNP200,SRRM2,AAR2,HTATSF1,DDX41,CWC22	18/197
9_Member	GO Biological Processes	GO:0000375	RNA splicing, via transesterification reactions	-2.01901	0	1207,1665,5411,8161,9343,9775,9879,10084,10283,10594,10921,10946,23020,23524,25980,27336,51428,57703	CLNS1A,DHX15,PNN,COIL,EFTUD2,EIF4A3,DDX46,PQBP1,CWC27,PRPF8,RNPS1,SF3A3,SNRNP200,SRRM2,AAR2,HTATSF1,DDX41,CWC22	18/200
10_Summary	CORUM	CORUM:6985	ProTalpha C5 complex	-3.32927	-0.68745	708,5682,8125,5684,10541	C1QBP,PSMA1,ANP32A,PSMA3,ANP32B	5/-
10_Member	CORUM	CORUM:6985	ProTalpha C5 complex	-3.32927	-0.68745	708,5682,8125	C1QBP,PSMA1,ANP32A	3/4
10_Member	CORUM	CORUM:7298	ACTB-ANP32A-C1QBP-PSMA1-PTMA-PSMA1 complex	-3.32927	-0.68745	708,5682,8125	C1QBP,PSMA1,ANP32A	3/4
10_Member	CORUM	CORUM:7299	ANP32A-ANP32B-PSMA3-PTMA-SLC25A5 complex	-3.32927	-0.68745	5684,8125,10541	PSMA3,ANP32A,ANP32B	3/4
11_Summary	GO Biological Processes	GO:1902415	regulation of mRNA binding	-3.32927	-0.68745	3646,8663,8664,1964,8891,8893,9086,9669,219402,728689,708,1191,1457,4691,4869,6125,6169,6472,6949,9221,9775,10313,55037	EIF3E,EIF3C,EIF3D,EIF1AX,EIF2B3,EIF2B5,EIF1AY,EIF5B,MTIF3,EIF3CL,C1QBP,CLU,CSNK2A1,NCL,NPM1,RPL5,RPL38,SHMT2,TCOF1,NOLC1,EIF4A3,RTN3,PTCD3	23/-
11_Member	GO Biological Processes	GO:1902415	regulation of mRNA binding	-3.32927	-0.68745	3646,8663,8664	EIF3E,EIF3C,EIF3D	3/4
11_Member	GO Biological Processes	GO:1902416	positive regulation of mRNA binding	-3.32927	-0.68745	3646,8663,8664	EIF3E,EIF3C,EIF3D	3/4
11_Member	GO Biological Processes	GO:0006413	translational initiation	-3.32478	-0.68745	1964,3646,8663,8664,8891,8893,9086,9669,219402,728689	EIF1AX,EIF3E,EIF3C,EIF3D,EIF2B3,EIF2B5,EIF1AY,EIF5B,MTIF3,EIF3CL	10/58
11_Member	WikiPathways	WP107	Translation factors	-3.05075	-0.532069	1964,3646,8663,8664,8891,8893,9086,9669	EIF1AX,EIF3E,EIF3C,EIF3D,EIF2B3,EIF2B5,EIF1AY,EIF5B	8/42
11_Member	GO Biological Processes	GO:1905216	positive regulation of RNA binding	-2.94755	-0.532069	3646,8663,8664	EIF3E,EIF3C,EIF3D	3/5
11_Member	GO Biological Processes	GO:1905214	regulation of RNA binding	-2.43582	-0.218026	3646,8663,8664	EIF3E,EIF3C,EIF3D	3/7
11_Member	GO Biological Processes	GO:0002183	cytoplasmic translational initiation	-2.29691	-0.104294	3646,8663,8664,8891,8893,728689	EIF3E,EIF3C,EIF3D,EIF2B3,EIF2B5,EIF3CL	6/33
11_Member	GO Biological Processes	GO:0001732	formation of cytoplasmic translation initiation complex	-2.27817	-0.0976205	3646,8663,8664,728689	EIF3E,EIF3C,EIF3D,EIF3CL	4/15
11_Member	GO Biological Processes	GO:0034248	regulation of amide metabolic process	-2.24712	-0.084064	708,1191,1457,3646,4691,4869,6125,6169,6472,6949,8663,8664,8893,9221,9669,9775,10313,55037	C1QBP,CLU,CSNK2A1,EIF3E,NCL,NPM1,RPL5,RPL38,SHMT2,TCOF1,EIF3C,EIF3D,EIF2B5,NOLC1,EIF5B,EIF4A3,RTN3,PTCD3	18/190
11_Member	WikiPathways	WP5027	nsp1 from SARS CoV 2 inhibits translation initiation in the host cell	-2.17021	-0.0212068	1964,3646,8663,8664	EIF1AX,EIF3E,EIF3C,EIF3D	4/16
11_Member	GO Biological Processes	GO:0034250	positive regulation of amide metabolic process	-2.14121	0	708,1191,3646,4869,6125,8663,8664,8893,9775	C1QBP,CLU,EIF3E,NPM1,RPL5,EIF3C,EIF3D,EIF2B5,EIF4A3	9/70
12_Summary	GO Biological Processes	GO:0043518	negative regulation of DNA damage response, signal transduction by p53 class mediator	-3.32927	-0.68745	960,23028,23411,1191,3066,5371,4869,6125,23246,84717	CD44,KDM1A,SIRT1,CLU,HDAC2,PML,NPM1,RPL5,BOP1,HDGFL2	10/-
12_Member	GO Biological Processes	GO:0043518	negative regulation of DNA damage response, signal transduction by p53 class mediator	-3.32927	-0.68745	960,23028,23411	CD44,KDM1A,SIRT1	3/4
12_Member	GO Biological Processes	GO:1902230	negative regulation of intrinsic apoptotic signaling pathway in response to DNA damage	-3.21047	-0.608945	960,1191,23028,23411	CD44,CLU,KDM1A,SIRT1	4/9
12_Member	GO Biological Processes	GO:2000756	regulation of peptidyl-lysine acetylation	-2.94755	-0.532069	3066,5371,23411	HDAC2,PML,SIRT1	3/5
12_Member	GO Biological Processes	GO:1901796	regulation of signal transduction by p53 class mediator	-2.70949	-0.367027	960,4869,5371,6125,23028,23246,23411	CD44,NPM1,PML,RPL5,KDM1A,BOP1,SIRT1	7/37
12_Member	GO Biological Processes	GO:0043516	regulation of DNA damage response, signal transduction by p53 class mediator	-2.66759	-0.367027	960,4869,23028,23411	CD44,NPM1,KDM1A,SIRT1	4/12
12_Member	GO Biological Processes	GO:1902229	regulation of intrinsic apoptotic signaling pathway in response to DNA damage	-2.66759	-0.367027	960,1191,23028,23411	CD44,CLU,KDM1A,SIRT1	4/12
12_Member	GO Biological Processes	GO:1902166	negative regulation of intrinsic apoptotic signaling pathway in response to DNA damage by p53 class mediator	-2.66271	-0.367027	960,23028,23411	CD44,KDM1A,SIRT1	3/6
12_Member	GO Biological Processes	GO:0140861	DNA repair-dependent chromatin remodeling	-2.43582	-0.218026	23028,23411,84717	KDM1A,SIRT1,HDGFL2	3/7
12_Member	GO Biological Processes	GO:1901797	negative regulation of signal transduction by p53 class mediator	-2.43582	-0.218026	960,23028,23411	CD44,KDM1A,SIRT1	3/7
12_Member	GO Biological Processes	GO:1902254	negative regulation of intrinsic apoptotic signaling pathway by p53 class mediator	-2.43582	-0.218026	960,23028,23411	CD44,KDM1A,SIRT1	3/7
12_Member	GO Biological Processes	GO:1901983	regulation of protein acetylation	-2.24781	-0.084064	3066,5371,23411	HDAC2,PML,SIRT1	3/8
12_Member	GO Biological Processes	GO:1902165	regulation of intrinsic apoptotic signaling pathway in response to DNA damage by p53 class mediator	-2.24781	-0.084064	960,23028,23411	CD44,KDM1A,SIRT1	3/8
13_Summary	CORUM	CORUM:1191	RNA pol II containing coactivator complex Tat-SF	-2.94755	-0.532069	4691,6829,27336	NCL,SUPT5H,HTATSF1	3/-
13_Member	CORUM	CORUM:1191	RNA pol II containing coactivator complex Tat-SF	-2.94755	-0.532069	4691,6829,27336	NCL,SUPT5H,HTATSF1	3/5
14_Summary	GO Biological Processes	GO:0050684	regulation of mRNA processing	-2.88005	-0.469647	708,984,1207,4691,4869,6830,10768,10921,23210,55677,57703,728642	C1QBP,CDK11B,CLNS1A,NCL,NPM1,SUPT6H,AHCYL1,RNPS1,JMJD6,IWS1,CWC22,CDK11A	12/-
14_Member	GO Biological Processes	GO:0050684	regulation of mRNA processing	-2.88005	-0.469647	708,984,1207,4691,4869,6830,10768,10921,23210,55677,57703,728642	C1QBP,CDK11B,CLNS1A,NCL,NPM1,SUPT6H,AHCYL1,RNPS1,JMJD6,IWS1,CWC22,CDK11A	12/89
15_Summary	Reactome Gene Sets	R-HSA-5578775	Ion homeostasis	-2.83526	-0.445477	476,483,490,801,10768,2773,4659,10105,2040,5371,29763	ATP1A1,ATP1B3,ATP2B1,CALM1,AHCYL1,GNAI3,PPP1R12A,PPIF,STOM,PML,PACSIN3	11/-
15_Member	Reactome Gene Sets	R-HSA-5578775	Ion homeostasis	-2.83526	-0.445477	476,483,490,801,10768	ATP1A1,ATP1B3,ATP2B1,CALM1,AHCYL1	5/18
15_Member	Reactome Gene Sets	R-HSA-5576891	Cardiac conduction	-2.7203	-0.367027	476,483,490,801,10768	ATP1A1,ATP1B3,ATP2B1,CALM1,AHCYL1	5/19
15_Member	KEGG Pathway	hsa04022	cGMP-PKG signaling pathway	-2.38254	-0.175411	476,483,490,801,2773,4659,10105	ATP1A1,ATP1B3,ATP2B1,CALM1,GNAI3,PPP1R12A,PPIF	7/42
15_Member	Reactome Gene Sets	R-HSA-936837	Ion transport by P-type ATPases	-2.17021	-0.0212068	476,483,490,801	ATP1A1,ATP1B3,ATP2B1,CALM1	4/16
15_Member	KEGG Pathway	hsa04970	Salivary secretion	-2.07065	0	476,483,490,801	ATP1A1,ATP1B3,ATP2B1,CALM1	4/17
15_Member	GO Biological Processes	GO:0043269	regulation of monoatomic ion transport	-2.06148	0	476,483,490,801,2040,5371,10105,10768,29763	ATP1A1,ATP1B3,ATP2B1,CALM1,STOM,PML,PPIF,AHCYL1,PACSIN3	9/72
16_Summary	WikiPathways	WP4553	FBXL10 enhancement of MAP ERK signaling in diffuse large B cell lymphoma	-2.82659	-0.445477	2146,3015,6045,94239	EZH2,H2AZ1,RNF2,H2AZ2	4/-
16_Member	WikiPathways	WP4553	FBXL10 enhancement of MAP ERK signaling in diffuse large B cell lymphoma	-2.82659	-0.445477	2146,3015,6045,94239	EZH2,H2AZ1,RNF2,H2AZ2	4/11
17_Summary	Reactome Gene Sets	R-HSA-210991	Basigin interactions	-2.66759	-0.367027	483,682,5478,6520,5479,9360,10105	ATP1B3,BSG,PPIA,SLC3A2,PPIB,PPIG,PPIF	7/-
17_Member	Reactome Gene Sets	R-HSA-210991	Basigin interactions	-2.66759	-0.367027	483,682,5478,6520	ATP1B3,BSG,PPIA,SLC3A2	4/12
17_Member	GO Biological Processes	GO:0030593	neutrophil chemotaxis	-2.24781	-0.084064	682,5478,5479	BSG,PPIA,PPIB	3/8
17_Member	GO Biological Processes	GO:0000413	protein peptidyl-prolyl isomerization	-2.17021	-0.0212068	5478,5479,9360,10105	PPIA,PPIB,PPIG,PPIF	4/16
17_Member	GO Biological Processes	GO:0071621	granulocyte chemotaxis	-2.08779	0	682,5478,5479	BSG,PPIA,PPIB	3/9
17_Member	GO Biological Processes	GO:1990266	neutrophil migration	-2.08779	0	682,5478,5479	BSG,PPIA,PPIB	3/9
18_Summary	GO Biological Processes	GO:0044092	negative regulation of molecular function	-2.6065	-0.314678	801,960,1457,2773,2962,3066,4659,4869,5478,6045,6125,9052,10105,23028,23411,55832,55920	CALM1,CD44,CSNK2A1,GNAI3,GTF2F1,HDAC2,PPP1R12A,NPM1,PPIA,RNF2,RPL5,GPRC5A,PPIF,KDM1A,SIRT1,CAND1,RCC2	17/-
18_Member	GO Biological Processes	GO:0044092	negative regulation of molecular function	-2.6065	-0.314678	801,960,1457,2773,2962,3066,4659,4869,5478,6045,6125,9052,10105,23028,23411,55832,55920	CALM1,CD44,CSNK2A1,GNAI3,GTF2F1,HDAC2,PPP1R12A,NPM1,PPIA,RNF2,RPL5,GPRC5A,PPIF,KDM1A,SIRT1,CAND1,RCC2	17/162
19_Summary	GO Biological Processes	GO:0043331	response to dsRNA	-2.52495	-0.264544	4869,6520,10084,10211	NPM1,SLC3A2,PQBP1,FLOT1	4/-
19_Member	GO Biological Processes	GO:0043331	response to dsRNA	-2.52495	-0.264544	4869,6520,10084,10211	NPM1,SLC3A2,PQBP1,FLOT1	4/13
19_Member	GO Biological Processes	GO:0071359	cellular response to dsRNA	-2.24781	-0.084064	4869,10084,10211	NPM1,PQBP1,FLOT1	3/8
20_Summary	CORUM	CORUM:103	RNA polymerase II holoenzyme complex	-2.52495	-0.264544	2960,2961,2962,2963,6829,8178,22936	GTF2E1,GTF2E2,GTF2F1,GTF2F2,SUPT5H,ELL,ELL2	7/-
20_Member	CORUM	CORUM:103	RNA polymerase II holoenzyme complex	-2.52495	-0.264544	2960,2961,2962,2963	GTF2E1,GTF2E2,GTF2F1,GTF2F2	4/13
20_Member	CORUM	CORUM:2825	BRCA1-RNA polymerase II complex	-2.39586	-0.184498	2960,2961,2962,2963	GTF2E1,GTF2E2,GTF2F1,GTF2F2	4/14
20_Member	KEGG Pathway	hsa03022	Basal transcription factors	-2.17021	-0.0212068	2960,2961,2962,2963	GTF2E1,GTF2E2,GTF2F1,GTF2F2	4/16
20_Member	Reactome Gene Sets	R-HSA-6807505	RNA polymerase II transcribes snRNA genes	-2.05577	0	2960,2961,2962,2963,6829,8178,22936	GTF2E1,GTF2E2,GTF2F1,GTF2F2,SUPT5H,ELL,ELL2	7/48
