# Supplementary material for: The RNA-dependent association of phosphatidylinositol 4,5-bisphosphate with intrinsically disordered proteins contribute to nuclear compartmentalization
Source: PLoS Genet. 2024 Dec 2;20(12):e1011462. doi: 10.1371/journal.pgen.1011462 (PMC11668513; doi:10.1371/journal.pgen.1011462)
Supplement: S21 Table — (XLSX) [file pgen.1011462.s044.xlsx]

## Sheet: S21 Table
S21 Table. Gene ontology analysis of cellular localization of proteins containing motif K/R-x(3,7)-K-x-K/R-K/R in their intrinsically disordered regions.
The SLiMSearch4 tool (http://slim.icr.ac.uk/slimsearch/) was used to search human proteome for proteins containing lysine and/or argine (K/R) motif [KR].{3,7}K.[KR][KR] in their intrinsically disordered regions (IDRs), with disorder score cut-off set to 0.95. Gene ontology (GO) analysis with focus on cellular localization of such proteins was perfomed in the SLiMSearch4 tool.
Category	ID	Name	No. of motif instances mapped to term in dataset (m)	No. of motif instances in dataset (M)	No. of disordered residues mapped to term (n)	No. of disordered residues in proteome (N)	Enrichment	Pvalue	Adj pvalue	No. of proteins mapped to term in dataset	No. of proteins mapped to term in proteome	No. of proteins in dataset	No. of proteins in proteome	Enrichment (Proteins)	Pvalue (Proteins)	Adj pvalue (Proteins)	Repeat flag	Cluster flag	Repeat flag (expected)	Repeat flag (expected p-value)	Cluster flag (ratio)
Cellular component	GO:0005829	cytosol	6	33	11006	42146.2	0.7	0.2034	0.2778	5	4662	29	18634	0.69	0.2308	0.2583	False	False	17	1	1
Cellular component	GO:0005737	cytoplasm	2	33	10474.2	42146.2	0.24	0.0056	0.0155	2	4012	29	18634	0.32	0.0348	0.0528	False	False	5	1	1
Cellular component	GO:0030687	preribosome, large subunit precursor	2	33	276	42146.2	9.25	0.0013	0.0068	2	23	29	18634	55.87	5.88e-06	4.61e-05	False	False	3	1	1
Cellular component	GO:0071013	catalytic step 2 spliceosome	6	33	502	42146.2	15.26	1.07e-07	2.51e-06	4	95	29	18634	27.05	3.34e-07	3.92e-06	False	False	17	1	1
Cellular component	GO:0005681	spliceosomal complex	8	33	825	42146.2	12.38	1.02e-08	4.79e-07	6	179	29	18634	21.54	8.76e-09	3.88e-07	False	False	28	1	0.83
Cellular component	GO:0097458	neuron part	2	33	3870.56	42146.2	0.66	0.4052	0.4402	2	1373	29	18634	0.94	0.6384	0.6384	False	False	7	1	1
Cellular component	KW-0747	Spliceosome	4	33	640	42146.2	7.98	0.000133	0.0013	4	129	29	18634	19.92	1.53e-06	1.44e-05	False	False	21	1	0.75
Cellular component	GO:0030684	preribosome	2	33	461	42146.2	5.54	0.0056	0.0155	2	71	29	18634	18.1	0.00018	0.000651	False	False	3	1	1
Cellular component	GO:0005694	chromosome	5	33	1256	42146.2	5.08	0.000384	0.003	4	196	29	18634	13.11	1.18e-05	7.92e-05	False	False	11	1	1
Cellular component	GO:0030496	midbody	2	33	394	42146.2	6.48	0.0036	0.0148	2	143	29	18634	8.99	0.0014	0.0035	False	False	5	1	1
Cellular component	GO:0016607	nuclear speck	6	33	2095.5	42146.2	3.66	0.001	0.0059	5	374	29	18634	8.59	2.02e-05	0.000102	False	False	21	1	0.8
Cellular component	GO:1990904	ribonucleoprotein complex	11	33	2552.12	42146.2	5.5	2.54e-07	3.98e-06	9	714	29	18634	8.1	6.63e-08	1.04e-06	False	False	34	1	0.89
Cellular component	GO:0005730	nucleolus	8	33	3315.08	42146.2	3.08	0.000772	0.0052	7	801	29	18634	5.62	2.16e-05	0.000102	False	False	10	0.9999	1
Cellular component	GO:0005886	plasma membrane	2	33	6284.17	42146.2	0.41	0.1115	0.169	2	3974	29	18634	0.32	0.0368	0.0541	False	False	6	1	1
Cellular component	KW-0158	Chromosome	4	33	1788.17	42146.2	2.86	0.0121	0.0258	3	377	29	18634	5.11	0.0026	0.0056	False	False	9	0.9998	1
Cellular component	GO:0031965	nuclear membrane	2	33	653.4	42146.2	3.91	0.0143	0.0292	2	289	29	18634	4.45	0.01	0.0162	False	False	7	1	1
Cellular component	GO:0044424	intracellular part	27	33	33263.4	42146.2	1.04	0.2763	0.3247	23	13375	29	18634	1.1	0.1318	0.1549	False	False	75	1	0.91
Cellular component	GO:0016604	nuclear body	6	33	3566.42	42146.2	2.15	0.0186	0.035	5	726	29	18634	4.43	0.000755	0.0024	False	False	21	1	0.8
Cellular component	GO:0044427	chromosomal part	2	33	3314.5	42146.2	0.77	0.5135	0.5247	2	772	29	18634	1.66	0.1169	0.1409	False	False	2	1	1
Cellular component	GO:0044421	extracellular region part	2	33	6086.85	42146.2	0.42	0.1256	0.1845	2	3656	29	18634	0.35	0.0572	0.0747	False	False	3	1	1
Cellular component	GO:0044451	nucleoplasm part	7	33	5262.67	42146.2	1.7	0.0463	0.0806	6	1047	29	18634	3.68	0.000908	0.0027	False	False	26	1	0.83
Cellular component	GO:1902494	catalytic complex	8	33	3966.42	42146.2	2.58	0.0027	0.0127	6	1200	29	18634	3.21	0.002	0.0045	False	False	22	1	1
Cellular component	GO:0043232	intracellular non-membrane-bounded organelle	12	33	7825.78	42146.2	1.96	0.0042	0.0148	11	2311	29	18634	3.06	8.69e-05	0.00034	False	False	25	1	1
Cellular component	GO:0043228	non-membrane-bounded organelle	12	33	7825.78	42146.2	1.96	0.0042	0.0148	11	2311	29	18634	3.06	8.69e-05	0.00034	False	False	25	1	1
Cellular component	GO:0031224	intrinsic component of membrane	3	33	6472.62	42146.2	0.59	0.2322	0.295	3	4780	29	18634	0.4	0.0386	0.055	False	False	6	1	1
Cellular component	GO:0016021	integral component of membrane	3	33	6246.96	42146.2	0.61	0.2584	0.3151	3	4643	29	18634	0.42	0.0463	0.064	False	False	6	1	1
Cellular component	GO:0044428	nuclear part	23	33	15249	42146.2	1.93	2.12e-05	0.000249	20	4213	29	18634	3.05	1.65e-08	3.88e-07	False	False	62	1	0.9
Cellular component	GO:0043231	intracellular membrane-bounded organelle	16	33	20564.2	42146.2	0.99	0.5556	0.5556	15	7474	29	18634	1.29	0.0725	0.0914	False	False	53	1	0.93
Cellular component	GO:0005654	nucleoplasm	11	33	11284.6	42146.2	1.24	0.1476	0.2102	11	3025	29	18634	2.34	0.0011	0.0029	False	False	44	1	0.82
Cellular component	GO:0044430	cytoskeletal part	3	33	3522.62	42146.2	1.09	0.2962	0.3395	2	1460	29	18634	0.88	0.6005	0.6136	False	False	5	0.9924	1
Cellular component	GO:0031090	organelle membrane	2	33	3727.91	42146.2	0.69	0.4317	0.4509	2	2642	29	18634	0.49	0.2	0.2293	False	False	7	1	1
Cellular component	KW-0539	Nucleus	20	33	18443.7	42146.2	1.38	0.017	0.0333	18	5012	29	18634	2.31	1.53e-05	8.99e-05	False	False	59	1	0.89
Cellular component	GO:0032991	protein-containing complex	16	33	12220	42146.2	1.67	0.0054	0.0155	14	4235	29	18634	2.12	0.000616	0.0021	False	False	49	1	0.93
Cellular component	GO:0005634	nucleus	15	33	16872.2	42146.2	1.14	0.2069	0.2778	14	4903	29	18634	1.83	0.0031	0.0063	False	False	50	1	0.93
Cellular component	GO:0043227	membrane-bounded organelle	16	33	23390.1	42146.2	0.87	0.2615	0.3151	15	9404	29	18634	1.02	0.3745	0.4	False	False	53	1	0.93
Cellular component	GO:0043226	organelle	22	33	26097.3	42146.2	1.08	0.2316	0.295	20	10354	29	18634	1.24	0.0483	0.0649	False	False	63	1	0.95
Cellular component	GO:0044446	intracellular organelle part	24	33	22334.4	42146.2	1.37	0.0062	0.0162	21	8550	29	18634	1.58	0.001	0.0028	False	False	65	1	0.9
Cellular component	GO:0044422	organelle part	24	33	22767.7	42146.2	1.35	0.0086	0.0213	21	8767	29	18634	1.54	0.0015	0.0035	False	False	65	1	0.9
Cellular component	GO:0043229	intracellular organelle	22	33	24089.3	42146.2	1.17	0.0988	0.1548	20	8923	29	18634	1.44	0.0065	0.0115	False	False	63	1	0.95
Cellular component	GO:0005575	cellular_component	29	33	38117	42146.2	0.97	0.389	0.4353	25	16787	29	18634	0.96	0.3229	0.3529	False	False	77	1	0.92
Cellular component	GO:0044464	cell part	28	33	35667.3	42146.2	1	0.4121	0.4402	24	15391	29	18634	1	0.4146	0.433	False	False	76	1	0.92
Cellular component	GO:0044444	cytoplasmic part	8	33	18935.5	42146.2	0.54	0.0118	0.0258	7	9016	29	18634	0.5	0.0066	0.0115	False	False	22	1	1
Cellular component	GO:0005815	microtubule organizing center	3	33	1333	42146.2	2.87	0.0197	0.0356	2	632	29	18634	2.03	0.0739	0.0914	False	False	5	0.9924	1
Cellular component	KW-0472	Membrane	4	33	10046.7	42146.2	0.51	0.0779	0.1263	4	6659	29	18634	0.39	0.0082	0.0138	False	False	9	1	1
Cellular component	GO:0016020	membrane	4	33	12996.2	42146.2	0.39	0.0115	0.0258	4	7241	29	18634	0.35	0.0032	0.0063	False	False	13	1	1
Cellular component	GO:0044425	membrane part	3	33	8988.46	42146.2	0.43	0.0574	0.0964	3	6171	29	18634	0.31	0.0048	0.009	False	False	6	1	1
Cellular component	KW-0963	Cytoplasm	3	33	12573.8	42146.2	0.3	0.0044	0.0148	2	4774	29	18634	0.27	0.011	0.0172	False	False	3	0.9419	1
