# Supplementary material for: The RNA-dependent association of phosphatidylinositol 4,5-bisphosphate with intrinsically disordered proteins contribute to nuclear compartmentalization
Source: PLoS Genet. 2024 Dec 2;20(12):e1011462. doi: 10.1371/journal.pgen.1011462 (PMC11668513; doi:10.1371/journal.pgen.1011462)
Supplement: S22 Table — (XLSX) [file pgen.1011462.s045.xlsx]

## Sheet: S22 Table
S22 Table. Gene ontology analysis of molecular functions of proteins containing motif K/R-x(3,7)-K-x-K/R-K/R in their intrinsically disordered regions.
The SLiMSearch4 tool (http://slim.icr.ac.uk/slimsearch/) was used to search human proteome for proteins containing lysine and/or argine (K/R) motif [KR].{3,7}K.[KR][KR] in their intrinsically disordered regions (IDRs), with disorder score cut-off set to 0.95. Gene ontology (GO) analysis with focus on molecular functions of such proteins was perfomed in the SLiMSearch4 tool.
Category	ID	Name	No. of motif instances mapped to term in dataset (m)	No. of motif instances in dataset (M)	No. of disordered residues mapped to term (n)	No. of disordered residues in proteome (N)	Enrichment	Pvalue	Adj pvalue	No. of proteins mapped to term in dataset	No. of proteins mapped to term in proteome	No. of proteins in dataset	No. of proteins in proteome	Enrichment (Proteins)	Pvalue (Proteins)	Adj pvalue (Proteins)	Repeat flag	Cluster flag	Repeat flag (expected)	Repeat flag (expected p-value)	Cluster flag (ratio)
Molecular function	GO:0003729	mRNA binding	3	33	865.5	42146.2	4.43	0.0045	0.0189	2	190	29	18634	6.76	0.0031	0.0138	False	False	9	0.9999	1
Molecular function	GO:0061630	ubiquitin protein ligase activity	3	33	512.5	42146.2	7.48	0.000669	0.0051	2	204	29	18634	6.3	0.0038	0.0138	False	False	5	0.9924	1
Molecular function	GO:0016740	transferase activity	5	33	4416.5	42146.2	1.45	0.1254	0.1782	4	2154	29	18634	1.19	0.2391	0.3228	False	False	9	0.9999	1
Molecular function	GO:0061659	ubiquitin-like protein ligase activity	3	33	530.5	42146.2	7.22	0.00076	0.0051	2	209	29	18634	6.15	0.0041	0.0138	False	False	5	0.9924	1
Molecular function	GO:0046872	metal ion binding	7	33	9132.59	42146.2	0.98	0.5741	0.5962	6	3827	29	18634	1.01	0.385	0.4158	False	False	13	1	1
Molecular function	GO:0008270	zinc ion binding	3	33	2197.46	42146.2	1.74	0.0909	0.1444	2	756	29	18634	1.7	0.1116	0.1883	False	False	3	0.9613	1
Molecular function	GO:0003674	molecular_function	27	33	32937.6	42146.2	1.05	0.2419	0.311	23	14273	29	18634	1.04	0.296	0.3475	False	False	71	1	0.91
Molecular function	GO:0003723	RNA binding	17	33	6742.12	42146.2	3.22	4.13e-07	1.12e-05	15	1576	29	18634	6.12	1.49e-10	4.02e-09	False	False	52	1	0.87
Molecular function	GO:0043169	cation binding	7	33	9187.59	42146.2	0.97	0.5668	0.5962	6	3907	29	18634	0.99	0.5925	0.5925	False	False	13	1	1
Molecular function	GO:0043167	ion binding	8	33	13153.4	42146.2	0.78	0.254	0.3117	7	5706	29	18634	0.79	0.2957	0.3475	False	False	15	1	1
Molecular function	KW-0687	Ribonucleoprotein	2	33	546.67	42146.2	4.67	0.0089	0.024	2	276	29	18634	4.66	0.0088	0.0238	False	False	5	1	1
Molecular function	GO:0046914	transition metal ion binding	3	33	2414.63	42146.2	1.59	0.1179	0.1769	2	1001	29	18634	1.28	0.2025	0.3038	False	False	3	0.9613	1
Molecular function	GO:0019899	enzyme binding	3	33	6154.85	42146.2	0.62	0.2697	0.3166	2	2091	29	18634	0.61	0.3532	0.3974	False	False	5	0.9924	1
Molecular function	GO:0003824	catalytic activity	7	33	8950.03	42146.2	1	0.5981	0.5981	6	5339	29	18634	0.72	0.233	0.3228	False	False	13	1	1
Molecular function	GO:0003682	chromatin binding	3	33	2972	42146.2	1.29	0.2009	0.2712	3	478	29	18634	4.03	0.0061	0.0183	False	False	8	1	1
Molecular function	KW-0808	Transferase	5	33	3348.5	42146.2	1.91	0.0433	0.0823	4	1706	29	18634	1.51	0.1206	0.1915	False	False	9	0.9999	1
Molecular function	KW-0694	RNA-binding	5	33	2674	42146.2	2.39	0.0163	0.0351	4	642	29	18634	4	0.0029	0.0138	False	False	21	1	0.75
Molecular function	GO:0008144	drug binding	2	33	3607.18	42146.2	0.71	0.4548	0.5116	2	1618	29	18634	0.79	0.5331	0.5536	False	False	5	1	1
Molecular function	GO:0004842	ubiquitin-protein transferase activity	3	33	929	42146.2	4.12	0.0058	0.0195	2	356	29	18634	3.61	0.0175	0.0394	False	False	5	0.9924	1
Molecular function	GO:0005515	protein binding	6	33	16298.6	42146.2	0.47	0.0099	0.0243	5	6373	29	18634	0.5	0.0367	0.0708	False	False	16	1	1
Molecular function	GO:0140096	catalytic activity, acting on a protein	6	33	4378.28	42146.2	1.75	0.0496	0.0837	5	2082	29	18634	1.54	0.0975	0.1755	False	False	11	1	1
Molecular function	GO:0019787	ubiquitin-like protein transferase activity	3	33	962	42146.2	3.98	0.0065	0.0195	2	379	29	18634	3.39	0.0206	0.0428	False	False	5	0.9924	1
Molecular function	GO:0003676	nucleic acid binding	21	33	14687.8	42146.2	1.83	0.000194	0.0026	17	3784	29	18634	2.89	1.12e-06	1.51e-05	False	False	60	1	0.88
Molecular function	GO:0003677	DNA binding	2	33	9053.42	42146.2	0.28	0.0169	0.0351	2	2321	29	18634	0.55	0.2816	0.3475	False	False	12	1	1
Molecular function	GO:1901363	heterocyclic compound binding	21	33	17939.3	42146.2	1.5	0.0045	0.0189	17	5531	29	18634	1.97	0.000297	0.0024	False	False	60	1	0.88
Molecular function	GO:0097159	organic cyclic compound binding	21	33	18043.8	42146.2	1.49	0.0049	0.0189	17	5610	29	18634	1.95	0.000361	0.0024	False	False	60	1	0.88
Molecular function	GO:0005488	binding	27	33	29669	42146.2	1.16	0.0457	0.0823	23	11558	29	18634	1.28	0.014	0.0344	False	False	71	1	0.91
