# Supplementary material for: The RNA-dependent association of phosphatidylinositol 4,5-bisphosphate with intrinsically disordered proteins contribute to nuclear compartmentalization
Source: PLoS Genet. 2024 Dec 2;20(12):e1011462. doi: 10.1371/journal.pgen.1011462 (PMC11668513; doi:10.1371/journal.pgen.1011462)
Supplement: S23 Table — (XLSX) [file pgen.1011462.s046.xlsx]

## Sheet: S23 Table
S23 Table. Gene ontology analysis of biological processes associated with proteins containing motif K/R-x(3,7)-K-x-K/R-K/R in their intrinsically disordered regions.
The SLiMSearch4 tool (http://slim.icr.ac.uk/slimsearch/) was used to search human proteome for proteins containing lysine and/or argine (K/R) motif [KR].{3,7}K.[KR][KR] in their intrinsically disordered regions (IDRs), with disorder score cut-off set to 0.95. Gene ontology (GO) analysis with focus on biological processes associated with such proteins was perfomed in the SLiMSearch4 tool.
Category	ID	Name	No. of motif instances mapped to term in dataset (m)	No. of motif instances in dataset (M)	No. of disordered residues mapped to term (n)	No. of disordered residues in proteome (N)	Enrichment	Pvalue	Adj pvalue	No. of proteins mapped to term in dataset	No. of proteins mapped to term in proteome	No. of proteins in dataset	No. of proteins in proteome	Enrichment (Proteins)	Pvalue (Proteins)	Adj pvalue (Proteins)	Repeat flag	Cluster flag	Repeat flag (expected)	Repeat flag (expected p-value)	Cluster flag (ratio)
Biological process	GO:0000381	regulation of alternative mRNA splicing, via spliceosome	3	33	292.5	42146.2	13.1	7.94e-05	0.0014	2	40	29	18634	32.13	3.22e-05	0.000448	False	False	11	1	1
Biological process	GO:0048024	regulation of mRNA splicing, via spliceosome	3	33	489.5	42146.2	7.83	0.000563	0.0059	2	75	29	18634	17.13	0.000212	0.0018	False	False	11	1	1
Biological process	GO:0050789	regulation of biological process	15	33	25141.5	42146.2	0.76	0.0699	0.1454	13	10069	29	18634	0.83	0.2089	0.3204	False	False	40	1	1
Biological process	KW-0233	DNA recombination	2	33	360.25	42146.2	7.09	0.0028	0.0181	2	78	29	18634	16.48	0.000238	0.0018	False	False	5	1	1
Biological process	KW-0690	Ribosome biogenesis	2	33	265.5	42146.2	9.62	0.0012	0.009	2	78	29	18634	16.48	0.000238	0.0018	False	False	3	1	1
Biological process	GO:0000377	RNA splicing, via transesterification reactions with bulged adenosine as nucleophile	7	33	1366	42146.2	6.54	8.04e-06	0.000223	5	241	29	18634	13.33	1.63e-06	4.14e-05	False	False	26	1	0.8
Biological process	GO:0043632	modification-dependent macromolecule catabolic process	2	33	1180	42146.2	2.16	0.0642	0.1367	2	415	29	18634	3.1	0.0261	0.0753	False	False	4	1	1
Biological process	GO:2000112	regulation of cellular macromolecule biosynthetic process	7	33	12333.6	42146.2	0.72	0.2071	0.28	6	3507	29	18634	1.1	0.2973	0.3867	False	False	18	1	1
Biological process	GO:0019219	regulation of nucleobase-containing compound metabolic process	10	33	12645.6	42146.2	1.01	0.4008	0.4267	8	3655	29	18634	1.41	0.0983	0.2045	False	False	29	1	1
Biological process	GO:0000398	mRNA splicing, via spliceosome	7	33	1366	42146.2	6.54	8.04e-06	0.000223	5	241	29	18634	13.33	1.63e-06	4.14e-05	False	False	26	1	0.8
Biological process	GO:0016567	protein ubiquitination	3	33	1513.35	42146.2	2.53	0.0296	0.0893	2	564	29	18634	2.28	0.0563	0.1359	False	False	5	0.9924	1
Biological process	GO:0032880	regulation of protein localization	2	33	2026.93	42146.2	1.26	0.2105	0.2822	2	942	29	18634	1.36	0.179	0.3112	False	False	5	1	1
Biological process	GO:0050794	regulation of cellular process	14	33	24033.2	42146.2	0.74	0.0651	0.137	12	9459	29	18634	0.82	0.2047	0.3194	False	False	37	1	1
Biological process	GO:0009058	biosynthetic process	8	33	11675.2	42146.2	0.88	0.4124	0.4365	7	3889	29	18634	1.16	0.2462	0.3565	False	False	28	1	1
Biological process	KW-0235	DNA replication	3	33	185.5	42146.2	20.65	1.35e-05	0.000305	2	97	29	18634	13.25	0.000453	0.0033	False	False	7	0.9992	1
Biological process	GO:0051179	localization	5	33	8826.65	42146.2	0.72	0.2825	0.3299	5	4175	29	18634	0.77	0.3412	0.4259	False	False	20	1	1
Biological process	GO:1902680	positive regulation of RNA biosynthetic process	2	33	5376.07	42146.2	0.48	0.1894	0.2674	2	1304	29	18634	0.99	0.6685	0.669	False	False	9	1	1
Biological process	GO:0048731	system development	3	33	2033.88	42146.2	1.88	0.0729	0.1466	2	675	29	18634	1.9	0.0862	0.1903	False	False	7	0.9993	1
Biological process	GO:0043933	protein-containing complex subunit organization	2	33	4556.66	42146.2	0.56	0.2923	0.3391	2	1560	29	18634	0.82	0.5576	0.5846	False	False	7	1	1
Biological process	GO:0019222	regulation of metabolic process	11	33	16895.9	42146.2	0.83	0.2723	0.323	9	5809	29	18634	1	0.5825	0.5977	False	False	32	1	1
Biological process	GO:0000375	RNA splicing, via transesterification reactions	7	33	1379	42146.2	6.48	8.61e-06	0.000223	5	246	29	18634	13.06	1.83e-06	4.14e-05	False	False	26	1	0.8
Biological process	GO:1901564	organonitrogen compound metabolic process	9	33	8321.13	42146.2	1.38	0.0997	0.186	8	4446	29	18634	1.16	0.2392	0.3549	False	False	19	1	1
Biological process	GO:0008380	RNA splicing	10	33	2154.5	42146.2	5.93	4.13e-07	1.87e-05	7	353	29	18634	12.74	4.65e-08	2.1e-06	False	False	37	1	0.71
Biological process	GO:0010604	positive regulation of macromolecule metabolic process	2	33	8544.4	42146.2	0.3	0.0246	0.0803	2	2788	29	18634	0.46	0.1696	0.301	False	False	9	1	1
Biological process	GO:0006355	regulation of transcription, DNA-templated	5	33	11445.1	42146.2	0.56	0.0825	0.1583	5	3128	29	18634	1.03	0.3581	0.442	False	False	16	1	1
Biological process	GO:0006351	transcription, DNA-templated	4	33	8709.58	42146.2	0.59	0.1588	0.2478	4	1978	29	18634	1.3	0.1886	0.3112	False	False	14	1	1
Biological process	GO:1903508	positive regulation of nucleic acid-templated transcription	2	33	5375.07	42146.2	0.48	0.1895	0.2674	2	1303	29	18634	0.99	0.669	0.669	False	False	9	1	1
Biological process	GO:1903506	regulation of nucleic acid-templated transcription	5	33	11450.1	42146.2	0.56	0.0822	0.1583	5	3131	29	18634	1.03	0.359	0.442	False	False	16	1	1
Biological process	GO:0031325	positive regulation of cellular metabolic process	2	33	8224.9	42146.2	0.31	0.0309	0.0917	2	2775	29	18634	0.46	0.1721	0.3024	False	False	9	1	1
Biological process	KW-0508	mRNA splicing	6	33	1606	42146.2	4.77	0.000206	0.0025	5	254	29	18634	12.65	2.21e-06	4.44e-05	False	False	27	1	0.8
Biological process	GO:0080090	regulation of primary metabolic process	10	33	16008.9	42146.2	0.8	0.2351	0.3025	8	5277	29	18634	0.97	0.5588	0.5846	False	False	29	1	1
Biological process	GO:0010605	negative regulation of macromolecule metabolic process	2	33	7499.29	42146.2	0.34	0.0511	0.1215	2	2184	29	18634	0.59	0.3229	0.4059	False	False	6	1	1
Biological process	GO:0006397	mRNA processing	12	33	2213	42146.2	6.93	4.74e-09	4.98e-07	8	413	29	18634	12.45	8e-09	1.28e-06	False	False	39	1	0.75
Biological process	GO:0050684	regulation of mRNA processing	3	33	775	42146.2	4.94	0.003	0.0187	2	108	29	18634	11.9	0.00062	0.0042	False	False	11	1	1
Biological process	GO:1901576	organic substance biosynthetic process	8	33	11615.4	42146.2	0.88	0.4196	0.4416	7	3832	29	18634	1.17	0.233	0.3485	False	False	28	1	1
Biological process	GO:1901575	organic substance catabolic process	3	33	2600.17	42146.2	1.47	0.1435	0.2319	3	1474	29	18634	1.31	0.1931	0.3112	False	False	8	1	1
Biological process	GO:0019438	aromatic compound biosynthetic process	5	33	10095.1	42146.2	0.63	0.1633	0.2486	5	2638	29	18634	1.22	0.2197	0.3314	False	False	22	1	1
Biological process	GO:0051049	regulation of transport	2	33	3704.85	42146.2	0.69	0.4361	0.4563	2	1718	29	18634	0.75	0.4919	0.5462	False	False	5	1	1
Biological process	GO:0019538	protein metabolic process	9	33	7374.43	42146.2	1.56	0.0506	0.1215	8	3435	29	18634	1.5	0.0714	0.1645	False	False	19	1	1
Biological process	GO:0051223	regulation of protein transport	2	33	1484.1	42146.2	1.72	0.1091	0.1995	2	680	29	18634	1.89	0.0877	0.1912	False	False	5	1	1
Biological process	GO:0018130	heterocycle biosynthetic process	5	33	10084.6	42146.2	0.63	0.1641	0.2486	5	2632	29	18634	1.22	0.2182	0.3314	False	False	22	1	1
Biological process	GO:0043412	macromolecule modification	9	33	7555.66	42146.2	1.52	0.0584	0.1338	8	2872	29	18634	1.79	0.0262	0.0753	False	False	17	1	1
Biological process	GO:0009966	regulation of signal transduction	3	33	6323.4	42146.2	0.61	0.2493	0.3112	3	2724	29	18634	0.71	0.3699	0.4463	False	False	9	1	1
Biological process	GO:0042592	homeostatic process	3	33	2466.82	42146.2	1.55	0.1249	0.2195	3	1347	29	18634	1.43	0.1539	0.2786	False	False	7	1	1
Biological process	GO:0006464	cellular protein modification process	8	33	6010.16	42146.2	1.7	0.0373	0.1039	7	2598	29	18634	1.73	0.0403	0.1068	False	False	16	1	1
Biological process	GO:0043484	regulation of RNA splicing	3	33	613	42146.2	6.25	0.0013	0.009	2	110	29	18634	11.68	0.000654	0.0042	False	False	11	1	1
Biological process	GO:0034504	protein localization to nucleus	2	33	376.73	42146.2	6.78	0.0032	0.0193	2	122	29	18634	10.53	0.000884	0.0055	False	False	5	1	1
Biological process	GO:0048856	anatomical structure development	6	33	8486.18	42146.2	0.9	0.4926	0.5037	4	3122	29	18634	0.82	0.4512	0.5169	False	False	12	0.9999	1
Biological process	GO:0048523	negative regulation of cellular process	3	33	11504	42146.2	0.33	0.0101	0.0469	3	4121	29	18634	0.47	0.0892	0.1922	False	False	7	1	1
Biological process	GO:0048522	positive regulation of cellular process	4	33	12175.1	42146.2	0.42	0.0205	0.0742	4	4639	29	18634	0.55	0.1176	0.2339	False	False	12	1	1
Biological process	GO:0010629	negative regulation of gene expression	2	33	5973.71	42146.2	0.43	0.1344	0.2232	2	1497	29	18634	0.86	0.5845	0.5977	False	False	6	1	1
Biological process	GO:0016579	protein deubiquitination	4	33	597.5	42146.2	8.55	9.62e-05	0.0016	4	256	29	18634	10.04	4.27e-05	0.000552	False	False	8	1	1
Biological process	GO:0051239	regulation of multicellular organismal process	2	33	6185.78	42146.2	0.41	0.1183	0.2113	2	2710	29	18634	0.47	0.1853	0.3112	False	False	3	1	1
Biological process	KW-0507	mRNA processing	6	33	1997	42146.2	3.84	0.000765	0.0073	5	329	29	18634	9.77	9.76e-06	0.000176	False	False	27	1	0.8
Biological process	GO:0051234	establishment of localization	4	33	7532.15	42146.2	0.68	0.273	0.323	4	3716	29	18634	0.69	0.2864	0.3812	False	False	17	1	1
Biological process	GO:0006405	RNA export from nucleus	2	33	650.83	42146.2	3.92	0.0142	0.0598	2	133	29	18634	9.66	0.0011	0.0066	False	False	10	1	1
Biological process	GO:0045935	positive regulation of nucleobase-containing compound metabolic process	2	33	5976.57	42146.2	0.43	0.1341	0.2232	2	1582	29	18634	0.81	0.5482	0.5803	False	False	9	1	1
Biological process	GO:0070646	protein modification by small protein removal	4	33	614.5	42146.2	8.31	0.00011	0.0017	4	271	29	18634	9.48	5.59e-05	0.000632	False	False	8	1	1
Biological process	GO:0016071	mRNA metabolic process	13	33	2726	42146.2	6.09	5.5e-09	4.98e-07	9	620	29	18634	9.33	1.75e-08	1.28e-06	False	False	42	1	0.78
Biological process	GO:0045893	positive regulation of transcription, DNA-templated	2	33	5375.07	42146.2	0.48	0.1895	0.2674	2	1303	29	18634	0.99	0.669	0.669	False	False	9	1	1
Biological process	GO:0090087	regulation of peptide transport	2	33	1544.1	42146.2	1.65	0.1191	0.2113	2	712	29	18634	1.8	0.0975	0.2045	False	False	5	1	1
Biological process	GO:0048869	cellular developmental process	4	33	7209.58	42146.2	0.71	0.3121	0.3553	3	2528	29	18634	0.76	0.4327	0.5053	False	False	11	1	1
Biological process	GO:0048518	positive regulation of biological process	4	33	13346.6	42146.2	0.38	0.0089	0.0435	4	5223	29	18634	0.49	0.0601	0.1431	False	False	12	1	1
Biological process	GO:0048519	negative regulation of biological process	4	33	12485.7	42146.2	0.41	0.0166	0.0649	4	4579	29	18634	0.56	0.1254	0.2467	False	False	10	1	1
Biological process	GO:0006810	transport	4	33	7266.15	42146.2	0.7	0.305	0.3494	4	3595	29	18634	0.71	0.3166	0.4007	False	False	17	1	1
Biological process	GO:1902531	regulation of intracellular signal transduction	2	33	4012.65	42146.2	0.64	0.3799	0.4069	2	1718	29	18634	0.75	0.4919	0.5462	False	False	7	1	1
Biological process	GO:0046907	intracellular transport	3	33	3058.75	42146.2	1.25	0.2152	0.2864	3	1261	29	18634	1.53	0.1294	0.2484	False	False	13	1	1
Biological process	KW-0804	Transcription	3	33	9630.25	42146.2	0.4	0.038	0.1042	3	2273	29	18634	0.85	0.521	0.5681	False	False	11	1	1
Biological process	KW-0805	Transcription regulation	3	33	9347.25	42146.2	0.41	0.0457	0.1165	3	2210	29	18634	0.87	0.5437	0.5789	False	False	11	1	1
Biological process	GO:0031326	regulation of cellular biosynthetic process	7	33	12534.8	42146.2	0.71	0.1906	0.2674	6	3760	29	18634	1.03	0.3663	0.445	False	False	18	1	1
Biological process	GO:0032502	developmental process	7	33	12331.2	42146.2	0.72	0.2073	0.28	5	4597	29	18634	0.7	0.244	0.3562	False	False	14	1	1
Biological process	GO:0032501	multicellular organismal process	4	33	7671.49	42146.2	0.67	0.2572	0.3145	2	3191	29	18634	0.4	0.1046	0.2127	False	False	7	0.9951	1
Biological process	GO:0032879	regulation of localization	2	33	5444.91	42146.2	0.47	0.1822	0.266	2	2461	29	18634	0.52	0.2434	0.3562	False	False	5	1	1
Biological process	GO:0071705	nitrogen compound transport	3	33	3144.8	42146.2	1.22	0.2297	0.2991	3	1471	29	18634	1.31	0.1922	0.3112	False	False	13	1	1
Biological process	GO:0071702	organic substance transport	3	33	3637.63	42146.2	1.05	0.3171	0.3565	3	1761	29	18634	1.09	0.2917	0.3839	False	False	13	1	1
Biological process	KW-0227	DNA damage	6	33	1220.5	42146.2	6.28	3.71e-05	0.000746	5	362	29	18634	8.88	1.68e-05	0.000253	False	False	16	1	1
Biological process	GO:0044238	primary metabolic process	21	33	19719.3	42146.2	1.36	0.017	0.0649	17	7660	29	18634	1.43	0.0183	0.0602	False	False	62	1	0.88
Biological process	GO:0051168	nuclear export	2	33	699.83	42146.2	3.65	0.0172	0.0649	2	158	29	18634	8.13	0.0019	0.0104	False	False	10	1	1
Biological process	GO:0006260	DNA replication	3	33	491	42146.2	7.8	0.00057	0.0059	2	162	29	18634	7.93	0.002	0.0106	False	False	7	0.9992	1
Biological process	GO:0006396	RNA processing	14	33	3600	42146.2	4.97	2.14e-08	1.29e-06	10	830	29	18634	7.74	2.12e-08	1.28e-06	False	False	44	1	0.8
Biological process	GO:1901796	regulation of signal transduction by p53 class mediator	2	33	645.5	42146.2	3.96	0.0139	0.0598	2	175	29	18634	7.34	0.0025	0.0122	False	False	7	1	1
Biological process	GO:0048878	chemical homeostasis	2	33	1658.58	42146.2	1.54	0.1392	0.227	2	953	29	18634	1.35	0.1833	0.3112	False	False	5	1	1
Biological process	GO:0065007	biological regulation	15	33	25859.2	42146.2	0.74	0.0464	0.1166	13	10581	29	18634	0.79	0.1331	0.2484	False	False	40	1	1
Biological process	GO:0065008	regulation of biological quality	4	33	6725.87	42146.2	0.76	0.3766	0.4057	4	3155	29	18634	0.81	0.4411	0.511	False	False	10	1	1
Biological process	GO:0036211	protein modification process	8	33	6010.16	42146.2	1.7	0.0373	0.1039	7	2598	29	18634	1.73	0.0403	0.1068	False	False	16	1	1
Biological process	GO:0008150	biological_process	25	33	35072.6	42146.2	0.91	0.1775	0.2612	21	15319	29	18634	0.88	0.1295	0.2484	False	False	72	1	0.9
Biological process	GO:0008152	metabolic process	21	33	21136	42146.2	1.27	0.0415	0.1096	17	8454	29	18634	1.29	0.0527	0.1307	False	False	62	1	0.88
Biological process	GO:0050658	RNA transport	2	33	811.23	42146.2	3.15	0.0253	0.0803	2	183	29	18634	7.02	0.0028	0.0128	False	False	10	1	1
Biological process	GO:0010646	regulation of cell communication	4	33	7108.9	42146.2	0.72	0.3249	0.3608	4	3031	29	18634	0.85	0.4796	0.5425	False	False	12	1	1
Biological process	KW-0833	Ubl conjugation pathway	4	33	1644.33	42146.2	3.11	0.0086	0.0435	3	647	29	18634	2.98	0.0172	0.0577	False	False	6	0.9978	1
Biological process	GO:0010468	regulation of gene expression	9	33	13549.1	42146.2	0.85	0.3469	0.3805	8	4006	29	18634	1.28	0.1525	0.2786	False	False	30	1	1
Biological process	GO:0015031	protein transport	2	33	2154.47	42146.2	1.19	0.237	0.3025	2	1138	29	18634	1.13	0.2595	0.3613	False	False	5	1	1
Biological process	GO:0051716	cellular response to stimulus	7	33	6905.98	42146.2	1.29	0.1611	0.2486	6	2592	29	18634	1.49	0.0981	0.2045	False	False	20	1	1
Biological process	GO:0050657	nucleic acid transport	2	33	811.23	42146.2	3.15	0.0253	0.0803	2	183	29	18634	7.02	0.0028	0.0128	False	False	10	1	1
Biological process	GO:0006310	DNA recombination	2	33	599.75	42146.2	4.26	0.0114	0.0516	2	184	29	18634	6.98	0.0029	0.0128	False	False	5	1	1
Biological process	GO:0051252	regulation of RNA metabolic process	8	33	12120.6	42146.2	0.84	0.3609	0.3935	7	3333	29	18634	1.35	0.1325	0.2484	False	False	27	1	1
Biological process	GO:0009892	negative regulation of metabolic process	2	33	7998.46	42146.2	0.32	0.0363	0.1039	2	2420	29	18634	0.53	0.2542	0.3603	False	False	6	1	1
Biological process	GO:0009893	positive regulation of metabolic process	2	33	8750.4	42146.2	0.29	0.0212	0.0752	2	2996	29	18634	0.43	0.1328	0.2484	False	False	9	1	1
Biological process	GO:0009891	positive regulation of biosynthetic process	2	33	6028.73	42146.2	0.42	0.13	0.222	2	1661	29	18634	0.77	0.5152	0.5652	False	False	9	1	1
Biological process	GO:0051236	establishment of RNA localization	2	33	811.23	42146.2	3.15	0.0253	0.0803	2	185	29	18634	6.95	0.0029	0.0128	False	False	10	1	1
Biological process	GO:0009889	regulation of biosynthetic process	7	33	12570.8	42146.2	0.71	0.1878	0.2674	6	3827	29	18634	1.01	0.385	0.4615	False	False	18	1	1
Biological process	GO:0071704	organic substance metabolic process	21	33	20281.8	42146.2	1.32	0.0246	0.0803	17	8045	29	18634	1.36	0.0314	0.0874	False	False	62	1	0.88
Biological process	GO:0033036	macromolecule localization	3	33	3408.97	42146.2	1.12	0.2758	0.3242	3	1685	29	18634	1.14	0.2646	0.3656	False	False	8	1	1
Biological process	GO:0034660	ncRNA metabolic process	2	33	1543.5	42146.2	1.65	0.119	0.2113	2	538	29	18634	2.39	0.0502	0.1262	False	False	5	1	1
Biological process	GO:0050896	response to stimulus	8	33	10629.8	42146.2	0.96	0.5415	0.5445	7	4763	29	18634	0.94	0.5288	0.5697	False	False	21	1	1
Biological process	GO:0006511	ubiquitin-dependent protein catabolic process	2	33	1159	42146.2	2.2	0.0615	0.1341	2	402	29	18634	3.2	0.024	0.0749	False	False	4	1	1
Biological process	KW-0234	DNA repair	3	33	913.5	42146.2	4.19	0.0054	0.0287	3	303	29	18634	6.36	0.0012	0.007	False	False	11	1	1
Biological process	GO:0044237	cellular metabolic process	21	33	19912	42146.2	1.35	0.0193	0.0713	17	7887	29	18634	1.38	0.0253	0.0753	False	False	62	1	0.88
Biological process	GO:0071840	cellular component organization or biogenesis	6	33	12887.6	42146.2	0.59	0.0831	0.1583	6	4624	29	18634	0.83	0.3956	0.4711	False	False	14	1	1
Biological process	GO:0032446	protein modification by small protein conjugation	3	33	1713.85	42146.2	2.24	0.0437	0.113	2	648	29	18634	1.98	0.0784	0.1774	False	False	5	0.9924	1
Biological process	GO:0042127	regulation of cell proliferation	2	33	3113.72	42146.2	0.82	0.5554	0.5554	2	1532	29	18634	0.84	0.5695	0.5894	False	False	4	1	1
Biological process	GO:0034470	ncRNA processing	2	33	1149	42146.2	2.22	0.0602	0.1341	2	383	29	18634	3.36	0.0212	0.0685	False	False	5	1	1
Biological process	GO:0033554	cellular response to stress	6	33	4219	42146.2	1.82	0.0418	0.1096	5	1497	29	18634	2.15	0.0254	0.0753	False	False	16	1	1
Biological process	GO:0097659	nucleic acid-templated transcription	4	33	8709.58	42146.2	0.59	0.1588	0.2478	4	1979	29	18634	1.3	0.1889	0.3112	False	False	14	1	1
Biological process	GO:0034654	nucleobase-containing compound biosynthetic process	5	33	10047.6	42146.2	0.64	0.167	0.2498	5	2565	29	18634	1.25	0.2011	0.3165	False	False	22	1	1
Biological process	GO:0051603	proteolysis involved in cellular protein catabolic process	2	33	1237.5	42146.2	2.06	0.0718	0.146	2	467	29	18634	2.75	0.0353	0.0968	False	False	4	1	1
Biological process	GO:0030154	cell differentiation	3	33	4781.22	42146.2	0.8	0.4757	0.492	2	1734	29	18634	0.74	0.4855	0.5458	False	False	7	0.9993	1
Biological process	GO:0015833	peptide transport	2	33	2175.47	42146.2	1.17	0.2415	0.3057	2	1161	29	18634	1.11	0.2694	0.3694	False	False	5	1	1
Biological process	GO:0015931	nucleobase-containing compound transport	2	33	825.73	42146.2	3.09	0.0264	0.081	2	208	29	18634	6.18	0.004	0.0172	False	False	10	1	1
Biological process	GO:0009987	cellular process	24	33	31253.3	42146.2	0.98	0.4916	0.5037	20	13349	29	18634	0.96	0.4432	0.511	False	False	71	1	0.9
Biological process	GO:0006913	nucleocytoplasmic transport	2	33	1050.33	42146.2	2.43	0.0484	0.12	2	238	29	18634	5.4	0.0059	0.0237	False	False	10	1	1
Biological process	GO:0009059	macromolecule biosynthetic process	8	33	10682.1	42146.2	0.96	0.5349	0.5409	7	2756	29	18634	1.63	0.0545	0.1333	False	False	28	1	1
Biological process	GO:0051171	regulation of nitrogen compound metabolic process	10	33	15820.2	42146.2	0.81	0.2516	0.3119	8	5119	29	18634	1	0.4007	0.474	False	False	29	1	1
Biological process	GO:0051173	positive regulation of nitrogen compound metabolic process	2	33	8095.9	42146.2	0.32	0.0339	0.099	2	2669	29	18634	0.48	0.1941	0.3112	False	False	9	1	1
Biological process	GO:0009056	catabolic process	3	33	3376.57	42146.2	1.13	0.2701	0.323	3	1742	29	18634	1.11	0.2849	0.3812	False	False	8	1	1
Biological process	GO:0009057	macromolecule catabolic process	3	33	2051.67	42146.2	1.87	0.0747	0.1486	3	858	29	18634	2.25	0.0425	0.1083	False	False	8	1	1
Biological process	GO:0070727	cellular macromolecule localization	3	33	1933.9	42146.2	1.98	0.0629	0.1355	3	855	29	18634	2.25	0.042	0.1083	False	False	8	1	1
Biological process	GO:0016043	cellular component organization	6	33	12670.6	42146.2	0.6	0.0931	0.1755	6	4571	29	18634	0.84	0.4093	0.4811	False	False	14	1	1
Biological process	GO:0051169	nuclear transport	2	33	1059.33	42146.2	2.41	0.0494	0.1208	2	242	29	18634	5.31	0.0062	0.0244	False	False	10	1	1
Biological process	GO:0006364	rRNA processing	2	33	963	42146.2	2.65	0.039	0.1054	2	253	29	18634	5.08	0.007	0.027	False	False	5	1	1
Biological process	GO:0034645	cellular macromolecule biosynthetic process	7	33	9655.58	42146.2	0.93	0.5053	0.5138	6	2474	29	18634	1.56	0.0806	0.1801	False	False	19	1	1
Biological process	GO:0031328	positive regulation of cellular biosynthetic process	2	33	6003.73	42146.2	0.43	0.132	0.2232	2	1634	29	18634	0.79	0.5264	0.5697	False	False	9	1	1
Biological process	GO:0031323	regulation of cellular metabolic process	10	33	16153.4	42146.2	0.79	0.2228	0.2922	8	5366	29	18634	0.96	0.5359	0.574	False	False	29	1	1
Biological process	GO:1903311	regulation of mRNA metabolic process	3	33	1251.5	42146.2	3.06	0.016	0.0644	2	276	29	18634	4.66	0.0088	0.0317	False	False	11	1	1
Biological process	GO:0070647	protein modification by small protein conjugation or removal	7	33	2128.35	42146.2	4.2	0.000186	0.0024	6	834	29	18634	4.62	0.000231	0.0018	False	False	13	1	1
Biological process	GO:0016072	rRNA metabolic process	2	33	1079	42146.2	2.37	0.0517	0.1215	2	278	29	18634	4.62	0.009	0.0317	False	False	5	1	1
Biological process	GO:0000209	protein polyubiquitination	3	33	817.5	42146.2	4.69	0.0037	0.0216	2	279	29	18634	4.61	0.0091	0.0317	False	False	5	0.9924	1
Biological process	GO:1901362	organic cyclic compound biosynthetic process	5	33	10186.2	42146.2	0.63	0.1565	0.2478	5	2769	29	18634	1.16	0.2548	0.3603	False	False	22	1	1
Biological process	GO:0006886	intracellular protein transport	2	33	1234.67	42146.2	2.07	0.0714	0.146	2	616	29	18634	2.09	0.0696	0.1636	False	False	5	1	1
Biological process	GO:0070201	regulation of establishment of protein localization	2	33	1588.6	42146.2	1.61	0.1268	0.2201	2	721	29	18634	1.78	0.1003	0.2063	False	False	5	1	1
Biological process	GO:0006974	cellular response to DNA damage stimulus	6	33	2421.83	42146.2	3.16	0.0023	0.0154	5	704	29	18634	4.56	0.000642	0.0042	False	False	16	1	1
Biological process	GO:0006325	chromatin organization	4	33	3837.67	42146.2	1.33	0.1772	0.2612	4	585	29	18634	4.39	0.0019	0.0104	False	False	10	1	1
Biological process	GO:0007399	nervous system development	3	33	863.15	42146.2	4.44	0.0045	0.0247	2	298	29	18634	4.31	0.0109	0.0372	False	False	7	0.9993	1
Biological process	GO:0010557	positive regulation of macromolecule biosynthetic process	2	33	5921.07	42146.2	0.43	0.1386	0.227	2	1531	29	18634	0.84	0.5699	0.5894	False	False	9	1	1
Biological process	GO:0010556	regulation of macromolecule biosynthetic process	7	33	12430.6	42146.2	0.72	0.1991	0.2772	6	3579	29	18634	1.08	0.3166	0.4007	False	False	18	1	1
Biological process	GO:0006281	DNA repair	3	33	1459.5	42146.2	2.63	0.0264	0.081	3	456	29	18634	4.23	0.0052	0.0219	False	False	11	1	1
Biological process	GO:0008104	protein localization	3	33	3377.97	42146.2	1.13	0.2703	0.323	3	1666	29	18634	1.16	0.2579	0.3613	False	False	8	1	1
Biological process	GO:2001141	regulation of RNA biosynthetic process	5	33	11451.1	42146.2	0.56	0.0822	0.1583	5	3140	29	18634	1.02	0.3617	0.4423	False	False	16	1	1
Biological process	GO:0044267	cellular protein metabolic process	9	33	6430.83	42146.2	1.79	0.0217	0.0755	8	2893	29	18634	1.78	0.0273	0.0772	False	False	19	1	1
Biological process	GO:0044265	cellular macromolecule catabolic process	3	33	1858.17	42146.2	2.06	0.0558	0.1295	3	702	29	18634	2.75	0.0224	0.0711	False	False	8	1	1
Biological process	GO:0044260	cellular macromolecule metabolic process	11	33	15960.3	42146.2	0.88	0.3654	0.396	10	5406	29	18634	1.19	0.1943	0.3112	False	False	26	1	1
Biological process	GO:0042886	amide transport	2	33	2190.47	42146.2	1.17	0.2446	0.3074	2	1181	29	18634	1.09	0.278	0.3755	False	False	5	1	1
Biological process	GO:0033365	protein localization to organelle	3	33	1239.9	42146.2	3.09	0.0155	0.0638	3	519	29	18634	3.71	0.0081	0.0305	False	False	8	1	1
Biological process	GO:0006508	proteolysis	5	33	2008.27	42146.2	3.18	0.0042	0.0238	5	912	29	18634	3.52	0.0024	0.0121	False	False	11	1	1
Biological process	GO:0042221	response to chemical	2	33	5270.4	42146.2	0.48	0.2008	0.2774	2	2441	29	18634	0.53	0.2486	0.3571	False	False	5	1	1
Biological process	GO:0006259	DNA metabolic process	5	33	2376.25	42146.2	2.69	0.0095	0.0453	4	748	29	18634	3.44	0.0055	0.0226	False	False	13	1	1
Biological process	GO:0016070	RNA metabolic process	19	33	12128.1	42146.2	2	0.000138	0.0019	15	2946	29	18634	3.27	1.25e-06	4.14e-05	False	False	59	1	0.87
Biological process	GO:0048583	regulation of response to stimulus	4	33	8051.45	42146.2	0.63	0.2172	0.287	4	3664	29	18634	0.7	0.2991	0.3867	False	False	10	1	1
Biological process	GO:0045184	establishment of protein localization	2	33	2313.47	42146.2	1.1	0.2709	0.323	2	1215	29	18634	1.06	0.2927	0.3839	False	False	5	1	1
Biological process	GO:0090304	nucleic acid metabolic process	19	33	13365.8	42146.2	1.82	0.000585	0.0059	15	3450	29	18634	2.79	1.07e-05	0.000176	False	False	59	1	0.87
Biological process	GO:0006139	nucleobase-containing compound metabolic process	19	33	13778	42146.2	1.76	0.000906	0.0082	15	3877	29	18634	2.49	4.93e-05	0.000595	False	False	59	1	0.87
Biological process	GO:0046483	heterocycle metabolic process	19	33	13875.5	42146.2	1.75	0.001	0.0082	15	4046	29	18634	2.38	8.53e-05	0.000908	False	False	59	1	0.87
Biological process	GO:0006950	response to stress	6	33	6487.91	42146.2	1.18	0.2373	0.3025	5	2834	29	18634	1.13	0.2728	0.3713	False	False	16	1	1
Biological process	GO:0044271	cellular nitrogen compound biosynthetic process	6	33	10463.6	42146.2	0.73	0.2538	0.3125	6	2902	29	18634	1.33	0.1539	0.2786	False	False	26	1	1
Biological process	GO:0032774	RNA biosynthetic process	5	33	9578.58	42146.2	0.67	0.2065	0.28	5	2176	29	18634	1.48	0.1146	0.2305	False	False	22	1	1
Biological process	GO:0019941	modification-dependent protein catabolic process	2	33	1159	42146.2	2.2	0.0615	0.1341	2	407	29	18634	3.16	0.0248	0.0753	False	False	4	1	1
Biological process	GO:0051254	positive regulation of RNA metabolic process	2	33	5623.07	42146.2	0.45	0.1648	0.2486	2	1374	29	18634	0.94	0.6379	0.6487	False	False	9	1	1
Biological process	GO:0006725	cellular aromatic compound metabolic process	19	33	13905	42146.2	1.75	0.001	0.0082	15	4084	29	18634	2.36	9.61e-05	0.000966	False	False	59	1	0.87
Biological process	GO:0034613	cellular protein localization	3	33	1914.9	42146.2	2	0.0611	0.1341	3	846	29	18634	2.28	0.0407	0.1068	False	False	8	1	1
Biological process	GO:0051649	establishment of localization in cell	3	33	3671.92	42146.2	1.04	0.3233	0.3608	3	1458	29	18634	1.32	0.188	0.3112	False	False	13	1	1
Biological process	GO:0051641	cellular localization	4	33	4677.15	42146.2	1.09	0.3013	0.3474	4	1886	29	18634	1.36	0.1641	0.2941	False	False	16	1	1
Biological process	GO:1901360	organic cyclic compound metabolic process	19	33	14071.3	42146.2	1.72	0.0012	0.009	15	4294	29	18634	2.24	0.000181	0.0017	False	False	59	1	0.87
Biological process	GO:0060255	regulation of macromolecule metabolic process	11	33	16317.2	42146.2	0.86	0.3284	0.3624	9	5325	29	18634	1.09	0.3015	0.387	False	False	32	1	1
Biological process	GO:0034641	cellular nitrogen compound metabolic process	19	33	14162.6	42146.2	1.71	0.0013	0.009	15	4368	29	18634	2.21	0.000223	0.0018	False	False	59	1	0.87
Biological process	GO:0044248	cellular catabolic process	3	33	2656.67	42146.2	1.44	0.1518	0.2431	3	1495	29	18634	1.29	0.1999	0.3165	False	False	8	1	1
Biological process	GO:0044249	cellular biosynthetic process	8	33	11433.9	42146.2	0.89	0.4415	0.4593	7	3721	29	18634	1.21	0.2083	0.3204	False	False	28	1	1
Biological process	GO:0023051	regulation of signaling	4	33	7178.9	42146.2	0.71	0.3159	0.3565	4	3069	29	18634	0.84	0.4677	0.5324	False	False	12	1	1
Biological process	GO:0043170	macromolecule metabolic process	21	33	18810.8	42146.2	1.43	0.0089	0.0435	17	6452	29	18634	1.69	0.0023	0.0119	False	False	62	1	0.88
Biological process	GO:0010628	positive regulation of gene expression	2	33	6447.57	42146.2	0.4	0.1008	0.1862	2	1681	29	18634	0.76	0.507	0.5596	False	False	9	1	1
Biological process	GO:0040008	regulation of growth	2	33	1593.7	42146.2	1.6	0.1277	0.2201	2	624	29	18634	2.06	0.0718	0.1645	False	False	3	1	1
Biological process	GO:0006807	nitrogen compound metabolic process	21	33	19250.6	42146.2	1.39	0.0122	0.0539	17	7194	29	18634	1.52	0.0089	0.0317	False	False	62	1	0.88
