# Supplementary material for: The RNA-dependent association of phosphatidylinositol 4,5-bisphosphate with intrinsically disordered proteins contribute to nuclear compartmentalization
Source: PLoS Genet. 2024 Dec 2;20(12):e1011462. doi: 10.1371/journal.pgen.1011462 (PMC11668513; doi:10.1371/journal.pgen.1011462)
Supplement: S24 Table — (XLSX) [file pgen.1011462.s047.xlsx]

## Sheet: S24 Table
S24 Table. Gene ontology analysis of cellular localization of proteins containing motif K/R-x(3,7)-K-x-K/R in their intrinsically disordered regions.
The SLiMSearch4 tool (http://slim.icr.ac.uk/slimsearch/) was used to search human proteome for proteins containing lysine and/or argine (K/R) motif [KR].{3,7}K.[KR] in their intrinsically disordered regions (IDRs), with disorder score cut-off set to 0.95. Gene ontology (GO) analysis with focus on cellular localization of such proteins was perfomed in the SLiMSearch4 tool.
Category	ID	Name	No. of motif instances mapped to term in dataset (m)	No. of motif instances in dataset (M)	No. of disordered residues mapped to term (n)	No. of disordered residues in proteome (N)	Enrichment	Pvalue	Adj pvalue	No. of proteins mapped to term in dataset	No. of proteins mapped to term in proteome	No. of proteins in dataset	No. of proteins in proteome	Enrichment (Proteins)	Pvalue (Proteins)	Adj pvalue (Proteins)	Repeat flag	Cluster flag	Repeat flag (expected)	Repeat flag (expected p-value)	Cluster flag (ratio)
Cellular component	GO:0005719	nuclear euchromatin	3	76	53	42146.2	31.39	2.67e-06	3.38e-05	3	23	61	18634	39.84	8.78e-07	5.56e-06	False	True	4	1	0.33
Cellular component	GO:0030687	preribosome, large subunit precursor	3	76	276	42146.2	6.03	0.0016	0.0049	3	23	61	18634	39.84	8.78e-07	5.56e-06	False	False	9	1	1
Cellular component	GO:0000791	euchromatin	3	76	79	42146.2	21.06	1.32e-05	0.000111	3	31	61	18634	29.56	3.06e-06	1.45e-05	False	True	4	1	0.33
Cellular component	GO:1903561	extracellular vesicle	4	76	4187.35	42146.2	0.53	0.1153	0.1498	4	2659	61	18634	0.46	0.0521	0.072	False	False	8	1	1
Cellular component	GO:0070062	extracellular exosome	4	76	4179.35	42146.2	0.53	0.1163	0.1498	4	2642	61	18634	0.46	0.0542	0.0736	False	False	8	1	1
Cellular component	GO:0005829	cytosol	15	76	11006	42146.2	0.76	0.1264	0.1575	12	4662	61	18634	0.79	0.2092	0.2484	False	False	51	1	0.92
Cellular component	GO:0071007	U2-type catalytic step 2 spliceosome	2	76	93.5	42146.2	11.86	0.000661	0.0028	2	29	61	18634	21.07	0.000115	0.000324	False	False	11	1	1
Cellular component	GO:0005856	cytoskeleton	3	76	2095.5	42146.2	0.79	0.4736	0.4799	2	737	61	18634	0.83	0.5641	0.5793	False	False	6	0.9977	1
Cellular component	GO:0005737	cytoplasm	8	76	10474.2	42146.2	0.42	0.0015	0.0047	8	4012	61	18634	0.61	0.0685	0.0888	False	False	25	1	1
Cellular component	GO:0000786	nucleosome	4	76	439.17	42146.2	5.05	0.0012	0.0046	4	60	61	18634	20.37	1.51e-06	8.83e-06	False	True	6	1	0.25
Cellular component	GO:0005739	mitochondrion	6	76	1568.92	42146.2	2.12	0.023	0.0392	4	1261	61	18634	0.97	0.603	0.611	False	False	16	1	1
Cellular component	GO:0071013	catalytic step 2 spliceosome	10	76	502	42146.2	11.05	1.75e-09	4.43e-08	6	95	61	18634	19.29	2.49e-08	2.97e-07	False	False	41	1	1
Cellular component	GO:0044815	DNA packaging complex	4	76	457.17	42146.2	4.85	0.0014	0.0047	4	67	61	18634	18.24	2.63e-06	1.33e-05	False	True	6	1	0.25
Cellular component	GO:0030684	preribosome	4	76	461	42146.2	4.81	0.0015	0.0047	4	71	61	18634	17.21	3.51e-06	1.57e-05	False	False	11	1	1
Cellular component	KW-0747	Spliceosome	10	76	640	42146.2	8.66	2.13e-08	3.24e-07	7	129	61	18634	16.58	9.18e-09	1.4e-07	False	False	50	1	0.86
Cellular component	GO:0097458	neuron part	3	76	3870.56	42146.2	0.43	0.0729	0.1065	3	1373	61	18634	0.67	0.3331	0.3617	False	False	15	1	1
Cellular component	GO:0005681	spliceosomal complex	15	76	825	42146.2	10.08	1.46e-12	1.11e-10	9	179	61	18634	15.36	3.07e-10	7.78e-09	False	False	61	1	0.89
Cellular component	GO:0008023	transcription elongation factor complex	2	76	266.75	42146.2	4.16	0.0125	0.025	2	48	61	18634	12.73	0.00052	0.0013	False	False	11	1	1
Cellular component	GO:0000228	nuclear chromosome	2	76	394	42146.2	2.82	0.0345	0.0524	2	51	61	18634	11.98	0.000622	0.0015	False	False	4	1	1
Cellular component	GO:0005684	U2-type spliceosomal complex	2	76	225.5	42146.2	4.92	0.008	0.0189	2	55	61	18634	11.11	0.000776	0.0017	False	False	11	1	1
Cellular component	GO:0032993	protein-DNA complex	4	76	619.67	42146.2	3.58	0.0053	0.0134	4	128	61	18634	9.55	6.18e-05	0.000181	False	True	6	1	0.25
Cellular component	GO:0016607	nuclear speck	14	76	2095.5	42146.2	3.7	4.29e-06	4.66e-05	10	374	61	18634	8.17	3.13e-08	2.97e-07	False	False	57	1	0.7
Cellular component	GO:0005694	chromosome	7	76	1256	42146.2	3.09	0.0019	0.0056	5	196	61	18634	7.79	4.31e-05	0.000136	False	False	22	1	1
Cellular component	GO:0000123	histone acetyltransferase complex	3	76	439	42146.2	3.79	0.0083	0.0189	2	81	61	18634	7.54	0.0024	0.0048	False	False	11	1	1
Cellular component	GO:1902493	acetyltransferase complex	3	76	445.5	42146.2	3.73	0.0087	0.0189	2	89	61	18634	6.86	0.0031	0.0059	False	False	11	1	1
Cellular component	GO:0031248	protein acetyltransferase complex	3	76	445.5	42146.2	3.73	0.0087	0.0189	2	89	61	18634	6.86	0.0031	0.0059	False	False	11	1	1
Cellular component	GO:1990904	ribonucleoprotein complex	23	76	2552.12	42146.2	5	9.25e-12	3.52e-10	16	714	61	18634	6.85	7.59e-11	2.88e-09	False	False	80	1	0.94
Cellular component	GO:0005840	ribosome	3	76	218	42146.2	7.63	0.000668	0.0028	2	103	61	18634	5.93	0.0047	0.0083	False	False	7	0.9989	1
Cellular component	KW-0158	Chromosome	8	76	1788.17	42146.2	2.48	0.0048	0.0126	7	377	61	18634	5.67	3.01e-05	0.000104	False	False	21	1	0.57
Cellular component	GO:0031965	nuclear membrane	2	76	653.4	42146.2	1.7	0.1143	0.1498	2	289	61	18634	2.11	0.0689	0.0888	False	False	12	1	1
Cellular component	GO:0000790	nuclear chromatin	4	76	1063.33	42146.2	2.09	0.0432	0.0644	4	222	61	18634	5.5	0.000794	0.0017	False	True	6	1	0.25
Cellular component	GO:0016604	nuclear body	16	76	3566.42	42146.2	2.49	0.000169	0.000917	12	726	61	18634	5.05	4.99e-07	3.79e-06	False	False	64	1	0.75
Cellular component	GO:0044451	nucleoplasm part	22	76	5262.67	42146.2	2.32	3.4e-05	0.000215	17	1047	61	18634	4.96	3.54e-09	6.73e-08	False	False	93	1	0.82
Cellular component	GO:0030496	midbody	2	76	394	42146.2	2.82	0.0345	0.0524	2	143	61	18634	4.27	0.0115	0.0186	False	False	8	1	1
Cellular component	GO:0005730	nucleolus	11	76	3315.08	42146.2	1.84	0.0152	0.0296	10	801	61	18634	3.81	5.05e-05	0.000154	False	False	24	1	1
Cellular component	GO:0044424	intracellular part	63	76	33263.4	42146.2	1.05	0.1609	0.1911	49	13375	61	18634	1.12	0.0473	0.0678	False	False	205	1	0.86
Cellular component	GO:0000785	chromatin	4	76	1702.83	42146.2	1.3	0.1932	0.2172	4	340	61	18634	3.59	0.0051	0.0088	False	True	6	1	0.25
Cellular component	GO:0044391	ribosomal subunit	3	76	272	42146.2	6.12	0.0015	0.0047	2	179	61	18634	3.41	0.0209	0.0311	False	False	7	0.9989	1
Cellular component	GO:0044454	nuclear chromosome part	5	76	1959.83	42146.2	1.41	0.142	0.1713	5	453	61	18634	3.37	0.0036	0.0067	False	True	7	1	0.4
Cellular component	GO:0044428	nuclear part	51	76	15249	42146.2	1.85	1.12e-08	2.13e-07	40	4213	61	18634	2.9	1.29e-13	9.8e-12	False	False	169	1	0.82
Cellular component	GO:1902494	catalytic complex	16	76	3966.42	42146.2	2.24	0.000589	0.0028	11	1200	61	18634	2.8	0.000442	0.0012	False	False	61	1	1
Cellular component	GO:0044427	chromosomal part	6	76	3314.5	42146.2	1	0.3897	0.4002	6	772	61	18634	2.37	0.0128	0.0203	False	True	10	1	0.5
Cellular component	GO:0032991	protein-containing complex	39	76	12220	42146.2	1.77	1.29e-05	0.000111	31	4235	61	18634	2.24	4.04e-07	3.41e-06	False	False	133	1	0.87
Cellular component	GO:0005654	nucleoplasm	28	76	11284.6	42146.2	1.38	0.0198	0.0358	22	3025	61	18634	2.22	4.27e-05	0.000136	False	False	115	1	0.86
Cellular component	KW-0539	Nucleus	44	76	18443.7	42146.2	1.32	0.0048	0.0126	36	5012	61	18634	2.19	3.13e-08	2.97e-07	False	False	159	1	0.81
Cellular component	GO:0043232	intracellular non-membrane-bounded organelle	20	76	7825.78	42146.2	1.42	0.0342	0.0524	16	2311	61	18634	2.11	0.000905	0.0019	False	False	55	1	1
Cellular component	GO:0043228	non-membrane-bounded organelle	20	76	7825.78	42146.2	1.42	0.0342	0.0524	16	2311	61	18634	2.11	0.000905	0.0019	False	False	55	1	1
Cellular component	GO:0043230	extracellular organelle	4	76	4187.35	42146.2	0.53	0.1153	0.1498	4	2660	61	18634	0.46	0.052	0.072	False	False	8	1	1
Cellular component	GO:0043231	intracellular membrane-bounded organelle	31	76	20564.2	42146.2	0.84	0.0996	0.1402	26	7474	61	18634	1.06	0.2954	0.3254	False	False	131	1	0.88
Cellular component	GO:0044446	intracellular organelle part	57	76	22334.4	42146.2	1.42	2.35e-05	0.000179	44	8550	61	18634	1.57	8.86e-06	3.37e-05	False	False	183	1	0.84
Cellular component	GO:0044430	cytoskeletal part	6	76	3522.62	42146.2	0.94	0.5475	0.5475	4	1460	61	18634	0.84	0.474	0.4935	False	False	15	1	1
Cellular component	GO:0120025	plasma membrane bounded cell projection	2	76	2800.42	42146.2	0.4	0.1119	0.1498	2	1290	61	18634	0.47	0.1964	0.2402	False	False	5	1	1
Cellular component	GO:0044422	organelle part	57	76	22767.7	42146.2	1.39	4.91e-05	0.000287	44	8767	61	18634	1.53	1.97e-05	7.13e-05	False	False	183	1	0.84
Cellular component	KW-0963	Cytoplasm	12	76	12573.8	42146.2	0.53	0.0037	0.0104	10	4774	61	18634	0.64	0.0612	0.0816	False	False	21	1	1
Cellular component	GO:0043229	intracellular organelle	40	76	24089.3	42146.2	0.92	0.2469	0.2674	32	8923	61	18634	1.1	0.1991	0.2402	False	False	150	1	0.91
Cellular component	GO:0005634	nucleus	25	76	16872.2	42146.2	0.82	0.1236	0.1566	22	4903	61	18634	1.37	0.0334	0.0488	False	False	115	1	0.86
Cellular component	GO:0043227	membrane-bounded organelle	33	76	23390.1	42146.2	0.78	0.0228	0.0392	28	9404	61	18634	0.91	0.279	0.3118	False	False	135	1	0.86
Cellular component	GO:0043226	organelle	42	76	26097.3	42146.2	0.89	0.1407	0.1713	34	10354	61	18634	1	0.4399	0.4643	False	False	154	1	0.88
Cellular component	GO:0044444	cytoplasmic part	24	76	18935.5	42146.2	0.7	0.0121	0.0249	20	9016	61	18634	0.68	0.0098	0.0162	False	False	76	1	0.95
Cellular component	GO:0031982	vesicle	5	76	6176.18	42146.2	0.45	0.0254	0.042	5	3553	61	18634	0.43	0.0161	0.025	False	False	9	1	0.8
Cellular component	KW-0206	Cytoskeleton	3	76	3127.42	42146.2	0.53	0.1754	0.2051	2	1149	61	18634	0.53	0.2655	0.3012	False	False	5	0.9927	1
Cellular component	GO:0031090	organelle membrane	3	76	3727.91	42146.2	0.45	0.0871	0.1249	3	2642	61	18634	0.35	0.0197	0.0299	False	False	13	1	1
Cellular component	GO:0044421	extracellular region part	4	76	6086.85	42146.2	0.36	0.0104	0.022	4	3656	61	18634	0.33	0.004	0.0072	False	False	8	1	1
Cellular component	GO:0016021	integral component of membrane	5	76	6246.96	42146.2	0.44	0.0232	0.0392	5	4643	61	18634	0.33	0.000802	0.0017	False	False	14	1	1
Cellular component	GO:0031224	intrinsic component of membrane	5	76	6472.62	42146.2	0.43	0.0174	0.0331	5	4780	61	18634	0.32	0.000528	0.0013	False	False	14	1	1
Cellular component	GO:0005575	cellular_component	67	76	38117	42146.2	0.97	0.3008	0.3175	53	16787	61	18634	0.96	0.255	0.2936	False	False	212	1	0.87
Cellular component	GO:0048471	perinuclear region of cytoplasm	4	76	1703.25	42146.2	1.3	0.1934	0.2172	3	630	61	18634	1.45	0.151	0.1913	False	False	8	0.9996	1
Cellular component	GO:0044464	cell part	66	76	35667.3	42146.2	1.03	0.2498	0.2674	52	15391	61	18634	1.03	0.2428	0.2839	False	False	211	1	0.87
Cellular component	GO:0016020	membrane	8	76	12996.2	42146.2	0.34	2.62e-05	0.000181	7	7241	61	18634	0.3	2.03e-06	1.1e-05	False	False	28	1	1
Cellular component	GO:0042995	cell projection	3	76	3033.75	42146.2	0.55	0.1943	0.2172	3	1363	61	18634	0.67	0.3389	0.3628	False	False	11	1	1
Cellular component	GO:0005815	microtubule organizing center	3	76	1333	42146.2	1.25	0.2199	0.2422	2	632	61	18634	0.97	0.6577	0.6577	False	False	8	0.9998	1
Cellular component	KW-0472	Membrane	7	76	10046.7	42146.2	0.39	0.000938	0.0038	6	6659	61	18634	0.28	3.78e-06	1.6e-05	False	False	18	1	1
Cellular component	GO:0044425	membrane part	5	76	8988.46	42146.2	0.31	0.000427	0.0022	5	6171	61	18634	0.25	4.58e-06	1.83e-05	False	False	14	1	1
Cellular component	GO:0044459	plasma membrane part	2	76	4073.25	42146.2	0.27	0.0184	0.0341	2	2533	61	18634	0.24	0.0075	0.0127	False	False	8	1	1
Cellular component	GO:1990234	transferase complex	4	76	2145.5	42146.2	1.03	0.3448	0.359	3	648	61	18634	1.41	0.1621	0.202	False	False	17	1	1
Cellular component	GO:0005886	plasma membrane	4	76	6284.17	42146.2	0.35	0.0079	0.0189	3	3974	61	18634	0.23	0.000378	0.001	False	False	14	1	1
