# Supplementary material for: The RNA-dependent association of phosphatidylinositol 4,5-bisphosphate with intrinsically disordered proteins contribute to nuclear compartmentalization
Source: PLoS Genet. 2024 Dec 2;20(12):e1011462. doi: 10.1371/journal.pgen.1011462 (PMC11668513; doi:10.1371/journal.pgen.1011462)
Supplement: S25 Table — (XLSX) [file pgen.1011462.s048.xlsx]

## Sheet: S25 Table
S25 Table. Gene ontology analysis of molecular functions of proteins containing motif K/R-x(3,7)-K-x-K/R in their intrinsically disordered regions.
The SLiMSearch4 tool (http://slim.icr.ac.uk/slimsearch/) was used to search human proteome for proteins containing lysine and/or argine (K/R) motif [KR].{3,7}K.[KR] in their intrinsically disordered regions (IDRs), with disorder score cut-off set to 0.95. Gene ontology (GO) analysis with focus on molecular functions of such proteins was perfomed in the SLiMSearch4 tool.
Category	ID	Name	No. of motif instances mapped to term in dataset (m)	No. of motif instances in dataset (M)	No. of disordered residues mapped to term (n)	No. of disordered residues in proteome (N)	Enrichment	Pvalue	Adj pvalue	No. of proteins mapped to term in dataset	No. of proteins mapped to term in proteome	No. of proteins in dataset	No. of proteins in proteome	Enrichment (Proteins)	Pvalue (Proteins)	Adj pvalue (Proteins)	Repeat flag	Cluster flag	Repeat flag (expected)	Repeat flag (expected p-value)	Cluster flag (ratio)
Molecular function	GO:0030554	adenyl nucleotide binding	4	76	3507.02	42146.2	0.63	0.2318	0.2942	3	1428	61	18634	0.64	0.3027	0.3892	False	False	7	0.9993	1
Molecular function	GO:0000993	RNA polymerase II core binding	2	76	334	42146.2	3.32	0.0227	0.0819	2	24	61	18634	25.46	6.43e-05	0.00053	False	False	8	1	1
Molecular function	GO:0004842	ubiquitin-protein transferase activity	4	76	929	42146.2	2.39	0.0264	0.0819	3	356	61	18634	2.57	0.0292	0.0876	False	False	10	1	1
Molecular function	GO:0043175	RNA polymerase core enzyme binding	2	76	343	42146.2	3.23	0.0243	0.0819	2	32	61	18634	19.09	0.000155	0.0011	False	False	8	1	1
Molecular function	GO:0031490	chromatin DNA binding	4	76	344	42146.2	6.45	0.000404	0.0038	4	74	61	18634	16.51	4.31e-06	4.74e-05	False	True	6	1	0.25
Molecular function	GO:0016740	transferase activity	8	76	4416.5	42146.2	1	0.402	0.4243	6	2154	61	18634	0.85	0.4322	0.4601	False	False	19	1	1
Molecular function	GO:0036094	small molecule binding	4	76	4814.02	42146.2	0.46	0.0558	0.1315	3	2280	61	18634	0.4	0.0495	0.1307	False	False	7	0.9993	1
Molecular function	GO:0004674	protein serine/threonine kinase activity	3	76	1155.92	42146.2	1.44	0.1558	0.2188	2	426	61	18634	1.43	0.1632	0.2918	False	False	6	0.9971	1
Molecular function	GO:0004672	protein kinase activity	3	76	1406.25	42146.2	1.18	0.2483	0.3035	2	596	61	18634	1.03	0.3098	0.3892	False	False	6	0.9971	1
Molecular function	GO:0046872	metal ion binding	15	76	9132.59	42146.2	0.91	0.4033	0.4243	14	3827	61	18634	1.12	0.2596	0.3807	False	False	36	1	1
Molecular function	GO:0001098	basal transcription machinery binding	2	76	359	42146.2	3.09	0.0273	0.0819	2	38	61	18634	16.08	0.00026	0.0016	False	False	8	1	1
Molecular function	GO:0003674	molecular_function	61	76	32937.6	42146.2	1.03	0.2853	0.3301	48	14273	61	18634	1.03	0.3022	0.3892	False	False	195	1	0.85
Molecular function	GO:0001099	basal RNA polymerase II transcription machinery binding	2	76	359	42146.2	3.09	0.0273	0.0819	2	38	61	18634	16.08	0.00026	0.0016	False	False	8	1	1
Molecular function	GO:0003677	DNA binding	9	76	9053.42	42146.2	0.55	0.0228	0.0819	8	2321	61	18634	1.05	0.3474	0.4094	False	False	38	1	0.63
Molecular function	GO:0070063	RNA polymerase binding	2	76	545	42146.2	2.04	0.0758	0.1614	2	49	61	18634	12.47	0.000552	0.0028	False	False	8	1	1
Molecular function	GO:0043169	cation binding	15	76	9187.59	42146.2	0.91	0.3927	0.4243	14	3907	61	18634	1.09	0.2878	0.3892	False	False	36	1	1
Molecular function	GO:0043167	ion binding	18	76	13153.4	42146.2	0.76	0.0958	0.1727	16	5706	61	18634	0.86	0.2762	0.3892	False	False	42	1	0.94
Molecular function	GO:0003690	double-stranded DNA binding	2	76	3144	42146.2	0.35	0.0706	0.1607	2	793	61	18634	0.77	0.516	0.5347	False	True	3	1	0.5
Molecular function	KW-0723	Serine/threonine-protein kinase	3	76	964.67	42146.2	1.72	0.0968	0.1727	2	372	61	18634	1.64	0.1224	0.2448	False	False	6	0.9971	1
Molecular function	GO:0003729	mRNA binding	6	76	865.5	42146.2	3.84	0.000962	0.006	4	190	61	18634	6.43	0.000392	0.0022	False	False	23	1	1
Molecular function	GO:0035639	purine ribonucleoside triphosphate binding	4	76	3946.52	42146.2	0.56	0.1493	0.2188	3	1682	61	18634	0.54	0.1873	0.2985	False	False	7	0.9993	1
Molecular function	GO:0003723	RNA binding	39	76	6742.12	42146.2	3.21	1.9e-13	1.25e-11	32	1576	61	18634	6.2	5.34e-20	3.52e-18	False	False	137	1	0.81
Molecular function	KW-0694	RNA-binding	13	76	2674	42146.2	2.7	0.000274	0.003	11	642	61	18634	5.23	9.37e-07	1.24e-05	False	False	56	1	0.82
Molecular function	GO:0000166	nucleotide binding	4	76	4439.52	42146.2	0.5	0.0868	0.1661	3	1959	61	18634	0.47	0.1044	0.2223	False	False	7	0.9993	1
Molecular function	GO:0016773	phosphotransferase activity, alcohol group as acceptor	3	76	1628.25	42146.2	1.02	0.3381	0.3782	2	724	61	18634	0.84	0.5755	0.5809	False	False	6	0.9971	1
Molecular function	GO:0016772	transferase activity, transferring phosphorus-containing groups	3	76	1951.5	42146.2	0.85	0.5298	0.538	2	939	61	18634	0.65	0.4004	0.4332	False	False	6	0.9971	1
Molecular function	GO:0043565	sequence-specific DNA binding	3	76	4267.4	42146.2	0.39	0.0437	0.1109	2	1003	61	18634	0.61	0.3552	0.4113	False	False	9	0.9998	1
Molecular function	GO:0046914	transition metal ion binding	5	76	2414.63	42146.2	1.15	0.269	0.317	4	1001	61	18634	1.22	0.2292	0.3438	False	False	8	0.9997	1
Molecular function	GO:0019899	enzyme binding	7	76	6154.85	42146.2	0.63	0.1172	0.2036	5	2091	61	18634	0.73	0.3058	0.3892	False	False	21	1	1
Molecular function	GO:0005524	ATP binding	4	76	3365.52	42146.2	0.66	0.2645	0.317	3	1384	61	18634	0.66	0.3269	0.3923	False	False	7	0.9993	1
Molecular function	GO:0003682	chromatin binding	9	76	2972	42146.2	1.68	0.0405	0.1069	8	478	61	18634	5.11	2.37e-05	0.000223	False	False	27	1	0.63
Molecular function	KW-0808	Transferase	8	76	3348.5	42146.2	1.32	0.1479	0.2188	6	1706	61	18634	1.07	0.3238	0.3923	False	False	19	1	1
Molecular function	KW-0238	DNA-binding	6	76	7318.42	42146.2	0.45	0.015	0.0619	6	1879	61	18634	0.98	0.5809	0.5809	False	True	25	1	0.5
Molecular function	GO:0061630	ubiquitin protein ligase activity	4	76	512.5	42146.2	4.33	0.0024	0.0132	3	204	61	18634	4.49	0.0045	0.0175	False	False	10	1	1
Molecular function	GO:0140110	transcription regulator activity	4	76	6595.17	42146.2	0.34	0.005	0.022	3	1701	61	18634	0.54	0.1803	0.2975	False	False	14	1	1
Molecular function	KW-0687	Ribonucleoprotein	5	76	546.67	42146.2	5.07	0.00047	0.0039	4	276	61	18634	4.43	0.0021	0.0092	False	False	11	1	1
Molecular function	GO:0061659	ubiquitin-like protein ligase activity	4	76	530.5	42146.2	4.18	0.0028	0.0142	3	209	61	18634	4.38	0.0049	0.018	False	False	10	1	1
Molecular function	GO:0017076	purine nucleotide binding	4	76	4114.02	42146.2	0.54	0.1249	0.2081	3	1735	61	18634	0.53	0.1682	0.2918	False	False	7	0.9993	1
Molecular function	GO:0008144	drug binding	6	76	3607.18	42146.2	0.92	0.5222	0.538	4	1618	61	18634	0.76	0.38	0.4251	False	False	11	0.9999	1
Molecular function	KW-0689	Ribosomal protein	3	76	243	42146.2	6.85	0.000999	0.006	2	178	61	18634	3.43	0.0206	0.0647	False	False	7	0.9989	1
Molecular function	KW-0217	Developmental protein	2	76	2598.67	42146.2	0.43	0.1449	0.2188	2	939	61	18634	0.65	0.4004	0.4332	False	False	4	1	1
Molecular function	GO:0003676	nucleic acid binding	48	76	14687.8	42146.2	1.81	1.35e-07	4.46e-06	37	3784	61	18634	2.99	1.05e-12	3.46e-11	False	False	164	1	0.81
Molecular function	GO:0016301	kinase activity	3	76	1693.25	42146.2	0.98	0.6351	0.6351	2	790	61	18634	0.77	0.5185	0.5347	False	False	6	0.9971	1
Molecular function	KW-0378	Hydrolase	2	76	2478	42146.2	0.45	0.1684	0.2268	2	1542	61	18634	0.4	0.1098	0.2265	False	False	3	1	1
Molecular function	KW-0156	Chromatin regulator	2	76	2013.5	42146.2	0.55	0.2901	0.3301	2	281	61	18634	2.17	0.0645	0.1606	False	False	6	1	1
Molecular function	GO:0140098	catalytic activity, acting on RNA	2	76	581.75	42146.2	1.91	0.0881	0.1661	2	336	61	18634	1.82	0.0976	0.2223	False	False	5	1	1
Molecular function	GO:0140096	catalytic activity, acting on a protein	10	76	4378.28	42146.2	1.27	0.1622	0.223	7	2082	61	18634	1.03	0.3719	0.4232	False	False	22	1	1
Molecular function	GO:0008270	zinc ion binding	5	76	2197.46	42146.2	1.26	0.2045	0.2646	4	756	61	18634	1.62	0.101	0.2223	False	False	8	0.9997	1
Molecular function	GO:1901363	heterocyclic compound binding	49	76	17939.3	42146.2	1.51	3.71e-05	0.000589	38	5531	61	18634	2.1	3.13e-08	6.89e-07	False	False	165	1	0.82
Molecular function	GO:0097159	organic cyclic compound binding	49	76	18043.8	42146.2	1.51	4.46e-05	0.000589	38	5610	61	18634	2.07	4.81e-08	7.94e-07	False	False	165	1	0.82
Molecular function	GO:0005198	structural molecule activity	5	76	1692.49	42146.2	1.64	0.0849	0.1661	3	646	61	18634	1.42	0.1608	0.2918	False	False	11	0.9998	1
Molecular function	KW-0418	Kinase	3	76	1242.75	42146.2	1.34	0.1863	0.2459	2	599	61	18634	1.02	0.3125	0.3892	False	False	6	0.9971	1
Molecular function	GO:1901265	nucleoside phosphate binding	4	76	4439.52	42146.2	0.5	0.0868	0.1661	3	1960	61	18634	0.47	0.1041	0.2223	False	False	7	0.9993	1
Molecular function	GO:0005488	binding	60	76	29669	42146.2	1.12	0.0355	0.0976	47	11558	61	18634	1.24	0.0041	0.0169	False	False	194	1	0.85
Molecular function	GO:0016787	hydrolase activity	3	76	3849.78	42146.2	0.43	0.0748	0.1614	3	2341	61	18634	0.39	0.0426	0.1172	False	False	5	1	1
Molecular function	GO:0032559	adenyl ribonucleotide binding	4	76	3482.02	42146.2	0.64	0.2373	0.2955	3	1418	61	18634	0.65	0.308	0.3892	False	False	7	0.9993	1
Molecular function	GO:0032555	purine ribonucleotide binding	4	76	4082.02	42146.2	0.54	0.1293	0.2081	3	1723	61	18634	0.53	0.1724	0.2918	False	False	7	0.9993	1
Molecular function	GO:0032553	ribonucleotide binding	4	76	4086.02	42146.2	0.54	0.1287	0.2081	3	1738	61	18634	0.53	0.1672	0.2918	False	False	7	0.9993	1
Molecular function	GO:0003735	structural constituent of ribosome	3	76	225	42146.2	7.39	0.000751	0.0055	2	159	61	18634	3.84	0.0153	0.0505	False	False	7	0.9989	1
Molecular function	GO:0003824	catalytic activity	12	76	8950.03	42146.2	0.74	0.1529	0.2188	9	5339	61	18634	0.51	0.0087	0.0302	False	False	27	1	1
Molecular function	GO:0003700	DNA binding transcription factor activity	2	76	4960.67	42146.2	0.22	0.0045	0.0212	2	1357	61	18634	0.45	0.1691	0.2918	False	False	7	1	1
Molecular function	GO:0044877	protein-containing complex binding	3	76	2282.7	42146.2	0.73	0.405	0.4243	3	698	61	18634	1.31	0.1945	0.2985	False	False	18	1	1
Molecular function	GO:0019787	ubiquitin-like protein transferase activity	4	76	962	42146.2	2.31	0.03	0.0861	3	379	61	18634	2.42	0.0355	0.1019	False	False	10	1	1
Molecular function	GO:0005515	protein binding	12	76	16298.6	42146.2	0.41	1.23e-05	0.000271	10	6373	61	18634	0.48	0.0016	0.0075	False	False	47	1	1
Molecular function	GO:0097367	carbohydrate derivative binding	5	76	4669.52	42146.2	0.59	0.1402	0.2188	4	2026	61	18634	0.6	0.1929	0.2985	False	False	9	0.9998	0.75
Molecular function	GO:0043168	anion binding	5	76	5543.68	42146.2	0.5	0.0545	0.1315	4	2556	61	18634	0.48	0.0657	0.1606	False	False	9	0.9998	0.75
