# Supplementary material for: The RNA-dependent association of phosphatidylinositol 4,5-bisphosphate with intrinsically disordered proteins contribute to nuclear compartmentalization
Source: PLoS Genet. 2024 Dec 2;20(12):e1011462. doi: 10.1371/journal.pgen.1011462 (PMC11668513; doi:10.1371/journal.pgen.1011462)
Supplement: S26 Table — (XLSX) [file pgen.1011462.s049.xlsx]

## Sheet: S26 Table
S26 Table. Gene ontology analysis of biological processes associated with proteins containing motif K/R-x(3,7)-K-x-K/R in their intrinsically disordered regions.
The SLiMSearch4 tool (http://slim.icr.ac.uk/slimsearch/) was used to search human proteome for proteins containing lysine and/or argine (K/R) motif [KR].{3,7}K.[KR] in their intrinsically disordered regions (IDRs), with disorder score cut-off set to 0.95. Gene ontology (GO) analysis with focus on biological processes associated with such proteins was perfomed in the SLiMSearch4 tool.
Category	ID	Name	No. of motif instances mapped to term in dataset (m)	No. of motif instances in dataset (M)	No. of disordered residues mapped to term (n)	No. of disordered residues in proteome (N)	Enrichment	Pvalue	Adj pvalue	No. of proteins mapped to term in dataset	No. of proteins mapped to term in proteome	No. of proteins in dataset	No. of proteins in proteome	Enrichment (Proteins)	Pvalue (Proteins)	Adj pvalue (Proteins)	Repeat flag	Cluster flag	Repeat flag (expected)	Repeat flag (expected p-value)	Cluster flag (ratio)
Biological process	GO:0098532	histone H3-K27 trimethylation	2	76	17	42146.2	65.24	3.76e-06	0.000111	2	5	61	18634	122.19	3.32e-07	8.19e-06	False	True	3	1	0.5
Biological process	GO:0051656	establishment of organelle localization	3	76	711.5	42146.2	2.34	0.0398	0.0765	2	270	61	18634	2.26	0.0586	0.1252	False	False	7	0.9991	1
Biological process	GO:0006281	DNA repair	4	76	1459.5	42146.2	1.52	0.1234	0.1765	3	456	61	18634	2.01	0.0621	0.1276	False	False	19	1	1
Biological process	GO:0050789	regulation of biological process	32	76	25141.5	42146.2	0.71	0.0015	0.0106	25	10069	61	18634	0.76	0.0276	0.075	False	False	98	1	0.92
Biological process	GO:0016584	nucleosome positioning	2	76	42	42146.2	26.41	6.15e-05	0.001	2	7	61	18634	87.28	1.16e-06	2.54e-05	False	True	3	1	0.5
Biological process	GO:0070734	histone H3-K27 methylation	2	76	24	42146.2	46.21	1.11e-05	0.000253	2	8	61	18634	76.37	1.85e-06	3.65e-05	False	True	3	1	0.5
Biological process	GO:0051128	regulation of cellular component organization	4	76	5870.42	42146.2	0.38	0.0141	0.0441	4	2271	61	18634	0.54	0.1202	0.2081	False	False	7	1	1
Biological process	GO:0080182	histone H3-K4 trimethylation	2	76	43	42146.2	25.79	6.6e-05	0.001	2	14	61	18634	43.64	1.18e-05	0.00014	False	True	3	1	0.5
Biological process	GO:0006974	cellular response to DNA damage stimulus	7	76	2421.83	42146.2	1.6	0.0699	0.1203	5	704	61	18634	2.17	0.0272	0.0745	False	False	27	1	1
Biological process	GO:0043632	modification-dependent macromolecule catabolic process	3	76	1180	42146.2	1.41	0.1641	0.2178	3	415	61	18634	2.21	0.0469	0.109	False	False	10	1	1
Biological process	GO:2000112	regulation of cellular macromolecule biosynthetic process	15	76	12333.6	42146.2	0.67	0.0408	0.0769	12	3507	61	18634	1.05	0.3578	0.4504	False	False	46	1	0.92
Biological process	GO:2000113	negative regulation of cellular macromolecule biosynthetic process	4	76	5127.38	42146.2	0.43	0.0378	0.0731	4	1205	61	18634	1.01	0.3599	0.4504	False	False	8	1	0.75
Biological process	GO:0031497	chromatin assembly	2	76	210	42146.2	5.28	0.0066	0.0244	2	23	61	18634	26.56	5.64e-05	0.000539	False	True	3	1	0.5
Biological process	GO:0019219	regulation of nucleobase-containing compound metabolic process	22	76	12645.6	42146.2	0.96	0.4764	0.5054	16	3655	61	18634	1.34	0.0756	0.1463	False	False	71	1	0.94
Biological process	GO:0000469	cleavage involved in rRNA processing	2	76	142	42146.2	7.81	0.0022	0.013	2	24	61	18634	25.46	6.43e-05	0.000595	False	False	4	1	1
Biological process	GO:0042273	ribosomal large subunit biogenesis	2	76	145	42146.2	7.65	0.0023	0.0133	2	26	61	18634	23.5	8.23e-05	0.00065	False	False	7	1	1
Biological process	GO:0016567	protein ubiquitination	4	76	1513.35	42146.2	1.47	0.1377	0.189	3	564	61	18634	1.62	0.113	0.1991	False	False	10	1	1
Biological process	GO:0018023	peptidyl-lysine trimethylation	2	76	88	42146.2	12.6	0.000554	0.0051	2	26	61	18634	23.5	8.23e-05	0.00065	False	True	3	1	0.5
Biological process	GO:0006366	transcription by RNA polymerase II	3	76	1475.75	42146.2	1.13	0.2759	0.3203	2	330	61	18634	1.85	0.0937	0.1691	False	False	17	1	1
Biological process	GO:0051568	histone H3-K4 methylation	2	76	136	42146.2	8.16	0.0019	0.0117	2	28	61	18634	21.82	0.000103	0.000762	False	True	3	1	0.5
Biological process	GO:0006369	termination of RNA polymerase II transcription	4	76	463	42146.2	4.79	0.0015	0.0106	4	69	61	18634	17.71	3.04e-06	5e-05	False	False	28	1	0.75
Biological process	GO:0032880	regulation of protein localization	2	76	2026.93	42146.2	0.55	0.2858	0.3292	2	942	61	18634	0.65	0.3982	0.4704	False	False	9	1	1
Biological process	GO:0031124	mRNA 3'-end processing	4	76	534	42146.2	4.15	0.0028	0.0148	4	75	61	18634	16.29	4.6e-06	6.81e-05	False	False	28	1	0.75
Biological process	GO:0050790	regulation of catalytic activity	2	76	3858.2	42146.2	0.29	0.0254	0.0583	2	1696	61	18634	0.36	0.0751	0.1462	False	False	7	1	1
Biological process	GO:0050794	regulation of cellular process	30	76	24033.2	42146.2	0.69	0.0015	0.0106	24	9459	61	18634	0.78	0.0483	0.109	False	False	92	1	0.92
Biological process	GO:0009058	biosynthetic process	17	76	11675.2	42146.2	0.81	0.1818	0.235	13	3889	61	18634	1.02	0.3931	0.4695	False	False	71	1	0.92
Biological process	KW-0690	Ribosome biogenesis	4	76	265.5	42146.2	8.35	0.000123	0.0015	4	78	61	18634	15.67	5.59e-06	7.88e-05	False	False	11	1	1
Biological process	GO:0009892	negative regulation of metabolic process	7	76	7998.46	42146.2	0.49	0.0156	0.0451	6	2420	61	18634	0.76	0.3058	0.4048	False	False	16	1	0.83
Biological process	GO:0009057	macromolecule catabolic process	6	76	2051.67	42146.2	1.62	0.0765	0.1247	5	858	61	18634	1.78	0.061	0.1274	False	False	17	1	1
Biological process	GO:0031399	regulation of protein modification process	2	76	4008.25	42146.2	0.28	0.0203	0.0516	2	1598	61	18634	0.38	0.0958	0.1712	False	False	7	1	1
Biological process	GO:0048731	system development	5	76	2033.88	42146.2	1.36	0.1604	0.2139	3	675	61	18634	1.36	0.1794	0.2795	False	False	17	1	1
Biological process	GO:0022414	reproductive process	2	76	3011.92	42146.2	0.37	0.0845	0.1337	2	1317	61	18634	0.46	0.185	0.2867	False	False	4	1	1
Biological process	GO:0022411	cellular component disassembly	2	76	782.5	42146.2	1.42	0.1677	0.2206	2	382	61	18634	1.6	0.1296	0.223	False	False	11	1	1
Biological process	GO:0019222	regulation of metabolic process	25	76	16895.9	42146.2	0.82	0.1216	0.1747	18	5809	61	18634	0.95	0.45	0.5103	False	False	78	1	0.94
Biological process	GO:1901362	organic cyclic compound biosynthetic process	12	76	10186.2	42146.2	0.65	0.0531	0.0958	10	2769	61	18634	1.1	0.2919	0.3927	False	False	61	1	0.9
Biological process	GO:0000381	regulation of alternative mRNA splicing, via spliceosome	5	76	292.5	42146.2	9.48	1.54e-05	0.000326	2	40	61	18634	15.27	0.000303	0.0018	False	False	18	1	1
Biological process	GO:1901361	organic cyclic compound catabolic process	4	76	900	42146.2	2.46	0.0234	0.0554	3	464	61	18634	1.98	0.0653	0.1315	False	False	9	0.9999	1
Biological process	GO:0040029	regulation of gene expression, epigenetic	2	76	955.5	42146.2	1.16	0.2479	0.2947	2	175	61	18634	3.49	0.0197	0.0589	False	False	5	1	1
Biological process	GO:1901564	organonitrogen compound metabolic process	17	76	8321.13	42146.2	1.13	0.2316	0.2793	13	4446	61	18634	0.89	0.3848	0.4668	False	False	42	1	0.92
Biological process	GO:1901566	organonitrogen compound biosynthetic process	3	76	986.67	42146.2	1.69	0.1029	0.1531	2	862	61	18634	0.71	0.4593	0.5189	False	False	7	0.9989	1
Biological process	GO:0031123	RNA 3'-end processing	5	76	611	42146.2	4.54	0.000839	0.0068	5	105	61	18634	14.55	1.2e-06	2.54e-05	False	False	30	1	0.8
Biological process	GO:0006333	chromatin assembly or disassembly	3	76	369	42146.2	4.51	0.0045	0.0193	3	67	61	18634	13.68	6.83e-05	0.000613	False	False	12	1	0.67
Biological process	GO:0022613	ribonucleoprotein complex biogenesis	3	76	311	42146.2	5.35	0.0025	0.0142	3	69	61	18634	13.28	7.66e-05	0.000648	False	False	8	1	1
Biological process	KW-0508	mRNA splicing	15	76	1606	42146.2	5.18	2.29e-08	8.47e-07	11	254	61	18634	13.23	3.06e-11	1.81e-09	False	False	69	1	0.82
Biological process	GO:0006355	regulation of transcription, DNA-templated	12	76	11445.1	42146.2	0.58	0.0143	0.0441	10	3128	61	18634	0.98	0.5505	0.5872	False	False	41	1	0.9
Biological process	GO:0006357	regulation of transcription by RNA polymerase II	6	76	6946.38	42146.2	0.48	0.0238	0.0555	5	1729	61	18634	0.88	0.4961	0.5521	False	False	21	1	0.8
Biological process	GO:0006351	transcription, DNA-templated	7	76	8709.58	42146.2	0.45	0.0063	0.0242	5	1978	61	18634	0.77	0.3601	0.4504	False	False	32	1	1
Biological process	GO:0090501	RNA phosphodiester bond hydrolysis	3	76	421	42146.2	3.95	0.0072	0.026	3	71	61	18634	12.91	8.57e-05	0.00065	False	False	11	1	1
Biological process	GO:1903508	positive regulation of nucleic acid-templated transcription	6	76	5375.07	42146.2	0.62	0.133	0.1848	5	1303	61	18634	1.17	0.2528	0.3537	False	False	26	1	1
Biological process	GO:1903506	regulation of nucleic acid-templated transcription	12	76	11450.1	42146.2	0.58	0.0143	0.0441	10	3131	61	18634	0.98	0.5492	0.5872	False	False	41	1	0.9
Biological process	GO:1903507	negative regulation of nucleic acid-templated transcription	3	76	4615.38	42146.2	0.36	0.0273	0.0607	3	1039	61	18634	0.88	0.5555	0.5872	False	False	6	1	0.67
Biological process	GO:0034968	histone lysine methylation	2	76	216	42146.2	5.13	0.0071	0.0259	2	48	61	18634	12.73	0.00052	0.0027	False	True	3	1	0.5
Biological process	GO:1902679	negative regulation of RNA biosynthetic process	3	76	4615.38	42146.2	0.36	0.0273	0.0607	3	1041	61	18634	0.88	0.554	0.5872	False	False	6	1	0.67
Biological process	GO:0080090	regulation of primary metabolic process	23	76	16008.9	42146.2	0.8	0.1008	0.1515	17	5277	61	18634	0.98	0.5337	0.5844	False	False	72	1	0.94
Biological process	GO:0010605	negative regulation of macromolecule metabolic process	7	76	7499.29	42146.2	0.52	0.0284	0.0623	6	2184	61	18634	0.84	0.4169	0.4802	False	False	16	1	0.83
Biological process	GO:0010604	positive regulation of macromolecule metabolic process	8	76	8544.4	42146.2	0.52	0.0187	0.0498	7	2788	61	18634	0.77	0.2891	0.3907	False	False	29	1	1
Biological process	GO:0010608	posttranscriptional regulation of gene expression	3	76	1570.5	42146.2	1.06	0.3144	0.3579	3	442	61	18634	2.07	0.0566	0.1223	False	False	7	1	1
Biological process	GO:0000377	RNA splicing, via transesterification reactions with bulged adenosine as nucleophile	15	76	1366	42146.2	6.09	2.36e-09	1.14e-07	10	241	61	18634	12.68	3.19e-10	1.18e-08	False	False	72	1	0.8
Biological process	GO:0000398	mRNA splicing, via spliceosome	15	76	1366	42146.2	6.09	2.36e-09	1.14e-07	10	241	61	18634	12.68	3.19e-10	1.18e-08	False	False	72	1	0.8
Biological process	GO:0019439	aromatic compound catabolic process	4	76	886	42146.2	2.5	0.022	0.0529	3	432	61	18634	2.12	0.0529	0.1166	False	False	9	0.9999	1
Biological process	GO:0019438	aromatic compound biosynthetic process	12	76	10095.1	42146.2	0.66	0.0578	0.1037	10	2638	61	18634	1.16	0.2391	0.3403	False	False	61	1	0.9
Biological process	GO:1901576	organic substance biosynthetic process	17	76	11615.4	42146.2	0.81	0.1891	0.2399	13	3832	61	18634	1.04	0.3703	0.4548	False	False	71	1	0.92
Biological process	GO:1901575	organic substance catabolic process	6	76	2600.17	42146.2	1.28	0.1879	0.2397	5	1474	61	18634	1.04	0.3519	0.449	False	False	17	1	1
Biological process	GO:0000375	RNA splicing, via transesterification reactions	15	76	1379	42146.2	6.03	2.7e-09	1.14e-07	10	246	61	18634	12.42	3.97e-10	1.31e-08	False	False	72	1	0.8
Biological process	GO:0048024	regulation of mRNA splicing, via spliceosome	6	76	489.5	42146.2	6.8	2.99e-05	0.000553	3	75	61	18634	12.22	0.000106	0.000765	False	False	24	1	1
Biological process	GO:1903047	mitotic cell cycle process	3	76	1657.92	42146.2	1	0.3504	0.3856	2	594	61	18634	1.03	0.308	0.4048	False	False	10	0.9999	1
Biological process	GO:0008380	RNA splicing	22	76	2154.5	42146.2	5.66	2.18e-12	1.61e-10	14	353	61	18634	12.12	3.46e-13	3.41e-11	False	False	92	1	0.79
Biological process	GO:0006334	nucleosome assembly	4	76	953.67	42146.2	2.33	0.0291	0.0633	4	103	61	18634	11.86	2.18e-05	0.000248	False	True	6	1	0.25
Biological process	GO:0051049	regulation of transport	3	76	3704.85	42146.2	0.45	0.0896	0.1389	3	1718	61	18634	0.53	0.1742	0.2728	False	False	10	1	1
Biological process	GO:0048468	cell development	4	76	1831.2	42146.2	1.21	0.2348	0.2814	4	606	61	18634	2.02	0.048	0.109	False	False	10	1	1
Biological process	GO:0043604	amide biosynthetic process	3	76	394	42146.2	4.22	0.0057	0.0231	2	276	61	18634	2.21	0.0618	0.1276	False	False	7	0.9989	1
Biological process	GO:0019538	protein metabolic process	17	76	7374.43	42146.2	1.28	0.1049	0.1545	13	3435	61	18634	1.16	0.2232	0.3271	False	False	42	1	0.92
Biological process	GO:0051223	regulation of protein transport	2	76	1484.1	42146.2	0.75	0.4963	0.5228	2	680	61	18634	0.9	0.6145	0.6229	False	False	9	1	1
Biological process	GO:0044085	cellular component biogenesis	3	76	321	42146.2	5.18	0.0028	0.0148	3	78	61	18634	11.75	0.000124	0.000874	False	False	8	1	1
Biological process	GO:0018130	heterocycle biosynthetic process	12	76	10084.6	42146.2	0.66	0.0584	0.1041	10	2632	61	18634	1.16	0.2368	0.3398	False	False	61	1	0.9
Biological process	GO:0043412	macromolecule modification	15	76	7555.66	42146.2	1.1	0.28	0.3238	12	2872	61	18634	1.28	0.1366	0.2297	False	False	38	1	0.92
Biological process	GO:0034728	nucleosome organization	5	76	1253.67	42146.2	2.21	0.0257	0.0585	5	132	61	18634	11.57	4.55e-06	6.81e-05	False	True	15	1	0.4
Biological process	GO:0006353	DNA-templated transcription, termination	4	76	579	42146.2	3.83	0.004	0.0177	4	107	61	18634	11.42	2.62e-05	0.000272	False	False	28	1	0.75
Biological process	KW-0507	mRNA processing	16	76	1997	42146.2	4.44	7.6e-08	2.5e-06	12	329	61	18634	11.14	3.92e-11	1.93e-09	False	False	75	1	0.83
Biological process	GO:0006397	mRNA processing	24	76	2213	42146.2	6.01	5.14e-14	5.07e-12	15	413	61	18634	11.09	2.07e-13	3.06e-11	False	False	95	1	0.8
Biological process	GO:0022402	cell cycle process	3	76	2512.92	42146.2	0.66	0.3289	0.3679	2	941	61	18634	0.65	0.3989	0.4704	False	False	10	0.9999	1
Biological process	GO:0042592	homeostatic process	4	76	2466.82	42146.2	0.9	0.5393	0.5562	4	1347	61	18634	0.91	0.5463	0.5872	False	False	13	1	1
Biological process	GO:0006464	cellular protein modification process	14	76	6010.16	42146.2	1.29	0.1171	0.1691	11	2598	61	18634	1.29	0.135	0.2283	False	False	35	1	0.91
Biological process	GO:0018022	peptidyl-lysine methylation	2	76	238	42146.2	4.66	0.0092	0.0317	2	61	61	18634	10.02	0.001	0.0048	False	True	3	1	0.5
Biological process	GO:0006368	transcription elongation from RNA polymerase II promoter	4	76	451.75	42146.2	4.91	0.0014	0.0106	3	94	61	18634	9.75	0.000254	0.0016	False	False	18	1	1
Biological process	GO:0048856	anatomical structure development	12	76	8486.18	42146.2	0.78	0.2142	0.263	9	3122	61	18634	0.88	0.4166	0.4802	False	False	32	1	1
Biological process	GO:0048522	positive regulation of cellular process	11	76	12175.1	42146.2	0.5	0.0026	0.0143	10	4639	61	18634	0.66	0.078	0.1484	False	False	35	1	1
Biological process	GO:0031347	regulation of defense response	2	76	1428.1	42146.2	0.78	0.522	0.5403	2	730	61	18634	0.84	0.5702	0.5964	False	False	4	1	1
Biological process	GO:0051050	positive regulation of transport	2	76	1896.68	42146.2	0.58	0.3294	0.3679	2	930	61	18634	0.66	0.407	0.4731	False	False	4	1	1
Biological process	GO:0010629	negative regulation of gene expression	7	76	5973.71	42146.2	0.65	0.1386	0.189	6	1497	61	18634	1.22	0.2163	0.3185	False	False	16	1	0.83
Biological process	GO:0006405	RNA export from nucleus	4	76	650.83	42146.2	3.41	0.0065	0.0244	4	133	61	18634	9.19	7.42e-05	0.000646	False	False	24	1	0.75
Biological process	KW-0813	Transport	2	76	3084.15	42146.2	0.36	0.0767	0.1247	2	1876	61	18634	0.33	0.0473	0.109	False	False	7	1	1
Biological process	GO:0051239	regulation of multicellular organismal process	4	76	6185.78	42146.2	0.36	0.0091	0.0317	4	2710	61	18634	0.45	0.0464	0.109	False	False	8	1	1
Biological process	GO:0016571	histone methylation	2	76	263	42146.2	4.22	0.0121	0.0398	2	68	61	18634	8.98	0.0014	0.0062	False	True	3	1	0.5
Biological process	GO:0051234	establishment of localization	10	76	7532.15	42146.2	0.74	0.1789	0.2323	8	3716	61	18634	0.66	0.1166	0.2032	False	False	45	1	0.88
Biological process	GO:0006406	mRNA export from nucleus	3	76	575.83	42146.2	2.89	0.0204	0.0516	3	105	61	18634	8.73	0.000388	0.0021	False	False	22	1	0.67
Biological process	GO:0045935	positive regulation of nucleobase-containing compound metabolic process	8	76	5976.57	42146.2	0.74	0.2321	0.2793	7	1582	61	18634	1.35	0.1431	0.238	False	False	29	1	1
Biological process	GO:0045934	negative regulation of nucleobase-containing compound metabolic process	3	76	5157.54	42146.2	0.32	0.0126	0.041	3	1267	61	18634	0.72	0.3972	0.4704	False	False	6	1	0.67
Biological process	GO:0006259	DNA metabolic process	7	76	2376.25	42146.2	1.63	0.0641	0.1123	5	748	61	18634	2.04	0.0351	0.0866	False	False	23	1	1
Biological process	GO:0045893	positive regulation of transcription, DNA-templated	6	76	5375.07	42146.2	0.62	0.133	0.1848	5	1303	61	18634	1.17	0.2528	0.3537	False	False	26	1	1
Biological process	GO:0090087	regulation of peptide transport	2	76	1544.1	42146.2	0.72	0.4695	0.4999	2	712	61	18634	0.86	0.5861	0.6045	False	False	9	1	1
Biological process	GO:0009966	regulation of signal transduction	5	76	6323.4	42146.2	0.44	0.021	0.0525	4	2724	61	18634	0.45	0.0449	0.1072	False	False	22	1	1
Biological process	GO:0048869	cellular developmental process	8	76	7209.58	42146.2	0.62	0.0793	0.1276	7	2528	61	18634	0.85	0.4023	0.4716	False	False	24	1	1
Biological process	GO:0048518	positive regulation of biological process	11	76	13346.6	42146.2	0.46	0.000493	0.0049	10	5223	61	18634	0.58	0.0254	0.0716	False	False	35	1	1
Biological process	GO:0048519	negative regulation of biological process	10	76	12485.7	42146.2	0.44	0.000631	0.0057	9	4579	61	18634	0.6	0.0456	0.108	False	False	25	1	0.89
Biological process	GO:1902680	positive regulation of RNA biosynthetic process	6	76	5376.07	42146.2	0.62	0.1329	0.1848	5	1304	61	18634	1.17	0.2534	0.3537	False	False	26	1	1
Biological process	GO:0002376	immune system process	3	76	3359.11	42146.2	0.5	0.1351	0.1869	3	2081	61	18634	0.44	0.0792	0.1493	False	False	6	1	1
Biological process	GO:0006928	movement of cell or subcellular component	4	76	2772.1	42146.2	0.8	0.4346	0.4712	3	1273	61	18634	0.72	0.3934	0.4695	False	False	9	0.9999	1
Biological process	GO:0006810	transport	10	76	7266.15	42146.2	0.76	0.2181	0.2657	8	3595	61	18634	0.68	0.1426	0.238	False	False	45	1	0.88
Biological process	GO:1902531	regulation of intracellular signal transduction	4	76	4012.65	42146.2	0.55	0.1392	0.189	3	1718	61	18634	0.53	0.1742	0.2728	False	False	19	1	1
Biological process	GO:0046907	intracellular transport	8	76	3058.75	42146.2	1.45	0.0987	0.1491	6	1261	61	18634	1.45	0.1167	0.2032	False	False	34	1	0.83
Biological process	GO:0080134	regulation of response to stress	2	76	3074.6	42146.2	0.36	0.0777	0.1257	2	1368	61	18634	0.45	0.165	0.2612	False	False	4	1	1
Biological process	KW-0804	Transcription	7	76	9630.25	42146.2	0.4	0.0017	0.0112	5	2273	61	18634	0.67	0.2299	0.3352	False	False	28	1	1
Biological process	KW-0805	Transcription regulation	7	76	9347.25	42146.2	0.42	0.0026	0.0143	5	2210	61	18634	0.69	0.2545	0.3537	False	False	28	1	1
Biological process	GO:0032502	developmental process	13	76	12331.2	42146.2	0.58	0.0109	0.0367	10	4597	61	18634	0.66	0.0839	0.1562	False	False	34	1	1
Biological process	GO:0031324	negative regulation of cellular metabolic process	4	76	7265.29	42146.2	0.31	0.0018	0.0113	4	2138	61	18634	0.57	0.1563	0.2514	False	False	8	1	0.75
Biological process	GO:0032879	regulation of localization	3	76	5444.91	42146.2	0.31	0.0082	0.0292	3	2461	61	18634	0.37	0.0315	0.0811	False	False	10	1	1
Biological process	GO:0006354	DNA-templated transcription, elongation	4	76	568.75	42146.2	3.9	0.0037	0.0171	3	107	61	18634	8.56	0.000417	0.0022	False	False	18	1	1
Biological process	GO:0000956	nuclear-transcribed mRNA catabolic process	3	76	508.5	42146.2	3.27	0.0136	0.0438	2	192	61	18634	3.18	0.025	0.0712	False	False	8	0.9996	1
Biological process	GO:0032984	protein-containing complex disassembly	2	76	533.83	42146.2	2.08	0.0722	0.1224	2	211	61	18634	2.9	0.0319	0.0814	False	False	11	1	1
Biological process	GO:0071705	nitrogen compound transport	6	76	3144.8	42146.2	1.06	0.3388	0.3742	5	1471	61	18634	1.04	0.3502	0.4487	False	False	30	1	0.8
Biological process	GO:0071702	organic substance transport	6	76	3637.63	42146.2	0.91	0.5132	0.5349	5	1761	61	18634	0.87	0.4776	0.5375	False	False	30	1	0.8
Biological process	GO:0006310	DNA recombination	3	76	599.75	42146.2	2.77	0.0233	0.0554	2	184	61	18634	3.32	0.0224	0.065	False	False	9	0.9999	1
Biological process	GO:0051726	regulation of cell cycle	2	76	3396.08	42146.2	0.33	0.0497	0.0908	2	1132	61	18634	0.54	0.275	0.3734	False	False	4	1	1
Biological process	GO:0044419	interspecies interaction between organisms	3	76	1894.21	42146.2	0.88	0.5528	0.5682	2	709	61	18634	0.86	0.5887	0.6048	False	False	7	0.9989	1
Biological process	GO:0050684	regulation of mRNA processing	6	76	775	42146.2	4.29	0.000504	0.0049	3	108	61	18634	8.49	0.000432	0.0023	False	False	24	1	1
Biological process	GO:0016071	mRNA metabolic process	27	76	2726	42146.2	5.49	1.03e-14	3.05e-12	17	620	61	18634	8.38	6.77e-13	5.01e-11	False	False	103	1	0.82
Biological process	GO:0043484	regulation of RNA splicing	6	76	613	42146.2	5.43	0.000122	0.0015	3	110	61	18634	8.33	0.000463	0.0024	False	False	24	1	1
Biological process	KW-0234	DNA repair	4	76	913.5	42146.2	2.43	0.0247	0.0571	3	303	61	18634	3.02	0.0173	0.0523	False	False	19	1	1
Biological process	GO:0065003	protein-containing complex assembly	6	76	3700.16	42146.2	0.9	0.4947	0.5228	6	1309	61	18634	1.4	0.1346	0.2283	False	True	10	1	0.5
Biological process	GO:0090305	nucleic acid phosphodiester bond hydrolysis	4	76	566.5	42146.2	3.92	0.0036	0.0169	4	151	61	18634	8.09	0.000135	0.000929	False	False	13	1	1
Biological process	KW-0233	DNA recombination	3	76	360.25	42146.2	4.62	0.0042	0.0183	2	78	61	18634	7.83	0.0021	0.0086	False	False	9	0.9999	1
Biological process	GO:0051168	nuclear export	4	76	699.83	42146.2	3.17	0.0087	0.0307	4	158	61	18634	7.73	0.000167	0.0011	False	False	24	1	0.75
Biological process	GO:0065008	regulation of biological quality	6	76	6725.87	42146.2	0.49	0.0311	0.0647	6	3155	61	18634	0.58	0.0894	0.1653	False	False	20	1	1
Biological process	GO:0008150	biological_process	59	76	35072.6	42146.2	0.93	0.1266	0.1793	45	15319	61	18634	0.9	0.0645	0.1308	False	False	191	1	0.87
Biological process	GO:0008152	metabolic process	47	76	21136	42146.2	1.23	0.0152	0.0451	35	8454	61	18634	1.26	0.0221	0.0648	False	False	162	1	0.86
Biological process	GO:0071824	protein-DNA complex subunit organization	5	76	1400.17	42146.2	1.98	0.0407	0.0769	5	199	61	18634	7.68	4.69e-05	0.000463	False	True	15	1	0.4
Biological process	GO:0006396	RNA processing	30	76	3600	42146.2	4.62	2.74e-14	4.06e-12	20	830	61	18634	7.36	7.38e-14	2.18e-11	False	False	111	1	0.85
Biological process	GO:0065004	protein-DNA complex assembly	4	76	1096.17	42146.2	2.02	0.0481	0.0884	4	168	61	18634	7.27	0.000222	0.0014	False	True	6	1	0.25
Biological process	GO:0048666	neuron development	3	76	654.17	42146.2	2.54	0.0307	0.0647	3	134	61	18634	6.84	0.000972	0.0047	False	False	8	1	1
Biological process	GO:0010646	regulation of cell communication	6	76	7108.9	42146.2	0.47	0.0195	0.0506	5	3031	61	18634	0.5	0.0539	0.1173	False	False	28	1	1
Biological process	GO:0032268	regulation of cellular protein metabolic process	3	76	5600.25	42146.2	0.3	0.0065	0.0244	3	2192	61	18634	0.42	0.0611	0.1274	False	False	9	1	1
Biological process	KW-0698	rRNA processing	2	76	339.5	42146.2	3.27	0.0236	0.0554	2	91	61	18634	6.71	0.0033	0.013	False	False	5	1	1
Biological process	GO:0050658	RNA transport	4	76	811.23	42146.2	2.73	0.0157	0.0451	4	183	61	18634	6.68	0.00033	0.0019	False	False	24	1	0.75
Biological process	GO:0071826	ribonucleoprotein complex subunit organization	2	76	846.5	42146.2	1.31	0.1965	0.2457	2	207	61	18634	2.95	0.0304	0.0808	False	False	4	1	1
Biological process	GO:0010468	regulation of gene expression	22	76	13549.1	42146.2	0.9	0.3216	0.3647	16	4006	61	18634	1.22	0.1456	0.2381	False	False	74	1	0.94
Biological process	GO:0050657	nucleic acid transport	4	76	811.23	42146.2	2.73	0.0157	0.0451	4	183	61	18634	6.68	0.00033	0.0019	False	False	24	1	0.75
Biological process	GO:0051236	establishment of RNA localization	4	76	811.23	42146.2	2.73	0.0157	0.0451	4	185	61	18634	6.6	0.000347	0.0019	False	False	24	1	0.75
Biological process	GO:0015031	protein transport	3	76	2154.47	42146.2	0.77	0.4514	0.4824	2	1138	61	18634	0.54	0.2716	0.3722	False	False	8	0.9998	1
Biological process	GO:0051716	cellular response to stimulus	8	76	6905.98	42146.2	0.64	0.1058	0.155	6	2592	61	18634	0.71	0.2374	0.3398	False	False	34	1	1
Biological process	GO:0061013	regulation of mRNA catabolic process	2	76	611.5	42146.2	1.81	0.0986	0.1491	2	178	61	18634	3.43	0.0206	0.061	False	False	4	1	1
Biological process	GO:0051028	mRNA transport	3	76	715.23	42146.2	2.33	0.0405	0.0769	3	142	61	18634	6.45	0.0012	0.0054	False	False	22	1	0.67
Biological process	GO:0009894	regulation of catabolic process	2	76	2124.33	42146.2	0.52	0.2562	0.3021	2	890	61	18634	0.69	0.4374	0.4999	False	False	4	1	1
Biological process	GO:0051252	regulation of RNA metabolic process	20	76	12120.6	42146.2	0.92	0.3716	0.4074	15	3333	61	18634	1.37	0.0671	0.1333	False	False	68	1	0.93
Biological process	GO:0006457	protein folding	3	76	533.33	42146.2	3.12	0.0159	0.0453	2	209	61	18634	2.92	0.0311	0.0808	False	False	5	0.9942	1
Biological process	GO:0009893	positive regulation of metabolic process	8	76	8750.4	42146.2	0.51	0.0146	0.0441	7	2996	61	18634	0.71	0.2143	0.3172	False	False	29	1	1
Biological process	GO:0009890	negative regulation of biosynthetic process	4	76	5256.21	42146.2	0.42	0.0321	0.0654	4	1340	61	18634	0.91	0.5509	0.5872	False	False	8	1	0.75
Biological process	GO:0009891	positive regulation of biosynthetic process	6	76	6028.73	42146.2	0.55	0.0684	0.1191	5	1661	61	18634	0.92	0.5361	0.5844	False	False	26	1	1
Biological process	KW-0221	Differentiation	5	76	2004.67	42146.2	1.38	0.153	0.2067	4	682	61	18634	1.79	0.0721	0.1423	False	False	16	1	1
Biological process	KW-0235	DNA replication	3	76	185.5	42146.2	8.97	0.000364	0.004	2	97	61	18634	6.3	0.004	0.0152	False	False	12	1	1
Biological process	GO:0002682	regulation of immune system process	2	76	2927.45	42146.2	0.38	0.0947	0.1445	2	1412	61	18634	0.43	0.1492	0.2413	False	False	3	1	1
Biological process	GO:0006364	rRNA processing	6	76	963	42146.2	3.46	0.0018	0.0113	5	253	61	18634	6.04	0.000175	0.0012	False	False	16	1	1
Biological process	GO:0000122	negative regulation of transcription by RNA polymerase II	2	76	3041.83	42146.2	0.36	0.0812	0.1299	2	707	61	18634	0.86	0.5905	0.6048	False	True	3	1	0.5
Biological process	GO:0001558	regulation of cell growth	3	76	920.5	42146.2	1.81	0.0849	0.1337	3	377	61	18634	2.43	0.0349	0.0866	False	False	6	1	1
Biological process	GO:0050896	response to stimulus	13	76	10629.8	42146.2	0.68	0.0628	0.1106	10	4763	61	18634	0.64	0.0625	0.1276	False	False	47	1	1
Biological process	GO:0015931	nucleobase-containing compound transport	4	76	825.73	42146.2	2.69	0.0168	0.0465	4	208	61	18634	5.87	0.000592	0.003	False	False	24	1	0.75
Biological process	GO:0007275	multicellular organism development	3	76	1809.53	42146.2	0.92	0.5872	0.5993	2	665	61	18634	0.92	0.628	0.6323	False	False	4	0.9852	1
Biological process	GO:0006511	ubiquitin-dependent protein catabolic process	2	76	1159	42146.2	0.96	0.652	0.652	2	402	61	18634	1.52	0.1446	0.2381	False	False	8	1	1
Biological process	GO:0006479	protein methylation	2	76	312.17	42146.2	3.55	0.019	0.0498	2	109	61	18634	5.61	0.0055	0.0199	False	True	3	1	0.5
Biological process	GO:0033036	macromolecule localization	4	76	3408.97	42146.2	0.65	0.2541	0.3009	3	1685	61	18634	0.54	0.1862	0.2871	False	False	14	1	1
Biological process	GO:0051704	multi-organism process	4	76	3089.63	42146.2	0.72	0.3371	0.3737	3	1287	61	18634	0.71	0.3846	0.4668	False	False	8	0.9998	1
Biological process	GO:0008213	protein alkylation	2	76	312.17	42146.2	3.55	0.019	0.0498	2	109	61	18634	5.61	0.0055	0.0199	False	True	3	1	0.5
Biological process	GO:0009889	regulation of biosynthetic process	15	76	12570.8	42146.2	0.66	0.0324	0.0654	12	3827	61	18634	0.96	0.509	0.5622	False	False	46	1	0.92
Biological process	GO:0006518	peptide metabolic process	3	76	468.6	42146.2	3.55	0.0103	0.035	2	330	61	18634	1.85	0.0937	0.1691	False	False	7	0.9989	1
Biological process	GO:1903311	regulation of mRNA metabolic process	8	76	1251.5	42146.2	3.54	0.000417	0.0044	5	276	61	18634	5.53	0.00028	0.0017	False	False	27	1	1
Biological process	GO:0051640	organelle localization	3	76	1251.92	42146.2	1.33	0.1897	0.2399	2	474	61	18634	1.29	0.2025	0.3058	False	False	7	0.9991	1
Biological process	GO:0016072	rRNA metabolic process	6	76	1079	42146.2	3.08	0.0033	0.0166	5	278	61	18634	5.49	0.000292	0.0018	False	False	16	1	1
Biological process	GO:1901796	regulation of signal transduction by p53 class mediator	4	76	645.5	42146.2	3.44	0.0063	0.0242	3	175	61	18634	5.24	0.0026	0.0104	False	False	19	1	1
Biological process	GO:0071840	cellular component organization or biogenesis	17	76	12887.6	42146.2	0.73	0.0735	0.1224	17	4624	61	18634	1.12	0.2376	0.3398	False	False	46	1	0.82
Biological process	GO:0032446	protein modification by small protein conjugation	4	76	1713.85	42146.2	1.29	0.1967	0.2457	3	648	61	18634	1.41	0.1621	0.258	False	False	10	1	1
Biological process	GO:0042127	regulation of cell proliferation	2	76	3113.72	42146.2	0.36	0.0736	0.1224	2	1532	61	18634	0.4	0.1124	0.1991	False	False	8	1	1
Biological process	GO:0006325	chromatin organization	10	76	3837.67	42146.2	1.45	0.0827	0.1316	10	585	61	18634	5.22	2.67e-06	4.86e-05	False	False	28	1	0.7
Biological process	GO:0033554	cellular response to stress	7	76	4219	42146.2	0.92	0.5042	0.5274	5	1497	61	18634	1.02	0.3657	0.451	False	False	27	1	1
Biological process	GO:0034654	nucleobase-containing compound biosynthetic process	12	76	10047.6	42146.2	0.66	0.0604	0.1071	10	2565	61	18634	1.19	0.2116	0.3147	False	False	61	1	0.9
Biological process	GO:0034655	nucleobase-containing compound catabolic process	4	76	844.5	42146.2	2.63	0.0184	0.0495	3	376	61	18634	2.44	0.0346	0.0866	False	False	9	0.9999	1
Biological process	GO:0051603	proteolysis involved in cellular protein catabolic process	2	76	1237.5	42146.2	0.9	0.6133	0.6196	2	467	61	18634	1.31	0.1967	0.3001	False	False	8	1	1
Biological process	GO:0030154	cell differentiation	5	76	4781.22	42146.2	0.58	0.1252	0.1782	4	1734	61	18634	0.7	0.3181	0.413	False	False	15	1	1
Biological process	GO:0015833	peptide transport	3	76	2175.47	42146.2	0.76	0.4436	0.4775	2	1161	61	18634	0.53	0.259	0.3566	False	False	8	0.9998	1
Biological process	GO:0006913	nucleocytoplasmic transport	4	76	1050.33	42146.2	2.11	0.0413	0.0774	4	238	61	18634	5.13	0.0011	0.0052	False	False	24	1	0.75
Biological process	GO:0043933	protein-containing complex subunit organization	8	76	4556.66	42146.2	0.97	0.5607	0.5743	8	1560	61	18634	1.57	0.0662	0.1324	False	False	21	1	0.63
Biological process	GO:0006508	proteolysis	6	76	2008.27	42146.2	1.66	0.07	0.1203	5	912	61	18634	1.67	0.0771	0.1482	False	False	20	1	1
Biological process	GO:0009987	cellular process	59	76	31253.3	42146.2	1.05	0.2069	0.2562	45	13349	61	18634	1.03	0.3098	0.4048	False	False	191	1	0.87
Biological process	GO:0051169	nuclear transport	4	76	1059.33	42146.2	2.09	0.0426	0.0793	4	242	61	18634	5.05	0.0012	0.0054	False	False	24	1	0.75
Biological process	GO:0009059	macromolecule biosynthetic process	17	76	10682.1	42146.2	0.88	0.3272	0.3679	13	2756	61	18634	1.44	0.0588	0.1252	False	False	71	1	0.92
Biological process	GO:0051171	regulation of nitrogen compound metabolic process	23	76	15820.2	42146.2	0.81	0.1156	0.1686	17	5119	61	18634	1.01	0.4076	0.4731	False	False	72	1	0.94
Biological process	GO:0051172	negative regulation of nitrogen compound metabolic process	4	76	6826.63	42146.2	0.32	0.0035	0.0167	4	1976	61	18634	0.62	0.2112	0.3147	False	False	8	1	0.75
Biological process	GO:0051173	positive regulation of nitrogen compound metabolic process	8	76	8095.9	42146.2	0.55	0.0313	0.0647	7	2669	61	18634	0.8	0.3384	0.4355	False	False	29	1	1
Biological process	GO:0009056	catabolic process	6	76	3376.57	42146.2	0.99	0.5915	0.6017	5	1742	61	18634	0.88	0.4886	0.5478	False	False	17	1	1
Biological process	GO:0051179	localization	11	76	8826.65	42146.2	0.69	0.1029	0.1531	9	4175	61	18634	0.66	0.096	0.1712	False	False	51	1	0.89
Biological process	GO:0070727	cellular macromolecule localization	4	76	1933.9	42146.2	1.15	0.2697	0.3143	3	855	61	18634	1.07	0.3066	0.4048	False	False	14	1	1
Biological process	GO:0018193	peptidyl-amino acid modification	4	76	1834.92	42146.2	1.21	0.236	0.2817	4	687	61	18634	1.78	0.0739	0.1449	False	False	12	1	0.75
Biological process	GO:0034504	protein localization to nucleus	2	76	376.73	42146.2	2.94	0.0308	0.0647	2	122	61	18634	5.01	0.0075	0.0261	False	False	8	1	1
Biological process	GO:0048878	chemical homeostasis	2	76	1658.58	42146.2	0.67	0.4206	0.4577	2	953	61	18634	0.64	0.3902	0.4695	False	False	9	1	1
Biological process	GO:0016043	cellular component organization	15	76	12670.6	42146.2	0.66	0.0294	0.0635	15	4571	61	18634	1	0.4269	0.4898	False	False	41	1	0.8
Biological process	GO:0016579	protein deubiquitination	5	76	597.5	42146.2	4.64	0.000747	0.0065	4	256	61	18634	4.77	0.0015	0.0065	False	False	14	1	1
Biological process	GO:0018205	peptidyl-lysine modification	4	76	1004	42146.2	2.21	0.0351	0.0688	4	259	61	18634	4.72	0.0016	0.0068	False	False	12	1	0.75
Biological process	GO:0034645	cellular macromolecule biosynthetic process	12	76	9655.58	42146.2	0.69	0.086	0.1347	8	2474	61	18634	0.99	0.578	0.5983	False	False	41	1	1
Biological process	GO:0043414	macromolecule methylation	3	76	648.17	42146.2	2.57	0.0298	0.0639	3	195	61	18634	4.7	0.0038	0.0146	False	False	5	1	0.67
Biological process	GO:0045892	negative regulation of transcription, DNA-templated	3	76	4608.38	42146.2	0.36	0.0275	0.0607	3	1034	61	18634	0.89	0.5592	0.5891	False	False	6	1	0.67
Biological process	GO:0045944	positive regulation of transcription by RNA polymerase II	4	76	4013.33	42146.2	0.55	0.1391	0.189	3	969	61	18634	0.95	0.6077	0.6203	False	False	18	1	1
Biological process	GO:0031329	regulation of cellular catabolic process	2	76	1896.83	42146.2	0.58	0.3293	0.3679	2	793	61	18634	0.77	0.516	0.5678	False	False	4	1	1
Biological process	GO:0031328	positive regulation of cellular biosynthetic process	6	76	6003.73	42146.2	0.55	0.0703	0.1203	5	1634	61	18634	0.93	0.5522	0.5872	False	False	26	1	1
Biological process	GO:0031327	negative regulation of cellular biosynthetic process	4	76	5245.21	42146.2	0.42	0.0325	0.0654	4	1319	61	18634	0.93	0.5647	0.5927	False	False	8	1	0.75
Biological process	GO:0031326	regulation of cellular biosynthetic process	15	76	12534.8	42146.2	0.66	0.0336	0.0672	12	3760	61	18634	0.97	0.537	0.5844	False	False	46	1	0.92
Biological process	GO:0031325	positive regulation of cellular metabolic process	8	76	8224.9	42146.2	0.54	0.0271	0.0607	7	2775	61	18634	0.77	0.2943	0.3942	False	False	29	1	1
Biological process	GO:0031323	regulation of cellular metabolic process	23	76	16153.4	42146.2	0.79	0.0905	0.1395	17	5366	61	18634	0.97	0.5006	0.555	False	False	72	1	0.94
Biological process	GO:0070646	protein modification by small protein removal	5	76	614.5	42146.2	4.51	0.000864	0.0068	4	271	61	18634	4.51	0.0019	0.0079	False	False	14	1	1
Biological process	GO:0032259	methylation	3	76	649.17	42146.2	2.56	0.03	0.0639	3	211	61	18634	4.34	0.005	0.0185	False	False	5	1	0.67
Biological process	GO:0006401	RNA catabolic process	3	76	583	42146.2	2.85	0.0213	0.0525	2	234	61	18634	2.61	0.0413	0.0994	False	False	8	0.9996	1
Biological process	GO:0006402	mRNA catabolic process	3	76	539.5	42146.2	3.08	0.0165	0.0461	2	206	61	18634	2.97	0.03	0.0807	False	False	8	0.9996	1
Biological process	GO:0016570	histone modification	4	76	1485.5	42146.2	1.49	0.1302	0.1835	4	285	61	18634	4.29	0.0024	0.0097	False	False	9	1	0.75
Biological process	KW-0227	DNA damage	7	76	1220.5	42146.2	3.18	0.0016	0.0108	5	362	61	18634	4.22	0.0012	0.0054	False	False	27	1	1
Biological process	GO:0006338	chromatin remodeling	2	76	1268.5	42146.2	0.87	0.5982	0.6064	2	145	61	18634	4.21	0.012	0.0386	False	False	3	1	1
Biological process	GO:0034470	ncRNA processing	6	76	1149	42146.2	2.9	0.0047	0.0196	5	383	61	18634	3.99	0.0016	0.0068	False	False	16	1	1
Biological process	GO:0006260	DNA replication	3	76	491	42146.2	3.39	0.0121	0.0398	2	162	61	18634	3.77	0.0161	0.0496	False	False	12	1	1
Biological process	GO:0006886	intracellular protein transport	3	76	1234.67	42146.2	1.35	0.1834	0.236	2	616	61	18634	0.99	0.6722	0.6731	False	False	8	0.9998	1
Biological process	GO:0070201	regulation of establishment of protein localization	2	76	1588.6	42146.2	0.7	0.4501	0.4824	2	721	61	18634	0.85	0.5781	0.5983	False	False	9	1	1
Biological process	GO:0000209	protein polyubiquitination	4	76	817.5	42146.2	2.71	0.0162	0.0457	3	279	61	18634	3.28	0.0132	0.042	False	False	10	1	1
Biological process	GO:0007399	nervous system development	5	76	863.15	42146.2	3.21	0.0047	0.0196	3	298	61	18634	3.08	0.0164	0.05	False	False	17	1	1
Biological process	GO:0016569	covalent chromatin modification	4	76	2572.5	42146.2	0.86	0.5021	0.527	4	404	61	18634	3.02	0.0103	0.0339	False	False	9	1	0.75
Biological process	GO:0010557	positive regulation of macromolecule biosynthetic process	6	76	5921.07	42146.2	0.56	0.0767	0.1247	5	1531	61	18634	1	0.6139	0.6229	False	False	26	1	1
Biological process	GO:0010556	regulation of macromolecule biosynthetic process	15	76	12430.6	42146.2	0.67	0.0372	0.0724	12	3579	61	18634	1.02	0.3874	0.468	False	False	46	1	0.92
Biological process	GO:0010558	negative regulation of macromolecule biosynthetic process	4	76	5189.88	42146.2	0.43	0.0349	0.0688	4	1239	61	18634	0.99	0.6176	0.6239	False	False	8	1	0.75
Biological process	GO:0034660	ncRNA metabolic process	6	76	1543.5	42146.2	2.16	0.0213	0.0525	5	538	61	18634	2.84	0.0082	0.0282	False	False	16	1	1
Biological process	GO:0006412	translation	3	76	343.5	42146.2	4.84	0.0035	0.0167	2	185	61	18634	3.3	0.0228	0.0655	False	False	7	0.9989	1
Biological process	GO:0008104	protein localization	4	76	3377.97	42146.2	0.66	0.2615	0.3072	3	1666	61	18634	0.55	0.1934	0.2966	False	False	14	1	1
Biological process	GO:2001141	regulation of RNA biosynthetic process	12	76	11451.1	42146.2	0.58	0.0142	0.0441	10	3140	61	18634	0.97	0.5451	0.5872	False	False	41	1	0.9
Biological process	GO:0010033	response to organic substance	3	76	4241.73	42146.2	0.39	0.0452	0.0836	2	1969	61	18634	0.31	0.0369	0.0895	False	False	14	1	1
Biological process	GO:0016070	RNA metabolic process	39	76	12128.1	42146.2	1.78	1.06e-05	0.000253	27	2946	61	18634	2.8	2.88e-08	8.52e-07	False	False	147	1	0.89
Biological process	GO:0070647	protein modification by small protein conjugation or removal	9	76	2128.35	42146.2	2.35	0.0048	0.0197	7	834	61	18634	2.56	0.0056	0.02	False	False	24	1	1
Biological process	GO:0034622	cellular protein-containing complex assembly	6	76	2510.67	42146.2	1.33	0.1663	0.2198	6	723	61	18634	2.54	0.0091	0.0306	False	True	10	1	0.5
Biological process	GO:0090304	nucleic acid metabolic process	40	76	13365.8	42146.2	1.66	4.87e-05	0.000848	28	3450	61	18634	2.48	2.22e-07	5.97e-06	False	False	148	1	0.89
Biological process	GO:0044267	cellular protein metabolic process	17	76	6430.83	42146.2	1.47	0.0351	0.0688	13	2893	61	18634	1.37	0.0816	0.1529	False	False	42	1	0.92
Biological process	GO:0044265	cellular macromolecule catabolic process	6	76	1858.17	42146.2	1.79	0.0501	0.091	5	702	61	18634	2.18	0.0269	0.0744	False	False	17	1	1
Biological process	GO:0044260	cellular macromolecule metabolic process	23	76	15960.3	42146.2	0.8	0.1045	0.1545	18	5406	61	18634	1.02	0.4031	0.4716	False	False	65	1	0.89
Biological process	GO:0051338	regulation of transferase activity	2	76	1992.17	42146.2	0.56	0.297	0.3407	2	877	61	18634	0.7	0.4475	0.5095	False	False	7	1	1
Biological process	GO:0032101	regulation of response to external stimulus	2	76	1230.42	42146.2	0.9	0.6168	0.621	2	727	61	18634	0.84	0.5728	0.597	False	False	4	1	1
Biological process	GO:0051246	regulation of protein metabolic process	3	76	6003.75	42146.2	0.28	0.0035	0.0167	3	2399	61	18634	0.38	0.0369	0.0895	False	False	9	1	1
Biological process	GO:0033365	protein localization to organelle	4	76	1239.9	42146.2	1.79	0.0733	0.1224	3	519	61	18634	1.77	0.0899	0.1653	False	False	14	1	1
Biological process	GO:0006139	nucleobase-containing compound metabolic process	40	76	13778	42146.2	1.61	0.000105	0.0015	28	3877	61	18634	2.21	2.79e-06	4.86e-05	False	False	148	1	0.89
Biological process	GO:0097659	nucleic acid-templated transcription	7	76	8709.58	42146.2	0.45	0.0063	0.0242	5	1979	61	18634	0.77	0.3596	0.4504	False	False	32	1	1
Biological process	GO:0046483	heterocycle metabolic process	40	76	13875.5	42146.2	1.6	0.000125	0.0015	28	4046	61	18634	2.11	6.81e-06	9.16e-05	False	False	148	1	0.89
Biological process	GO:0006725	cellular aromatic compound metabolic process	40	76	13905	42146.2	1.6	0.000132	0.0016	28	4084	61	18634	2.09	8.26e-06	0.000106	False	False	148	1	0.89
Biological process	KW-0833	Ubl conjugation pathway	5	76	1644.33	42146.2	1.69	0.0763	0.1247	4	647	61	18634	1.89	0.0603	0.1274	False	False	12	1	1
Biological process	GO:0042221	response to chemical	4	76	5270.4	42146.2	0.42	0.0315	0.0647	3	2441	61	18634	0.38	0.0332	0.084	False	False	16	1	1
Biological process	GO:0034641	cellular nitrogen compound metabolic process	41	76	14162.6	42146.2	1.61	8.43e-05	0.0012	29	4368	61	18634	2.03	1.02e-05	0.000126	False	False	149	1	0.9
Biological process	GO:1901360	organic cyclic compound metabolic process	40	76	14071.3	42146.2	1.58	0.000177	0.002	28	4294	61	18634	1.99	2.29e-05	0.000251	False	False	148	1	0.89
Biological process	GO:0043170	macromolecule metabolic process	47	76	18810.8	42146.2	1.39	0.000873	0.0068	35	6452	61	18634	1.66	8.34e-05	0.00065	False	False	162	1	0.86
Biological process	GO:0048583	regulation of response to stimulus	7	76	8051.45	42146.2	0.48	0.0146	0.0441	6	3664	61	18634	0.5	0.031	0.0808	False	False	26	1	1
Biological process	GO:0045184	establishment of protein localization	3	76	2313.47	42146.2	0.72	0.3943	0.4307	2	1215	61	18634	0.5	0.2311	0.3353	False	False	8	0.9998	1
Biological process	GO:0006807	nitrogen compound metabolic process	47	76	19250.6	42146.2	1.35	0.0016	0.0108	35	7194	61	18634	1.49	0.00097	0.0047	False	False	162	1	0.86
Biological process	GO:0022607	cellular component assembly	7	76	5714.51	42146.2	0.68	0.1743	0.2283	7	2060	61	18634	1.04	0.3606	0.4504	False	False	12	1	0.57
Biological process	GO:0044238	primary metabolic process	47	76	19719.3	42146.2	1.32	0.003	0.0156	35	7660	61	18634	1.4	0.0035	0.0136	False	False	162	1	0.86
Biological process	GO:0044237	cellular metabolic process	47	76	19912	42146.2	1.31	0.0038	0.0173	35	7887	61	18634	1.36	0.0063	0.0222	False	False	162	1	0.86
Biological process	GO:0006950	response to stress	8	76	6487.91	42146.2	0.68	0.1536	0.2067	6	2834	61	18634	0.65	0.1603	0.2565	False	False	29	1	1
Biological process	GO:0006955	immune response	2	76	1435.01	42146.2	0.77	0.5188	0.5388	2	990	61	18634	0.62	0.3641	0.451	False	False	4	1	1
Biological process	GO:0046700	heterocycle catabolic process	4	76	880.5	42146.2	2.52	0.0215	0.0526	3	419	61	18634	2.19	0.0483	0.109	False	False	9	0.9999	1
Biological process	GO:0044271	cellular nitrogen compound biosynthetic process	15	76	10463.6	42146.2	0.79	0.1865	0.239	12	2902	61	18634	1.26	0.1448	0.2381	False	False	68	1	0.92
Biological process	GO:0044270	cellular nitrogen compound catabolic process	4	76	882	42146.2	2.51	0.0217	0.0526	3	420	61	18634	2.18	0.0486	0.109	False	False	9	0.9999	1
Biological process	GO:0032774	RNA biosynthetic process	12	76	9578.58	42146.2	0.69	0.0919	0.1409	10	2176	61	18634	1.4	0.0937	0.1691	False	False	61	1	0.9
Biological process	GO:0071704	organic substance metabolic process	47	76	20281.8	42146.2	1.29	0.0059	0.0236	35	8045	61	18634	1.33	0.0091	0.0306	False	False	162	1	0.86
Biological process	GO:0019941	modification-dependent protein catabolic process	2	76	1159	42146.2	0.96	0.652	0.652	2	407	61	18634	1.5	0.1484	0.2413	False	False	8	1	1
Biological process	GO:0051253	negative regulation of RNA metabolic process	3	76	4847.38	42146.2	0.34	0.0197	0.0507	3	1121	61	18634	0.82	0.4959	0.5521	False	False	6	1	0.67
Biological process	GO:0051254	positive regulation of RNA metabolic process	8	76	5623.07	42146.2	0.79	0.3002	0.3431	7	1374	61	18634	1.56	0.0782	0.1484	False	False	29	1	1
Biological process	GO:0001817	regulation of cytokine production	2	76	916.85	42146.2	1.21	0.2294	0.2783	2	615	61	18634	0.99	0.6731	0.6731	False	False	4	1	1
Biological process	GO:0034613	cellular protein localization	4	76	1914.9	42146.2	1.16	0.2632	0.3079	3	846	61	18634	1.08	0.2999	0.3999	False	False	14	1	1
Biological process	GO:0051649	establishment of localization in cell	8	76	3671.92	42146.2	1.21	0.215	0.263	6	1458	61	18634	1.26	0.198	0.3006	False	False	34	1	0.83
Biological process	GO:0051641	cellular localization	9	76	4677.15	42146.2	1.07	0.3338	0.3714	7	1886	61	18634	1.13	0.2735	0.3731	False	False	40	1	0.86
Biological process	GO:0065007	biological regulation	32	76	25859.2	42146.2	0.69	0.000518	0.0049	25	10581	61	18634	0.72	0.0093	0.0309	False	False	98	1	0.92
Biological process	GO:0043043	peptide biosynthetic process	3	76	355.5	42146.2	4.68	0.004	0.0177	2	209	61	18634	2.92	0.0311	0.0808	False	False	7	0.9989	1
Biological process	GO:0060255	regulation of macromolecule metabolic process	25	76	16317.2	42146.2	0.85	0.1779	0.232	18	5325	61	18634	1.03	0.374	0.4575	False	False	78	1	0.94
Biological process	GO:0048523	negative regulation of cellular process	6	76	11504	42146.2	0.29	2.32e-05	0.000458	6	4121	61	18634	0.44	0.0105	0.0342	False	False	16	1	0.83
Biological process	GO:0051130	positive regulation of cellular component organization	2	76	3120.5	42146.2	0.36	0.073	0.1224	2	1164	61	18634	0.52	0.2574	0.356	False	False	4	1	1
Biological process	GO:0044248	cellular catabolic process	6	76	2656.67	42146.2	1.25	0.2021	0.2514	5	1495	61	18634	1.02	0.3645	0.451	False	False	17	1	1
Biological process	GO:0044249	cellular biosynthetic process	17	76	11433.9	42146.2	0.82	0.2124	0.262	13	3721	61	18634	1.07	0.3267	0.4223	False	False	71	1	0.92
Biological process	GO:0023051	regulation of signaling	6	76	7178.9	42146.2	0.46	0.0179	0.0486	5	3069	61	18634	0.5	0.0496	0.1104	False	False	28	1	1
Biological process	GO:0032501	multicellular organismal process	5	76	7671.49	42146.2	0.36	0.0033	0.0166	3	3191	61	18634	0.29	0.0043	0.0161	False	False	14	1	1
Biological process	GO:0042886	amide transport	3	76	2190.47	42146.2	0.76	0.4381	0.4733	2	1181	61	18634	0.52	0.2484	0.3518	False	False	8	0.9998	1
Biological process	GO:0022618	ribonucleoprotein complex assembly	2	76	833.5	42146.2	1.33	0.1905	0.2399	2	195	61	18634	3.13	0.0261	0.0729	False	False	4	1	1
Biological process	GO:0036211	protein modification process	14	76	6010.16	42146.2	1.29	0.1171	0.1691	11	2598	61	18634	1.29	0.135	0.2283	False	False	35	1	0.91
Biological process	GO:0065009	regulation of molecular function	2	76	5391.7	42146.2	0.21	0.0022	0.013	2	2291	61	18634	0.27	0.0151	0.047	False	False	7	1	1
Biological process	GO:0050793	regulation of developmental process	2	76	5967.82	42146.2	0.19	0.000825	0.0068	2	2309	61	18634	0.26	0.0144	0.0453	False	False	4	1	1
Biological process	GO:0043603	cellular amide metabolic process	3	76	544.1	42146.2	3.06	0.017	0.0466	2	480	61	18634	1.27	0.2076	0.3119	False	False	7	0.9989	1
Biological process	GO:0010628	positive regulation of gene expression	7	76	6447.57	42146.2	0.6	0.0883	0.1376	6	1681	61	18634	1.09	0.3104	0.4048	False	False	27	1	1
Biological process	GO:0040008	regulation of growth	4	76	1593.7	42146.2	1.39	0.1603	0.2139	4	624	61	18634	1.96	0.0532	0.1166	False	False	8	1	1
Biological process	GO:0007165	signal transduction	2	76	8464.81	42146.2	0.13	7.86e-06	0.000212	2	4225	61	18634	0.14	2.66e-05	0.000272	False	False	8	1	1
