# Supplementary material for: The RNA-dependent association of phosphatidylinositol 4,5-bisphosphate with intrinsically disordered proteins contribute to nuclear compartmentalization
Source: PLoS Genet. 2024 Dec 2;20(12):e1011462. doi: 10.1371/journal.pgen.1011462 (PMC11668513; doi:10.1371/journal.pgen.1011462)
Supplement: S27 Table — (XLSX) [file pgen.1011462.s050.xlsx]

## Sheet: S27 Table
S27 Table. Gene ontology analysis of cellular localization of proteins containing motif K/R-x(3,7)-K-x-K in their intrinsically disordered regions.
The SLiMSearch4 tool (http://slim.icr.ac.uk/slimsearch/) was used to search human proteome for proteins containing lysine and/or argine (K/R) motif [KR].{3,7}K.K in their intrinsically disordered regions (IDRs), with disorder score cut-off set to 0.95. Gene ontology (GO) analysis with focus on cellular localization of such proteins was perfomed in the SLiMSearch4 tool.
Category	ID	Name	No. of motif instances mapped to term in dataset (m)	No. of motif instances in dataset (M)	No. of disordered residues mapped to term (n)	No. of disordered residues in proteome (N)	Enrichment	Pvalue	Adj pvalue	No. of proteins mapped to term in dataset	No. of proteins mapped to term in proteome	No. of proteins in dataset	No. of proteins in proteome	Enrichment (Proteins)	Pvalue (Proteins)	Adj pvalue (Proteins)	Repeat flag	Cluster flag	Repeat flag (expected)	Repeat flag (expected p-value)	Cluster flag (ratio)
Cellular component	GO:0005719	nuclear euchromatin	3	51	53	42146.2	46.78	5.33e-07	6.82e-06	3	23	43	18634	56.52	2.11e-07	2.25e-06	False	True	4	1	0.33
Cellular component	GO:0000791	euchromatin	3	51	79	42146.2	31.38	2.67e-06	2.44e-05	3	31	43	18634	41.94	7.39e-07	4.3e-06	False	True	4	1	0.33
Cellular component	GO:0030687	preribosome, large subunit precursor	2	51	276	42146.2	5.99	0.0046	0.0109	2	23	43	18634	37.68	1.96e-05	6.6e-05	False	False	6	1	1
Cellular component	GO:0070062	extracellular exosome	2	51	4179.35	42146.2	0.4	0.1072	0.14	2	2642	43	18634	0.33	0.0455	0.0607	False	False	3	1	1
Cellular component	GO:0005829	cytosol	11	51	11006	42146.2	0.83	0.2871	0.3114	9	4662	43	18634	0.84	0.3378	0.3603	False	False	37	1	0.89
Cellular component	GO:0000786	nucleosome	4	51	439.17	42146.2	7.53	0.00019	0.000869	4	60	43	18634	28.89	2.56e-07	2.34e-06	False	True	5	1	0.25
Cellular component	GO:0044815	DNA packaging complex	4	51	457.17	42146.2	7.23	0.000229	0.000977	4	67	43	18634	25.87	4.47e-07	3.1e-06	False	True	5	1	0.25
Cellular component	GO:0005856	cytoskeleton	2	51	2095.5	42146.2	0.79	0.5311	0.5395	2	737	43	18634	1.18	0.2412	0.2703	False	False	5	1	1
Cellular component	GO:0071013	catalytic step 2 spliceosome	9	51	502	42146.2	14.82	4.34e-10	1.39e-08	5	95	43	18634	22.81	7.84e-08	1.25e-06	False	False	30	1	1
Cellular component	GO:0005739	mitochondrion	4	51	1568.92	42146.2	2.11	0.0406	0.0666	3	1261	43	18634	1.03	0.3317	0.3598	False	False	8	0.9997	1
Cellular component	GO:0030684	preribosome	3	51	461	42146.2	5.38	0.0024	0.007	3	71	43	18634	18.31	2.13e-05	6.82e-05	False	False	7	1	1
Cellular component	GO:0005815	microtubule organizing center	3	51	1333	42146.2	1.86	0.0774	0.1101	2	632	43	18634	1.37	0.1783	0.2237	False	False	7	0.9993	1
Cellular component	GO:0097458	neuron part	2	51	3870.56	42146.2	0.43	0.141	0.1735	2	1373	43	18634	0.63	0.3768	0.3953	False	False	10	1	1
Cellular component	GO:0008023	transcription elongation factor complex	2	51	266.75	42146.2	6.2	0.0042	0.0108	2	48	43	18634	18.06	0.000184	0.000471	False	False	10	1	1
Cellular component	GO:0005681	spliceosomal complex	11	51	825	42146.2	11.02	2.31e-10	1.39e-08	7	179	43	18634	16.95	6.75e-09	1.44e-07	False	False	33	1	1
Cellular component	KW-0747	Spliceosome	6	51	640	42146.2	7.75	1.17e-05	8.32e-05	5	129	43	18634	16.8	4.84e-07	3.1e-06	False	False	24	1	1
Cellular component	GO:0032993	protein-DNA complex	4	51	619.67	42146.2	5.33	0.000909	0.0031	4	128	43	18634	13.54	1.1e-05	4.22e-05	False	True	5	1	0.25
Cellular component	GO:0016363	nuclear matrix	2	51	646.75	42146.2	2.56	0.0435	0.0678	2	104	43	18634	8.33	0.0018	0.0033	False	False	14	1	1
Cellular component	GO:0016607	nuclear speck	9	51	2095.5	42146.2	3.55	0.000178	0.000869	7	374	43	18634	8.11	1.92e-06	9.45e-06	False	False	36	1	0.71
Cellular component	GO:0000790	nuclear chromatin	4	51	1063.33	42146.2	3.11	0.0091	0.0201	4	222	43	18634	7.81	0.000153	0.000408	False	True	5	1	0.25
Cellular component	GO:1990904	ribonucleoprotein complex	16	51	2552.12	42146.2	5.18	3.83e-09	8.17e-08	12	714	43	18634	7.28	4.35e-09	1.39e-07	False	False	46	1	1
Cellular component	KW-0158	Chromosome	7	51	1788.17	42146.2	3.24	0.0013	0.0042	6	377	43	18634	6.9	2.26e-05	6.89e-05	False	True	15	1	0.5
Cellular component	GO:0005694	chromosome	5	51	1256	42146.2	3.29	0.004	0.0107	3	196	43	18634	6.63	0.0011	0.0023	False	False	15	1	1
Cellular component	GO:0016604	nuclear body	11	51	3566.42	42146.2	2.55	0.000922	0.0031	9	726	43	18634	5.37	4.52e-06	1.93e-05	False	False	42	1	0.78
Cellular component	GO:0000785	chromatin	4	51	1702.83	42146.2	1.94	0.0543	0.079	4	340	43	18634	5.1	0.0011	0.0023	False	True	5	1	0.25
Cellular component	GO:0044451	nucleoplasm part	15	51	5262.67	42146.2	2.36	0.000326	0.0013	12	1047	43	18634	4.97	3.9e-07	3.1e-06	False	False	57	1	0.83
Cellular component	GO:0044391	ribosomal subunit	2	51	272	42146.2	6.08	0.0044	0.0108	2	179	43	18634	4.84	0.0081	0.0128	False	False	6	1	1
Cellular component	GO:0044424	intracellular part	43	51	33263.4	42146.2	1.07	0.1298	0.1629	35	13375	43	18634	1.13	0.0526	0.0687	False	False	128	1	0.83
Cellular component	GO:0044454	nuclear chromosome part	5	51	1959.83	42146.2	2.11	0.0303	0.0554	5	453	43	18634	4.78	0.000568	0.0013	False	True	6	1	0.4
Cellular component	GO:0005730	nucleolus	7	51	3315.08	42146.2	1.74	0.0445	0.0678	6	801	43	18634	3.25	0.0022	0.0039	False	False	14	1	1
Cellular component	GO:0044428	nuclear part	38	51	15249	42146.2	2.06	5.14e-09	8.22e-08	30	4213	43	18634	3.09	7.13e-12	4.56e-10	False	False	107	1	0.8
Cellular component	GO:1902494	catalytic complex	13	51	3966.42	42146.2	2.71	0.000188	0.000869	8	1200	43	18634	2.89	0.0014	0.0028	False	False	42	1	1
Cellular component	GO:0044427	chromosomal part	5	51	3314.5	42146.2	1.25	0.2099	0.2399	5	772	43	18634	2.81	0.0082	0.0128	False	True	6	1	0.4
Cellular component	KW-0539	Nucleus	31	51	18443.7	42146.2	1.39	0.0049	0.0112	27	5012	43	18634	2.33	1.76e-07	2.25e-06	False	False	102	1	0.78
Cellular component	GO:0005654	nucleoplasm	19	51	11284.6	42146.2	1.39	0.0357	0.0635	16	3025	43	18634	2.29	0.000214	0.000527	False	False	69	1	0.88
Cellular component	GO:0032991	protein-containing complex	27	51	12220	42146.2	1.83	9.5e-05	0.000553	22	4235	43	18634	2.25	1.12e-05	4.22e-05	False	False	74	1	0.86
Cellular component	GO:0043232	intracellular non-membrane-bounded organelle	14	51	7825.78	42146.2	1.48	0.0404	0.0666	12	2311	43	18634	2.25	0.0016	0.003	False	False	41	1	1
Cellular component	GO:0043228	non-membrane-bounded organelle	14	51	7825.78	42146.2	1.48	0.0404	0.0666	12	2311	43	18634	2.25	0.0016	0.003	False	False	41	1	1
Cellular component	GO:0043230	extracellular organelle	2	51	4187.35	42146.2	0.39	0.1064	0.14	2	2660	43	18634	0.33	0.044	0.0599	False	False	3	1	1
Cellular component	GO:0043231	intracellular membrane-bounded organelle	21	51	20564.2	42146.2	0.84	0.1715	0.2071	19	7474	43	18634	1.1	0.24	0.2703	False	False	82	1	0.84
Cellular component	GO:0044446	intracellular organelle part	42	51	22334.4	42146.2	1.55	2.59e-06	2.44e-05	34	8550	43	18634	1.72	1.83e-06	9.45e-06	False	False	119	1	0.82
Cellular component	GO:0044430	cytoskeletal part	5	51	3522.62	42146.2	1.17	0.2515	0.2824	4	1460	43	18634	1.19	0.245	0.2703	False	False	13	1	1
Cellular component	GO:0044422	organelle part	42	51	22767.7	42146.2	1.52	5.01e-06	4.01e-05	34	8767	43	18634	1.68	3.75e-06	1.71e-05	False	False	119	1	0.82
Cellular component	GO:0043229	intracellular organelle	27	51	24089.3	42146.2	0.93	0.3185	0.3397	23	8923	43	18634	1.12	0.187	0.2264	False	False	95	1	0.87
Cellular component	GO:0043227	membrane-bounded organelle	23	51	23390.1	42146.2	0.81	0.0882	0.1227	21	9404	43	18634	0.97	0.4754	0.4829	False	False	85	1	0.81
Cellular component	GO:0043226	organelle	30	51	26097.3	42146.2	0.95	0.3739	0.3923	26	10354	43	18634	1.09	0.2123	0.2516	False	False	103	1	0.85
Cellular component	GO:0044444	cytoplasmic part	15	51	18935.5	42146.2	0.65	0.0171	0.0322	13	9016	43	18634	0.62	0.012	0.0183	False	False	48	1	0.92
Cellular component	GO:0005634	nucleus	17	51	16872.2	42146.2	0.83	0.2031	0.2363	16	4903	43	18634	1.41	0.04	0.0569	False	False	73	1	0.81
Cellular component	KW-0206	Cytoskeleton	3	51	3127.42	42146.2	0.79	0.4704	0.4856	2	1149	43	18634	0.75	0.5003	0.5003	False	False	4	0.9852	1
Cellular component	KW-0963	Cytoplasm	6	51	12573.8	42146.2	0.39	0.0021	0.0064	5	4774	43	18634	0.45	0.0208	0.031	False	False	11	1	1
Cellular component	GO:0031982	vesicle	3	51	6176.18	42146.2	0.4	0.0471	0.0701	3	3553	43	18634	0.37	0.0248	0.0361	False	False	4	1	0.67
Cellular component	KW-0472	Membrane	5	51	10046.7	42146.2	0.41	0.0095	0.0203	4	6659	43	18634	0.26	7.75e-05	0.000216	False	False	11	1	1
Cellular component	GO:0044459	plasma membrane part	2	51	4073.25	42146.2	0.41	0.1179	0.1509	2	2533	43	18634	0.34	0.0561	0.0718	False	False	6	1	1
Cellular component	GO:1903561	extracellular vesicle	2	51	4187.35	42146.2	0.39	0.1064	0.14	2	2659	43	18634	0.33	0.044	0.0599	False	False	3	1	1
Cellular component	GO:0005575	cellular_component	46	51	38117	42146.2	1	0.5455	0.5455	38	16787	43	18634	0.98	0.4248	0.4385	False	False	135	1	0.84
Cellular component	GO:0044464	cell part	45	51	35667.3	42146.2	1.04	0.1835	0.2175	37	15391	43	18634	1.04	0.217	0.2525	False	False	134	1	0.84
Cellular component	GO:0044421	extracellular region part	2	51	6086.85	42146.2	0.27	0.0161	0.0312	2	3656	43	18634	0.24	0.0054	0.0089	False	False	3	1	1
Cellular component	GO:0016020	membrane	5	51	12996.2	42146.2	0.32	0.000362	0.0014	4	7241	43	18634	0.24	1.51e-05	5.37e-05	False	False	10	1	1
Cellular component	GO:0005886	plasma membrane	3	51	6284.17	42146.2	0.39	0.0427	0.0678	2	3974	43	18634	0.22	0.0026	0.0044	False	False	8	0.9998	1
Cellular component	GO:0005737	cytoplasm	2	51	10474.2	42146.2	0.16	7.34e-05	0.00047	2	4012	43	18634	0.22	0.0024	0.0042	False	False	4	1	1
Cellular component	GO:0044425	membrane part	3	51	8988.46	42146.2	0.28	0.0025	0.007	3	6171	43	18634	0.21	5.29e-05	0.000154	False	False	7	1	1
Cellular component	GO:0016021	integral component of membrane	2	51	6246.96	42146.2	0.26	0.0135	0.027	2	4643	43	18634	0.19	0.000505	0.0012	False	False	2	1	1
Cellular component	GO:1990234	transferase complex	3	51	2145.5	42146.2	1.16	0.2607	0.2877	2	648	43	18634	1.34	0.1875	0.2264	False	False	11	1	1
Cellular component	GO:0031224	intrinsic component of membrane	2	51	6472.62	42146.2	0.26	0.0106	0.0219	2	4780	43	18634	0.18	0.000355	0.000841	False	False	2	1	1
