# Supplementary material for: The RNA-dependent association of phosphatidylinositol 4,5-bisphosphate with intrinsically disordered proteins contribute to nuclear compartmentalization
Source: PLoS Genet. 2024 Dec 2;20(12):e1011462. doi: 10.1371/journal.pgen.1011462 (PMC11668513; doi:10.1371/journal.pgen.1011462)
Supplement: S28 Table — (XLSX) [file pgen.1011462.s051.xlsx]

## Sheet: S28 Table
S28 Table. Gene ontology analysis of molecular functions of proteins containing motif K/R-x(3,7)-K-x-K in their intrinsically disordered regions.
The SLiMSearch4 tool (http://slim.icr.ac.uk/slimsearch/) was used to search human proteome for proteins containing lysine and/or argine (K/R) motif [KR].{3,7}K.K in their intrinsically disordered regions (IDRs), with disorder score cut-off set to 0.95. Gene ontology (GO) analysis with focus on molecular functions of such proteins was perfomed in the SLiMSearch4 tool.
Category	ID	Name	No. of motif instances mapped to term in dataset (m)	No. of motif instances in dataset (M)	No. of disordered residues mapped to term (n)	No. of disordered residues in proteome (N)	Enrichment	Pvalue	Adj pvalue	No. of proteins mapped to term in dataset	No. of proteins mapped to term in proteome	No. of proteins in dataset	No. of proteins in proteome	Enrichment (Proteins)	Pvalue (Proteins)	Adj pvalue (Proteins)	Repeat flag	Cluster flag	Repeat flag (expected)	Repeat flag (expected p-value)	Cluster flag (ratio)
Molecular function	GO:0043175	RNA polymerase core enzyme binding	2	51	343	42146.2	4.82	0.0083	0.0337	2	32	43	18634	27.08	5.42e-05	0.00042	False	False	3	1	1
Molecular function	GO:0004842	ubiquitin-protein transferase activity	3	51	929	42146.2	2.67	0.0259	0.0905	2	356	43	18634	2.43	0.0487	0.1438	False	False	7	0.9993	1
Molecular function	GO:0031490	chromatin DNA binding	4	51	344	42146.2	9.61	6.07e-05	0.0013	4	74	43	18634	23.42	7.37e-07	1.52e-05	False	True	5	1	0.25
Molecular function	GO:0070063	RNA polymerase binding	2	51	545	42146.2	3.03	0.0283	0.0905	2	49	43	18634	17.69	0.000196	0.0014	False	False	3	1	1
Molecular function	GO:0016740	transferase activity	7	51	4416.5	42146.2	1.31	0.1604	0.2841	5	2154	43	18634	1.01	0.3783	0.4871	False	False	15	1	1
Molecular function	GO:0036094	small molecule binding	4	51	4814.02	42146.2	0.69	0.2933	0.433	3	2280	43	18634	0.57	0.2115	0.3849	False	False	6	0.998	1
Molecular function	GO:0004674	protein serine/threonine kinase activity	3	51	1155.92	42146.2	2.14	0.051	0.1272	2	426	43	18634	2.03	0.0748	0.1839	False	False	5	0.9933	1
Molecular function	GO:0004672	protein kinase activity	3	51	1406.25	42146.2	1.76	0.09	0.1924	2	596	43	18634	1.45	0.1579	0.3298	False	False	5	0.9933	1
Molecular function	GO:0003682	chromatin binding	8	51	2972	42146.2	2.22	0.0087	0.0337	7	478	43	18634	6.35	1.16e-05	0.000113	False	False	21	1	0.57
Molecular function	GO:0046872	metal ion binding	11	51	9132.59	42146.2	1	0.573	0.5951	10	3827	43	18634	1.13	0.257	0.4142	False	False	19	1	1
Molecular function	GO:0003674	molecular_function	42	51	32937.6	42146.2	1.05	0.1867	0.3215	35	14273	43	18634	1.06	0.1788	0.3576	False	False	125	1	0.83
Molecular function	KW-0687	Ribonucleoprotein	4	51	546.67	42146.2	6.05	0.000518	0.0054	4	276	43	18634	6.28	0.000418	0.0026	False	False	10	1	1
Molecular function	GO:0003677	DNA binding	9	51	9053.42	42146.2	0.82	0.3189	0.4546	8	2321	43	18634	1.49	0.0796	0.1839	False	False	32	1	0.63
Molecular function	GO:0003723	RNA binding	23	51	6742.12	42146.2	2.82	2.01e-07	1.25e-05	21	1576	43	18634	5.77	4.03e-13	2.5e-11	False	False	81	1	0.76
Molecular function	GO:0043168	anion binding	5	51	5543.68	42146.2	0.75	0.3226	0.4546	4	2556	43	18634	0.68	0.2792	0.4142	False	False	7	0.9994	0.75
Molecular function	GO:0043169	cation binding	11	51	9187.59	42146.2	0.99	0.564	0.5951	10	3907	43	18634	1.11	0.2806	0.4142	False	False	19	1	1
Molecular function	GO:0043167	ion binding	14	51	13153.4	42146.2	0.88	0.3402	0.4585	12	5706	43	18634	0.91	0.4208	0.5014	False	False	24	1	0.92
Molecular function	GO:0003690	double-stranded DNA binding	2	51	3144	42146.2	0.53	0.2568	0.398	2	793	43	18634	1.09	0.2763	0.4142	False	True	3	1	0.5
Molecular function	KW-0723	Serine/threonine-protein kinase	3	51	964.67	42146.2	2.57	0.0292	0.0905	2	372	43	18634	2.33	0.0542	0.1527	False	False	5	0.9933	1
Molecular function	GO:0003735	structural constituent of ribosome	2	51	225	42146.2	7.35	0.0026	0.0201	2	159	43	18634	5.45	0.0059	0.0305	False	False	6	1	1
Molecular function	GO:0035639	purine ribonucleoside triphosphate binding	4	51	3946.52	42146.2	0.84	0.4736	0.5243	3	1682	43	18634	0.77	0.4484	0.5055	False	False	6	0.998	1
Molecular function	KW-0694	RNA-binding	8	51	2674	42146.2	2.47	0.0044	0.0204	8	642	43	18634	5.4	1.28e-05	0.000113	False	False	41	1	0.75
Molecular function	KW-0689	Ribosomal protein	2	51	243	42146.2	6.8	0.0032	0.0202	2	178	43	18634	4.87	0.008	0.0382	False	False	6	1	1
Molecular function	GO:0000166	nucleotide binding	4	51	4439.52	42146.2	0.74	0.3653	0.4672	3	1959	43	18634	0.66	0.3244	0.4372	False	False	6	0.998	1
Molecular function	GO:0016773	phosphotransferase activity, alcohol group as acceptor	3	51	1628.25	42146.2	1.52	0.1338	0.2699	2	724	43	18634	1.2	0.2332	0.4016	False	False	5	0.9933	1
Molecular function	GO:0016772	transferase activity, transferring phosphorus-containing groups	3	51	1951.5	42146.2	1.27	0.21	0.3426	2	939	43	18634	0.92	0.6305	0.6305	False	False	5	0.9933	1
Molecular function	GO:0043565	sequence-specific DNA binding	3	51	4267.4	42146.2	0.58	0.2275	0.3617	2	1003	43	18634	0.86	0.5898	0.6108	False	False	7	0.9994	1
Molecular function	GO:0046914	transition metal ion binding	3	51	2414.63	42146.2	1.03	0.3347	0.4585	2	1001	43	18634	0.87	0.5911	0.6108	False	False	5	0.9919	1
Molecular function	GO:0019899	enzyme binding	6	51	6154.85	42146.2	0.81	0.3692	0.4672	5	2091	43	18634	1.04	0.3513	0.4634	False	False	14	1	1
Molecular function	GO:0005524	ATP binding	4	51	3365.52	42146.2	0.98	0.6142	0.6142	3	1384	43	18634	0.94	0.6023	0.6122	False	False	6	0.998	1
Molecular function	GO:0003824	catalytic activity	10	51	8950.03	42146.2	0.92	0.4681	0.5243	7	5339	43	18634	0.57	0.0465	0.1438	False	False	20	1	1
Molecular function	KW-0808	Transferase	7	51	3348.5	42146.2	1.73	0.0467	0.1259	5	1706	43	18634	1.27	0.1967	0.3744	False	False	15	1	1
Molecular function	KW-0238	DNA-binding	6	51	7318.42	42146.2	0.68	0.1943	0.3256	6	1879	43	18634	1.38	0.1373	0.304	False	True	22	1	0.5
Molecular function	GO:0003729	mRNA binding	2	51	865.5	42146.2	1.91	0.0872	0.1924	2	190	43	18634	4.56	0.0095	0.0421	False	False	14	1	1
Molecular function	GO:0140110	transcription regulator activity	4	51	6595.17	42146.2	0.5	0.0821	0.1885	3	1701	43	18634	0.76	0.4392	0.5043	False	False	12	1	1
Molecular function	GO:0017076	purine nucleotide binding	4	51	4114.02	42146.2	0.8	0.4353	0.5176	3	1735	43	18634	0.75	0.4229	0.5014	False	False	6	0.998	1
Molecular function	GO:0008144	drug binding	6	51	3607.18	42146.2	1.37	0.1428	0.2699	4	1618	43	18634	1.07	0.3167	0.4372	False	False	10	0.9994	1
Molecular function	GO:0061630	ubiquitin protein ligase activity	3	51	512.5	42146.2	4.84	0.0034	0.0202	2	204	43	18634	4.25	0.0116	0.0477	False	False	7	0.9993	1
Molecular function	GO:0005515	protein binding	9	51	16298.6	42146.2	0.46	0.001	0.0089	8	6373	43	18634	0.54	0.0193	0.0704	False	False	29	1	1
Molecular function	GO:0016301	kinase activity	3	51	1693.25	42146.2	1.46	0.148	0.2699	2	790	43	18634	1.1	0.2744	0.4142	False	False	5	0.9933	1
Molecular function	GO:0042277	peptide binding	3	51	529.51	42146.2	4.68	0.0039	0.0202	2	254	43	18634	3.41	0.0207	0.0713	False	False	8	0.9998	1
Molecular function	GO:0030554	adenyl nucleotide binding	4	51	3507.02	42146.2	0.94	0.5793	0.5951	3	1428	43	18634	0.91	0.5788	0.6108	False	False	6	0.998	1
Molecular function	KW-0378	Hydrolase	2	51	2478	42146.2	0.67	0.4166	0.5166	2	1542	43	18634	0.56	0.2978	0.4294	False	False	3	1	1
Molecular function	GO:0140096	catalytic activity, acting on a protein	9	51	4378.28	42146.2	1.7	0.035	0.1033	6	2082	43	18634	1.25	0.1993	0.3744	False	False	18	1	1
Molecular function	GO:0008270	zinc ion binding	3	51	2197.46	42146.2	1.13	0.2748	0.4156	2	756	43	18634	1.15	0.253	0.4142	False	False	5	0.9919	1
Molecular function	GO:0061659	ubiquitin-like protein ligase activity	3	51	530.5	42146.2	4.67	0.0039	0.0202	2	209	43	18634	4.15	0.0123	0.0477	False	False	7	0.9993	1
Molecular function	GO:0003676	nucleic acid binding	32	51	14687.8	42146.2	1.8	1.33e-05	0.000412	26	3784	43	18634	2.98	1.57e-09	4.87e-08	False	False	104	1	0.77
Molecular function	GO:0005198	structural molecule activity	3	51	1692.49	42146.2	1.46	0.1479	0.2699	3	646	43	18634	2.01	0.0609	0.1573	False	False	10	1	1
Molecular function	KW-0418	Kinase	3	51	1242.75	42146.2	1.99	0.0632	0.1507	2	599	43	18634	1.45	0.1596	0.3298	False	False	5	0.9933	1
Molecular function	GO:1901265	nucleoside phosphate binding	4	51	4439.52	42146.2	0.74	0.3653	0.4672	3	1960	43	18634	0.66	0.324	0.4372	False	False	6	0.998	1
Molecular function	GO:0016787	hydrolase activity	2	51	3849.78	42146.2	0.43	0.1435	0.2699	2	2341	43	18634	0.37	0.0801	0.1839	False	False	3	1	1
Molecular function	GO:0032559	adenyl ribonucleotide binding	4	51	3482.02	42146.2	0.95	0.5855	0.5951	3	1418	43	18634	0.92	0.5841	0.6108	False	False	6	0.998	1
Molecular function	GO:0032555	purine ribonucleotide binding	4	51	4082.02	42146.2	0.81	0.4425	0.5176	3	1723	43	18634	0.75	0.4286	0.5014	False	False	6	0.998	1
Molecular function	GO:0032553	ribonucleotide binding	4	51	4086.02	42146.2	0.81	0.4416	0.5176	3	1738	43	18634	0.75	0.4215	0.5014	False	False	6	0.998	1
Molecular function	GO:1901363	heterocyclic compound binding	33	51	17939.3	42146.2	1.52	0.00044	0.0054	27	5531	43	18634	2.12	1.61e-06	2.5e-05	False	False	105	1	0.78
Molecular function	GO:0097159	organic cyclic compound binding	33	51	18043.8	42146.2	1.51	0.000501	0.0054	27	5610	43	18634	2.09	2.21e-06	2.74e-05	False	False	105	1	0.78
Molecular function	GO:0033218	amide binding	3	51	557.01	42146.2	4.45	0.0046	0.0204	2	287	43	18634	3.02	0.0284	0.0927	False	False	8	0.9998	1
Molecular function	GO:0003700	DNA binding transcription factor activity	2	51	4960.67	42146.2	0.33	0.0513	0.1272	2	1357	43	18634	0.64	0.385	0.4871	False	False	6	1	1
Molecular function	GO:0044877	protein-containing complex binding	2	51	2282.7	42146.2	0.72	0.4733	0.5243	2	698	43	18634	1.24	0.2173	0.3849	False	False	10	1	1
Molecular function	GO:0019787	ubiquitin-like protein transferase activity	3	51	962	42146.2	2.58	0.0289	0.0905	2	379	43	18634	2.29	0.0567	0.1528	False	False	7	0.9993	1
Molecular function	GO:0005488	binding	41	51	29669	42146.2	1.14	0.0382	0.1077	34	11558	43	18634	1.27	0.0052	0.0293	False	False	124	1	0.82
Molecular function	GO:0097367	carbohydrate derivative binding	5	51	4669.52	42146.2	0.88	0.4968	0.5404	4	2026	43	18634	0.86	0.4919	0.5446	False	False	7	0.9994	0.75
