# Supplementary material for: The RNA-dependent association of phosphatidylinositol 4,5-bisphosphate with intrinsically disordered proteins contribute to nuclear compartmentalization
Source: PLoS Genet. 2024 Dec 2;20(12):e1011462. doi: 10.1371/journal.pgen.1011462 (PMC11668513; doi:10.1371/journal.pgen.1011462)
Supplement: S29 Table — (XLSX) [file pgen.1011462.s052.xlsx]

## Sheet: S29 Table
S29 Table. Gene ontology analysis of biological processes associated with proteins containing motif K/R-x(3,7)-K-x-K in their intrinsically disordered regions.
The SLiMSearch4 tool (http://slim.icr.ac.uk/slimsearch/) was used to search human proteome for proteins containing lysine and/or argine (K/R) motif [KR].{3,7}K.K in their intrinsically disordered regions (IDRs), with disorder score cut-off set to 0.95. Gene ontology (GO) analysis with focus on biological processes associated with such proteins was perfomed in the SLiMSearch4 tool.
Category	ID	Name	No. of motif instances mapped to term in dataset (m)	No. of motif instances in dataset (M)	No. of disordered residues mapped to term (n)	No. of disordered residues in proteome (N)	Enrichment	Pvalue	Adj pvalue	No. of proteins mapped to term in dataset	No. of proteins mapped to term in proteome	No. of proteins in dataset	No. of proteins in proteome	Enrichment (Proteins)	Pvalue (Proteins)	Adj pvalue (Proteins)	Repeat flag	Cluster flag	Repeat flag (expected)	Repeat flag (expected p-value)	Cluster flag (ratio)
Biological process	GO:0098532	histone H3-K27 trimethylation	2	51	17	42146.2	97.22	1.12e-06	3.36e-05	2	5	43	18634	173.34	1.14e-07	2.49e-06	False	True	2	1	0.5
Biological process	GO:0006281	DNA repair	4	51	1459.5	42146.2	2.26	0.0312	0.0813	3	456	43	18634	2.85	0.0206	0.052	False	False	16	1	1
Biological process	GO:0050789	regulation of biological process	20	51	25141.5	42146.2	0.66	0.0025	0.0154	17	10069	43	18634	0.73	0.0396	0.089	False	False	60	1	0.88
Biological process	GO:0016584	nucleosome positioning	2	51	42	42146.2	39.35	1.85e-05	0.000398	2	7	43	18634	123.81	3.98e-07	7.35e-06	False	True	2	1	0.5
Biological process	GO:0070734	histone H3-K27 methylation	2	51	24	42146.2	68.87	3.32e-06	8.85e-05	2	8	43	18634	108.34	6.36e-07	9.73e-06	False	True	2	1	0.5
Biological process	GO:0051128	regulation of cellular component organization	2	51	5870.42	42146.2	0.28	0.0203	0.0594	2	2271	43	18634	0.38	0.0909	0.1552	False	False	3	1	1
Biological process	GO:0080182	histone H3-K4 trimethylation	2	51	43	42146.2	38.44	1.99e-05	0.000398	2	14	43	18634	61.91	4.09e-06	5.17e-05	False	True	2	1	0.5
Biological process	GO:0031497	chromatin assembly	2	51	210	42146.2	7.87	0.0021	0.014	2	23	43	18634	37.68	1.96e-05	0.000181	False	True	2	1	0.5
Biological process	GO:0043632	modification-dependent macromolecule catabolic process	2	51	1180	42146.2	1.4	0.1712	0.2536	2	415	43	18634	2.09	0.0704	0.127	False	False	7	1	1
Biological process	GO:2000112	regulation of cellular macromolecule biosynthetic process	13	51	12333.6	42146.2	0.87	0.337	0.387	10	3507	43	18634	1.24	0.1719	0.25	False	False	36	1	0.9
Biological process	GO:2000113	negative regulation of cellular macromolecule biosynthetic process	3	51	5127.38	42146.2	0.48	0.1175	0.1905	3	1205	43	18634	1.08	0.3019	0.3507	False	False	5	1	0.67
Biological process	GO:0018023	peptidyl-lysine trimethylation	2	51	88	42146.2	18.78	0.00017	0.0018	2	26	43	18634	33.33	2.87e-05	0.000255	False	True	2	1	0.5
Biological process	GO:0019219	regulation of nucleobase-containing compound metabolic process	16	51	12645.6	42146.2	1.05	0.3507	0.3944	13	3655	43	18634	1.54	0.031	0.0727	False	False	50	1	0.92
Biological process	GO:0051568	histone H3-K4 methylation	2	51	136	42146.2	12.15	0.000611	0.0055	2	28	43	18634	30.95	3.6e-05	0.000298	False	True	2	1	0.5
Biological process	GO:0016567	protein ubiquitination	3	51	1513.35	42146.2	1.64	0.1101	0.1874	2	564	43	18634	1.54	0.1405	0.2175	False	False	7	0.9993	1
Biological process	GO:0006333	chromatin assembly or disassembly	3	51	369	42146.2	6.72	0.001	0.0077	3	67	43	18634	19.4	1.69e-05	0.000162	False	False	10	1	0.67
Biological process	GO:0034968	histone lysine methylation	2	51	216	42146.2	7.65	0.0023	0.0145	2	48	43	18634	18.06	0.000184	0.0013	False	True	2	1	0.5
Biological process	GO:0006366	transcription by RNA polymerase II	3	51	1475.75	42146.2	1.68	0.1028	0.1841	2	330	43	18634	2.63	0.0404	0.089	False	False	14	1	1
Biological process	GO:0006334	nucleosome assembly	4	51	953.67	42146.2	3.47	0.0058	0.0278	4	103	43	18634	16.83	3.81e-06	5.08e-05	False	True	5	1	0.25
Biological process	KW-0690	Ribosome biogenesis	3	51	265.5	42146.2	9.34	0.000305	0.0029	3	78	43	18634	16.67	3.1e-05	0.000266	False	False	7	1	1
Biological process	GO:0050794	regulation of cellular process	19	51	24033.2	42146.2	0.65	0.0035	0.0195	16	9459	43	18634	0.73	0.0515	0.1084	False	False	55	1	0.88
Biological process	GO:0009058	biosynthetic process	14	51	11675.2	42146.2	0.99	0.5554	0.5721	11	3889	43	18634	1.23	0.17	0.2488	False	False	54	1	0.91
Biological process	GO:1903311	regulation of mRNA metabolic process	2	51	1251.5	42146.2	1.32	0.1928	0.269	2	276	43	18634	3.14	0.0257	0.0617	False	False	13	1	1
Biological process	GO:0009892	negative regulation of metabolic process	4	51	7998.46	42146.2	0.41	0.024	0.067	4	2420	43	18634	0.72	0.3274	0.3638	False	False	10	1	0.75
Biological process	GO:0009057	macromolecule catabolic process	4	51	2051.67	42146.2	1.61	0.1013	0.1828	4	858	43	18634	2.02	0.0465	0.1015	False	False	13	1	1
Biological process	GO:0048731	system development	2	51	2033.88	42146.2	0.81	0.5508	0.5698	2	675	43	18634	1.28	0.2035	0.2744	False	False	12	1	1
Biological process	GO:0022414	reproductive process	2	51	3011.92	42146.2	0.55	0.2842	0.3462	2	1317	43	18634	0.66	0.4058	0.4295	False	False	3	1	1
Biological process	GO:0022411	cellular component disassembly	2	51	782.5	42146.2	2.11	0.069	0.1428	2	382	43	18634	2.27	0.0578	0.116	False	False	9	1	1
Biological process	GO:0019222	regulation of metabolic process	17	51	16895.9	42146.2	0.83	0.2008	0.2754	14	5809	43	18634	1.04	0.3526	0.3829	False	False	55	1	0.93
Biological process	GO:1901362	organic cyclic compound biosynthetic process	10	51	10186.2	42146.2	0.81	0.2815	0.3447	8	2769	43	18634	1.25	0.1796	0.2509	False	False	46	1	0.88
Biological process	GO:0034728	nucleosome organization	5	51	1253.67	42146.2	3.3	0.0039	0.0204	5	132	43	18634	16.41	5.54e-07	9.5e-06	False	True	13	1	0.4
Biological process	GO:1901361	organic cyclic compound catabolic process	2	51	900	42146.2	1.84	0.0953	0.1733	2	464	43	18634	1.87	0.0912	0.1552	False	False	6	1	1
Biological process	GO:0018022	peptidyl-lysine methylation	2	51	238	42146.2	6.94	0.003	0.0176	2	61	43	18634	14.21	0.000375	0.0024	False	True	2	1	0.5
Biological process	GO:1901564	organonitrogen compound metabolic process	13	51	8321.13	42146.2	1.29	0.1159	0.1905	10	4446	43	18634	0.97	0.5466	0.5654	False	False	29	1	0.9
Biological process	GO:1901566	organonitrogen compound biosynthetic process	2	51	986.67	42146.2	1.68	0.117	0.1905	2	862	43	18634	1.01	0.3202	0.3591	False	False	6	1	1
Biological process	GO:0006368	transcription elongation from RNA polymerase II promoter	4	51	451.75	42146.2	7.32	0.000217	0.0022	3	94	43	18634	13.83	6.45e-05	0.000499	False	False	16	1	1
Biological process	KW-0508	mRNA splicing	9	51	1606	42146.2	4.63	1.92e-05	0.000398	8	254	43	18634	13.65	5.31e-09	2.55e-07	False	False	39	1	0.88
Biological process	GO:0016571	histone methylation	2	51	263	42146.2	6.28	0.004	0.0204	2	68	43	18634	12.75	0.000517	0.0032	False	True	2	1	0.5
Biological process	GO:0000377	RNA splicing, via transesterification reactions with bulged adenosine as nucleophile	11	51	1366	42146.2	6.65	6.31e-08	2.4e-06	7	241	43	18634	12.59	6.84e-08	1.92e-06	False	False	42	1	0.71
Biological process	GO:0006357	regulation of transcription by RNA polymerase II	5	51	6946.38	42146.2	0.59	0.1334	0.2116	4	1729	43	18634	1	0.3689	0.3952	False	False	16	1	0.75
Biological process	GO:0006351	transcription, DNA-templated	7	51	8709.58	42146.2	0.66	0.1452	0.2248	5	1978	43	18634	1.1	0.3035	0.3507	False	False	27	1	1
Biological process	GO:0000398	mRNA splicing, via spliceosome	11	51	1366	42146.2	6.65	6.31e-08	2.4e-06	7	241	43	18634	12.59	6.84e-08	1.92e-06	False	False	42	1	0.71
Biological process	GO:1903508	positive regulation of nucleic acid-templated transcription	5	51	5375.07	42146.2	0.77	0.3533	0.3944	4	1303	43	18634	1.33	0.1794	0.2509	False	False	20	1	1
Biological process	GO:1903506	regulation of nucleic acid-templated transcription	11	51	11450.1	42146.2	0.79	0.2326	0.3008	9	3131	43	18634	1.25	0.1743	0.2505	False	False	34	1	0.89
Biological process	GO:1903507	negative regulation of nucleic acid-templated transcription	3	51	4615.38	42146.2	0.54	0.176	0.2558	3	1039	43	18634	1.25	0.2169	0.2889	False	False	5	1	0.67
Biological process	GO:0006369	termination of RNA polymerase II transcription	2	51	463	42146.2	3.57	0.0186	0.0565	2	69	43	18634	12.56	0.000539	0.0032	False	True	18	1	0.5
Biological process	GO:1902679	negative regulation of RNA biosynthetic process	3	51	4615.38	42146.2	0.54	0.176	0.2558	3	1041	43	18634	1.25	0.2179	0.2889	False	False	5	1	0.67
Biological process	GO:0080090	regulation of primary metabolic process	16	51	16008.9	42146.2	0.83	0.2047	0.2778	13	5277	43	18634	1.07	0.3202	0.3591	False	False	50	1	0.92
Biological process	GO:0010605	negative regulation of macromolecule metabolic process	4	51	7499.29	42146.2	0.44	0.0379	0.0892	4	2184	43	18634	0.79	0.422	0.4423	False	False	10	1	0.75
Biological process	GO:0010604	positive regulation of macromolecule metabolic process	6	51	8544.4	42146.2	0.58	0.0847	0.1613	5	2788	43	18634	0.78	0.3612	0.3905	False	False	21	1	1
Biological process	GO:0022613	ribonucleoprotein complex biogenesis	2	51	311	42146.2	5.31	0.0064	0.0279	2	69	43	18634	12.56	0.000539	0.0032	False	False	4	1	1
Biological process	GO:0000375	RNA splicing, via transesterification reactions	11	51	1379	42146.2	6.59	7e-08	2.4e-06	7	246	43	18634	12.33	8.01e-08	1.92e-06	False	False	42	1	0.71
Biological process	GO:0019439	aromatic compound catabolic process	2	51	886	42146.2	1.87	0.092	0.1698	2	432	43	18634	2.01	0.0773	0.1344	False	False	6	1	1
Biological process	GO:0019438	aromatic compound biosynthetic process	10	51	10095.1	42146.2	0.82	0.2937	0.3524	8	2638	43	18634	1.31	0.1456	0.2226	False	False	46	1	0.88
Biological process	GO:1901576	organic substance biosynthetic process	14	51	11615.4	42146.2	1	0.5645	0.579	11	3832	43	18634	1.24	0.1573	0.2345	False	False	54	1	0.91
Biological process	GO:1901575	organic substance catabolic process	4	51	2600.17	42146.2	1.27	0.2049	0.2778	4	1474	43	18634	1.18	0.2511	0.3122	False	False	13	1	1
Biological process	GO:0008380	RNA splicing	14	51	2154.5	42146.2	5.37	2.25e-08	1.35e-06	10	353	43	18634	12.28	3.23e-10	2.58e-08	False	False	54	1	0.8
Biological process	GO:0006354	DNA-templated transcription, elongation	4	51	568.75	42146.2	5.81	0.000619	0.0055	3	107	43	18634	12.15	0.000107	0.000803	False	False	16	1	1
Biological process	GO:0051049	regulation of transport	2	51	3704.85	42146.2	0.45	0.1626	0.247	2	1718	43	18634	0.5	0.229	0.2939	False	False	3	1	1
Biological process	GO:0043604	amide biosynthetic process	2	51	394	42146.2	4.19	0.0121	0.0415	2	276	43	18634	3.14	0.0257	0.0617	False	False	6	1	1
Biological process	GO:0019538	protein metabolic process	13	51	7374.43	42146.2	1.46	0.0515	0.1122	10	3435	43	18634	1.26	0.1551	0.2326	False	False	29	1	0.9
Biological process	GO:0031124	mRNA 3'-end processing	2	51	534	42146.2	3.1	0.0269	0.0725	2	75	43	18634	11.56	0.000688	0.0038	False	True	18	1	0.5
Biological process	GO:0018130	heterocycle biosynthetic process	10	51	10084.6	42146.2	0.82	0.2951	0.3524	8	2632	43	18634	1.32	0.1442	0.2218	False	False	46	1	0.88
Biological process	GO:0043412	macromolecule modification	12	51	7555.66	42146.2	1.31	0.1128	0.1893	9	2872	43	18634	1.36	0.1153	0.1882	False	False	26	1	0.89
Biological process	GO:0048024	regulation of mRNA splicing, via spliceosome	2	51	489.5	42146.2	3.38	0.0215	0.0622	2	75	43	18634	11.56	0.000688	0.0038	False	False	13	1	1
Biological process	GO:0009966	regulation of signal transduction	3	51	6323.4	42146.2	0.39	0.0411	0.0948	2	2724	43	18634	0.32	0.0388	0.0887	False	False	14	1	1
Biological process	GO:0006397	mRNA processing	16	51	2213	42146.2	5.97	4.41e-10	5.29e-08	11	413	43	18634	11.54	9.89e-11	1.19e-08	False	False	56	1	0.82
Biological process	KW-0233	DNA recombination	3	51	360.25	42146.2	6.88	0.000956	0.0076	2	78	43	18634	11.11	0.000772	0.0041	False	False	8	0.9997	1
Biological process	GO:0044085	cellular component biogenesis	2	51	321	42146.2	5.15	0.007	0.0295	2	78	43	18634	11.11	0.000772	0.0041	False	False	4	1	1
Biological process	GO:0071824	protein-DNA complex subunit organization	5	51	1400.17	42146.2	2.95	0.0067	0.0287	5	199	43	18634	10.89	6.04e-06	6.3e-05	False	True	13	1	0.4
Biological process	GO:0006464	cellular protein modification process	11	51	6010.16	42146.2	1.51	0.0519	0.1122	8	2598	43	18634	1.33	0.136	0.2119	False	False	23	1	0.88
Biological process	KW-0507	mRNA processing	9	51	1997	42146.2	3.72	0.00012	0.0015	8	329	43	18634	10.54	4.97e-08	1.92e-06	False	False	39	1	0.88
Biological process	GO:0065004	protein-DNA complex assembly	4	51	1096.17	42146.2	3.02	0.0103	0.0358	4	168	43	18634	10.32	4.09e-05	0.000327	False	True	5	1	0.25
Biological process	GO:0048856	anatomical structure development	7	51	8486.18	42146.2	0.68	0.1669	0.2488	6	3122	43	18634	0.83	0.4034	0.4295	False	False	23	1	1
Biological process	GO:0048523	negative regulation of cellular process	5	51	11504	42146.2	0.36	0.0021	0.014	5	4121	43	18634	0.53	0.0632	0.1204	False	False	12	1	0.8
Biological process	GO:0048522	positive regulation of cellular process	8	51	12175.1	42146.2	0.54	0.0224	0.064	7	4639	43	18634	0.65	0.1266	0.2039	False	False	24	1	1
Biological process	GO:0051050	positive regulation of transport	2	51	1896.68	42146.2	0.87	0.5955	0.603	2	930	43	18634	0.93	0.6362	0.6372	False	False	3	1	1
Biological process	GO:0010629	negative regulation of gene expression	4	51	5973.71	42146.2	0.55	0.1332	0.2116	4	1497	43	18634	1.16	0.2614	0.3168	False	False	10	1	0.75
Biological process	KW-0235	DNA replication	3	51	185.5	42146.2	13.36	7.72e-05	0.0012	2	97	43	18634	8.94	0.0015	0.0073	False	False	11	1	1
Biological process	GO:0051239	regulation of multicellular organismal process	2	51	6185.78	42146.2	0.27	0.0144	0.0473	2	2710	43	18634	0.32	0.0399	0.089	False	False	3	1	1
Biological process	GO:0016071	mRNA metabolic process	17	51	2726	42146.2	5.15	1.31e-09	1.05e-07	12	620	43	18634	8.39	7.89e-10	4.73e-08	False	False	61	1	0.83
Biological process	GO:0051234	establishment of localization	4	51	7532.15	42146.2	0.44	0.0368	0.0892	4	3716	43	18634	0.47	0.0513	0.1084	False	False	26	1	0.75
Biological process	GO:0006406	mRNA export from nucleus	2	51	575.83	42146.2	2.87	0.0326	0.0819	2	105	43	18634	8.25	0.0018	0.0083	False	True	18	1	0.5
Biological process	GO:0045935	positive regulation of nucleobase-containing compound metabolic process	6	51	5976.57	42146.2	0.83	0.4019	0.4404	5	1582	43	18634	1.37	0.154	0.2325	False	False	21	1	1
Biological process	GO:0045934	negative regulation of nucleobase-containing compound metabolic process	3	51	5157.54	42146.2	0.48	0.1147	0.1905	3	1267	43	18634	1.03	0.3349	0.3704	False	False	5	1	0.67
Biological process	GO:0031123	RNA 3'-end processing	2	51	611	42146.2	2.71	0.0378	0.0892	2	105	43	18634	8.25	0.0018	0.0083	False	True	18	1	0.5
Biological process	GO:0045893	positive regulation of transcription, DNA-templated	5	51	5375.07	42146.2	0.77	0.3533	0.3944	4	1303	43	18634	1.33	0.1794	0.2509	False	False	20	1	1
Biological process	GO:0048468	cell development	2	51	1831.2	42146.2	0.9	0.6172	0.6198	2	606	43	18634	1.43	0.1635	0.2407	False	False	7	1	1
Biological process	GO:0048869	cellular developmental process	4	51	7209.58	42146.2	0.46	0.049	0.1089	4	2528	43	18634	0.69	0.2887	0.3406	False	False	16	1	1
Biological process	GO:0048518	positive regulation of biological process	8	51	13346.6	42146.2	0.5	0.0078	0.03	7	5223	43	18634	0.58	0.0556	0.115	False	False	24	1	1
Biological process	GO:0048519	negative regulation of biological process	6	51	12485.7	42146.2	0.4	0.0023	0.0145	6	4579	43	18634	0.57	0.0688	0.1251	False	False	17	1	0.83
Biological process	GO:0006353	DNA-templated transcription, termination	2	51	579	42146.2	2.85	0.033	0.0819	2	107	43	18634	8.1	0.0019	0.0086	False	True	18	1	0.5
Biological process	GO:0006810	transport	4	51	7266.15	42146.2	0.45	0.0466	0.1055	4	3595	43	18634	0.48	0.0628	0.1204	False	False	26	1	0.75
Biological process	GO:1902531	regulation of intracellular signal transduction	3	51	4012.65	42146.2	0.62	0.272	0.3365	2	1718	43	18634	0.5	0.229	0.2939	False	False	14	1	1
Biological process	GO:0046907	intracellular transport	4	51	3058.75	42146.2	1.08	0.3107	0.362	4	1261	43	18634	1.37	0.1632	0.2407	False	False	26	1	0.75
Biological process	KW-0804	Transcription	7	51	9630.25	42146.2	0.6	0.0775	0.1525	5	2273	43	18634	0.95	0.5704	0.585	False	False	24	1	1
Biological process	KW-0805	Transcription regulation	7	51	9347.25	42146.2	0.62	0.0948	0.1733	5	2210	43	18634	0.98	0.5975	0.6102	False	False	24	1	1
Biological process	GO:0032502	developmental process	7	51	12331.2	42146.2	0.47	0.0079	0.03	6	4597	43	18634	0.57	0.067	0.1231	False	False	23	1	1
Biological process	GO:0031324	negative regulation of cellular metabolic process	3	51	7265.29	42146.2	0.34	0.0164	0.0525	3	2138	43	18634	0.61	0.2572	0.316	False	False	5	1	0.67
Biological process	GO:0032879	regulation of localization	2	51	5444.91	42146.2	0.3	0.0315	0.0813	2	2461	43	18634	0.35	0.0642	0.1213	False	False	3	1	1
Biological process	GO:0050684	regulation of mRNA processing	2	51	775	42146.2	2.13	0.0674	0.1407	2	108	43	18634	8.02	0.002	0.0086	False	False	13	1	1
Biological process	GO:0071705	nitrogen compound transport	3	51	3144.8	42146.2	0.79	0.4659	0.4992	3	1471	43	18634	0.88	0.556	0.5727	False	False	23	1	0.67
Biological process	GO:0071702	organic substance transport	3	51	3637.63	42146.2	0.68	0.3479	0.3944	3	1761	43	18634	0.74	0.4107	0.4323	False	False	23	1	0.67
Biological process	GO:0006479	protein methylation	2	51	312.17	42146.2	5.29	0.0064	0.0279	2	109	43	18634	7.95	0.002	0.0086	False	True	2	1	0.5
Biological process	GO:0032774	RNA biosynthetic process	10	51	9578.58	42146.2	0.86	0.368	0.4089	8	2176	43	18634	1.59	0.0572	0.116	False	False	46	1	0.88
Biological process	GO:0008213	protein alkylation	2	51	312.17	42146.2	5.29	0.0064	0.0279	2	109	43	18634	7.95	0.002	0.0086	False	True	2	1	0.5
Biological process	GO:0043484	regulation of RNA splicing	2	51	613	42146.2	2.7	0.0381	0.0892	2	110	43	18634	7.88	0.0021	0.0088	False	False	13	1	1
Biological process	GO:0006396	RNA processing	20	51	3600	42146.2	4.59	3.15e-10	5.29e-08	15	830	43	18634	7.83	1.78e-11	4.27e-09	False	False	68	1	0.87
Biological process	GO:0006364	rRNA processing	4	51	963	42146.2	3.43	0.0061	0.0279	4	253	43	18634	6.85	0.00028	0.0019	False	False	12	1	1
Biological process	GO:0043414	macromolecule methylation	3	51	648.17	42146.2	3.82	0.0078	0.03	3	195	43	18634	6.67	0.001	0.0052	False	False	5	1	0.67
Biological process	GO:0065003	protein-containing complex assembly	5	51	3700.16	42146.2	1.12	0.2888	0.3501	5	1309	43	18634	1.66	0.0784	0.1354	False	True	6	1	0.4
Biological process	GO:0006325	chromatin organization	9	51	3837.67	42146.2	1.94	0.0154	0.0499	9	585	43	18634	6.67	6.49e-07	9.73e-06	False	False	21	1	0.67
Biological process	GO:0006405	RNA export from nucleus	2	51	650.83	42146.2	2.54	0.0442	0.101	2	133	43	18634	6.52	0.0036	0.0139	False	True	18	1	0.5
Biological process	GO:0016072	rRNA metabolic process	4	51	1079	42146.2	3.06	0.0097	0.0342	4	278	43	18634	6.24	0.000432	0.0027	False	False	12	1	1
Biological process	GO:0036211	protein modification process	11	51	6010.16	42146.2	1.51	0.0519	0.1122	8	2598	43	18634	1.33	0.136	0.2119	False	False	23	1	0.88
Biological process	GO:0008150	biological_process	41	51	35072.6	42146.2	0.97	0.3488	0.3944	33	15319	43	18634	0.93	0.2241	0.291	False	False	122	1	0.85
Biological process	GO:0032259	methylation	3	51	649.17	42146.2	3.82	0.0079	0.03	3	211	43	18634	6.16	0.0014	0.007	False	False	5	1	0.67
Biological process	GO:0051028	mRNA transport	2	51	715.23	42146.2	2.31	0.0556	0.1181	2	142	43	18634	6.1	0.0043	0.0161	False	True	18	1	0.5
Biological process	KW-0227	DNA damage	7	51	1220.5	42146.2	4.74	0.000102	0.0014	5	362	43	18634	5.99	0.000171	0.0012	False	False	23	1	1
Biological process	GO:0010646	regulation of cell communication	3	51	7108.9	42146.2	0.35	0.0192	0.0569	2	3031	43	18634	0.29	0.0209	0.0522	False	False	14	1	1
Biological process	GO:0032501	multicellular organismal process	4	51	7671.49	42146.2	0.43	0.0325	0.0819	3	3191	43	18634	0.41	0.0487	0.1044	False	False	12	1	1
Biological process	GO:0006338	chromatin remodeling	2	51	1268.5	42146.2	1.3	0.1981	0.2732	2	145	43	18634	5.98	0.0045	0.0166	False	False	3	1	1
Biological process	GO:0010468	regulation of gene expression	15	51	13549.1	42146.2	0.91	0.4008	0.4404	13	4006	43	18634	1.41	0.0617	0.1194	False	False	53	1	0.92
Biological process	GO:0051168	nuclear export	2	51	699.83	42146.2	2.36	0.0528	0.1131	2	158	43	18634	5.49	0.0058	0.0202	False	True	18	1	0.5
Biological process	GO:0006260	DNA replication	3	51	491	42146.2	5.05	0.003	0.0176	2	162	43	18634	5.35	0.0062	0.021	False	False	11	1	1
Biological process	GO:0051716	cellular response to stimulus	7	51	6905.98	42146.2	0.84	0.3879	0.429	5	2592	43	18634	0.84	0.4366	0.4556	False	False	23	1	1
Biological process	GO:0016579	protein deubiquitination	4	51	597.5	42146.2	5.53	0.000773	0.0066	3	256	43	18634	5.08	0.0028	0.0116	False	False	10	0.9999	1
Biological process	GO:0051252	regulation of RNA metabolic process	14	51	12120.6	42146.2	0.95	0.4882	0.5159	12	3333	43	18634	1.56	0.0335	0.0773	False	False	48	1	0.92
Biological process	GO:0009893	positive regulation of metabolic process	6	51	8750.4	42146.2	0.57	0.0726	0.1488	5	2996	43	18634	0.72	0.2895	0.3406	False	False	21	1	1
Biological process	GO:0009890	negative regulation of biosynthetic process	3	51	5256.21	42146.2	0.47	0.1057	0.1842	3	1340	43	18634	0.97	0.6259	0.6312	False	False	5	1	0.67
Biological process	GO:0009891	positive regulation of biosynthetic process	5	51	6028.73	42146.2	0.69	0.2438	0.3129	4	1661	43	18634	1.04	0.3368	0.3708	False	False	20	1	1
Biological process	KW-0221	Differentiation	3	51	2004.67	42146.2	1.24	0.2236	0.2951	3	682	43	18634	1.91	0.0714	0.1277	False	False	12	1	1
Biological process	GO:0018205	peptidyl-lysine modification	3	51	1004	42146.2	2.47	0.0331	0.0819	3	259	43	18634	5.02	0.0029	0.0118	False	False	7	1	0.67
Biological process	GO:0000122	negative regulation of transcription by RNA polymerase II	2	51	3041.83	42146.2	0.54	0.2778	0.3419	2	707	43	18634	1.23	0.2228	0.291	False	True	2	1	0.5
Biological process	GO:0007275	multicellular organism development	3	51	1809.53	42146.2	1.37	0.175	0.2558	2	665	43	18634	1.3	0.1975	0.2678	False	False	4	0.9729	1
Biological process	GO:0006511	ubiquitin-dependent protein catabolic process	2	51	1159	42146.2	1.43	0.165	0.2475	2	402	43	18634	2.16	0.0653	0.1224	False	False	7	1	1
Biological process	GO:1901796	regulation of signal transduction by p53 class mediator	3	51	645.5	42146.2	3.84	0.0077	0.03	2	175	43	18634	4.95	0.0076	0.0243	False	False	14	1	1
Biological process	GO:0033036	macromolecule localization	2	51	3408.97	42146.2	0.48	0.208	0.2804	2	1685	43	18634	0.51	0.2408	0.3058	False	False	10	1	1
Biological process	GO:0040029	regulation of gene expression, epigenetic	2	51	955.5	42146.2	1.73	0.109	0.1869	2	175	43	18634	4.95	0.0076	0.0243	False	False	5	1	1
Biological process	GO:0009889	regulation of biosynthetic process	13	51	12570.8	42146.2	0.85	0.3056	0.3595	10	3827	43	18634	1.13	0.257	0.316	False	False	36	1	0.9
Biological process	GO:0050896	response to stimulus	10	51	10629.8	42146.2	0.78	0.2265	0.297	7	4763	43	18634	0.64	0.1075	0.1779	False	False	31	1	1
Biological process	GO:0006518	peptide metabolic process	2	51	468.6	42146.2	3.53	0.0192	0.0569	2	330	43	18634	2.63	0.0404	0.089	False	False	6	1	1
Biological process	GO:0000209	protein polyubiquitination	3	51	817.5	42146.2	3.03	0.0171	0.054	2	279	43	18634	3.11	0.0264	0.0627	False	False	7	0.9993	1
Biological process	GO:0070646	protein modification by small protein removal	4	51	614.5	42146.2	5.38	0.000876	0.0072	3	271	43	18634	4.8	0.0035	0.0138	False	False	10	0.9999	1
Biological process	GO:0050658	RNA transport	2	51	811.23	42146.2	2.04	0.075	0.1488	2	183	43	18634	4.74	0.0086	0.0264	False	True	18	1	0.5
Biological process	GO:0071840	cellular component organization or biogenesis	15	51	12887.6	42146.2	0.96	0.4964	0.518	15	4624	43	18634	1.41	0.0481	0.104	False	False	34	1	0.8
Biological process	GO:0032446	protein modification by small protein conjugation	3	51	1713.85	42146.2	1.45	0.1527	0.2334	2	648	43	18634	1.34	0.1875	0.2589	False	False	7	0.9993	1
Biological process	GO:0042127	regulation of cell proliferation	2	51	3113.72	42146.2	0.53	0.2629	0.3286	2	1532	43	18634	0.57	0.3021	0.3507	False	False	7	1	1
Biological process	GO:0050657	nucleic acid transport	2	51	811.23	42146.2	2.04	0.075	0.1488	2	183	43	18634	4.74	0.0086	0.0264	False	True	18	1	0.5
Biological process	GO:0033554	cellular response to stress	7	51	4219	42146.2	1.37	0.1333	0.2116	5	1497	43	18634	1.45	0.1276	0.2039	False	False	23	1	1
Biological process	GO:1902680	positive regulation of RNA biosynthetic process	5	51	5376.07	42146.2	0.77	0.3531	0.3944	4	1304	43	18634	1.33	0.1798	0.2509	False	False	20	1	1
Biological process	GO:0034654	nucleobase-containing compound biosynthetic process	10	51	10047.6	42146.2	0.82	0.3001	0.3548	8	2565	43	18634	1.35	0.1283	0.2039	False	False	46	1	0.88
Biological process	GO:0034655	nucleobase-containing compound catabolic process	2	51	844.5	42146.2	1.96	0.0824	0.1582	2	376	43	18634	2.31	0.0556	0.115	False	False	6	1	1
Biological process	GO:0051603	proteolysis involved in cellular protein catabolic process	2	51	1237.5	42146.2	1.34	0.1885	0.2672	2	467	43	18634	1.86	0.0926	0.1565	False	False	7	1	1
Biological process	GO:0030154	cell differentiation	2	51	4781.22	42146.2	0.35	0.061	0.1284	2	1734	43	18634	0.5	0.2234	0.291	False	False	10	1	1
Biological process	GO:0043933	protein-containing complex subunit organization	7	51	4556.66	42146.2	1.27	0.1812	0.2589	7	1560	43	18634	1.94	0.0245	0.06	False	False	15	1	0.57
Biological process	GO:0006508	proteolysis	5	51	2008.27	42146.2	2.06	0.0336	0.0823	4	912	43	18634	1.9	0.0576	0.116	False	False	15	1	1
Biological process	GO:0009987	cellular process	40	51	31253.3	42146.2	1.06	0.1973	0.2732	32	13349	43	18634	1.04	0.2888	0.3406	False	False	117	1	0.84
Biological process	GO:0006310	DNA recombination	3	51	599.75	42146.2	4.13	0.006	0.0279	2	184	43	18634	4.71	0.0087	0.0264	False	False	8	0.9997	1
Biological process	GO:0051236	establishment of RNA localization	2	51	811.23	42146.2	2.04	0.075	0.1488	2	185	43	18634	4.68	0.0089	0.0264	False	True	18	1	0.5
Biological process	GO:0051171	regulation of nitrogen compound metabolic process	16	51	15820.2	42146.2	0.84	0.2238	0.2951	13	5119	43	18634	1.1	0.2764	0.3304	False	False	50	1	0.92
Biological process	GO:0051172	negative regulation of nitrogen compound metabolic process	3	51	6826.63	42146.2	0.36	0.0254	0.0701	3	1976	43	18634	0.66	0.3175	0.3591	False	False	5	1	0.67
Biological process	GO:0051173	positive regulation of nitrogen compound metabolic process	6	51	8095.9	42146.2	0.61	0.1168	0.1905	5	2669	43	18634	0.81	0.4062	0.4295	False	False	21	1	1
Biological process	GO:0009056	catabolic process	4	51	3376.57	42146.2	0.98	0.6115	0.6166	4	1742	43	18634	1	0.6249	0.6312	False	False	13	1	1
Biological process	GO:0051179	localization	5	51	8826.65	42146.2	0.47	0.0298	0.0786	5	4175	43	18634	0.52	0.058	0.116	False	False	31	1	0.8
Biological process	GO:0070727	cellular macromolecule localization	2	51	1933.9	42146.2	0.85	0.5833	0.5957	2	855	43	18634	1.01	0.3158	0.3591	False	False	10	1	1
Biological process	GO:0018193	peptidyl-amino acid modification	3	51	1834.92	42146.2	1.35	0.1811	0.2589	3	687	43	18634	1.89	0.0729	0.1277	False	False	7	1	0.67
Biological process	GO:0016043	cellular component organization	13	51	12670.6	42146.2	0.85	0.2929	0.3524	13	4571	43	18634	1.23	0.1477	0.2244	False	False	30	1	0.77
Biological process	GO:0006412	translation	2	51	343.5	42146.2	4.81	0.0084	0.0305	2	185	43	18634	4.68	0.0089	0.0264	False	False	6	1	1
Biological process	GO:0016570	histone modification	3	51	1485.5	42146.2	1.67	0.1047	0.1842	3	285	43	18634	4.56	0.0041	0.0156	False	False	4	1	0.67
Biological process	GO:0034645	cellular macromolecule biosynthetic process	11	51	9655.58	42146.2	0.94	0.4877	0.5159	8	2474	43	18634	1.4	0.1085	0.1784	False	False	35	1	1
Biological process	GO:0034470	ncRNA processing	4	51	1149	42146.2	2.88	0.0124	0.0419	4	383	43	18634	4.53	0.0018	0.0083	False	False	12	1	1
Biological process	GO:0045892	negative regulation of transcription, DNA-templated	3	51	4608.38	42146.2	0.54	0.1769	0.2558	3	1034	43	18634	1.26	0.2144	0.2875	False	False	5	1	0.67
Biological process	GO:0045944	positive regulation of transcription by RNA polymerase II	3	51	4013.33	42146.2	0.62	0.2718	0.3365	2	969	43	18634	0.89	0.6114	0.6218	False	False	14	1	1
Biological process	GO:0031328	positive regulation of cellular biosynthetic process	5	51	6003.73	42146.2	0.69	0.2475	0.316	4	1634	43	18634	1.06	0.3241	0.3618	False	False	20	1	1
Biological process	GO:0031327	negative regulation of cellular biosynthetic process	3	51	5245.21	42146.2	0.47	0.1067	0.1842	3	1319	43	18634	0.99	0.6372	0.6372	False	False	5	1	0.67
Biological process	GO:0031326	regulation of cellular biosynthetic process	13	51	12534.8	42146.2	0.86	0.3103	0.362	10	3760	43	18634	1.15	0.2379	0.3037	False	False	36	1	0.9
Biological process	GO:0031325	positive regulation of cellular metabolic process	6	51	8224.9	42146.2	0.6	0.1067	0.1842	5	2775	43	18634	0.78	0.366	0.3939	False	False	21	1	1
Biological process	GO:0031323	regulation of cellular metabolic process	16	51	16153.4	42146.2	0.82	0.1907	0.2676	13	5366	43	18634	1.05	0.3458	0.3772	False	False	50	1	0.92
Biological process	KW-0234	DNA repair	4	51	913.5	42146.2	3.62	0.0049	0.0245	3	303	43	18634	4.29	0.0051	0.0185	False	False	16	1	1
Biological process	GO:0015931	nucleobase-containing compound transport	2	51	825.73	42146.2	2	0.0782	0.1526	2	208	43	18634	4.17	0.0122	0.0351	False	True	18	1	0.5
Biological process	GO:0043043	peptide biosynthetic process	2	51	355.5	42146.2	4.65	0.0092	0.033	2	209	43	18634	4.15	0.0123	0.0351	False	False	6	1	1
Biological process	GO:0032984	protein-containing complex disassembly	2	51	533.83	42146.2	3.1	0.0269	0.0725	2	211	43	18634	4.11	0.0127	0.0359	False	False	9	1	1
Biological process	GO:0006913	nucleocytoplasmic transport	2	51	1050.33	42146.2	1.57	0.134	0.2116	2	238	43	18634	3.64	0.0174	0.0464	False	True	18	1	0.5
Biological process	GO:0051169	nuclear transport	2	51	1059.33	42146.2	1.56	0.1365	0.2141	2	242	43	18634	3.58	0.0182	0.048	False	True	18	1	0.5
Biological process	GO:0016569	covalent chromatin modification	3	51	2572.5	42146.2	0.96	0.6212	0.6212	3	404	43	18634	3.22	0.0138	0.0385	False	False	4	1	0.67
Biological process	GO:0034660	ncRNA metabolic process	4	51	1543.5	42146.2	2.14	0.0383	0.0892	4	538	43	18634	3.22	0.0077	0.0243	False	False	12	1	1
Biological process	GO:0010557	positive regulation of macromolecule biosynthetic process	5	51	5921.07	42146.2	0.7	0.26	0.3286	4	1531	43	18634	1.13	0.2767	0.3304	False	False	20	1	1
Biological process	GO:0010556	regulation of macromolecule biosynthetic process	13	51	12430.6	42146.2	0.86	0.324	0.3738	10	3579	43	18634	1.21	0.1896	0.26	False	False	36	1	0.9
Biological process	GO:0010558	negative regulation of macromolecule biosynthetic process	3	51	5189.87	42146.2	0.48	0.1116	0.1886	3	1239	43	18634	1.05	0.32	0.3591	False	False	5	1	0.67
Biological process	GO:0016070	RNA metabolic process	28	51	12128.1	42146.2	1.91	2.54e-05	0.000469	21	2946	43	18634	3.09	7.76e-08	1.92e-06	False	False	96	1	0.9
Biological process	GO:0006974	cellular response to DNA damage stimulus	7	51	2421.83	42146.2	2.39	0.0082	0.0303	5	704	43	18634	3.08	0.0053	0.019	False	False	23	1	1
Biological process	GO:0008104	protein localization	2	51	3377.97	42146.2	0.49	0.2133	0.286	2	1666	43	18634	0.52	0.2479	0.3099	False	False	10	1	1
Biological process	GO:2001141	regulation of RNA biosynthetic process	11	51	11451.1	42146.2	0.79	0.2324	0.3008	9	3140	43	18634	1.24	0.1766	0.2509	False	False	34	1	0.89
Biological process	GO:0034622	cellular protein-containing complex assembly	5	51	2510.67	42146.2	1.65	0.0814	0.1575	5	723	43	18634	3	0.006	0.0206	False	True	6	1	0.4
Biological process	GO:0006259	DNA metabolic process	7	51	2376.25	42146.2	2.43	0.0073	0.03	5	748	43	18634	2.9	0.007	0.0233	False	False	20	1	1
Biological process	GO:0090304	nucleic acid metabolic process	29	51	13365.8	42146.2	1.79	5.89e-05	0.001	22	3450	43	18634	2.76	2.69e-07	5.38e-06	False	False	98	1	0.91
Biological process	GO:0070647	protein modification by small protein conjugation or removal	7	51	2128.35	42146.2	2.72	0.0038	0.0204	5	834	43	18634	2.6	0.0117	0.0342	False	False	17	1	1
Biological process	GO:0044267	cellular protein metabolic process	13	51	6430.83	42146.2	1.67	0.018	0.0554	10	2893	43	18634	1.5	0.06	0.119	False	False	29	1	0.9
Biological process	GO:0044265	cellular macromolecule catabolic process	4	51	1858.17	42146.2	1.78	0.0733	0.1488	4	702	43	18634	2.47	0.0221	0.0547	False	False	13	1	1
Biological process	GO:0044260	cellular macromolecule metabolic process	18	51	15960.3	42146.2	0.93	0.4116	0.447	14	5406	43	18634	1.12	0.244	0.3067	False	False	47	1	0.86
Biological process	GO:0033365	protein localization to organelle	2	51	1239.9	42146.2	1.33	0.1893	0.2672	2	519	43	18634	1.67	0.1173	0.1902	False	False	10	1	1
Biological process	GO:0006139	nucleobase-containing compound metabolic process	29	51	13778	42146.2	1.74	0.00011	0.0015	22	3877	43	18634	2.46	2.32e-06	3.28e-05	False	False	98	1	0.91
Biological process	GO:0097659	nucleic acid-templated transcription	7	51	8709.58	42146.2	0.66	0.1452	0.2248	5	1979	43	18634	1.09	0.3039	0.3507	False	False	27	1	1
Biological process	GO:0046483	heterocycle metabolic process	29	51	13875.5	42146.2	1.73	0.000128	0.0015	22	4046	43	18634	2.36	5.01e-06	5.73e-05	False	False	98	1	0.91
Biological process	GO:0006725	cellular aromatic compound metabolic process	29	51	13905	42146.2	1.72	0.000133	0.0015	22	4084	43	18634	2.33	5.91e-06	6.3e-05	False	False	98	1	0.91
Biological process	KW-0833	Ubl conjugation pathway	4	51	1644.33	42146.2	2.01	0.0481	0.1079	3	647	43	18634	2.01	0.0612	0.1194	False	False	9	0.9999	1
Biological process	GO:0042221	response to chemical	3	51	5270.4	42146.2	0.47	0.1044	0.1842	2	2441	43	18634	0.36	0.0666	0.1231	False	False	8	0.9996	1
Biological process	GO:0034641	cellular nitrogen compound metabolic process	30	51	14162.6	42146.2	1.75	6.38e-05	0.001	23	4368	43	18634	2.28	4.77e-06	5.72e-05	False	False	98	1	0.91
Biological process	GO:1901360	organic cyclic compound metabolic process	29	51	14071.3	42146.2	1.7	0.00017	0.0018	22	4294	43	18634	2.22	1.43e-05	0.000143	False	False	98	1	0.91
Biological process	GO:0048583	regulation of response to stimulus	4	51	8051.45	42146.2	0.41	0.0228	0.0644	3	3664	43	18634	0.35	0.02	0.0511	False	False	16	1	1
Biological process	GO:0043170	macromolecule metabolic process	33	51	18810.8	42146.2	1.45	0.0012	0.0087	26	6452	43	18634	1.75	0.00015	0.0011	False	False	102	1	0.85
Biological process	GO:0022607	cellular component assembly	6	51	5714.51	42146.2	0.87	0.4522	0.4889	6	2060	43	18634	1.26	0.192	0.2618	False	True	8	1	0.5
Biological process	GO:0009059	macromolecule biosynthetic process	14	51	10682.1	42146.2	1.08	0.2994	0.3548	11	2756	43	18634	1.73	0.0192	0.0498	False	False	54	1	0.91
Biological process	GO:0006807	nitrogen compound metabolic process	33	51	19250.6	42146.2	1.42	0.002	0.014	26	7194	43	18634	1.57	0.0011	0.0056	False	False	102	1	0.85
Biological process	GO:0006950	response to stress	7	51	6487.91	42146.2	0.89	0.4637	0.499	5	2834	43	18634	0.76	0.3446	0.3772	False	False	23	1	1
Biological process	GO:0046700	heterocycle catabolic process	2	51	880.5	42146.2	1.88	0.0907	0.1693	2	419	43	18634	2.07	0.072	0.1277	False	False	6	1	1
Biological process	GO:0044271	cellular nitrogen compound biosynthetic process	12	51	10463.6	42146.2	0.95	0.4901	0.5159	10	2902	43	18634	1.49	0.0611	0.1194	False	False	52	1	0.9
Biological process	GO:0044270	cellular nitrogen compound catabolic process	2	51	882	42146.2	1.87	0.091	0.1693	2	420	43	18634	2.06	0.0724	0.1277	False	False	6	1	1
Biological process	GO:0044238	primary metabolic process	33	51	19719.3	42146.2	1.38	0.0033	0.0189	26	7660	43	18634	1.47	0.0033	0.0132	False	False	102	1	0.85
Biological process	GO:0019941	modification-dependent protein catabolic process	2	51	1159	42146.2	1.43	0.165	0.2475	2	407	43	18634	2.13	0.0672	0.1231	False	False	7	1	1
Biological process	GO:0051253	negative regulation of RNA metabolic process	3	51	4847.38	42146.2	0.51	0.1471	0.2263	3	1121	43	18634	1.16	0.2581	0.316	False	False	5	1	0.67
Biological process	GO:0051254	positive regulation of RNA metabolic process	6	51	5623.07	42146.2	0.88	0.4703	0.5017	5	1374	43	18634	1.58	0.0939	0.1576	False	False	21	1	1
Biological process	GO:0006355	regulation of transcription, DNA-templated	11	51	11445.1	42146.2	0.79	0.2331	0.3008	9	3128	43	18634	1.25	0.1736	0.2505	False	False	34	1	0.89
Biological process	GO:0034613	cellular protein localization	2	51	1914.9	42146.2	0.86	0.5895	0.5995	2	846	43	18634	1.02	0.31	0.356	False	False	10	1	1
Biological process	GO:0051649	establishment of localization in cell	4	51	3671.92	42146.2	0.9	0.539	0.56	4	1458	43	18634	1.19	0.2441	0.3067	False	False	26	1	0.75
Biological process	GO:0051641	cellular localization	5	51	4677.15	42146.2	0.88	0.4952	0.518	5	1886	43	18634	1.15	0.2658	0.3206	False	False	31	1	0.8
Biological process	GO:0044237	cellular metabolic process	33	51	19912	42146.2	1.37	0.004	0.0204	26	7887	43	18634	1.43	0.0054	0.0191	False	False	102	1	0.85
Biological process	GO:0071704	organic substance metabolic process	33	51	20281.8	42146.2	1.34	0.0058	0.0278	26	8045	43	18634	1.4	0.0075	0.0243	False	False	102	1	0.85
Biological process	GO:0060255	regulation of macromolecule metabolic process	17	51	16317.2	42146.2	0.86	0.2615	0.3286	14	5325	43	18634	1.14	0.2243	0.291	False	False	55	1	0.93
Biological process	GO:0051130	positive regulation of cellular component organization	2	51	3120.5	42146.2	0.53	0.2615	0.3286	2	1164	43	18634	0.74	0.4914	0.5105	False	False	3	1	1
Biological process	GO:0044248	cellular catabolic process	4	51	2656.67	42146.2	1.24	0.2172	0.2896	4	1495	43	18634	1.16	0.2605	0.3168	False	False	13	1	1
Biological process	GO:0044249	cellular biosynthetic process	14	51	11433.9	42146.2	1.01	0.4083	0.4454	11	3721	43	18634	1.28	0.1341	0.2117	False	False	54	1	0.91
Biological process	GO:0008152	metabolic process	33	51	21136	42146.2	1.29	0.0127	0.0423	26	8454	43	18634	1.33	0.0161	0.0439	False	False	102	1	0.85
Biological process	GO:0065007	biological regulation	20	51	25859.2	42146.2	0.64	0.0011	0.0083	17	10581	43	18634	0.7	0.0169	0.0456	False	False	60	1	0.88
Biological process	GO:0023051	regulation of signaling	3	51	7178.9	42146.2	0.35	0.0179	0.0554	2	3069	43	18634	0.28	0.0193	0.0498	False	False	14	1	1
Biological process	GO:0065008	regulation of biological quality	2	51	6725.87	42146.2	0.25	0.008	0.03	2	3155	43	18634	0.27	0.0161	0.0439	False	False	7	1	1
Biological process	GO:0043603	cellular amide metabolic process	2	51	544.1	42146.2	3.04	0.0282	0.0752	2	480	43	18634	1.81	0.0985	0.1642	False	False	6	1	1
Biological process	GO:0010628	positive regulation of gene expression	6	51	6447.57	42146.2	0.77	0.3187	0.3695	5	1681	43	18634	1.29	0.1877	0.2589	False	False	21	1	1
Biological process	GO:0007399	nervous system development	2	51	863.15	42146.2	1.91	0.0866	0.1637	2	298	43	18634	2.91	0.0312	0.0727	False	False	12	1	1
